# Supplementary material for: A gene expression fingerprint of C. elegans embryonic motor neurons
Source: BMC Genomics. 2005 Mar 21;6:42. doi: 10.1186/1471-2164-6-42 (PMC1079822; doi:10.1186/1471-2164-6-42)
Supplement: Additional File 1 — promoter::GFP fusions Strain names, source and references for GFP reporters used to validate microarray data. [file 1471-2164-6-42-S1.xls]

## Sheet: Sheet1
Additional File 1: Promoter::GFP fusions
promoter::GFP fusion	Strain	Source	Reference
flp-13	NY2073	Chris Li	Kim K, Li C: Expression and regulation of an FMRFamide-related neuropeptide gene family in Caenorhabditis elegans. J Comp Neurol 2004, 475(4):540-550.
mab-9	mab-9::GFP	Allison Woollard and Roger Pocock
mig-13	CF896	Cynthia Kenyon	Sym M, Robinson N, Kenyon C: MIG-13 positions migrating cells along the anteroposterior body axis of C. elegans. Cell 1999, 98(1):25-36.
nca-1	TS48	Kevin Hamming, Colin Thacker, Terry Snutch
nlp-9	AA325	Anne Hart	Li C, Nelson LS, Kim K, Nathoo A, Hart AC: Neuropeptide gene families in the nematode Caenorhabditis elegans. Ann N Y Acad Sci 1999, 897:239-252.
rpy-1	NM946, NM986, NM987	Mike Nonet
syg-1	VH697	Harald Hutter
twk-30	NC698	Larry Salkoff	Salkoff L, Butler A, Fawcett G, Kunkel M, McArdle C, Paz-y-Mino G, Nonet M, Walton N, Wang ZW, Yuan A et al: Evolution tunes the excitability of individual neurons. Neuroscience 2001, 103(4):853-859.
unc-4	NC300		Pflugrad A, Meir JY, Barnes TM, Miller DM, 3rd: The Groucho-like transcription factor UNC-37 functions with the neural specificity gene unc-4 to govern motor neuron identity in C. elegans. Development 1997, 124(9):1699-1709.
F09C3.2	NC847, NC821	Promoterome
T19C4.5	NC843	Promoterome
tsp-7	NC850	Promoterome
nlp-15	HA0357	Anne Hart	Li C, Nelson LS, Kim K, Nathoo A, Hart AC: Neuropeptide gene families in the nematode Caenorhabditis elegans. Ann N Y Acad Sci 1999, 897:239-252.
F29G6.2	NC865	Promoterome
tig-2	NC845	Promoterome
F55C12.4	NC902, NC844	Promoterome
trp-1	CX3587	Cori Bargmann
nlp-21	HA0444	Anne Hart	Nathoo AN, Moeller RA, Westlund BA, Hart AC: Identification of neuropeptide-like protein gene families in Caenorhabditiselegans and other species. Proc Natl Acad Sci U S A 2001, 98(24):14000-14005.
acr-14	NC956	Promoterome
