# Supplementary material for: A gene expression fingerprint of C. elegans embryonic motor neurons
Source: BMC Genomics. 2005 Mar 21;6:42. doi: 10.1186/1471-2164-6-42 (PMC1079822; doi:10.1186/1471-2164-6-42)
Supplement: Additional File 2 — Intensity Values Following Global Normalization (Affymetrix MAS 5.0) Raw intensity values were scaled against a global average intensity value calculated for each chip using Affymetrix MAS 5.0. Column A lists Affymetrix IDs for 22,548 features on the chip. These are indexed by rows with normalized intensity values for each independent hybridization and its Present/Absent (P/A) call. Columns labeled DMR 28, 30, 32, 34 include intensity values for hybridizations using RNA from all N2 (wildtype) cells. Columns labeled DM39, 51, 59 include the experimental hybridizations using RNA from FACS-isolated unc-4::GFP neurons. [file 1471-2164-6-42-S2.xls]

## Sheet: Microarray Expression Data
Additional File 2 - Intensity Values Following Global Normalization (Affymetrix MAS 5.0)
		DMR28		DMR30		DMR32		DMR34		DM39		DM51		DM59
		N2 #1		N2 #2		N2 #3		N2 #4		unc-4GFP#1		unc-4GFP#2		unc-4GFP#3
171720_x_at		464.2	P	350.9	P	417.9	P	480.1	P	727.5	P	606.9	P	802.3	P
171721_x_at		2122.4	P	1575.1	P	2031.7	P	2239.8	P	1900	P	1077.3	P	860.1	P
171722_x_at		1509.7	P	1341.2	P	2465.2	P	1062.6	P	1751.1	P	2327.3	P	1005.8	P
171723_x_at		218.2	P	315.2	P	314.2	P	435.6	P	27.6	A	214.7	A	297.5	A
171724_x_at		465.8	P	840.5	P	434.3	P	521.3	P	399	P	377	P	283.7	A
171725_x_at		777.2	P	498.3	P	861.2	P	420.6	P	1667.7	P	167	P	601.4	P
171726_x_at		747.1	P	584.9	P	260.8	P	815.4	P	723.5	P	1048.2	A	624.8	P
171727_x_at		152	P	251.7	P	175.9	P	188.2	P	85.3	A	106.7	A	11	A
171728_x_at		629.4	P	404.5	P	253.3	P	220.6	P	835.4	P	330.2	P	284	P
171729_x_at		1645.2	P	1223.6	P	1168.1	P	1290.1	P	1068.8	P	1074.4	P	1322.8	P
171730_x_at		13.6	A	10.6	A	35.7	A	8	A	13.1	A	8.2	A	9.3	A
171731_x_at		1732.3	P	1176.5	P	698.1	P	1355.9	P	1505.3	P	1186.8	P	1928.6	P
171732_x_at		702.2	P	976.6	P	624.5	P	632.4	P	1495.1	P	897.5	P	629.5	P
171733_x_at		2374.9	P	2916.7	P	4000.6	P	2877	P	289.1	A	235.6	A	372.1	M
171734_x_at		7046.8	P	4338.1	P	6949.8	P	3063.6	P	6748.5	P	10931.3	P	9770.5	P
171735_x_at		513.7	P	91.6	A	398	A	254.1	M	1047.3	P	163.4	A	466.7	A
171736_x_at		1259.4	P	1799.3	P	1458.4	P	1428.5	P	494	P	53.3	A	782.2	P
171737_x_at		14109.8	P	12779.1	P	17425.3	P	10896	P	25338.4	P	32030.4	P	24692	P
171738_x_at		2771.2	P	4282.1	P	3880	P	3055.1	P	12099.5	P	6569.6	P	8376.3	P
171739_x_at		402.6	A	336.5	A	264.7	A	282.5	A	447.3	A	35.9	A	43.3	A
171740_x_at		2011.7	P	1481.1	P	678.5	P	2210.3	P	74.4	A	18.9	A	29.1	A
171741_x_at		414.4	P	364.9	P	574	A	509.3	M	346.8	P	356	P	320.4	A
171742_x_at		1134.8	P	1446.3	P	2225.1	P	1116.2	P	156.9	A	513	A	450.7	A
171743_x_at		1197.7	P	1052.2	P	1368.5	P	623	P	550.5	P	1208.8	P	910.9	P
171744_x_at		179	A	300.7	A	359.3	A	394.5	P	80.1	A	141.6	A	33.8	A
171745_x_at		437.8	P	286.6	P	238.9	P	309.2	P	97.6	A	272.5	A	294.1	A
171746_x_at		11603.1	P	10919.2	P	11288.2	P	7261.3	P	26997.5	P	43807.1	P	40465.9	P
171747_x_at		29	A	101.3	A	170.2	A	81.4	A	44.1	A	19.6	A	39.4	A
171748_x_at		3362.5	P	2695.2	P	1878	P	2990.8	P	3888.2	P	2733.4	P	2740.5	P
171749_x_at		305.6	P	254.1	P	223.1	A	241.2	P	304.2	P	249.8	A	347.4	M
171750_x_at		495.3	P	374.6	P	434.2	P	604.2	P	771	P	975	P	1091.7	P
171751_x_at		510.6	P	998.7	P	724.9	P	1036.9	P	1047.4	P	2252.7	P	889.1	P
171752_x_at		2236.4	P	1636.7	P	886.1	P	1337.7	P	3047.7	P	1177.8	P	3133.9	P
171753_x_at		837.6	P	705.8	P	329.9	P	914.6	P	331.9	P	8.8	A	251	P
171754_x_at		824	P	864.2	P	1389.7	P	885.1	P	391.9	P	1004.8	P	243.3	A
171755_x_at		1275.2	P	1046.2	P	1748.7	P	1392.4	P	1042.4	P	1758.7	P	1922.8	P
171756_x_at		3319.8	P	2127.6	P	4627.3	P	1527.5	P	6542.7	P	4033.7	P	6506.9	P
171757_x_at		1475.1	P	1257.4	P	1753.9	P	1341.2	P	1110.4	P	1596.1	P	1081	P
171758_x_at		335.4	P	492.7	P	601.8	P	328.5	P	1954.8	P	1437	P	1781.9	P
171759_x_at		1038.5	P	912.2	P	889.7	P	806.3	P	1086.2	P	813.9	P	1295.4	P
171760_x_at		2292.1	P	2331.2	P	2191.2	P	2375.6	P	3604.6	P	3687.5	P	3718	P
171761_x_at		509.4	P	697.4	P	576.3	P	590.2	P	1003.6	P	1174.4	P	1611.4	P
171762_x_at		260.2	A	417.4	P	333.5	M	245	A	766.9	P	1436.3	P	1244.1	P
171763_x_at		6.3	A	8.2	A	8.4	A	4.9	A	8.3	A	34.3	A	6.3	A
171764_x_at		1628.2	P	1305.3	P	983.2	P	1813.8	P	174	A	90	A	122.8	A
171765_x_at		189.4	P	365.6	P	337.1	P	465.6	P	249.9	P	146.2	A	384.2	P
171766_x_at		380.6	P	556.2	P	843.7	P	470.5	P	303.4	A	664.2	M	231.4	A
171767_x_at		14593.9	P	22960.6	P	22917.5	P	12326.6	P	29200	P	42886.6	P	28365	P
171768_x_at		2743.7	P	1583.6	P	1922.8	P	1083.2	P	4094	P	950.1	A	1684.3	P
171769_x_at		110.9	P	158.1	P	362.2	P	77.9	P	146	A	166.5	A	95.9	M
171770_x_at		3625.6	P	2591.2	P	3094.7	P	1687.9	P	5285.3	P	3056.3	P	2837.3	P
171771_x_at		767.2	P	706.6	P	581	P	735.7	P	874.8	P	340.7	A	525.7	P
171772_x_at		887.2	P	1092.8	P	744.2	P	1267.7	P	480.6	A	192.6	A	382.9	A
171773_x_at		1314.1	P	1088	P	1910.8	P	846.3	P	2347.3	P	1746.2	P	1792.4	P
171774_x_at		45.1	A	10.7	A	43.3	A	25.1	A	111.1	A	15.3	A	18.6	A
171775_x_at		264.1	P	182.2	P	391	P	203.7	P	6.1	A	100.6	A	12.1	A
171776_x_at		138.1	P	40.4	A	156.3	A	113.1	P	111.5	A	497.3	P	16.5	A
171777_x_at		2260.1	P	1647.7	P	1140.6	P	1112.6	P	542.3	P	13.5	A	842.5	P
171778_x_at		319.6	P	261.8	P	266.4	A	191.8	P	191.7	P	726	P	387.4	P
171779_x_at		400.7	P	311.7	P	297.5	P	385.9	P	410.9	P	397.1	M	632.2	P
171780_x_at		602.4	P	1069.8	P	799.8	P	568.9	P	1223.5	P	1099.3	P	765.2	P
171781_x_at		1555.6	P	2199.2	P	934.6	P	1472.8	P	1220.3	P	1001.6	P	1613.5	P
171782_x_at		574.4	P	356.3	P	442.7	P	404.7	P	840.6	P	858	P	1211.6	P
171783_x_at		927.2	P	870.1	P	586	P	599.9	P	708.2	P	308	P	1351.3	P
171784_x_at		1352.7	P	1297.2	P	1950.5	P	785.3	P	5043.9	P	12052.3	P	6698.1	P
171785_x_at		4768.5	P	5116.5	P	3830.4	P	2884.9	P	7699.1	P	7121.4	P	7688.1	P
171786_x_at		12944.8	P	15616.5	P	16947.6	P	7852	P	31844.7	P	78665.2	P	47854.4	P
171787_x_at		1455.7	P	1040.8	P	789.4	P	815.5	P	1214.2	P	584.4	P	1625.8	P
171788_x_at		192.1	P	184.2	P	241.9	P	220.8	P	474.5	P	288.8	P	171.7	P
171789_x_at		17651.3	P	22959.1	P	34040.9	P	13276.3	P	33694.8	P	78078.5	P	45303.4	P
171790_x_at		270.5	P	284.2	P	445.4	P	274.2	P	141.1	A	548.3	P	237.5	P
171791_at		844.3	P	567.4	P	541.8	P	633	P	288.5	P	319.4	P	128.1	A
171792_x_at		225.7	M	249.1	P	258.6	P	216	P	204.2	A	9.1	A	67.2	A
171793_x_at		705	P	545.5	P	671.5	P	416.9	P	286.8	A	433	P	301.6	P
171794_x_at		54.2	A	41.3	A	20.3	A	29.4	A	76	A	71	A	400	A
171795_x_at		1188.1	P	326.4	P	577.4	P	333.9	A	524.6	P	79.2	A	395.4	A
171796_x_at		636	P	245.1	P	431.5	P	83.6	P	278.5	P	1183.8	P	322.1	P
171797_x_at		19324.8	P	19518.1	P	32943	P	12313.2	P	22672	P	54703	P	34186.9	P
171798_x_at		21409.3	P	20775.1	P	35002.9	P	14751.4	P	25128.4	P	53866.3	P	32121.2	P
171799_x_at		1985.3	P	1627	P	2540.3	P	861.8	P	2273.3	P	4636	P	2912.4	P
171800_x_at		24390.3	P	30990.6	P	43177.7	P	17859.1	P	40083	P	96040	P	66785.5	P
171801_s_at		4302.5	P	3974.5	P	3528.2	P	2995.4	P	8927	P	5543.4	P	8466.5	P
171802_s_at		527.4	P	477.4	P	247.2	A	712.6	P	722.1	P	662.6	P	635.5	P
171803_x_at		342.3	P	644	P	438.7	M	545.7	P	798.5	P	855.9	P	539.3	P
171804_x_at		1505.1	P	1014.2	P	995.2	P	531.2	P	1981.5	P	2308.6	P	2320.1	P
171805_x_at		6980.5	P	9658.3	P	12257.7	P	6963	P	9017.1	P	8675.9	P	14442.9	P
171806_x_at		1804.8	P	1872.7	P	2671.5	P	1623.5	P	2333.7	P	2239.8	P	2338.2	P
171807_x_at		163	M	87.2	A	202.6	A	54.9	A	212.5	A	320.3	A	22.6	A
171808_x_at		46.4	A	38.5	A	187.4	A	119	A	119.2	A	72.6	A	181.8	A
171809_s_at		3088.9	P	1807	P	2103.1	P	3036.8	P	2480.6	P	1324.6	P	3000.6	P
171810_x_at		1339.6	P	2160.9	P	1292.1	P	1915.1	P	2901.7	P	2183	P	3303.2	P
171811_s_at		88.9	A	23.1	A	100.2	A	50.5	A	23.8	A	58.6	A	2.9	A
171812_x_at		157.3	P	125.9	P	107.7	P	147.7	P	148.8	P	218.3	P	160.1	P
171813_x_at		667.4	P	522.9	P	938	P	541.7	P	523.5	P	1140.5	P	697.3	P
171814_x_at		3220.9	P	3877.6	P	4927.2	P	2144.8	P	12432.7	P	29314.2	P	19283.3	P
171815_x_at		145.8	P	161.3	P	112.5	P	114.9	P	8.4	A	220.4	A	199.5	A
171816_x_at		563.9	P	428.6	P	551.6	P	384.6	P	602.9	P	618.8	P	654.1	P
171817_x_at		765.2	P	679.4	P	769.8	P	471.7	P	1315.2	P	3550.5	P	1371.1	P
171818_x_at		239.2	A	125.4	A	42.9	A	169.5	A	113.2	A	40.7	A	220	A
171819_x_at		61.8	A	174.3	A	75.3	A	13.6	A	113.7	A	74.8	A	70.4	A
171820_x_at		6246.2	P	4775.7	P	4850.5	P	3199.4	P	15973.2	P	17802	P	17958.7	P
171821_x_at		184.4	A	245.8	A	170.5	A	167	A	324.8	A	382.6	A	296.9	M
171822_x_at		987.6	M	1232.6	P	1557	A	836.7	A	1725.3	P	2511.9	P	1225.8	A
171823_x_at		628.3	P	1055	P	769.3	P	812.2	P	490.1	P	402.3	P	481.3	P
171824_x_at		167	P	306.3	P	202.4	P	206.8	P	393.6	P	615.8	P	177.7	P
171825_at		46.2	A	11	A	70.7	A	10.1	A	4.6	A	16.1	A	8.9	A
171826_x_at		1464.9	P	1101.6	P	1532.6	P	1806	P	2198.5	P	1475.4	P	1940.8	P
171827_x_at		1016.3	P	804.8	P	648.4	P	589.7	P	177.2	P	327.1	P	44.4	A
171828_x_at		1329.9	P	2059.3	P	1529.8	P	2110.5	P	542	P	513.2	P	445.1	P
171829_x_at		564.1	P	453.1	P	276	P	377	P	420.1	P	230.4	A	344.5	P
171830_x_at		943.1	P	653.9	P	711.8	P	893.8	P	1020.7	P	706.5	P	1233.2	P
171831_x_at		931.2	P	921.7	P	962.3	P	553.9	P	947.9	P	1811.7	P	1737.8	P
171832_s_at		749.7	P	541.8	P	559.4	P	749.6	P	1065.8	P	439.6	P	752.8	P
171833_x_at		440.3	P	556.1	P	597.7	A	466.8	P	70.4	A	267.3	M	187.7	A
171834_x_at		83.2	A	186.8	A	140.3	A	148.4	A	209.4	A	156.7	A	8.1	A
171835_x_at		1305.7	P	1318.4	P	1005.2	P	1194.6	P	1079.5	P	2536.4	P	1997.5	P
171836_x_at		1644.4	P	1177.9	P	1552.6	P	709.5	P	1831.2	P	3010.1	P	2370.4	P
171837_x_at		2138.1	P	1740.9	P	1997.4	P	1674	P	812.4	P	629.2	P	1180.9	P
171838_x_at		116.3	A	146.2	A	94.5	A	100.3	A	264.6	A	389.3	A	272.5	M
171839_x_at		29.9	A	61.8	M	69.2	A	87.3	P	32.5	A	179.6	A	110.8	A
171840_x_at		10.3	A	142.9	A	101.6	A	108.1	A	122.8	A	31.3	A	14.3	A
171841_x_at		650.5	P	452.7	P	386.8	P	400.1	P	341.5	A	314.2	A	231	A
171842_x_at		6221.3	P	6971.2	P	6649.6	P	5640.6	P	5834.9	P	5426.3	P	6486.3	P
171843_x_at		140.1	P	146.5	P	186.5	P	95.3	P	235.3	P	302.2	A	258.2	P
171844_x_at		191.7	P	250.2	P	191.3	P	169	P	98.3	P	434.3	P	317.7	P
171845_x_at		118.2	M	100.3	P	154.2	P	107.6	P	76	A	34.4	A	191.6	A
171846_x_at		152.2	A	235.6	A	35.4	A	430.7	P	96.6	A	17	A	244.8	A
171847_s_at		1684.6	P	1956.4	P	1828.2	P	2099.7	P	1958.7	P	2251.1	P	629.2	P
171848_x_at		106.7	A	18.3	A	130.5	A	50.8	A	58.3	A	257.2	A	54.3	A
171849_x_at		4347.8	P	2784.2	P	3647.4	P	1870.1	P	3429.7	P	4437.4	P	3854.7	P
171850_x_at		1297.8	P	1491.8	P	1370.2	P	1238.4	P	1667.3	P	1180.7	P	620.1	P
171851_x_at		923.5	P	794.2	P	908.9	P	854.6	P	913.1	P	859.8	P	839.3	P
171852_x_at		30.9	A	50.3	A	71	A	59.9	A	7.8	A	21.4	A	4.4	A
171853_x_at		332.5	P	323.1	P	245.3	P	603.8	P	407.1	P	282.2	A	96.4	A
171854_x_at		190.4	A	168.3	P	310.6	A	160	A	436.2	A	360.4	A	470.4	A
171855_x_at		480.8	P	344.5	P	140.1	P	307.6	P	420.7	P	646.6	P	908.5	P
171856_x_at		2048.1	P	1097.2	P	1757.6	P	548.8	P	1251.3	P	2432.9	P	1505.4	P
171857_x_at		71.1	A	112.3	A	74.2	A	34.6	A	125.9	A	166.3	A	67.7	A
171858_x_at		123.3	A	119.5	A	171.1	A	122.8	A	205.3	A	355	A	106	A
171859_x_at		1015.9	P	887.4	P	786.1	P	937.3	P	1346.5	P	1458	P	1562	P
171860_x_at		428.4	P	442.7	P	426.1	P	416.7	P	757.9	P	605.7	A	1073.8	P
171861_x_at		2268.6	P	1526.5	P	1966.5	P	2223.4	P	2766.8	P	2544.2	P	3165.8	P
171862_s_at		141.5	P	132.5	P	58.6	A	141	P	71.9	A	183.1	A	106	A
171863_x_at		468	P	557.7	P	516.8	P	442.7	P	252.4	P	1096.4	P	604.7	P
171864_x_at		350.8	P	349	P	456.5	P	353.9	P	209.2	P	283.8	A	481.6	P
171865_x_at		31.5	A	31.6	A	46.7	A	23.6	A	48.3	A	72	A	26.8	A
171866_x_at		2188.4	P	1549	P	1337.2	P	1607.5	P	3954.6	P	5768.6	P	4036.4	P
171867_x_at		277.6	P	740.1	P	607.8	P	525.4	P	147	P	431.5	P	207.8	P
171868_x_at		124.1	A	141	A	231.2	A	194	A	50.6	A	96.7	A	20.6	A
171869_at		456.5	P	614.4	P	222.8	A	395.5	P	954.3	P	695.4	P	1175.8	P
171870_x_at		633.3	A	519.2	P	560.8	A	479.2	M	1037	P	991.9	M	320.6	M
171871_x_at		102.9	A	132.8	P	176.2	A	122.1	P	168.2	M	456.2	A	210.6	P
171872_s_at		1489.4	P	1101	P	1754.1	P	1109.3	P	2107.4	P	1739.7	P	2229.9	P
171873_x_at		116.2	A	245.8	A	40.2	A	325.9	A	229.6	A	163	A	244.2	A
171874_x_at		239.8	P	211	P	343.5	A	168.3	P	448.6	P	409.9	P	514	P
171875_x_at		262.5	P	294.2	P	280.1	A	308.8	P	110	A	232.2	A	260.7	A
171876_at		658	P	519.5	P	493.1	A	466.3	P	1669.5	P	2016.1	P	2816	P
171877_x_at		970.8	P	401.1	P	161.3	A	510	P	690.5	P	433	P	939.4	M
171878_s_at		5211.6	P	6152.1	P	7093.7	P	3274.3	P	7252.5	P	15415.7	P	12167.3	P
171879_x_at		1089.9	P	1347.2	P	736.3	P	1222.4	P	2832.6	P	1316.7	P	1522.4	P
171880_x_at		10.8	A	135.7	A	55	A	164.6	A	94.9	A	140.8	A	105.9	A
171881_x_at		917.4	P	821.2	P	815.4	P	751.8	P	1693.8	P	1299	P	1812.8	P
171882_x_at		7590.7	P	5849.4	P	5965.4	P	7122	P	17966.5	P	18967.3	P	12767.1	P
171883_x_at		25.2	A	28.2	A	55.9	A	34.1	A	34.5	A	14.1	A	82.5	A
171884_x_at		3181.3	P	2429.5	P	2899.3	P	2052.7	P	359.5	P	2453.8	P	661.8	P
171885_x_at		138.8	P	49.2	A	71.2	A	83.5	A	67.9	A	4.6	A	133.3	P
171886_x_at		301.7	P	233.3	A	111.4	A	200.5	A	121.9	A	337.8	A	206	A
171887_x_at		724	P	430.3	P	443	P	442.3	P	543.4	P	698.8	P	363.7	M
171888_x_at		226.7	P	255.7	P	215.4	P	271.4	P	370.4	P	532.3	P	505.7	P
171889_x_at		461	P	468.7	A	723.5	P	807.8	P	460.4	A	804.7	A	596.1	M
171890_x_at		194.8	P	234.3	P	137.4	A	197.7	P	216.9	P	383.6	A	360.3	P
171891_at		391.4	P	280.6	P	533.7	P	203.6	P	187.6	P	213.1	A	362.1	P
171892_x_at		674.3	P	368.8	P	383.6	P	463.3	P	547.2	P	21.5	A	536	P
171893_x_at		194.5	P	348.5	P	394.2	P	499.4	P	154.1	A	38.6	A	114.8	A
171894_x_at		916.3	P	1150.2	P	738.6	P	1074.2	P	183.5	A	19.7	A	338.5	A
171895_s_at		14538.4	P	25325.3	P	26531.1	P	12869	P	21266.9	P	20395.7	P	16110.5	P
171896_x_at		126.1	A	143.2	P	239.6	P	109	A	112.5	A	259.2	A	113.4	A
171897_x_at		313.5	P	280.6	P	485.3	P	272.9	P	84.4	P	114	A	95.6	P
171898_x_at		750.5	P	1216.4	P	998	P	935.1	P	2004.9	P	1581.6	P	1490.3	P
171899_x_at		108.3	A	114.8	A	191.5	A	140.7	A	174.9	P	87.1	A	171	A
171900_s_at		3679.5	P	4375.1	P	5648.4	P	3547	P	3336.6	P	2508.3	P	5070.3	P
171901_x_at		316.8	P	304.2	P	216.3	P	134.5	P	241.1	P	958.8	P	88.7	A
171902_x_at		99.2	M	39.4	A	39.5	A	80.3	M	122.8	P	91.8	A	218.6	P
171903_x_at		148.7	A	154.2	A	141.6	A	229.5	P	270.7	P	353.7	M	153.2	P
171904_x_at		1533.1	P	2280.2	P	2653.4	P	1325.9	P	4436.5	P	2188.2	A	5933.5	P
171905_x_at		7482.7	P	7659.5	P	6978	P	5793.3	P	1451	P	1970.7	P	2257.9	P
171906_x_at		1647.5	P	1926.6	P	1445	P	1347	P	2720.3	P	3638.1	P	3704.1	P
171907_x_at		488.8	P	200.5	P	239.2	P	349.3	P	417.7	P	277.1	P	433.8	P
171908_x_at		2119.2	P	1404.1	P	2031.3	P	1099.7	P	1458.2	P	1638.2	P	1110	P
171909_s_at		1079.3	P	673.6	P	910.7	P	1012.5	P	463	P	551	P	371.6	P
171910_x_at		11537.1	P	12327.2	P	13873.3	P	8388.2	P	5937.1	P	9057.1	P	8353.2	P
171911_x_at		2556	P	2462.6	P	3917.3	P	3007.9	P	1045.3	P	1207.6	P	2120.9	P
171912_x_at		1882.3	P	2567.9	P	2566.6	P	1908.3	P	97.7	A	13	A	545.4	A
171913_x_at		5.7	A	4.3	A	6.3	A	4.8	A	5.4	A	7.7	A	7	A
171914_x_at		18.1	A	8.7	A	13.7	A	7.3	A	44.3	A	26.6	A	11.7	A
171915_at		5894	P	8138.1	P	10148.8	P	4169.3	P	9123.9	P	14497.4	P	12011.3	P
171916_s_at		2067.6	P	1895.9	P	1176.6	P	1449.6	P	695.4	P	582.2	P	350.4	P
171917_x_at		1066.4	P	870.6	P	1150.9	P	704.1	P	830	P	1108.5	P	597.1	P
171918_x_at		1480.3	P	1378.7	P	1059.9	P	1222.1	P	2110.7	P	1591.1	P	2520.8	P
171919_x_at		5549.6	P	6652.8	P	4225.5	P	3758.6	P	16289.9	P	25726.6	P	21429	P
171920_x_at		17367.3	P	18178.9	P	27843.5	P	11016.3	P	22312.9	P	80913.4	P	33716.4	P
171921_x_at		12258.6	P	15141.9	P	14345.1	P	9115.4	P	11245.2	P	23843.7	P	22112.7	P
171922_x_at		3016.2	P	2590.3	P	2212.7	P	2148.3	P	2383.4	P	1407	P	1992.5	P
171923_x_at		58.4	A	48.4	A	98.9	A	65.7	A	106.2	A	641.1	A	12.6	A
171924_x_at		1486.7	P	2075.8	P	1319.2	P	1150.6	P	326.5	P	751.5	P	262.8	A
171925_x_at		548.8	P	704.6	P	763	P	703.7	P	588.1	P	374.9	P	668	P
171926_x_at		206.9	P	72.8	A	119.5	A	142.9	P	182.5	P	487.4	P	123.6	A
171927_x_at		5009.6	P	3971.8	P	6084.2	P	2882.6	P	7856.8	P	12913.3	P	9923.2	P
171928_x_at		153.4	A	59.1	A	79.5	A	97.1	A	76.6	A	146.1	A	158.1	A
171929_x_at		284.2	P	595.2	P	589.1	P	471.8	P	386.3	P	229.3	A	581.1	P
171930_x_at		350.1	P	338.3	P	305.8	A	288.9	P	688.9	P	1297	P	528.5	P
171931_s_at		618.8	P	655.3	P	683.7	P	551.8	P	727.9	P	1012.9	P	1176.5	P
171932_x_at		449.3	P	340.7	P	546.1	P	421.5	A	149.5	A	105.7	A	340.7	A
171933_at		825.3	P	827.1	P	806.6	P	831.6	P	879.2	P	710.6	P	1674.9	P
171934_x_at		14267.7	P	15796.6	P	17939	P	8693	P	10104.1	P	12225.4	P	11552.4	P
171935_s_at		658.6	P	757.6	P	459.1	P	953.6	P	239.3	P	65.1	A	318	P
171936_s_at		419.1	P	274.8	P	344.6	P	310.3	P	481.7	P	803.3	P	744.6	P
171937_x_at		811.6	P	844.8	P	1387.8	P	732.9	P	867.2	P	839.9	P	1493	P
171938_x_at		1852.4	P	1565	P	2678.1	P	1434.2	P	791.7	P	3236.5	P	1587.5	P
171939_x_at		553.8	P	549.6	P	612	P	526.6	P	879	P	234.5	A	745.6	P
171940_x_at		22951.2	P	20760.5	P	37092.7	P	14004.4	P	22991.7	P	46653.9	P	35057.8	P
171941_s_at		12494.8	P	14574.3	P	15577.2	P	9237.8	P	17913.1	P	65830.7	P	23791.2	P
171942_x_at		892.3	P	2111.6	P	2249.3	P	1703.8	P	775.4	P	1171.7	P	1793.8	P
171943_x_at		652.2	P	659.4	P	611.4	P	583.8	P	896.3	P	528.3	P	910.9	P
171944_x_at		1247.1	P	884	P	1186.6	P	1938.5	P	1684.1	P	750.2	P	1895.2	P
171945_x_at		90.9	A	181.4	A	130.7	A	34.8	A	179.6	A	185.8	A	221.3	A
171946_x_at		1581.6	P	1225.9	P	578.6	P	1249.2	P	2773.7	P	1371.2	P	3416.5	P
171947_x_at		656.8	P	976.9	P	1369.2	P	882.4	P	369.6	P	656.7	P	236.5	P
171948_x_at		14636.7	P	16284.9	P	17357.1	P	10485.9	P	36959.3	P	69037.6	P	54219.5	P
171949_x_at		528.8	P	508.9	P	240.9	A	578.4	P	693.3	P	757.9	A	1795.5	P
171950_x_at		114.4	P	114.3	P	103.3	A	114.2	P	39.9	A	32	A	66.2	P
171951_x_at		358.9	P	170.6	P	179	P	237.1	P	195.1	A	132.1	A	297.8	M
171952_s_at		79.6	A	66.3	A	126.7	A	90.4	P	127	P	256.5	P	127.9	A
171953_x_at		14163.8	P	17230.7	P	20371.3	P	11993	P	28174.9	P	42889.3	P	31495.9	P
171954_x_at		15675.5	P	17813.4	P	29098.2	P	10490.5	P	31391.7	P	63188.9	P	39307.1	P
171955_x_at		7615.1	P	4394.8	P	3844.2	P	3570.7	P	15234	P	8005	P	16076.7	P
171956_s_at		811.8	P	735.9	P	751.1	P	975.6	P	387.4	P	319.6	P	415.2	P
171957_x_at		13425.9	P	11889.5	P	19617.7	P	6185.9	P	12975.4	P	33214.3	P	21962.8	P
171958_at		17315.2	P	22481.9	P	32053.3	P	13832.9	P	32096.4	P	60739.2	P	41739.3	P
171959_x_at		747.7	P	554.6	P	1534	P	553.1	P	946.5	P	2194.8	P	1334.6	P
171960_x_at		3981.5	P	5658.5	P	7559.7	P	3788.4	P	11764.4	P	25025.7	P	20157.3	P
171961_x_at		5129.8	P	3801.5	P	3480.7	P	3755	P	7066.1	P	8036.6	P	5181.9	P
171962_x_at		586.8	P	605.2	P	385.6	P	573	P	531.9	P	366.1	A	623.4	P
171963_x_at		5979.6	P	5119.7	P	4368.3	P	5360.7	P	6281.7	P	8886.1	P	5224.6	P
171964_s_at		1703.2	P	1270.7	P	1078.2	P	1006.5	P	1165.5	P	2025.1	P	1238.9	P
171965_x_at		3957.5	P	3566.9	P	2998.9	P	2562.7	P	5637.9	P	6120.6	P	7145.1	P
171966_x_at		1241.2	P	1465.8	P	1276.1	P	1023.1	P	579.4	P	726.2	A	766.8	P
171967_x_at		348.3	P	517.8	P	246.9	P	603.9	P	134.4	A	296.7	A	122.6	A
171968_x_at		2766.7	P	2504.1	P	1674.6	P	1839.9	P	1924.5	P	3242.9	P	2202.9	P
171969_x_at		246.4	P	173.1	P	173.1	P	308.9	P	219.3	P	519.2	P	182.6	P
171970_x_at		87.1	A	71.4	A	105.4	A	69.6	P	87.9	A	190.2	P	119.7	P
171971_x_at		6171.7	P	4786.2	P	6814.9	P	3829.9	P	9874.3	P	4361.9	P	9165.3	P
171972_x_at		261.6	P	267.9	P	163.9	A	370.2	P	356.5	M	318.7	A	579	P
171973_at		697.2	P	1184.5	P	738.5	P	1008	P	1432.3	P	915	P	1167.5	P
171974_x_at		1167.6	P	993.1	P	425.2	P	905.1	P	2723.9	P	1131.6	P	4023.8	P
171975_x_at		531.2	P	716.2	P	673.4	P	554.3	P	474.4	P	570.2	A	793	P
171976_x_at		2574	P	1790.4	P	2899.3	P	1124.1	P	1454.6	P	4014.4	P	3196	P
171977_x_at		4169.7	P	2326.6	P	3849.8	P	1691.2	P	1164.1	P	2270.9	P	1577.9	P
171978_x_at		124.5	P	158.4	P	149.9	P	42.3	A	137.1	M	174.3	A	209.7	M
171979_x_at		378.1	P	660.2	P	779.8	P	234.9	P	85.3	A	123	A	31.6	A
171980_x_at		84.2	A	8.3	A	18.3	A	11.9	A	74.8	A	17.7	A	177.1	A
171981_x_at		387.6	P	240.3	P	195.8	P	302.2	P	190	P	274.9	P	311.2	P
171982_x_at		9182.1	P	5890.8	P	5857.7	P	4212.1	P	2023.4	P	1315.9	P	7083.5	P
171983_s_at		58.2	A	33.8	A	7.4	A	26	A	42.6	A	9.5	A	42.1	A
171984_at		993	P	688.2	P	506.6	P	404.9	P	1726.1	P	1793.7	P	1098.3	P
171985_x_at		84.1	A	115.6	A	140.1	A	118.6	A	94.7	A	108.6	A	188.6	A
171986_x_at		1073.6	P	1994.9	P	1177.8	P	658.9	P	445.9	P	221.3	P	287.8	P
171987_x_at		1570.5	P	955.9	P	911.1	P	751.5	P	2619	P	2180.5	P	2968.1	P
171988_at		6465.5	P	4669.4	P	6157.6	P	4272.1	P	1135.1	P	4307.5	P	970.1	P
171989_x_at		880.8	P	707.3	P	1040.9	P	1261.7	P	804.7	P	680	P	1200.4	P
171990_x_at		306.8	P	335.7	P	258.8	P	310.5	P	305.4	P	453.3	P	475.2	P
171991_x_at		42.2	A	19.6	A	21.5	A	76.5	A	74.1	A	77.8	A	71.4	A
171992_x_at		64.3	A	132.9	A	38.6	A	129.6	P	81.2	A	8.6	A	106.4	A
171993_x_at		685.6	P	670	P	465.8	P	632.4	P	467.5	P	395.5	A	265.3	P
171994_x_at		5763.5	P	5731.2	P	11614.1	P	2978.1	P	7978.5	P	14705.3	P	15163.4	P
171995_x_at		372.2	P	436.9	P	432	P	507.6	P	119.7	A	345.6	A	188.6	A
171996_x_at		97.2	A	73.4	A	83.5	A	110.9	A	11.9	A	45.7	A	9.7	A
171997_x_at		1364	P	743.9	P	672.3	P	615	P	334.5	A	567.1	A	325.3	A
171998_x_at		1448.8	P	1226.2	P	610.6	P	1178	P	2387.6	P	1347.4	P	1520.7	P
171999_x_at		2121.2	P	2125	P	1476	P	2100.5	P	369.7	P	146.8	A	33.2	A
172000_x_at		1255.4	P	1361.9	P	1262.1	P	1488.9	P	1887	P	1224.5	P	2948.1	P
172001_x_at		3423.6	P	2153.9	P	1746.1	P	1417.1	P	864.6	P	1482.4	P	457.1	P
172002_x_at		49.5	M	226.9	A	185.5	A	68.7	A	62.8	A	7.8	A	48.6	A
172003_x_at		51	A	133.1	P	191.1	P	55.7	A	44.9	A	15.6	A	25.2	A
172004_x_at		2056	P	2781.1	P	1702.5	P	1550.7	P	343.6	P	455.1	P	344.3	P
172005_x_at		971.9	P	1760.7	P	1215.5	P	2120.1	P	1145.8	P	290.9	A	857.9	P
172006_x_at		1406.1	P	1252.6	P	1005.3	P	1728.7	P	604	P	553.5	P	941.6	P
172007_x_at		11551.5	P	15779	P	17337.2	P	9343.1	P	18622.1	P	38017.4	P	26694.7	P
172008_x_at		2841.2	P	7826.4	P	11171.6	P	1998.2	P	6619.7	P	7287.5	P	9531.6	P
172009_x_at		801.5	P	581.7	P	1002.7	P	554.2	P	325.1	P	987.9	P	853.7	P
172010_x_at		6235.1	P	5661.4	P	4208.1	P	4076.1	P	9685.6	P	7909.7	P	10123.8	P
172011_x_at		654.2	P	627.2	P	457.7	P	856.2	P	869.3	P	375.7	A	227.7	P
172012_x_at		161.4	A	126.9	A	163.9	A	90.1	A	262.8	P	352.6	P	191	A
172013_x_at		9245.2	P	10690.2	P	11138.9	P	7685.8	P	12894.5	P	8924.5	P	16378.9	P
172014_x_at		560.9	P	518.3	P	622.9	A	489.5	P	1454.5	P	2191.4	P	1252.1	P
172015_x_at		495.8	P	324.6	P	481.4	P	347	P	1313.2	P	1071.9	P	1724.7	P
172016_x_at		2212.8	P	3307.6	P	1772.9	P	2737.5	P	3180.6	P	1079.3	P	1456.3	P
172017_x_at		2111.9	P	2351.4	P	1213.1	P	2045.3	P	1353.5	P	1486.2	P	1168.5	P
172018_x_at		1760	P	2126.4	P	1187.3	P	1990.4	P	5078.8	P	2004.3	P	3721.6	P
172019_x_at		951.3	P	697.1	P	808.3	P	1028.7	P	1347.5	P	901.6	P	724.9	P
172020_x_at		402.3	P	629.5	P	423	P	951	P	230	P	180	P	274.6	P
172021_x_at		845.6	P	1477.8	P	883.7	P	1360.9	P	367.1	P	617.2	P	561.4	P
172022_x_at		407.6	P	263.3	P	331.4	P	185.4	P	333.2	P	405.6	M	455.3	P
172023_x_at		2846.8	P	3364.4	P	2465.3	P	2559.2	P	5189	P	3671.8	P	4979.3	P
172024_x_at		1002.2	P	983.9	P	894.1	P	1444.5	P	231.5	A	23.1	A	74.5	A
172025_x_at		678	P	702.1	P	640.8	P	858.1	P	267.6	P	236.7	P	198.5	P
172026_x_at		5.8	A	18.8	A	56.9	A	8.2	A	10.6	A	38.9	A	19.3	A
172027_x_at		160.5	A	500.1	P	395	P	563.2	P	418.3	A	511.2	A	521.5	A
172028_x_at		200	P	234.1	P	232.1	P	187.2	P	224.8	P	999.6	P	272.4	P
172029_x_at		337.3	A	267.4	A	269.3	A	308.6	A	337.7	P	1133.8	P	484.8	A
172030_x_at		411	P	655.2	P	787.6	P	770.5	P	431.7	P	822.1	P	677.4	P
172031_x_at		923	P	1305.7	P	1179.4	P	1284.7	P	435.2	P	566.5	P	337.6	P
172032_x_at		321	P	658.4	P	481	P	681.6	P	224.4	P	261	P	448.6	P
172033_x_at		9.7	A	8	A	14.9	A	17.2	A	14.1	A	238	A	3.6	A
172034_x_at		203.7	P	111.5	M	157.6	A	136	P	551	P	121.8	A	547.1	P
172035_x_at		785.8	P	702.6	P	550.3	P	608.8	P	1041.2	P	385.4	P	665.7	P
172036_x_at		214.3	P	655	P	510.3	P	640.9	P	206.9	P	293.9	P	242.3	P
172037_x_at		334.7	P	255.2	A	113	A	384.2	P	1526	P	793.3	P	566.1	P
172038_x_at		392.2	P	276.5	P	406.3	P	306	P	3486.6	P	2320.6	P	3755.3	P
172039_x_at		995.7	P	946.5	P	819.1	P	807.7	P	1230.7	P	678.7	P	1041.3	P
172040_x_at		284.4	P	382.8	P	449	P	272	P	415.7	P	327.9	A	441.4	P
172041_x_at		126.7	A	154.9	A	222.9	A	71.3	A	130.5	A	137.3	A	126.9	A
172042_x_at		3686.8	P	2953.5	P	2288.8	P	2915.9	P	10161.8	P	7164.6	P	10555.2	P
172043_x_at		2120.6	P	2251.8	P	2303.5	P	1280	P	536.7	P	435.5	A	812	P
172044_x_at		2058.2	P	2507.2	P	1994.8	P	2177.5	P	4785.3	P	1329.4	P	3156.6	P
172045_x_at		12541	P	16549	P	14922.6	P	9620.6	P	11113.9	P	15858.2	P	18115.1	P
172046_x_at		3035.8	P	2595.4	P	2459.3	P	1817.9	P	5967.3	P	6847.6	P	5078.8	P
172047_x_at		660	P	450.5	P	616.5	P	718.7	P	887.3	P	65.9	A	739.2	P
172048_x_at		1501.5	P	1228	P	1117.5	P	1375.4	P	2137.4	P	1514.3	P	1500.9	P
172049_x_at		4.1	A	4.2	A	10.5	A	6.6	A	4.8	A	11.5	A	11.3	A
172050_x_at		99.8	A	97.4	A	11.7	A	163.6	A	230.2	A	543.3	A	289.1	A
172051_x_at		893.6	P	743.5	P	1098.2	P	1105.8	P	1350.6	P	1032.6	P	2316.7	P
172052_x_at		13.7	A	34.7	A	176.2	A	64.5	M	133.9	M	266.3	A	247	A
172053_x_at		6991.2	P	16124.6	P	12458.9	P	9636.1	P	10675	P	11347.7	P	9038.7	P
172054_at		116.2	A	8.4	A	9.5	A	7.3	A	14.6	A	96.7	A	16.7	A
172055_x_at		123.4	M	382.1	P	708.8	P	370.8	P	343.1	A	211.7	A	690.5	P
172056_x_at		164.3	A	399.8	P	170.4	M	170.2	M	60.3	A	498	P	78.3	A
172057_x_at		1014.3	P	1045.7	P	671.9	P	859.7	P	1165.5	P	851.5	P	541.6	P
172058_x_at		369.1	P	375.6	P	416	P	540.1	P	293.2	P	209.2	A	341.2	A
172059_x_at		411.6	P	492	P	393.7	P	392.4	P	217.7	P	319.6	A	229.4	A
172060_x_at		437	P	394.4	P	263.7	M	381.9	P	258.3	P	186.2	A	205.5	A
172061_x_at		369.1	P	285.1	P	301.3	A	551.7	P	498.3	A	573.5	A	417.4	P
172062_x_at		219.8	A	164.5	A	248.8	A	270	A	166.4	A	83.8	A	271.8	A
172063_x_at		92.1	A	237	P	294	M	340.8	P	371.1	M	335.8	P	33.2	A
172064_x_at		743.6	P	618.8	P	907.8	P	988.1	P	1901	P	947.9	P	1136.5	P
172065_x_at		1275.7	P	1032.9	P	1592.5	P	1046.8	P	640.4	P	1729.8	P	852.8	P
172066_x_at		529.6	P	394.6	P	371.4	P	500	P	448.2	P	613.8	P	611.8	P
172067_x_at		209.8	A	269.6	P	174.5	A	272.3	P	103	A	685.2	P	48.3	A
172068_x_at		1799.1	P	2263	P	1577	P	1699.7	P	1989	P	1780	P	2654.8	P
172069_x_at		88.2	A	87	A	273.9	A	416.9	P	109.4	A	140	A	13.6	A
172070_x_at		245.7	P	220.9	A	257	P	366.8	P	160.9	P	182.6	A	94.6	A
172071_x_at		81.4	A	137.4	A	136.7	A	112.4	A	110.2	A	243.4	A	221.5	A
172072_x_at		908.5	P	647.5	P	484.8	P	1157.3	P	641.9	P	351	A	454.4	A
172073_x_at		16	A	17.7	A	12.7	A	55.5	A	44.4	A	71.7	A	41.2	A
172074_x_at		4.7	A	95.1	A	107.5	A	77.4	A	3.8	A	106	A	71.4	A
172075_x_at		230.9	P	378.3	P	614	P	479.4	P	44.4	A	38.3	A	7.7	A
172076_x_at		771.2	P	750.3	P	1802.5	P	665.3	P	524.3	P	703.7	A	603.3	P
172077_x_at		16.6	A	202.4	P	192.4	A	36.5	A	22.9	A	22.9	A	16.3	A
172078_x_at		351.6	P	1005.9	P	725.8	P	694	P	494.4	P	1056.9	P	406.7	P
172079_s_at		211.6	A	279.5	A	288.1	A	355	A	289.4	A	616	A	370.1	A
172080_at		23.7	A	17.4	A	30	A	20.1	A	3	A	10.1	A	67	A
172081_x_at		99.5	A	259.1	A	128.7	A	91.2	A	237.8	A	348	A	235.4	A
172082_x_at		128.8	A	45.3	A	217	A	85.8	A	117.4	A	27.1	A	29.4	A
172083_x_at		15738.3	P	13542.5	P	31162.3	P	8535.7	P	15309	P	46990.8	P	24008.3	P
172084_x_at		1096.1	P	1402.9	P	1243.8	P	1998.2	P	1319	P	570.4	P	1870.4	P
172085_x_at		138.3	P	227.7	P	237.9	P	330.6	P	355.4	P	439.5	P	305.8	P
172086_x_at		58.9	A	53.2	A	16.6	A	9.7	A	38.3	A	74.4	A	3.3	A
172087_x_at		4.5	A	83	A	16.2	A	22.8	A	79.6	A	11.5	A	77.1	A
172088_x_at		98.4	P	118.5	P	75.4	A	102.9	P	174.5	P	199.6	A	236.1	P
172089_x_at		146.9	P	132.1	P	136.3	P	104.6	P	251.9	P	147.8	P	197	P
172090_at		161.8	A	166	A	123.9	A	186.5	A	100.9	A	104.3	A	158.4	A
172091_x_at		2.8	A	2.5	A	17.8	A	3.6	A	9.6	A	8	A	9.7	A
172092_s_at		42.7	A	94.8	P	284.4	P	56.9	A	260.4	P	595.7	P	307.7	P
172093_x_at		7229.4	P	26614	P	17243.7	P	15727.8	P	5139.9	P	15225.3	P	4980.9	P
172094_x_at		319.1	P	972.3	P	943.3	P	953.9	P	252.3	M	736.2	P	111.9	A
172095_x_at		45.9	P	39.1	A	16.7	A	52.1	A	25.4	A	5.3	A	71.9	A
172096_x_at		3.6	A	60.8	A	72.6	A	38.6	A	4.9	A	22.3	A	3.6	A
172097_x_at		4.2	A	30.2	A	20.3	A	9.4	A	2.3	A	6.6	A	8.2	A
172098_x_at		183	A	182.3	A	85.2	A	146.2	A	146.8	A	251.2	A	135.2	A
172099_x_at		214	M	628.7	P	354.2	P	456.7	P	146.9	M	209.6	A	108.7	M
172100_x_at		3319	P	2103.4	P	3712.8	P	831.3	P	543.1	P	1241	P	1414.4	P
172101_x_at		639.5	P	427.8	P	515.2	P	512.6	P	1228.6	P	990.1	P	947.3	P
172102_x_at		4621.5	P	18196.1	P	9322.2	P	10266.7	P	3004.9	P	6534.4	P	4594.6	P
172103_x_at		1565.2	P	1109	P	942.3	P	1767.2	P	260.2	A	442.2	A	48.4	A
172104_x_at		43.1	A	33	A	156.4	P	61.9	A	39	A	23.9	A	55.7	A
172105_x_at		194	A	271.2	P	219.9	P	214.3	M	159.2	A	254.4	A	226.8	A
172106_x_at		5603.5	P	14798.4	P	13142.3	P	5730.2	P	10277.7	P	6689	P	6412.4	P
172107_x_at		7461	P	27028.8	P	20146.1	P	16487.7	P	5243.2	P	18046.8	P	4875.6	P
172108_x_at		22.5	M	23.2	A	11	A	37.5	A	43.3	A	5.7	A	37.2	A
172109_x_at		13.8	A	20	A	37.1	A	16.5	A	6.3	A	15.3	A	10.8	A
172110_x_at		86.9	A	43.4	A	91.7	A	59.3	A	102.8	A	118.7	A	84.6	A
172111_x_at		326.7	A	499.8	A	585.2	A	254.7	A	293.7	A	758.1	A	620.3	P
172112_x_at		276	P	186.5	P	424.5	A	163.9	P	291.7	M	373.4	P	286.9	P
172113_x_at		513.7	A	570.1	A	759.3	A	480	A	48.2	A	760.3	A	53.6	A
172114_at		100.8	A	74.3	A	142.9	A	27.9	A	14.3	A	15.2	A	106.6	A
172115_x_at		265.2	P	400	P	560	P	181	P	171.3	P	287.4	P	425.7	P
172116_x_at		71.7	P	112.6	M	109.6	A	86.1	A	2.2	A	16.1	A	9.1	A
172117_x_at		93.3	A	221.7	P	97.4	A	283.5	P	206.7	A	192.1	A	168.9	A
172118_x_at		15.7	A	20	A	52.1	A	103.6	A	10.8	A	14.6	A	116.6	A
172119_at		183.6	P	140.1	P	195.9	P	213.4	P	135.5	P	392	P	205.3	P
172120_x_at		159.6	P	506.2	P	469.8	P	405.3	P	213.5	P	93.2	A	603.2	P
172121_x_at		249.5	P	156.8	P	194.3	A	93.7	P	140.4	P	127.3	A	180.3	P
172122_at		90.1	A	127.4	A	192.1	A	82.8	A	6.9	A	174.4	A	145.4	A
172123_x_at		2736.4	P	3044.7	P	3301.8	P	2790.3	P	11600.8	P	5943.7	P	10166	P
172124_x_at		446.5	P	643	P	1193.7	P	462.4	P	565.4	P	1596.3	P	662.1	P
172125_x_at		205.6	A	240.6	A	184.5	M	219.7	P	223	A	190	A	236.5	A
172126_x_at		1126.1	P	1384.9	P	1139	P	1841.5	P	476.4	P	824.7	P	691.3	P
172127_x_at		374.1	A	289.9	A	223	A	324.5	A	557.5	A	464.7	A	435.4	A
172128_x_at		4.1	A	45.1	A	82.9	A	7	A	64.4	A	94.5	A	11	A
172129_x_at		336.2	P	419.2	P	389.6	P	476.1	P	243	P	235.8	P	278.1	P
172130_at		55.7	A	26.4	A	245.7	A	164.5	A	50.8	A	88.7	A	238.6	A
172131_x_at		92.4	A	97.2	A	58.4	A	107.9	A	60.1	A	22.7	A	18.5	A
172132_x_at		82.4	A	161.6	A	203.4	A	79.8	A	118.3	A	209.7	A	192.5	A
172133_x_at		300.1	A	453.9	P	386.3	A	825.8	P	60.1	A	456.5	A	580.5	M
172134_x_at		195.5	A	556.6	P	269	A	396	P	226.5	A	277.7	A	352.5	A
172135_x_at		52.9	A	44.5	A	43.6	A	160.7	A	32.1	A	34.4	A	11.4	A
172136_x_at		1620.1	P	4151.5	P	3793.8	P	3453.8	P	1571.2	P	2251.7	P	1326.7	P
172137_s_at		171.9	A	406.9	P	568.4	P	286.7	P	199.9	P	465.8	M	162.2	A
172138_x_at		1268.3	M	1036.5	A	1778.6	P	762.9	P	841.8	P	2442.7	M	832.2	P
172139_x_at		8.7	A	58.1	A	62.3	A	66.3	A	9.6	A	41.4	A	74.6	A
172140_x_at		84.4	A	217.9	P	199.6	A	376.2	P	84.4	A	150.2	A	172	A
172141_at		4.8	A	42.9	A	14.7	A	148	A	25.1	A	8.3	A	19.3	A
172142_x_at		110.3	A	87	A	258.2	A	73.3	A	164.3	A	24.7	A	87.2	A
172143_x_at		8.7	A	73.8	A	71.6	A	24.3	A	78.7	A	9.4	A	11.5	A
172144_x_at		1216.7	P	1178.9	P	981.2	P	1124.8	P	1985.6	P	759.5	P	1382.9	P
172145_x_at		29	A	63.1	A	6	A	29.3	A	3.9	A	8.9	A	36.8	A
172146_x_at		90.8	P	117	P	245.9	P	62.2	P	47.9	A	44.4	A	9.5	A
172147_x_at		290.6	P	269.6	P	340.4	P	358.9	P	131.1	P	569.8	P	115.5	P
172148_x_at		7622.5	P	27720.2	P	22732.6	P	16426.6	P	5883.7	P	21059.2	P	4886	P
172149_x_at		313.4	A	396.6	P	771.5	P	390	P	308.6	M	613.6	A	597	M
172150_x_at		241.3	A	355.3	P	458	A	303.6	A	286.9	A	839.1	P	450.1	A
172151_x_at		170.8	A	266.1	P	253.9	A	285.9	P	265.4	M	804.3	P	380.1	A
172152_x_at		198.6	A	375.2	P	374.2	A	290.5	A	355.1	A	379.1	A	233	A
172153_x_at		3506.7	P	3606.2	P	3085.6	P	3595.5	P	10941	P	3972.8	P	9105.6	P
172154_x_at		434	P	1197.8	P	842.6	P	1079.5	P	266.8	M	533.5	P	281.3	P
172155_x_at		252.1	A	319.5	P	396.4	A	297	M	177.5	A	383.8	A	263.2	A
172156_x_at		982.2	P	2155.8	P	2561.1	P	1820	P	726.3	P	442.4	A	748.5	P
172157_x_at		165.1	P	294.6	P	349.2	P	258.3	P	145.2	A	227.6	A	163	A
172158_x_at		27.2	A	198.8	P	265.2	P	348.6	P	45.6	A	115.3	A	47.2	A
172159_x_at		44.1	A	106.6	A	27.8	A	82.8	A	97.8	A	191.4	A	18.4	A
172160_x_at		237.7	P	212	P	176.8	P	396.8	P	255.5	P	231.2	A	258.3	P
172161_x_at		35.1	M	58	P	52	A	14.1	A	10.4	A	27.4	A	14.3	A
172162_x_at		170.6	A	298.5	A	260.7	A	228.2	A	191.3	A	85	A	155.7	A
172163_x_at		82.5	A	297.4	A	266.5	A	213	A	117.7	A	201.9	A	172.8	A
172164_x_at		25	A	124	A	150.8	A	30.8	A	13.1	A	21.4	A	37.9	A
172165_x_at		13.7	A	25	A	21.9	A	11.7	A	90.2	A	28	A	153	A
172166_x_at		354.1	P	692.6	P	539.6	P	543.9	P	222	P	1472.2	P	164	P
172167_at		1.3	A	23.7	A	40.8	A	25.7	A	22.3	A	12.9	A	62.9	A
172168_x_at		38.7	P	5.1	A	6.4	A	91.3	A	31.3	A	8.6	A	10.8	A
172169_s_at		35.9	A	76.4	A	119.6	A	62.1	A	49	A	172.5	A	61.2	A
172170_at		32.2	A	46.2	A	112.2	A	39.2	A	10.7	A	16.2	A	5.4	A
172171_x_at		51.5	A	42.3	A	24.2	A	12.8	A	5.7	A	116.1	A	6.4	A
172172_x_at		123.9	A	242.2	M	275.7	M	144.5	A	138.9	A	187	A	134.4	A
172173_x_at		57.2	A	240.9	A	392.7	A	400	A	192.1	A	130.8	A	110.1	A
172174_x_at		263.4	P	381.3	P	461.3	P	318.1	P	181.3	P	231.8	A	99.9	A
172175_x_at		11	A	69.1	A	151.1	A	55.8	A	129.6	A	33.9	A	39.7	A
172176_at		3.6	A	3.4	A	3.3	A	23.2	A	4	A	23	A	35.9	A
172177_x_at		167.5	P	105.9	P	208.3	P	160.5	P	171.8	P	196.1	P	220.7	P
172178_at		20	A	65.7	A	82.4	A	88.7	A	54.1	A	164.7	A	154.4	A
172179_x_at		33.6	A	123.1	M	67.3	A	63.7	A	32.5	A	13.3	A	40.3	A
172180_x_at		33.8	A	85.3	A	29.5	A	84.2	A	93	A	18.5	A	113.7	A
172181_x_at		86.6	A	151	A	160.9	A	112.6	A	129.2	A	52.9	A	175.9	A
172182_x_at		11	A	15.2	A	21.9	A	17.4	A	5.2	A	39	A	23.2	A
172183_at		6.4	A	4.9	A	6.2	A	5.3	A	4.6	A	9.7	A	3.1	A
172184_x_at		1445.1	P	3838.2	P	2212.3	P	4699.4	P	164.3	P	354	P	210.6	A
172185_x_at		2.5	A	82.4	M	14.8	A	88.2	P	38	A	3.9	A	11.9	A
172186_x_at		378.8	P	255.8	P	187	P	360.5	P	232.2	A	169.8	A	152.1	A
172187_x_at		65.9	A	120	A	183.6	A	28.6	A	156.2	A	424.9	A	66.5	A
172188_x_at		64.3	A	40.4	A	56.8	A	1.3	A	2.7	A	67.2	A	75	A
172189_at		70.2	A	237.8	P	346.3	P	171.6	A	143	P	336.7	P	196.3	A
172190_x_at		160.4	P	149	P	326.2	P	209.7	P	63	A	9.3	A	110.9	A
172191_x_at		49.7	A	100.7	P	151.3	P	68.8	A	78.5	A	173	A	57.5	A
172192_x_at		32.9	A	314.6	A	320.4	A	190.5	A	254.9	P	375.6	A	25.4	A
172193_at		76.5	A	81.6	A	182.8	A	87.9	A	161.3	A	236.7	A	457.1	P
172194_x_at		7.5	A	45.4	M	84.1	A	55.5	A	113	A	134.4	A	88.2	A
172195_x_at		151	A	262	P	244.2	M	174.2	A	216.5	A	30.9	A	27.9	A
172196_x_at		308.2	A	351.6	A	277	A	156.2	A	97.8	A	47.9	A	46.7	A
172197_x_at		2453.7	P	1592.1	P	2403.4	P	1356.2	P	2410.9	P	2643.8	P	1302	P
172198_x_at		85	A	105.2	A	119.6	A	5.9	A	12.9	A	31.5	A	16	A
172199_x_at		339.6	P	468.3	P	284.3	P	418.8	P	308.3	P	261.6	P	206.7	P
172200_x_at		17.9	A	35.8	A	186.1	A	51.3	A	83.5	A	18.4	A	38	A
172201_x_at		6.4	A	10.3	A	21.1	A	17	A	21.6	A	24.5	A	13.5	A
172202_x_at		9.9	A	48.1	A	21.4	A	63.4	A	75.8	A	159	A	25.8	A
172203_x_at		21.8	A	5.7	A	14.8	A	69.5	A	4.7	A	27.3	A	15.4	A
172204_at		194.9	A	352.1	P	310	P	368.2	P	245.3	A	102.1	A	174.7	A
172205_at		114.9	A	110.8	A	60.9	A	76.8	A	82.8	A	13.1	A	84.8	A
172206_x_at		305.2	P	387.6	P	479.7	A	364.1	P	142.4	P	416.3	P	295.5	M
172207_x_at		220.3	A	130.3	A	268.9	A	239.1	P	278.1	P	478.8	A	229.4	A
172208_x_at		16.6	A	19.4	A	30.8	A	14.4	A	11.3	A	23	A	84.7	A
172209_x_at		3108.9	P	2464.3	P	3963	P	2149	P	2619	P	2046.4	P	2252.8	P
172210_x_at		62.6	A	223.9	P	321.6	P	177.9	P	158.8	P	134.8	A	84.5	A
172211_x_at		311.7	P	667.8	P	748.4	P	969.8	P	277.7	P	62.4	A	146.7	A
172212_x_at		5.9	A	6.9	A	39.5	A	40.7	A	14.2	A	17.2	A	57	A
172213_x_at		479.5	P	356.4	P	586.7	P	348.8	P	1305.9	P	1869.2	P	1531.2	P
172214_x_at		4031.9	P	2359	P	3243	P	1704.9	P	3257.6	P	3982.9	P	3262.9	P
172215_x_at		95	A	109.9	A	41.2	A	60.3	A	524	P	940.1	P	484.4	P
172216_x_at		7.1	A	22.6	A	33.8	A	29.7	A	72.1	A	29.6	A	55.3	A
172217_x_at		121.1	P	194.4	P	185.6	P	151.9	P	172.3	P	205.7	A	125.5	A
172218_x_at		1238.5	P	1113.2	P	1899.6	P	1709.1	P	198	A	32.2	A	395.4	A
172219_x_at		23.8	A	238.1	A	330.6	A	150.1	A	7.7	A	37.4	A	176.4	A
172220_x_at		290	A	233.9	P	286.3	A	178.5	M	105	A	195.3	A	266.7	A
172221_x_at		304.5	P	451.3	P	427.8	P	393	P	163.6	P	686.2	P	190	P
172222_at		70.2	A	72.9	A	9.3	A	73.5	A	129.2	A	63.4	A	100.2	A
172223_x_at		166.4	A	188.4	A	220.9	P	112.5	A	169.3	A	64.2	A	66.9	A
172224_x_at		91.6	A	9.4	A	68.6	A	10.1	A	11.5	A	14.6	A	21.9	A
172225_x_at		20	A	73.8	A	140.7	A	32.7	A	79.6	A	49.7	A	28	A
172226_at		77.8	A	190.7	A	269.4	A	198.1	A	183.2	A	468.6	P	244.7	A
172227_x_at		51.3	A	138.7	A	188.4	A	60.7	A	48.4	A	169.1	A	13.1	A
172228_x_at		3255.6	P	9732.3	P	7880.9	P	3893.4	P	4064.5	P	2465.2	P	3327.1	P
172229_x_at		179.9	P	198.2	P	220.5	P	201.4	P	691.6	P	622	P	527.7	P
172230_at		2.2	A	44.1	A	26.8	A	25.5	A	5.7	A	8.6	A	67.4	A
172231_x_at		243.6	P	545.1	P	326.5	P	574.1	P	623	P	729.3	P	694.1	P
172232_x_at		188.3	P	269.8	P	359.6	P	196.8	P	178.3	A	128	A	230.3	P
172233_at		16.7	A	63.9	A	24.5	A	40.6	A	1.5	A	18.4	A	66.6	A
172234_x_at		18.1	A	61	A	111.7	A	28.4	A	61	A	31.3	A	114.3	A
172235_x_at		4.6	A	11.3	A	15.7	A	9.6	A	56.4	A	27.3	A	10.6	A
172236_x_at		5158.6	P	1267.4	P	964.5	P	1037.8	P	607.6	P	393	A	2105.6	P
172237_x_at		90.8	A	109.2	A	182.9	A	82.7	A	14	A	55.8	A	43.2	A
172238_x_at		229.8	A	246.1	A	326.3	A	204.7	A	269.6	A	37.7	A	192.4	A
172239_x_at		185.9	P	148.4	P	102.8	P	151.5	P	192.8	P	244	A	222.2	P
172240_x_at		7.5	A	115.6	A	139	A	111.1	A	32.6	A	19.7	A	10.7	A
172241_x_at		127.1	A	90.7	A	102.8	A	100.8	A	42.5	A	255.5	M	62	A
172242_x_at		171	A	252.6	A	228.2	A	168.5	P	282.4	A	274.9	P	281.6	A
172243_x_at		857	P	335.6	P	231.8	A	176.6	P	399.8	P	280.1	A	425.6	P
172244_x_at		1101.2	P	2618.6	P	1567.6	P	1651.5	P	1589	P	684.4	A	1074.3	P
172245_x_at		14.1	A	156.2	M	142.4	A	44.8	A	98.1	A	247.3	A	126.6	P
172246_at		86	A	84	A	80.7	A	94.2	A	11.2	A	29.9	A	12.5	A
172247_x_at		0.3	A	42.3	P	4.1	A	6.2	A	27.7	A	93.7	A	0.7	A
172248_x_at		89	A	137.6	P	171.4	M	132.5	P	109	A	244.9	A	11	A
172249_x_at		66.6	A	77.8	A	9.2	A	150.7	A	85.5	A	159.3	A	77	A
172250_x_at		8.6	A	4.4	A	9.6	A	3.7	A	233.5	P	778.4	P	401.3	P
172251_x_at		8121.7	P	12196	P	18873.8	P	10725.3	P	5495.3	P	8930.6	P	8975.3	P
172252_x_at		298.2	P	425	P	531.9	P	295	P	206.2	A	245.2	A	190.8	A
172253_x_at		114	A	112.7	P	49.3	A	66.7	A	79.5	A	15.8	A	80.7	A
172254_x_at		11.7	A	147.6	A	191.6	A	77.9	A	30.3	A	48.3	A	90.3	P
172255_x_at		73.7	A	99.9	P	173	A	80.2	A	87.2	A	178	A	96.4	A
172256_x_at		1489.8	P	2280.7	P	3119.3	P	2766.2	P	1372.3	P	1585.4	P	1581.9	P
172257_x_at		233.6	P	191.1	P	169.2	P	155.4	P	187	P	365.1	P	291.2	M
172258_x_at		72.8	A	145.3	M	142.1	A	217.3	A	9.3	A	109.4	A	62.6	A
172259_x_at		4794.5	P	3831.4	P	4463.4	P	2099	P	1573.2	P	2196.1	P	2298.3	P
172260_at		34.1	A	32.5	A	18.7	A	20.1	A	53.6	A	64.5	A	8.2	A
172261_x_at		303.4	P	364.2	P	374.6	P	368.5	P	369.4	M	239.1	A	277.1	A
172262_x_at		340.9	P	599.7	P	678.2	P	457.1	P	430	P	715.4	P	340.3	P
172263_x_at		21.5	A	102.5	A	140.1	A	93.6	A	30	A	138.3	A	9.8	A
172264_x_at		105.8	A	312.5	P	442.2	P	133.9	A	212.1	M	199.7	A	31.7	A
172265_x_at		6.5	A	16.2	A	42.5	A	27.9	A	13.9	A	17.3	A	6.9	A
172266_x_at		121.1	A	89.5	A	87.2	A	49.5	A	25.7	A	97.1	A	71.1	A
172267_x_at		68.9	A	155	A	134	A	87.6	A	103.5	A	95.6	A	85.8	A
172268_x_at		10817.2	P	5332	P	6967.9	P	4587.8	P	1330.7	P	45378.6	P	1647.8	P
172269_x_at		84.3	A	149.8	A	118	A	92.8	A	151.3	A	248	A	141.1	A
172270_x_at		4157.8	P	4160.8	P	4880.8	P	3899.8	P	7589.9	P	4281.9	P	5599.1	P
172271_x_at		1826.2	P	1316.8	P	1299.4	P	1172.2	P	290.9	P	235.9	A	395.7	P
172272_x_at		158.4	A	337.9	P	426.9	P	177.5	P	183.9	M	130.4	A	148.1	A
172273_x_at		114.1	A	7.3	A	290.9	A	162.6	A	57.6	A	529.7	A	129	A
172274_x_at		22.2	A	27.4	A	4.9	A	24.8	A	31.2	A	105.4	A	67.8	P
172275_x_at		592.8	P	637.4	P	501.7	P	893.3	P	417.8	P	615	P	456.4	P
172276_x_at		375.5	P	276.9	P	238.3	P	497.7	P	220.8	A	149.9	A	309.2	P
172277_x_at		351.6	P	915.2	P	652.8	P	983.4	P	286.3	A	570.9	P	255.9	A
172278_x_at		22	A	26.6	A	4.8	A	4	A	45.6	A	7.2	A	91	A
172279_x_at		55.9	A	164.1	A	233.6	A	183.5	P	34.6	A	27.1	A	11.4	A
172280_x_at		2864.9	P	2295.5	P	3450.2	P	1817	P	7960.9	P	6659.6	P	7295.5	P
172281_at		199.7	P	703	P	453.4	P	586	P	65.5	P	3.1	A	66	M
172282_x_at		162.4	A	292.5	A	308.7	A	266.1	A	97.2	A	301.1	A	154.1	A
172283_x_at		61.6	A	49.8	A	10.9	A	61.4	A	62.6	A	147.8	A	28.6	A
172284_x_at		672.2	P	890.7	P	554.2	P	394.8	P	218.1	A	18.2	A	148.1	A
172285_x_at		4662.8	P	10853.2	P	10298.4	P	6753.4	P	9067.1	P	6827.5	P	5753.5	P
172286_x_at		191.6	A	308.7	P	461.3	A	461.7	P	57.7	A	334.2	A	151.8	A
172287_x_at		382.8	P	331.1	P	315	P	358.5	P	411.1	P	405.1	P	254	P
172288_x_at		31.8	A	65.1	A	185.9	A	66.3	A	87.6	A	152.5	A	176.4	A
172289_x_at		327.2	A	389.1	M	590.2	A	552.3	A	340.6	A	336.7	A	429.1	A
172290_x_at		76.5	A	85.9	A	12.3	A	52.4	P	86.8	P	26.9	A	84.1	A
172291_x_at		344.6	P	776.4	P	803.3	P	921.8	P	189.6	P	127.8	A	44.2	A
172292_x_at		298	P	273	P	351.2	P	193.2	P	55.8	A	127.9	A	181.8	A
172293_x_at		1186.8	P	1405	P	1521	P	1439.5	P	421	P	420.8	P	1191.8	P
172294_x_at		474.2	P	1314.5	P	732	P	1332.4	P	635.5	P	325.4	P	194.5	P
172295_at		52.3	A	29.8	A	84.4	A	18.5	A	68.5	P	191.2	A	59.8	A
172296_x_at		294.4	P	249.3	M	226.2	P	314.2	P	88.5	A	235.9	A	168.9	A
172297_x_at		458.7	P	499	P	603	P	316	P	160.3	A	232	A	23.7	A
172298_x_at		289.1	P	585.7	P	534.7	P	362.6	P	1945	P	1504.2	P	1958.1	P
172299_x_at		218.4	A	102.4	A	219.4	A	174.1	A	1232	P	1158	P	1159.3	P
172300_x_at		122.1	A	241.7	A	144.2	A	153.5	A	157.7	A	216.9	A	32.8	A
172301_at		20.2	A	84.1	A	29.6	A	19.5	A	36.9	A	196.7	A	21	A
172302_x_at		54	A	79	A	21.5	A	62.3	A	13.9	A	8.8	A	37.8	A
172303_x_at		1201.9	P	1931.2	P	1845.7	P	1473.5	P	421.7	P	596	P	504.9	P
172304_x_at		7.2	A	21.5	A	32.6	A	13.9	A	6.7	A	23.5	A	25.2	A
172305_x_at		1704.9	P	1372.4	P	1875.9	P	1064.1	P	847.8	P	1890.6	P	1552.2	P
172306_x_at		6.9	A	25.9	A	99.2	A	42.1	A	13.3	A	19.2	A	21.4	A
172307_x_at		344.5	P	661.5	P	688.6	P	699.4	P	299.9	P	155.5	A	224.7	P
172308_x_at		69.1	A	168.3	A	139.3	A	114.7	A	68.7	A	134.6	A	23.2	A
172309_x_at		70.6	A	173.2	A	325.1	M	78.1	A	668.4	P	99.7	A	8.9	A
172310_x_at		216.4	P	275.8	P	225.6	M	367.1	P	98.9	A	21.9	A	97.8	A
172311_x_at		2.8	A	3.9	A	45.8	A	9.2	A	22.7	A	25.1	A	6.4	A
172312_x_at		182.2	A	176.9	A	276.7	A	158	A	86.7	A	196.6	A	27.7	A
172313_x_at		197.6	A	337.2	A	442	P	231.4	A	323.1	A	91.6	A	206.7	A
172314_x_at		128.9	P	514.6	P	413.8	P	318.1	P	119.3	P	94.3	A	162.8	A
172315_x_at		61.6	A	162.8	P	87.3	A	90.6	A	42.4	A	23.3	A	116.1	A
172316_x_at		27.1	A	94.7	A	226.3	A	124.4	P	82.1	A	76.5	A	16.6	A
172317_x_at		16.8	A	77.6	A	118.6	A	51.9	A	4.6	A	25.8	A	57.3	A
172318_x_at		328.7	P	408.6	P	523.7	P	310.2	P	261.4	P	278	A	293.2	A
172319_x_at		450.3	P	1367.4	P	1287.8	P	894.6	P	97.7	A	230.3	A	88.4	A
172320_x_at		113	A	329.9	P	238.8	P	130	P	189.8	P	220.1	A	53.8	A
172321_x_at		519.3	P	494.1	P	496.8	P	537.8	P	156.4	A	245.9	A	144	A
172322_x_at		13.2	A	84.9	A	140.2	A	56.5	A	72.5	A	168.7	A	113.2	A
172323_x_at		545	P	340.3	P	380.7	P	428	P	179.4	P	141.9	A	239.1	A
172324_x_at		7638.1	P	2973.4	P	2299.3	P	2615.2	P	702.4	P	13617.9	P	404.2	M
172325_x_at		383	P	311.8	P	275.8	A	125.1	A	243.4	P	620	P	209	A
172326_x_at		90.7	A	127	A	194.2	A	106.5	P	45.6	A	106.9	A	213.2	A
172327_x_at		213.4	M	348.9	P	502.5	P	333.5	P	113.4	A	142.9	A	90.3	A
172328_x_at		47.8	A	98.5	A	182.2	M	76	A	57.9	A	24	A	242.9	P
172329_x_at		308.5	A	1154	P	1441.1	P	377.6	P	219.2	A	380.7	A	184.7	A
172330_x_at		129.9	A	194	P	195.7	P	151.1	A	68.7	A	43.5	A	17	A
172331_x_at		86.5	A	10.3	A	152.6	A	60.2	A	31	A	124.5	A	142	A
172332_at		17.9	A	85.1	A	54.8	A	44.2	A	31.6	A	36.9	A	17.6	A
172333_x_at		260	A	433.5	A	643.4	A	231.1	A	182	A	131.7	A	294.2	A
172334_x_at		8119.1	P	2970.2	P	2280.4	P	2566.2	P	754.7	P	13895	P	432.3	P
172335_x_at		2049.6	P	4387.6	P	4042.4	P	3783.6	P	2135.9	P	3597.5	P	1916.3	P
172336_x_at		356.4	A	432.1	P	466.5	M	420.5	P	301.5	P	119.5	A	478.1	A
172337_x_at		163.8	P	346.4	P	444.8	P	209.2	P	184.9	P	552	P	90.2	A
172338_x_at		213	P	92.2	P	104.1	A	69.5	P	30.3	A	29.9	A	107.9	A
172339_s_at		36.8	A	96.4	P	58.7	A	44	P	4.9	A	101.5	A	85.5	P
172340_x_at		3.8	A	2.9	A	7.9	A	4.1	A	9.1	A	5.5	A	9.6	A
172341_x_at		12	A	41.3	A	14.3	A	10.6	A	4.5	A	10.6	A	6.7	A
172342_x_at		11.7	A	80.8	A	86.3	A	44.6	A	8.5	A	165.9	A	22.7	A
172343_x_at		540.2	P	355.4	P	435.8	P	333.1	P	199.8	P	707.5	P	172	P
172344_x_at		1290.1	P	1149.4	P	963.9	P	632.7	P	38.1	A	16.5	A	36.5	A
172345_x_at		11.4	A	70.9	A	171.3	A	81.6	A	4.2	A	9.9	A	66.2	A
172346_x_at		213.8	P	126.6	A	121	A	35.2	A	39	A	37.4	A	31.5	A
172347_at		690.1	P	707.6	P	665.3	P	951.7	P	1467.7	P	1315.1	P	783.5	P
172348_x_at		77.3	A	111.9	P	142.2	A	167.8	P	65.4	A	115.1	A	99.4	A
172349_x_at		132.6	A	171.7	A	185.5	A	137.3	A	24.8	A	110.3	A	166.1	A
172350_x_at		14.9	A	12	A	17	A	9.5	A	12.8	A	8.5	A	19.5	A
172351_x_at		6966.1	P	27531.6	P	20016.2	P	13490.9	P	6583.2	P	13683.3	P	5378.8	P
172352_at		1016	P	522.7	P	888.7	P	371.2	P	280.5	P	380.6	P	381.8	P
172353_x_at		1371.5	P	595.9	A	585.2	A	277.7	A	511.6	A	985.5	M	440.8	A
172354_x_at		7.5	A	19.3	A	62.2	A	8.8	A	21	A	41.3	A	10.3	A
172355_x_at		82.9	A	353.5	P	520.6	P	207.7	A	81.6	A	8.6	A	51.1	A
172356_at		17	A	38.4	A	29.4	A	2.4	A	7.4	A	20.5	A	56.5	A
172357_x_at		6257.8	P	2515.5	P	2662.9	P	2311.1	P	605.1	P	16783.2	P	112.4	A
172358_x_at		11.2	A	9.5	A	12.9	A	10.8	A	13.1	A	32.2	A	26.4	A
172359_x_at		73.5	P	132.1	M	215.3	P	135.8	P	112.5	A	391.5	P	179	P
172360_x_at		689.7	P	373.8	P	514.1	P	601.1	P	232.2	P	146.5	A	182.3	A
172361_at		103.9	A	114.6	P	170	A	67.8	M	115.6	A	142.1	A	169.8	A
172362_x_at		3.5	A	78.4	P	115	M	34.1	A	68.8	A	12.7	A	26.9	A
172363_x_at		1130.4	P	864.8	P	2069.7	P	983.4	P	256.8	P	2101.5	P	435.2	P
172364_x_at		68.1	A	9.4	A	88.1	A	14.2	A	19	A	352.4	A	23.4	A
172365_x_at		15	A	10	A	16.2	A	7.1	A	15.3	A	16.7	A	8.8	A
172366_x_at		18.4	A	158.8	A	162.6	A	243.4	A	83.7	A	114.8	A	24.8	A
172367_x_at		131.6	A	12.2	A	95.1	A	183	A	7.7	A	37.2	A	12.1	A
172368_x_at		44.8	A	10.8	A	13	A	9.6	A	98.5	A	9.3	A	7.8	A
172369_x_at		232	P	189.8	P	205.1	P	165.9	P	254.4	P	229.3	P	311.9	P
172370_x_at		46.9	A	26.2	A	59.8	A	1.7	A	35.4	A	93.9	A	100	A
172371_x_at		88.2	A	94.1	A	160.9	M	10.8	A	67.7	A	438.7	P	20.8	A
172372_at		78.5	A	115.2	P	130.9	P	114.3	P	41.9	A	118.7	A	94.3	A
172373_x_at		127.8	P	201.9	P	173.2	A	269.2	P	120.5	A	26.5	A	89.9	A
172374_x_at		3.1	A	20.7	A	29.9	A	13.9	A	62.9	A	116.9	A	7.1	A
172375_x_at		256.4	P	236.1	P	169.4	P	158.6	P	188	P	227.8	P	74.1	A
172376_x_at		9.4	A	6.9	A	12.2	A	12.4	A	7.3	A	17.6	A	16.6	A
172377_x_at		23.3	A	192.2	A	233.7	A	134.9	A	32.5	A	40.9	A	37.8	A
172378_x_at		347.4	P	1115.5	P	1977	P	1291.2	P	409	A	336.8	A	329.4	A
172379_at		18	A	17.2	A	32.5	A	29.1	A	21.5	A	69	A	26.8	A
172380_x_at		10.6	A	22.3	A	17.7	A	22.2	A	13.9	A	12.6	A	22.5	A
172381_x_at		85.7	A	144.4	P	224.9	P	98.5	P	16.6	A	33.6	A	77.8	A
172382_x_at		8.5	A	4.5	A	2.7	A	4.4	A	9.2	A	17.5	A	6.7	A
172383_x_at		122.2	A	127.2	A	254	A	159.7	A	52.8	A	30.6	A	21.3	A
172384_x_at		75.6	P	179.6	P	249.1	P	98.2	P	21.9	A	68.5	A	44	A
172385_x_at		878.6	P	347.1	P	475.4	P	162.3	P	374.6	P	1681.1	P	522.4	P
172386_x_at		273.1	P	333.1	P	281.9	P	305.8	P	98.7	P	426.6	P	75.5	A
172387_x_at		10748.7	P	24551.3	P	26228.4	P	12337.7	P	18384.9	P	13559.4	P	12066	P
172388_x_at		28.3	A	51.1	A	28.2	A	26.5	A	84.9	P	85.5	A	4.4	A
172389_x_at		105.6	A	219.9	P	202.1	A	250.3	P	167.8	A	40.7	A	193.6	A
172390_x_at		247.1	P	295	P	319.7	P	277.1	P	183.9	P	205.8	A	249.8	A
172391_x_at		515.2	P	375.3	P	500.4	P	428.2	P	465.6	P	407.4	P	306.8	P
172392_x_at		2407	P	2535.2	P	2420.9	P	2209.7	P	1053.1	P	622.9	P	2297	P
172393_x_at		253.7	M	394.2	P	456.6	P	332	M	232.8	A	134.9	A	184.1	A
172394_x_at		4.3	A	5.6	A	4.3	A	3.8	A	5.3	A	7	A	7.5	A
172395_at		40.7	P	55.7	P	46.2	A	45.6	P	21.9	A	100.3	A	39.1	A
172396_at		57.1	M	60.2	A	36.1	A	27	A	65.9	A	6.6	A	31	A
172397_x_at		25.5	A	79.7	A	113.2	A	77.3	A	13.6	A	40.8	A	14.8	A
172398_x_at		465.2	P	893.1	P	777.3	P	719.7	P	984.2	P	965.2	P	984.3	P
172399_x_at		142.7	A	221.8	A	270.3	A	159.4	A	162.8	A	112.1	A	81.8	A
172400_x_at		12.8	A	21.1	A	36	A	5.9	A	886.7	P	2746.4	P	22.1	A
172401_x_at		215.1	P	314	P	568.8	P	399.2	P	170.8	P	388.8	P	290.7	P
172402_at		44.9	A	99.6	A	44.4	A	90.4	M	6	A	57.4	A	10.4	A
172403_x_at		67.5	A	62.9	A	92.8	A	125.8	P	8.8	A	13.9	A	18.8	A
172404_x_at		6355	P	7446.1	P	12045.3	P	8918.1	P	5601.8	P	12231.5	P	8055.7	P
172405_x_at		82.5	A	100.3	A	22.1	A	28.5	A	182.9	P	47.1	A	4.5	A
172406_x_at		203.1	P	261	P	320.4	P	297.7	P	151.2	P	519.2	P	245.8	P
172407_x_at		1107.4	P	1085.5	P	788	P	1121.3	P	515.2	P	592.3	P	249.9	P
172408_x_at		9	A	72.7	A	109.3	A	98.2	A	130.8	A	220.9	A	27.5	A
172409_x_at		51.8	A	117.7	A	49.8	A	99.2	A	11.1	A	26.5	A	15.3	A
172410_x_at		30	A	120.9	A	283.2	P	111.2	A	95.2	A	189.1	A	65.6	A
172411_x_at		1170.5	P	2061.6	P	2174.8	P	1444.3	P	1061	P	1741.5	P	1219.9	P
172412_x_at		143.2	A	167.1	A	37.7	A	82.5	A	126.7	A	160.6	A	103.8	A
172413_at		64.7	A	77.4	P	118.2	P	133.9	A	56.7	A	293.4	A	168.2	P
172414_x_at		145.7	A	117.9	A	48.8	A	160.6	A	88.4	A	220	A	104.9	A
172415_x_at		322.1	A	347.6	A	574.2	A	405.5	A	324.8	A	305.4	A	278.6	A
172416_x_at		51.3	A	92.4	P	61.1	P	118.3	P	162.8	P	105	A	217.9	P
172417_x_at		223.5	P	321.8	P	297.2	P	263	P	187.3	P	256.5	M	149.2	P
172418_x_at		20.4	A	55	A	84.3	A	51.2	A	89.9	A	53.9	A	146.8	A
172419_x_at		235.6	P	168.2	P	311.1	A	247.6	P	252.3	A	291.9	A	284.1	A
172420_x_at		78.9	A	191.5	P	232.4	M	154.6	A	204.4	P	199.9	A	141.8	M
172421_x_at		12.9	A	5.7	A	5.1	A	9.9	A	3	A	8	A	14.9	A
172422_x_at		8377.5	P	7117.8	P	5558.6	P	5112.6	P	1014.7	P	1138.6	P	1571.3	P
172423_x_at		15.6	A	21.7	A	76.3	A	34.8	A	12.7	A	67	A	24.7	A
172424_x_at		39.3	P	57.6	P	132.2	P	50.6	M	51.5	P	6.3	A	4.6	A
172425_x_at		82.3	P	159.8	P	199	P	170.6	P	78	A	25.7	A	5.2	A
172426_x_at		469.5	P	426	P	572.2	P	398.4	P	481.9	P	635.6	P	395.7	P
172427_x_at		190.2	P	243.8	P	300.1	P	170.4	P	188.2	P	121.3	A	111.6	P
172428_x_at		1985.9	P	3516.1	P	4730.8	P	3789.4	P	1587.4	P	1832.7	P	1990.9	P
172429_x_at		474	P	339.4	P	141.1	A	324	P	21.3	A	227.2	A	185.4	A
172430_x_at		442.4	P	1232.3	P	1172.5	P	1215.3	P	375	P	73.8	A	332.2	A
172431_x_at		385	P	707.9	P	988.5	P	572.4	P	406.6	P	419.4	P	594.2	P
172432_x_at		398.6	P	931.6	P	596	P	841	P	373.2	P	684.6	P	418.4	P
172433_x_at		127.1	A	93.6	M	225.9	P	158.6	P	222.7	P	292.9	A	202.7	A
172434_at		283.6	P	274.6	P	325.6	P	417	P	38.9	A	74.7	A	9.1	A
172435_x_at		6.4	A	40.5	A	28	A	53	A	14.9	A	3.5	A	55	A
172436_x_at		277.9	P	270.5	P	409.9	P	228.2	P	298.4	P	156.4	A	358.9	A
172437_x_at		21.7	A	52.8	A	80.3	A	57.4	P	37	A	35.6	A	90.5	A
172438_x_at		320	P	1158.1	P	1286.5	P	1134.1	P	310.6	A	116.2	A	164.9	A
172439_x_at		12.6	A	10.8	A	84.6	A	17.6	A	10.8	A	6.2	A	9.5	A
172440_x_at		145.2	P	306.3	P	468.1	P	184.1	P	171.4	P	166.5	A	138.2	A
172441_x_at		53.5	A	99.4	A	113.7	P	37.2	A	19.6	A	52.6	A	121.1	A
172442_x_at		306.1	P	593.5	P	736.6	P	521.2	P	183.1	P	16.2	A	270.4	P
172443_x_at		328.2	P	596.2	P	942.9	P	589.5	P	244.4	P	323.1	P	243.5	P
172444_x_at		64.5	A	125.7	M	136.8	A	98.1	P	85.4	A	147.2	A	13.2	A
172445_x_at		33.8	A	85.8	A	123	A	182.1	P	7.6	A	99.9	A	4.8	A
172446_x_at		3.2	A	7.3	A	3.3	A	49.5	A	9.7	A	8.2	A	3.6	A
172447_at		654.9	P	393.5	P	475.4	P	174.9	M	328.7	P	698.9	P	1675	P
172448_x_at		19.5	A	33.8	A	53.4	A	13.6	A	109.9	P	130.3	A	85	A
172449_x_at		369.3	P	644.1	P	480.6	P	878.3	P	280.8	P	133.1	A	208.9	P
172450_x_at		747.7	P	1771.7	P	1280.1	P	1995.6	P	607.7	P	724.4	P	602.1	P
172451_x_at		323.5	P	707.5	P	952.2	P	920.5	P	236.5	A	287.1	A	141.9	A
172452_x_at		45.5	A	178	P	241.1	A	108.6	A	28.1	A	13.3	A	68.8	A
172453_x_at		46.6	A	110.6	P	138.5	A	129.3	A	18.4	A	13.4	A	14.8	A
172454_x_at		1786.9	A	8158.5	P	3396	M	2616	P	2684.9	A	2201	P	1718.1	P
172455_x_at		222.6	M	442.7	P	510.8	P	539	P	227.7	A	431.6	A	141.8	A
172456_x_at		47.1	M	380	P	218.3	P	653	P	106.9	A	382.1	P	9.5	A
172457_x_at		135.7	A	43.4	A	62.2	A	218.3	A	227.3	A	366.3	A	234.2	A
172458_at		3.1	A	3	A	5.1	A	7.1	A	3	A	7.2	A	4	A
172459_at		54.3	A	70.6	A	64.1	A	15.5	A	63.5	A	164.6	A	5.3	A
172460_x_at		167.6	A	325.4	P	409.6	P	180.9	A	24.5	A	24.5	A	200.1	A
172461_x_at		19.9	A	28.1	A	28.8	A	33.4	A	30.5	A	19	A	50.6	A
172462_x_at		1247.6	P	1936.3	P	1519.4	P	1633.2	P	304.9	A	59.6	A	600.6	P
172463_x_at		1909.4	P	2486.2	P	1069.3	P	3344.2	P	624.1	P	567.3	P	598.8	P
172464_x_at		237.8	P	210.6	P	233	P	241.3	P	105.4	P	82.3	A	29.1	A
172465_x_at		185.3	A	440.2	P	454.9	P	407.3	P	312.4	A	230.9	A	49.5	A
172466_x_at		2	A	46.9	A	12.4	A	68	A	14.1	A	7.9	A	8.7	A
172467_x_at		5.9	A	49.9	A	73.4	A	67	A	6.7	A	62.7	A	9	A
172468_x_at		827.5	P	1291.6	P	709.7	P	1334.3	P	513.1	P	78.3	A	738.6	P
172469_x_at		1320.3	P	1848.9	P	1422.4	P	1891.5	P	112.6	A	314.1	P	135	A
172470_x_at		94.1	A	118.8	P	67.5	A	124.9	P	85.6	A	28.3	A	116.2	A
172471_x_at		62.8	A	69.7	A	90.4	A	27.9	A	78.5	A	15.3	A	47.5	A
172472_x_at		2410.5	P	1638.7	P	2027.5	P	1199.3	P	3080.7	P	762.8	A	1422.7	P
172473_at		737.8	P	270.6	P	280.5	A	266.3	A	369.3	A	190	A	384.8	A
172474_x_at		221.9	A	440.5	P	430.5	A	356.6	P	161.8	A	66.2	A	119.6	A
172475_x_at		713.8	P	539.8	P	469.8	A	377.6	P	403.9	P	140.4	A	616.6	A
172476_x_at		345.3	P	317.7	P	487.5	M	407.5	P	185.4	A	162.4	A	117.5	A
172477_x_at		7.5	A	39.9	A	15.1	A	7.8	A	74.8	A	18	A	8.3	A
172478_x_at		67.6	A	116.8	P	138	P	200.5	M	29.3	A	19.3	A	20.9	A
172479_x_at		16.3	A	134.4	P	189.3	P	75.2	A	40.4	A	13.4	A	19	A
172480_x_at		21.9	A	7.8	A	4.9	A	1.2	A	2.5	A	4.2	A	4.4	A
172481_x_at		10	A	48.8	A	86.9	A	234.8	P	13.6	A	8.2	A	8	A
172482_x_at		80.1	A	22.9	A	8.7	A	82.5	A	27.5	A	21	A	29.2	A
172483_x_at		18.8	A	154	P	118.7	P	57.2	A	100.4	A	162.9	A	126.1	A
172484_x_at		265.5	P	271.7	P	353.5	P	356.5	P	148.6	P	113.2	A	138.4	A
172485_x_at		8.2	A	9.8	A	5.7	A	10.4	A	21.5	A	12.2	A	16.8	A
172486_x_at		8.9	A	143.7	A	137.3	A	49.8	A	30.4	A	131	A	21.9	A
172487_x_at		192.5	P	268.1	P	171.8	P	376.9	P	4	A	105.4	A	115.3	A
172488_x_at		40.8	A	34.3	A	91.8	A	13.2	A	16.7	A	150.4	A	11.5	A
172489_x_at		1425.8	P	1994.5	P	1293.8	P	1775.6	P	653.7	P	275.6	A	516.5	P
172490_at		31	A	96	A	15.3	A	66.6	P	6.4	A	5.3	A	4.4	A
172491_x_at		98.8	A	96	A	177.9	P	72.9	A	4.5	A	7.3	A	77.2	A
172492_at		163.9	P	262.7	P	341.6	P	373.1	P	129.3	P	309.5	P	454.9	P
172493_x_at		1937.9	P	2480.3	P	1250.4	P	3653.8	P	566.7	M	464.1	A	703.5	P
172494_at		7.9	A	2.8	A	64.5	A	10.5	A	4.8	A	33	A	28.8	A
172495_x_at		259.6	P	1003.2	P	1016.8	P	1276.1	P	338.8	P	159.4	A	225.5	A
172496_x_at		154.5	A	187.4	A	188.6	A	206.2	A	130.2	A	53	A	182	A
172497_x_at		418.9	P	190.6	P	173.7	A	26.4	A	292.1	P	24.9	A	150.3	A
172498_x_at		38.5	A	189.1	P	135.9	P	143.1	P	52.7	A	88.2	A	10.9	A
172499_x_at		45.2	A	56.2	P	39.8	A	4.1	A	5	A	119.2	A	38.1	A
172500_x_at		3.3	A	107	M	77.1	A	0.9	A	113.6	A	50.7	A	112.7	A
172501_at		18.8	A	29.1	P	10.4	A	6	A	18.2	A	104.4	A	11	A
172502_x_at		30.6	A	51.8	A	48.2	A	21.3	A	12.9	A	14.9	A	43.4	A
172503_x_at		250.3	P	162.9	A	127.9	P	134.3	P	126.3	A	351.1	P	168	A
172504_x_at		1980.8	P	1356.4	P	1517.8	P	2057.5	P	2853.1	P	2533	P	2407.2	P
172505_x_at		49.4	A	104.9	A	69.1	A	5.6	A	82.6	A	247.5	P	69.3	A
172506_x_at		237.1	P	155.8	A	235.7	A	141.6	P	41	A	103.8	A	153.7	A
172507_x_at		87.9	A	380.8	P	785.4	P	188.1	A	140.1	A	165.1	A	141.9	A
172508_x_at		112.2	A	83	A	124.9	A	34.5	A	67.2	A	19.1	A	61.1	A
172509_at		145.3	P	558.7	P	625.7	P	323.9	P	223.1	P	534.7	P	260.4	P
172510_x_at		264.8	P	315.7	P	478.1	P	235.9	P	283.3	M	281.2	A	514.2	P
172511_x_at		209.6	P	236.4	P	363.7	P	235.1	P	400.3	P	409.8	P	352	P
172512_x_at		17.7	A	74.4	A	38.5	A	57.2	A	6	A	17.8	A	7	A
172513_at		69.1	A	44.3	A	154.3	A	89.9	A	114	A	22.8	A	202.4	A
172514_x_at		1404.9	P	1186.3	P	1815.7	P	847.9	P	1765.7	P	5983.5	P	3713.4	P
172515_x_at		613.6	P	696.5	P	529.9	P	438.5	P	159.6	P	65.5	A	81.7	P
172516_x_at		380.6	M	192.5	A	259.5	A	213.2	A	143.3	A	115.8	A	136.5	A
172517_x_at		427.9	A	261.5	A	164.9	A	227.9	A	213.1	A	164	A	421.4	A
172518_x_at		249.2	M	115.6	A	469.2	M	192	M	322.7	A	279.4	A	390.7	P
172519_x_at		432.7	P	1273.4	P	1335	P	773.2	P	744.5	P	1031.4	P	427.2	P
172520_x_at		930.6	P	764.1	P	819.1	P	850.1	P	869.3	P	1298.8	P	724.5	P
172521_x_at		44.1	A	14.5	A	21.2	A	173.6	A	16.3	A	202.7	A	25.7	A
172522_x_at		265.5	P	449.7	P	560.4	P	449	P	570.4	P	361.8	P	357.4	P
172523_x_at		413.9	P	866.2	P	1722.1	P	1078.9	P	202.5	P	743.6	P	625.5	P
172524_x_at		692.5	P	1116.7	P	860.7	P	1336.1	P	641.6	P	729.2	M	578.2	P
172525_x_at		18.8	A	112.2	A	208.5	A	108.9	A	51.4	A	47.7	A	73.7	A
172526_x_at		1173.2	P	1391.8	P	1238.9	P	1489.1	P	591	M	156.7	A	865.8	A
172527_x_at		69.6	A	215.2	P	216.8	P	115.8	A	100.8	A	86.2	A	211.6	A
172528_x_at		82.1	P	108.4	P	182.4	A	194.2	P	56.2	A	170.1	P	22.4	A
172529_x_at		656.2	P	1253.9	P	1870.2	P	803.4	P	385.7	P	1006	P	739.6	P
172530_x_at		111.8	A	110.6	A	130.9	A	156.1	A	50.4	A	168.5	A	78.9	A
172531_x_at		81.3	P	184.9	P	184.4	P	318.6	P	298.3	P	377.2	P	85.9	A
172532_x_at		25.6	A	46.8	A	6.8	A	41.5	A	35.3	A	36.1	A	14.9	A
172533_x_at		68.8	A	17.1	A	136.1	A	55.4	A	80.6	A	51.7	A	13.2	A
172534_x_at		105.6	A	154.5	A	193.2	A	104.3	A	49	A	154.4	A	117.8	A
172535_s_at		40.4	A	82.7	A	108.7	A	14.1	A	6.9	A	10.1	A	58.7	A
172536_x_at		443	P	291.7	P	405.3	P	512.3	P	271	P	464.4	P	293.6	P
172537_x_at		7.4	A	23.7	A	24.1	A	114.8	A	13.1	A	308.7	A	8.9	A
172538_x_at		87.4	A	190.1	A	155	A	85.9	A	62.1	A	24.1	A	107.1	A
172539_x_at		734.7	P	397.1	P	980.1	P	476.5	P	698.2	P	2469.6	P	980.3	P
172540_x_at		264.6	A	195.2	P	258.5	A	246.1	A	270.6	P	86.4	A	182.1	A
172541_x_at		2225.3	P	2073.1	P	1765.6	P	2010.9	P	677.3	P	363.7	A	1054.5	P
172542_at		34.3	A	54.2	P	51.9	A	54.9	P	3.9	A	37.3	A	58.6	A
172543_x_at		3.7	A	27.7	A	69.5	A	7.4	A	36.2	A	4.9	A	9.6	A
172544_x_at		80	A	96.7	M	67.8	M	67.6	P	59.9	P	61.6	A	97.1	P
172545_x_at		26.1	A	38.3	A	36.9	A	42.4	A	30.3	A	53.5	A	40.9	A
172546_x_at		42	A	149.4	A	123.1	A	58.1	A	29	A	88.1	A	74.9	A
172547_x_at		721.1	P	352.4	P	317	A	157.5	A	313.5	P	109.9	A	244.5	P
172548_at		99.7	A	221.3	P	252.8	A	230.9	P	34.8	A	32.8	A	163.6	A
172549_x_at		66.2	A	94	P	72.8	A	83.3	P	49	A	121.6	P	42.9	A
172550_x_at		163.5	P	218.7	P	264.9	P	217	P	1126.8	P	1395.9	P	1035.4	P
172551_at		92.5	A	76.7	A	22	A	46.5	A	101.1	A	53.2	A	95.8	A
172552_x_at		383.8	P	505.7	P	770.2	P	532.8	P	316.8	P	338.4	A	219.9	P
172553_at		30.2	M	49.2	A	98.4	P	13.9	A	61.8	A	18.7	A	140.3	A
172554_x_at		71.4	A	189.3	P	202.3	P	166	P	47.2	A	80.8	A	9.2	A
172555_x_at		67.7	A	32.3	A	43.7	A	35	A	44.6	A	93.9	A	5.2	A
172556_x_at		333.1	P	599.4	P	642.6	P	1128.5	P	78.3	A	149	A	67.5	A
172557_x_at		170.7	P	130.8	P	218.7	P	128.3	P	174.4	P	405.3	P	219.4	P
172558_s_at		235.8	P	352.6	P	167.7	P	360.2	P	268.4	P	180.6	P	203.3	P
172559_at		29.4	A	5.6	A	35	A	61.5	A	11	A	89.3	A	48	A
172560_x_at		54.4	A	130.5	A	189.6	A	124.5	A	187.1	A	150.8	A	248.5	A
172561_x_at		16.7	A	129.5	P	193.4	P	94.5	P	39.1	A	31.4	A	59.2	A
172562_x_at		111.1	A	131.4	A	334.6	A	92.6	A	119.8	A	42.3	A	282.5	A
172563_x_at		151.3	A	217.2	M	270	A	159.7	M	234.3	P	124.1	A	159.3	A
172564_x_at		694.5	P	395.7	P	465.7	P	196.9	P	296.4	P	650.7	P	541.6	P
172565_x_at		266.9	A	211.8	A	316.5	A	193.8	A	709.9	P	37.7	A	38.4	A
172566_x_at		143.1	P	34	A	99.6	A	101.5	A	214.7	P	303.4	M	116.9	A
172567_x_at		50.2	A	21.6	A	77.2	A	131.9	A	44.9	A	55.5	A	52.9	A
172568_x_at		10494.8	P	11486.3	P	10286	P	10014	P	5238.7	P	5829.7	P	7472.4	P
172569_x_at		61.2	A	130.8	A	146.9	P	109	P	133.7	A	70.8	A	66.4	A
172570_x_at		5440.7	P	6346.3	P	5556	P	3944.5	P	1323	P	1465.1	P	1596.6	P
172571_x_at		102.5	P	234.9	P	333.8	P	179.9	P	79.8	A	138.5	A	91.1	A
172572_x_at		6.1	A	20.5	A	38.2	A	1.2	A	4.3	A	29.4	A	48.9	A
172573_x_at		415.6	P	422.9	P	1016.3	P	499.2	P	315.1	P	134.5	A	222.3	P
172574_x_at		1.9	A	21.8	A	22.4	A	2.1	A	23.2	A	7.9	A	24.4	A
172575_x_at		6.2	A	46.5	A	53.7	A	30	A	2.6	A	3.2	A	4.3	A
172576_x_at		5.8	A	62.4	A	115.7	A	73.5	A	14.5	A	49.6	A	8.8	A
172577_x_at		2209.2	P	1532.9	P	1777.7	P	2428.9	P	3447.6	P	2768.6	P	2207.9	P
172578_x_at		8337.5	P	10268.1	P	9385.4	P	7279.4	P	6093.5	P	6870.9	P	6876.9	P
172579_x_at		1771.8	P	2096.9	P	1725.2	P	2100.9	P	1875.9	P	1411.1	P	1694.8	P
172580_at		646.8	P	196.6	P	278.3	P	230.1	P	187.7	P	724.5	P	690.5	P
172581_s_at		92.1	P	81.5	P	86.1	P	98.5	P	154.7	P	231	M	13.9	A
172582_x_at		484.6	P	579	P	459.5	P	625.5	P	1108.9	P	1139.5	P	1445.3	P
172583_x_at		191	P	148.7	P	203	P	171.8	P	123.5	P	52.9	A	125.8	P
172584_x_at		32.6	A	301.9	A	222.4	A	428.6	P	96.1	A	26	A	69.5	A
172585_x_at		386.9	P	574.2	P	1063	P	548.9	P	263.9	P	464.1	P	260.7	P
172586_at		129.8	P	100.5	P	129.2	P	72.5	P	2.7	A	9.3	A	1.8	A
172587_x_at		777.8	P	547.5	P	595.4	P	679	P	83.5	A	253.6	A	16	A
172588_x_at		1229.7	P	467.3	A	424.7	A	363.2	A	307.4	A	851.7	P	656.3	A
172589_x_at		291.6	P	183.5	P	275.9	P	299.7	P	1028.1	P	108.7	A	607.1	P
172590_x_at		106.6	A	89.6	A	97.5	A	46	P	78.7	A	242.4	A	270.8	P
172591_x_at		175.7	P	437.6	P	387.9	P	686.4	P	190.9	P	132.9	A	234.4	A
172592_x_at		64.4	A	196.8	P	8.6	A	130.4	A	10.4	A	12.8	A	35.6	A
172593_x_at		116.4	A	110.3	A	274	A	197.1	P	108.4	A	127.4	A	164.1	A
172594_x_at		415.9	P	341.1	P	252.5	A	527.8	P	87.1	A	144.2	A	80.2	P
172595_x_at		187.2	P	260.8	P	253.6	P	257.1	P	86.2	A	311.5	P	167.9	P
172596_x_at		262.8	P	310	P	241	P	365.9	P	126.3	P	128	P	105.9	P
172597_x_at		44.5	A	5.2	A	11.6	A	8.7	A	13.6	A	9.8	A	9.1	A
172598_x_at		223.8	A	751.8	P	775.9	P	891.9	P	153.3	A	277.5	A	114.1	A
172599_x_at		2193.2	P	1932.6	P	2967.9	P	1140.8	P	2269.6	P	5191.7	P	3125.4	P
172600_x_at		81.5	P	148.7	P	146.2	A	186.7	P	81.5	P	58.4	A	92.1	A
172601_x_at		11.3	A	68.4	A	124.7	A	65.5	A	44.3	A	6.2	A	57	A
172602_x_at		7396.2	P	5502.8	P	6896.8	P	4138.6	P	13669.9	P	20160.8	P	18020.8	P
172603_x_at		116.8	A	148.7	A	264.6	P	126.2	A	138.9	A	274.4	A	31.2	A
172604_x_at		140.3	A	141.9	P	236.4	P	106.6	P	130	M	131	A	205.1	P
172605_x_at		335.4	P	573.4	P	924	P	646.6	P	274.2	P	466.7	P	207.6	P
172606_x_at		83.4	A	155.6	A	34.5	A	35.8	A	13.3	A	24.6	A	68.9	A
172607_x_at		621.9	P	570.2	P	490.7	P	709.3	P	642.1	P	296.2	A	346.2	P
172608_x_at		3.7	A	11.8	A	18.9	A	11.4	A	3.8	A	48.3	A	6.1	A
172609_x_at		120.6	A	112.5	A	126.3	A	288.8	A	155.9	A	14.4	A	66.8	A
172610_x_at		38.3	A	120.2	P	121.6	A	101.1	A	95.3	A	472.5	A	101.8	A
172611_x_at		164.9	A	304	P	434.9	A	403.5	P	167	P	171.4	A	116.1	A
172612_x_at		16.2	A	44	A	44.4	A	115.1	A	14.6	A	9.1	A	18.1	A
172613_x_at		823.2	P	688.2	P	958.9	P	753.3	P	650.2	P	864	P	711.3	P
172614_x_at		200.4	P	192.1	P	217.9	P	382.1	P	130.6	P	414.1	M	140.3	A
172615_x_at		220.9	P	187.8	P	400	P	202.8	P	88.5	A	184.9	P	152	M
172616_x_at		1389.2	P	5307.8	P	4156.3	P	2727.4	P	935.7	P	2876.1	P	894.8	P
172617_x_at		101	A	259.6	P	336.4	P	288.5	P	123.9	P	29.3	A	213.4	A
172618_x_at		3289.1	P	1982.5	P	3241.9	P	2026.8	P	990.7	P	2609.7	P	1735.2	P
172619_x_at		4.7	A	19.3	A	34.3	A	21.1	A	10.5	A	46.1	A	61.1	A
172620_x_at		865.3	P	698	P	718.1	P	981.5	P	374.2	P	402	M	374	P
172621_x_at		49.2	A	222.1	A	251.3	A	199.9	A	23.7	A	80.6	A	63	A
172622_x_at		6.3	A	50.7	A	93.4	A	45.7	A	90.8	M	161.9	M	8.4	A
172623_at		24.1	A	41.8	P	41.8	A	35.4	P	38	A	142.7	M	7.2	A
172624_x_at		264.6	P	179	A	261.2	A	103.2	A	111.3	A	56.4	A	26.7	A
172625_x_at		399.6	P	260.9	P	429.8	P	266.6	A	256.7	P	950	P	375.5	P
172626_at		191	P	99.6	P	314.4	P	60.7	P	539.4	P	451.6	P	461.2	P
172627_x_at		206.4	P	257.8	P	402.9	P	279.8	P	658.4	P	142.7	A	64.5	A
172628_x_at		248.3	M	196.9	A	276	P	108.4	A	110.1	A	12.1	A	92.6	A
172629_x_at		342.7	A	624.2	A	789.5	A	524.2	A	95.2	A	506.2	A	55.2	A
172630_x_at		124	A	140.2	P	193.4	P	151.3	P	98	A	87.8	A	109.8	A
172631_x_at		599.1	P	816.4	P	654.5	P	579.4	P	914.3	P	889.6	P	191.9	A
172632_x_at		533.9	P	171.6	P	250.2	P	187.9	P	193.7	A	117.9	A	175.5	A
172633_x_at		432.8	P	279.3	P	360.3	P	451.6	P	170.6	P	361.7	A	309.9	P
172634_x_at		4.5	A	1.3	A	4.6	A	2	A	5.9	A	18.9	A	14.7	A
172635_x_at		1237.8	P	726.7	P	931.6	P	548.7	P	118.7	P	178.6	A	31.7	A
172636_at		113.8	P	67.9	P	49.5	A	110.1	P	82.6	A	199	P	260.8	P
172637_x_at		1578.3	P	1519.5	P	2474.5	P	1145.3	P	1606.3	P	1853.1	P	1072.7	P
172638_x_at		245.1	P	273.8	P	324.5	P	290.7	P	218.1	P	433.1	A	289.1	P
172639_at		12.7	A	42.5	A	12.9	A	11.1	A	3.3	A	3.9	A	7.5	A
172640_x_at		259.9	A	162.5	A	333.2	A	263.3	P	191.2	A	293.8	A	178.7	A
172641_x_at		7549.6	P	4743.8	P	5937.5	P	4219.7	P	4781.6	P	10097.6	P	6388	P
172642_s_at		6530.9	P	10494.5	P	13185.6	P	8523.9	P	6796	P	10970.5	P	12661.7	P
172643_s_at		14.8	A	206.8	P	336.5	P	191.2	P	30.8	A	4.7	A	32.3	A
172644_at		28.7	A	39.8	A	5.2	A	4.6	A	3.2	A	25.3	A	69.7	A
172645_x_at		2.9	A	2.3	A	8.4	A	2.9	A	3.5	A	7.2	A	3.2	A
172646_x_at		440	P	1311.6	P	1687	P	1378.7	P	363.4	P	116	A	218.1	P
172647_x_at		2875.2	P	2747.9	P	3933.2	P	1930.4	P	3540	P	8590.4	P	6456.5	P
172648_at		66.4	A	115.8	A	133.2	A	65.7	A	14.8	A	53.2	A	13.8	A
172649_x_at		3417.8	P	2387.8	P	2719.1	P	1495.9	P	1804.7	P	5016.5	P	3553.8	P
172650_x_at		2651.1	P	1651.7	P	2774.4	P	1243.5	P	721.2	P	1965.7	P	1277.8	P
172651_x_at		98.9	P	134.9	P	84.1	A	66.5	A	8.6	A	35.9	A	20.6	A
172652_x_at		16.4	A	6.3	A	71.2	A	10.6	A	15.2	A	32.2	A	16.2	A
172653_at		23.2	A	3	A	58.4	A	30.8	A	34.9	A	19.9	A	1.3	A
172654_x_at		40.8	A	77.3	A	73	A	84.7	A	36	A	35.8	A	189	A
172655_x_at		1970.7	P	1517.2	P	1573.8	P	863.2	P	409.1	P	1017.1	P	685	P
172656_x_at		18.4	A	75.4	A	68.7	A	26.8	A	41.3	A	71.6	A	34.6	A
172657_x_at		2751.3	P	4409.7	P	7662.3	P	6589.8	P	2161.1	P	4308	P	3436.4	P
172658_x_at		121.8	A	124.9	A	187.9	A	170.7	A	122.3	A	464.6	A	185.6	A
172659_x_at		4435.5	P	4035.9	P	3779.2	P	2639.2	P	2269.4	P	2332.8	P	4277.7	P
172660_s_at		579.2	P	647	P	1124.7	P	283.8	P	922.2	P	2603.7	P	1773.1	P
172661_x_at		1203.3	P	1124.3	P	1948.5	P	966.2	P	619.2	P	1775.6	P	1217.9	P
172662_x_at		309.5	P	951.4	P	831.6	P	949	P	428.2	P	208	P	312.2	P
172663_x_at		5429.6	P	4787.3	P	4381.6	P	4461.9	P	26285.5	P	10877.9	P	10178.7	P
172664_x_at		118.9	M	208.9	P	262.4	P	121.5	P	65	P	399.1	A	260.8	P
172665_s_at		22.7	A	60.5	A	72.3	P	57.6	P	76.2	P	57.7	A	47.9	A
172666_x_at		181.8	A	176.9	A	244.1	A	324.8	P	159	A	19.3	A	163.8	A
172667_x_at		136	A	196.2	P	316	P	129.5	P	139.8	P	269.7	A	103.3	P
172668_x_at		2190	P	1387.5	P	2131.9	P	1239.8	P	2465.9	P	5945	P	4435.3	P
172669_x_at		331	P	264.1	P	392.6	P	256.6	P	172.1	A	43.4	A	296	P
172670_x_at		235.9	P	249.2	P	314.1	P	352.2	P	400.8	P	266.7	P	326.7	P
172671_x_at		1479.3	P	1075	P	1457.2	P	1033.1	P	336.2	P	1090.5	P	688.3	P
172672_x_at		139.2	A	388.4	A	503.3	A	338.5	A	157.4	A	284.3	A	321.7	A
172673_x_at		39.6	A	38	A	72.8	A	134.7	A	19.4	A	79.3	A	14.6	A
172674_x_at		288	A	361.3	P	302.8	A	334.3	P	145.7	A	211.8	A	80.2	A
172675_x_at		11977.2	P	15695.6	P	12287.7	P	9557.6	P	6462.3	P	8810.1	P	11814.5	P
172676_x_at		144.1	A	445.6	P	72.3	A	303.3	P	162.9	P	285.3	P	80.9	A
172677_x_at		120.8	M	139.9	P	120	P	90.2	P	117	A	217.7	P	86.2	A
172678_at		91.3	P	220.8	P	26.8	A	72.6	P	95.4	A	122.2	A	225.4	P
172679_x_at		2453.3	P	1849.7	P	3701.1	P	1808.1	P	2090.8	P	3087.3	P	1940.6	P
172680_x_at		252.6	P	220.7	P	248	P	192.4	P	237.2	P	263.4	P	354.3	P
172681_x_at		70.6	A	23.6	A	95.2	A	18.4	A	29.7	A	216.4	A	115.9	P
172682_x_at		31.1	A	8	A	9.9	A	4.8	A	22.9	A	107.9	A	75	P
172683_x_at		527.1	P	984.9	P	823.4	P	679.6	P	1643.6	P	1547.9	P	1650.7	P
172684_x_at		8.2	A	54.4	P	73.7	A	69.8	P	5.4	A	9.5	A	5.1	A
172685_x_at		1611.7	P	1520.1	P	2885.8	P	1216.7	P	1610.6	P	1926.8	P	1594.4	P
172686_x_at		7.4	A	91.4	M	81.2	A	41.7	A	69	A	115.1	A	71.1	A
172687_x_at		295.1	P	291.7	P	405	P	309.2	P	186.5	P	175.3	P	146.3	P
172688_x_at		18.3	A	25.8	A	50.4	A	5.9	A	16.7	A	39.9	A	14	A
172689_x_at		15683.7	P	33687.6	P	33412.5	P	17952.9	P	32010.4	P	26176.8	P	20163.4	P
172690_x_at		309.5	A	195.1	A	389.2	A	247.1	A	450.8	A	116.1	A	388.1	A
172691_x_at		71.1	A	5.5	A	12.8	A	9.7	A	46.7	A	98.2	A	12.3	A
172692_x_at		1254.3	P	1195.7	P	1476.5	P	690.5	P	1059.8	P	2491	P	2169.6	P
172693_at		99.6	A	352.6	P	492.1	A	313.2	A	348.2	P	178.2	A	402.9	P
172694_x_at		68.5	A	111.8	P	117.3	A	188.1	P	109.2	P	46.1	A	70	A
172695_x_at		4.1	A	4.4	A	12.5	A	31.2	A	11.9	A	11.4	A	15.4	A
172696_x_at		31	A	196.8	A	189.2	A	261	A	18.1	A	55.8	A	240.7	A
172697_x_at		8380.4	P	6782.2	P	8686.1	P	4874.4	P	16940.8	P	14003.3	P	13425.9	P
172698_x_at		1374.7	P	643	P	1111.6	P	559.7	P	540.7	M	931	P	547.5	P
172699_x_at		160.1	A	153.1	A	137.1	A	288.6	P	165.5	A	174.3	A	48.3	A
172700_x_at		1070.4	P	451.3	P	537.1	A	602.8	P	584.9	A	627.9	A	358.1	A
172701_x_at		2598.7	P	1437.9	P	2688	P	1256.8	P	1966.9	P	1743.4	P	2180.6	P
172702_x_at		2345.3	P	1701.8	P	2356	P	1345	P	3275.7	P	6473.6	P	4343.3	P
172703_x_at		358.8	P	254.4	P	412	P	244.3	P	364.7	P	174.2	A	278.9	A
172704_x_at		30.8	A	102.1	A	137.8	A	111.9	A	66.3	A	209.3	A	13.3	A
172705_x_at		17.3	A	87.1	A	72.8	A	63.2	A	44.9	A	25	A	9.3	A
172706_x_at		1090.4	P	551.1	P	512.2	P	539.5	P	285.2	P	298.7	P	307.3	P
172707_x_at		55.8	A	100.7	A	123.6	A	92.4	A	7.9	A	13.7	A	21.6	A
172708_x_at		4005.6	P	15334.5	P	11511.7	P	9380.5	P	4455.3	P	9541.6	P	3747	P
172709_x_at		734.6	P	537.1	A	403.6	A	362.7	P	837.5	P	312.8	A	657.9	P
172710_x_at		1266.9	P	858.8	P	1030.4	P	596.6	P	608.6	P	767.9	P	579.1	P
172711_x_at		1.8	A	32.6	A	1.9	A	31.4	A	41.5	A	152.5	A	28.8	A
172712_x_at		1399	A	5691.2	P	3256.5	A	2843.9	A	1065.5	A	2173.6	A	1273.6	A
172713_x_at		842.7	P	666.4	P	1039.9	P	491	P	225.1	A	2514	P	80	A
172714_x_at		266.3	P	430.2	P	551.5	P	337.7	P	138.6	P	408.9	P	137.4	A
172715_x_at		100	P	361.1	P	431.1	P	219.3	P	143.7	A	1480	P	19.4	A
172716_x_at		885.9	P	578.3	P	877.2	P	646.6	P	263.7	A	2641	P	126.4	A
172717_x_at		430.7	P	398.7	P	327.8	P	576.7	P	810.7	P	280.6	M	607.1	P
172718_x_at		564.6	P	380	A	177.4	A	498.7	P	298.2	A	374	A	28.7	A
172719_x_at		115.7	A	59.7	A	92.7	A	103.5	A	84.6	A	193.2	A	124.8	A
172720_x_at		376.4	P	302.4	P	258	A	414	P	436.1	P	136.2	A	293.3	A
172721_x_at		276.6	P	400.4	P	443.2	A	447	P	189.7	A	163.2	A	438.8	P
172722_x_at		173.9	P	123.1	P	138.6	P	77.3	P	428.6	P	110.5	A	201	P
172723_x_at		2072.4	P	1271.1	P	1796.6	P	869.7	P	3525.2	P	695.5	P	1365	P
172724_x_at		22.8	A	185.3	A	51.7	A	169.2	A	30.9	A	55.4	A	38	A
172725_x_at		205.9	A	345.6	P	404.4	A	310.4	A	148.7	A	65.5	A	341.9	A
172726_x_at		1456	P	1034.9	P	1628.9	P	670.8	P	927	P	936.2	A	996.4	P
172727_x_at		142.8	A	995	P	1117.1	P	402.8	P	251.7	A	180.7	A	248.1	A
172728_x_at		505.1	A	1017.1	P	1224.8	P	1085.7	P	241.5	P	351	M	119.5	A
172729_x_at		654.4	P	358.6	M	655	P	513	P	260.5	P	1450.2	P	514.1	P
172730_x_at		460.9	P	702.9	P	1375.4	P	500.7	P	311.2	P	515.4	P	264.6	A
172731_x_at		1549.2	P	3984.2	P	4106.4	P	3306	P	1497.7	P	1966.9	P	1085	P
172732_x_at		3833.9	P	3113.3	P	2317.8	P	1804.6	P	6930.7	P	11449.8	P	6478	P
172733_x_at		3668.2	P	2356.7	P	3791.1	P	2135.4	P	1125.8	P	3072.1	P	1705.6	P
172734_x_at		140.8	P	199.2	P	229.5	P	148.8	P	184.7	P	252.8	P	193.7	P
172735_x_at		976.5	P	931.8	P	1246.1	P	687.8	P	1458.5	P	287.9	A	788.8	P
172736_x_at		1022.9	P	939.2	P	1065.5	P	637.4	P	1523.8	P	394.7	P	855.6	P
172737_x_at		501.6	P	406.1	P	243.9	P	642.6	P	239.7	P	247.5	P	179.3	P
172738_x_at		234.8	A	238.5	A	457.5	A	368.9	M	113.7	A	34.3	A	72.8	A
172739_at		164.4	P	192.7	P	665.5	P	256.3	P	734.3	P	1414.6	P	724.9	P
172740_x_at		61.3	P	103.1	P	137.6	P	43	A	39.2	A	23.2	A	50.7	A
172741_x_at		4442.2	P	2634.8	P	3356.1	P	1448.7	P	872	P	1790.5	P	976.8	P
172742_x_at		776.2	P	642.7	P	678.5	P	916.9	P	214.2	P	349.5	P	192.2	P
172743_x_at		95.9	A	252	P	292	A	239.9	A	55.4	A	222.2	A	20.7	A
172744_at		72.6	A	64.1	P	66.6	A	96.9	P	50.3	A	95.6	A	35.7	A
172745_x_at		94.5	M	38.2	A	177.6	P	161.6	P	82.9	P	185.1	A	117.2	A
172746_x_at		704.6	P	608	P	734	P	398	P	1362.6	P	332.5	A	527.6	P
172747_x_at		1459.1	P	4178.2	P	3769.7	P	3363.9	P	1312.6	P	2003.9	P	1260.5	P
172748_x_at		1491.7	P	3839.4	P	3718.1	P	2955.1	P	1468.6	P	2365.1	P	1152.2	P
172749_x_at		391.1	P	584.8	P	1164.1	P	394.8	P	310.6	P	462.5	P	261.2	A
172750_x_at		2044.9	P	1023.6	P	1126.2	P	920.1	P	9245.3	P	10969.3	P	7191.6	P
172751_x_at		57	A	188.6	P	178.4	A	144.5	P	67.3	A	97	A	121.7	A
172752_x_at		70.8	A	8.3	A	19	A	11.4	A	14.1	A	22.7	A	21.7	A
172753_x_at		1233.1	P	897.9	P	1031.6	P	457.5	P	797.8	P	441.3	A	454.8	P
172754_x_at		643.5	P	939.1	P	1121.4	P	947.3	P	437.3	P	1252	P	452.6	P
172755_x_at		149.4	P	189.1	P	131.6	P	184	P	239.3	P	133	A	103.6	M
172756_x_at		176.5	A	385	P	456	P	140.4	P	222	P	426.2	A	166.3	A
172757_x_at		8886.2	P	13291.2	P	21094.5	P	12411.3	P	11847.5	P	18135.3	P	13551.9	P
172758_x_at		3190	P	2120.2	P	2862.8	P	1259.8	P	3250.2	P	6983.5	P	3704.4	P
172759_x_at		38.6	A	566.9	P	666.8	P	212.7	P	191.5	P	162.6	A	133.1	A
172760_x_at		2879.1	P	12573.6	P	6407.2	P	6899	P	1458.4	P	6629.2	P	1818.7	M
172761_x_at		3375.4	P	2309.6	P	2975.2	P	1832	P	2445.3	P	3321.9	P	3346.9	P
172762_x_at		1548	P	3576.4	P	3228	P	2952.1	P	1150.3	P	1955.9	P	1085.2	P
172763_x_at		2704.4	P	1879.1	P	2477.2	P	1193.3	P	1715.2	P	3008.4	P	1971.6	P
172764_x_at		2992	P	1946.6	P	3018.7	P	1598.6	P	2317.8	P	5005.7	P	2621.2	A
172765_x_at		1235.7	P	3012.4	P	2867.8	P	2430.1	P	1456.7	P	2109.1	P	1126.3	P
172766_x_at		1545.7	P	3849.7	P	3543	P	3085.3	P	1399.1	P	1934.6	P	1155	P
172767_x_at		1381.4	P	3572	P	3355.7	P	3142.6	P	1289.5	P	2152.6	P	1139.6	P
172768_x_at		226.1	P	154.1	A	214.5	A	253.7	P	329	P	186.6	P	347.2	P
172769_x_at		369.8	P	378.9	P	323.5	M	542	P	839.4	P	651.4	P	516.1	P
172770_x_at		352.2	A	533.2	P	679.1	M	409.9	A	249.5	A	590.7	A	197.4	A
172771_x_at		302.3	A	762	A	786.7	A	501.4	A	196.4	A	364.7	A	134.8	A
172772_x_at		748.3	P	1167.2	P	2068.3	P	796.7	P	148.3	P	289.5	M	305.5	P
172773_x_at		822.9	P	1382	P	1084.1	P	1353.3	P	530.8	P	315.3	P	855.8	P
172774_x_at		3006.5	P	2961.8	P	4079.6	P	1895.9	P	3054.1	P	4204.6	P	5555.9	P
172775_x_at		214.1	M	305.9	M	314.7	A	316	P	247.8	A	379.1	A	245	A
172776_x_at		219.4	A	310.3	A	237.1	A	258.4	A	223.4	A	216	A	156.6	A
172777_x_at		769	P	806.9	P	2014.8	P	1098.9	P	2943.3	P	3541	P	1901.1	P
172778_x_at		2224.5	P	1640.1	P	1875	P	1388.2	P	1046.9	P	2185.7	P	1518.7	P
172779_x_at		635.5	P	937.9	P	1011.3	P	1067.8	P	429	P	1157.3	P	368.1	P
172780_x_at		37.3	A	139.9	A	202	A	48.6	A	28.4	A	211.5	A	6.6	A
172781_x_at		1056	P	1241.4	P	1977.9	P	1114.2	P	278.9	P	518.4	A	381	A
172782_x_at		780.5	P	1179.4	P	1720.5	P	691.6	P	254.3	A	438.6	A	165.2	A
172783_x_at		223.8	A	177	A	269.5	A	197.2	A	210.3	A	340.4	P	207.1	A
172784_x_at		534.9	P	1042	P	1617.1	P	921.2	P	368.8	P	299.2	A	215.1	A
172785_x_at		151.8	P	294.6	P	509	P	178	P	280.2	P	347.4	P	403.2	P
172786_x_at		202.4	A	202.8	A	168.6	A	195	A	33.5	A	290.6	A	181.6	M
172787_x_at		1445.5	P	1510.9	P	2397.2	P	1067.9	P	820.8	P	2318.1	P	938.6	P
172788_x_at		3365.7	P	3068	P	4248.3	P	2156.6	P	3272.7	P	5363.2	P	5452.9	P
172789_x_at		337.3	P	626.3	P	794	P	472.1	P	303.6	P	389.3	P	283.4	P
172790_x_at		169.3	A	89.1	A	283	A	121.4	A	172.7	A	80.8	A	10.2	A
172791_x_at		838.8	P	1363.2	P	2225.2	P	1430.1	P	421.4	P	740.5	P	613.9	P
172792_x_at		432.6	P	298.1	A	429.2	A	481.2	P	398.7	P	231.4	A	288.4	P
172793_x_at		154.3	A	212.8	A	310.1	A	711.7	P	117.6	P	209.4	A	41.7	A
172794_x_at		123	A	150.4	A	178.4	A	146.2	A	123.9	A	39.5	A	55.4	A
172795_x_at		826.8	P	1270.6	P	1282.1	P	1067.7	P	1636.6	P	1410.8	P	1450.3	P
172796_x_at		129.2	A	29.4	A	87	A	134.1	A	16.5	A	49.3	A	41.3	A
172797_x_at		1496.7	P	3626.2	P	3454.8	P	3319.2	P	1294.6	P	1753	P	1080.6	P
172798_x_at		38.4	A	116.3	A	91	A	34.8	A	30.5	A	84.6	A	128.5	A
172799_x_at		5011.2	P	2108.1	P	2253.4	P	1383.7	P	361	P	596.7	P	1094.4	P
172800_x_at		204.3	P	23.8	A	111.4	A	139.2	M	34.7	A	14.6	A	9.3	A
172801_x_at		3698.8	P	1981.3	P	2745.7	P	1363.3	P	1100.2	P	445.6	P	849	P
172802_x_at		16.4	A	9.4	A	13	A	7.9	A	9.8	A	13.5	A	9.5	A
172803_x_at		405.9	A	218.9	A	390.1	A	118.3	A	244.3	A	65.9	A	241.4	A
172804_x_at		410.8	P	515.3	P	545.2	A	284	P	277.3	A	535.3	P	324.8	P
172805_x_at		482.4	P	360.1	A	634.4	P	258.9	P	378.7	P	1095.5	P	675.7	M
172806_x_at		13.7	A	96.6	P	166.7	A	102.1	A	97.8	A	58.7	A	46.2	A
172807_x_at		16130.2	P	17772.8	P	31944.7	P	10253.4	P	17472.2	P	43427.7	P	27791.9	P
172808_x_at		561.7	P	516.9	P	519.9	P	303.1	P	946.8	P	783	P	1170.4	P
172809_x_at		641	P	876.2	P	1125.6	P	603.2	P	1210.1	P	2839.3	P	817.1	P
172810_x_at		89	A	17.7	A	48.7	A	36.1	A	40.5	A	55.9	A	42.1	A
172811_x_at		142.1	P	155.2	A	208.9	P	286.9	P	118.9	A	149.2	A	20.4	A
172812_x_at		118.6	P	251.6	P	193.6	P	134.2	P	198.1	P	173.2	A	147.7	P
172813_x_at		356.5	P	284.5	P	399.8	P	258.6	P	307.4	P	211.1	A	423.8	P
172814_x_at		16.8	A	54.7	A	95.9	A	23.1	A	33.2	A	40.6	A	49.2	A
172815_x_at		116.6	A	300.5	A	263.8	A	258.7	A	26.6	A	264.9	A	30.4	A
172816_x_at		15416.2	P	14062.5	P	13208.5	P	10820.8	P	27639.4	P	22796.8	P	24911.5	P
172817_x_at		374	P	1147.4	P	1440.7	P	1209.4	P	336.4	P	171.9	A	181.9	A
172818_x_at		106.6	A	443.1	P	462.4	A	443	M	340.7	A	41.5	A	227.1	A
172819_x_at		300.1	P	1105.3	P	1271.1	P	1182.8	P	459.3	P	170.2	A	226	P
172820_x_at		9945.9	P	4266.5	P	6830.4	P	3038.3	P	3163.1	P	3543.4	P	2533.9	P
172821_x_at		486.2	A	312.3	M	410.7	A	142.3	A	261.8	A	118.3	A	275.5	A
172822_x_at		231.3	P	198.8	P	275.2	P	277.8	P	189.8	P	259.9	A	43.4	A
172823_x_at		5884.2	P	3793.2	P	5399.4	P	3007.5	P	2593.3	P	5065.8	P	3920.6	P
172824_x_at		365.4	P	439.5	P	913.8	P	366.3	P	649.3	P	1137.9	P	818.9	P
172825_x_at		830.7	P	850.6	P	1404.4	P	612.8	P	736.7	P	1135.1	P	695.2	P
172826_x_at		961	P	719	P	1174	P	716	P	756.9	P	987.2	P	830.7	M
172827_x_at		52.1	A	164.4	A	42.8	A	129.4	A	14.3	A	35.7	A	27.1	A
172828_x_at		181.2	P	714.7	P	779.7	P	672.8	P	232.6	P	28.1	A	170.9	A
172829_x_at		236.6	A	1089.2	P	1322.3	P	414.7	P	197.2	A	264.2	A	224.5	A
172830_x_at		293.2	P	1024.4	P	1177.5	P	848.7	P	286.6	P	158	A	273.1	A
172831_x_at		405.4	P	1673.6	P	2158.9	P	997.1	P	369.2	P	536.2	A	513.4	P
172832_x_at		511.9	P	367	P	546.1	P	348.6	P	223.8	A	313.3	A	123.1	A
172833_x_at		1743.5	P	1710.2	P	2550.3	P	1269.5	P	2219.1	P	4797.6	P	3943.5	P
172834_x_at		320.7	A	479.1	P	588.9	P	357.8	P	168.5	P	181.8	A	336.2	P
172835_x_at		3760.3	P	2547.3	P	3535.7	P	2239	P	1636.4	P	2865.8	P	2257.1	P
172836_x_at		20.2	A	185.1	A	204.7	A	121.4	A	92.9	A	88.9	A	122.1	A
172837_x_at		345.3	P	987.6	P	1002.7	P	1090.1	P	315.8	P	377.5	P	321	P
172838_x_at		1508.8	P	1183.1	P	920.6	P	1682.2	P	510.9	P	356.3	A	492.2	P
172839_x_at		32.3	A	92.8	P	121.9	A	58.7	A	94.7	A	52.3	A	5.9	A
172840_x_at		62.6	P	422.3	P	411.2	P	234.7	P	116.8	P	58.6	A	16.3	A
172841_x_at		265.1	P	634	P	1088.1	P	715.8	P	270.5	P	119.5	A	151.1	A
172842_x_at		1072.9	P	1550	P	2197.2	P	1436.4	P	612	P	1726.2	P	1011	P
172843_x_at		276.4	P	1095.1	P	1108.5	P	1310.7	P	433.4	P	258.2	A	286.6	P
172844_x_at		378.2	P	243	P	357.5	P	210.5	P	405.7	P	676	P	77.4	A
172845_x_at		577.2	P	672.6	P	531.6	P	674.2	P	631.9	P	473.8	A	623.3	P
172846_x_at		426.7	P	1076.3	P	597.3	P	1078.6	P	328.5	P	121.5	A	312.9	P
172847_x_at		271.5	A	380.6	P	429.5	P	302	P	199.9	A	151.1	A	246	A
172848_x_at		3653.4	P	2731.7	P	5495.5	P	1901.6	P	7175.9	P	10044.7	P	8318.2	P
172849_x_at		138.4	P	465.1	P	348.1	P	208.4	P	119.9	P	111.7	A	96.3	A
172850_x_at		194.4	P	732.7	P	926.7	P	605.3	P	219.5	P	112.3	A	297.8	A
172851_x_at		777.2	P	890	P	1392	P	617.5	P	691.1	P	996.3	P	913.1	P
172852_x_at		339.5	P	661.8	P	808.2	P	620.1	P	278.4	P	373.8	A	315.7	A
172853_x_at		223.6	A	493	P	560.7	P	430.6	P	201	A	386.3	A	202.7	A
172854_x_at		318.8	A	651.7	P	676.3	P	459.5	P	128	A	401.8	A	28.1	A
172855_x_at		240.6	P	279.7	P	309	P	347	P	224.3	P	19.8	A	217.6	P
172856_x_at		428	P	463.1	P	469.8	P	448.9	P	1072.5	P	1682.6	P	1227.6	P
172857_x_at		383.4	P	720.9	P	779.3	P	536.5	P	268.4	A	439.1	A	324	A
172858_x_at		379.1	A	1543.9	P	1214.4	P	521.5	P	503.4	P	1695.4	P	478.1	P
172859_x_at		99.7	A	146.4	A	41.2	A	153.4	A	103.9	A	283.2	A	191.9	A
172860_x_at		1980.2	P	1473.8	P	2313.9	P	1134.5	P	1103.7	P	2310.3	P	1574.1	P
172861_x_at		371.8	P	940.8	P	1083.2	P	1073.9	P	343.5	P	338.8	P	207.3	A
172862_x_at		3848.7	P	2529.6	P	2820.7	P	1792.7	P	3519.4	P	1194.1	P	2378.6	P
172863_x_at		12026.5	P	17744.2	P	21364.5	P	8505.3	P	33443.9	P	66032.7	P	42714.7	P
172864_x_at		1183.2	P	1593	P	1721.2	P	1399.2	P	286.6	P	393.5	A	499.6	P
172865_x_at		18386.8	P	17669.2	P	29491.1	P	11818.7	P	17123.4	P	34592.2	P	29277.1	P
172866_x_at		18.6	A	143	M	71	A	104.1	P	140.8	P	123.9	A	24.8	A
172867_x_at		2866.3	P	2135.8	P	3641.7	P	1555.6	P	2625.2	P	4988.9	P	4348.7	P
172868_x_at		4.9	A	22.2	A	151.7	A	34.5	A	23.8	A	73.3	A	99.7	A
172869_x_at		1056.7	P	864.6	P	610.7	P	1078.9	P	137.2	A	47.8	A	144.6	A
172870_x_at		769	P	753.3	P	345	P	796.8	P	50.8	A	17	A	27.3	A
172871_x_at		1300	P	1665.9	P	2549.5	P	1153.7	P	1197.2	P	2153	P	2240.5	P
172872_x_at		5563.2	P	2903.6	P	3636	P	1768.2	P	5296.6	P	12541.9	P	9935.7	P
172873_x_at		461.6	P	374.2	P	210.7	A	371.4	P	199	A	227.5	A	300.8	A
172874_x_at		1523.8	P	1398.7	P	2094	P	976.9	P	937.6	P	1698.2	P	1087.3	P
172875_x_at		176	A	24.5	A	242.5	A	160.8	A	66	A	52.1	A	19.3	A
172876_x_at		208.3	A	395.4	P	647.6	A	333.3	P	270.3	A	334.4	A	111.1	A
172877_x_at		23.5	A	152.1	A	181	P	21.3	A	25.7	A	33.8	A	19.1	A
172878_x_at		697.9	P	551.8	P	865.8	P	486.5	P	351	M	851.6	A	406.2	A
172879_x_at		799.5	P	548.5	P	1020.4	P	273	P	360.6	A	898.2	P	438.4	P
172880_x_at		23.7	A	61.8	A	25.4	A	22	A	126.2	A	9.9	A	38.5	A
172881_x_at		1416.2	P	1480	P	2301.5	P	992	P	2263	P	4049.2	P	4093.5	P
172882_x_at		265.3	A	255.5	A	241	A	252.5	A	133	A	66.5	A	251	A
172883_x_at		20433.8	P	22477.8	P	36299.5	P	12704.6	P	23250.5	P	46272	P	33556.2	P
172884_x_at		320.9	A	314.7	A	628.3	A	520.6	A	200.3	A	219.2	A	264.3	A
172885_x_at		148.5	A	250.3	P	296.6	P	279.2	P	81.7	P	252.9	A	97.1	A
172886_x_at		119.4	P	164.6	P	200.9	A	166.4	P	17.5	A	28.2	A	58.6	A
172887_x_at		134.4	A	225.6	A	235.7	A	188.2	A	85.6	A	224.3	A	33	A
172888_x_at		142.5	P	171.9	P	191.2	P	748.4	P	91.6	P	215	A	29.9	A
172889_x_at		222.2	A	385.8	A	551.8	A	366.6	A	174.4	A	355.1	A	153.4	A
172890_x_at		20257.1	P	21392.1	P	27770.2	P	13256.6	P	21757.6	P	35809.4	P	30708	P
172891_x_at		3495.5	P	2309.6	P	3046.5	P	1363	P	3128.1	P	6259.1	P	4358.4	P
172892_x_at		11538	P	11678	P	21187.7	P	6840.3	P	15003.7	P	30588.3	P	26750.9	P
172893_x_at		322.3	P	587.6	P	988.8	P	551.1	P	245.4	P	529.5	A	225.9	A
172894_x_at		3.4	A	60.7	A	26.9	A	13.3	A	35.7	A	43.7	A	92.1	P
172895_x_at		1338.9	P	784.3	P	995	P	688.2	P	1240.9	P	3301.8	P	717.3	P
172896_x_at		28.3	A	368	A	153.2	A	192.2	A	23.2	A	47.1	A	45.3	A
172897_x_at		8.3	A	75.7	A	14	A	87.9	A	28.9	A	99.4	A	62	A
172898_x_at		505.7	P	309.9	P	683.9	P	367.4	P	2.9	A	5.8	A	156.1	P
172899_x_at		1241.3	P	1515	P	2586.6	P	1084.1	P	1133.8	P	2538.5	P	2471.6	P
172900_x_at		32.7	A	346.5	P	279.8	P	229.9	P	91.2	A	205	A	34.2	A
172901_x_at		13135.1	P	17036.8	P	17966.9	P	8878	P	22597.4	P	71750.3	P	25692.6	P
172902_x_at		533.6	P	372	P	442.5	A	222.7	A	419.3	A	687.3	A	154.6	A
172903_x_at		359.7	A	598.3	A	787.3	A	480.5	A	273.7	A	492.7	A	205	A
172904_x_at		106.8	A	172.4	A	233	A	213.7	A	91.6	A	196.9	A	77.5	A
172905_x_at		357.1	P	642.6	P	853.9	P	552.2	P	246.5	P	638	M	154.5	A
172906_x_at		251.4	P	597.5	P	854.1	P	425.9	P	143.9	A	319.9	A	139.2	A
172907_x_at		230.4	A	517	P	694.1	P	373.4	P	141.3	A	205.8	A	159.5	A
172908_x_at		856	P	2054.5	P	2660.7	P	1914.5	P	682.5	P	849	P	896.3	P
172909_x_at		188.3	P	462.6	P	512.2	P	434.5	P	200	P	449.6	P	294.4	P
172910_at		12108.6	P	13306.5	P	28564.2	P	6430.9	P	16053.6	P	55589.5	P	24928.8	P
172911_x_at		12793.2	P	9984.6	P	22626.1	P	5755.5	P	13397.3	P	38812.2	P	18422.6	P
172912_x_at		1012.2	P	1110.9	P	749.9	P	876	P	197.4	A	58.1	A	51.5	A
172913_x_at		1971.1	P	4402.5	P	3680.4	P	3408.6	P	2573.6	P	2911.6	P	1649.8	P
172914_x_at		363.4	P	260.2	A	226.8	A	391.9	P	289.5	P	16.1	A	208.4	A
172915_x_at		258.3	A	643.5	P	407.7	P	488.1	P	226.2	P	224.5	A	212.4	M
172916_x_at		337.8	P	1331.2	P	1629.5	P	1465.7	P	398.3	P	278.9	A	300.5	A
172917_x_at		1439.3	P	1614.5	P	2211.5	P	1347.3	P	1220.2	P	2462.9	P	1250.7	P
172918_x_at		1339.3	P	1123.6	P	2211.2	P	1073	P	871.3	P	2345.4	P	1293.7	P
172919_x_at		1713.3	P	2096.1	P	2540.3	P	1549.8	P	2131.2	P	2559.5	P	3643.9	P
172920_x_at		1054.8	P	978.6	P	629.6	P	1183.6	P	658.7	P	415.5	P	413.4	P
172921_x_at		172.4	A	240.3	P	194.9	A	175.7	A	291.5	P	463.1	P	301	P
172922_x_at		396.3	A	733.2	P	917	A	582.9	M	269.2	A	679.8	P	254.1	A
172923_x_at		999.9	P	928.7	P	705.8	P	954.5	P	1523	P	1109.4	P	1438.3	P
172924_x_at		384.1	P	637.7	P	1124.9	P	554.9	P	394	P	553.8	P	215.3	A
172925_x_at		353.3	A	680.5	A	947.2	A	517.9	A	410.7	A	795.1	A	394.9	A
172926_x_at		16353	P	28703.6	P	26931.7	P	20773.1	P	23573.4	P	21256.2	P	13419.5	P
172927_x_at		467.4	A	660.1	P	755.5	A	553.7	P	245.5	A	244.3	A	247.7	A
172928_x_at		377.4	A	763.2	A	634.7	A	518.6	A	176.1	A	629.7	A	300.5	A
172929_x_at		291.4	P	224.1	M	164.8	P	492.6	P	149.4	A	153.7	A	218.5	A
172930_x_at		12.8	A	80.4	A	129	A	34	A	15.1	A	16.5	A	15.4	A
172931_x_at		2019.7	P	2226.4	P	2968	P	1505.6	P	2080.7	P	5078.9	P	2720.3	P
172932_x_at		377.8	P	311.2	P	588.4	P	427.3	P	550.9	P	527.9	P	546.3	P
172933_x_at		287	P	422.3	P	299.5	P	422.3	P	212.7	P	113.5	A	99.2	A
172934_x_at		216.9	P	566.4	P	592.8	P	316.6	P	245.7	A	262.8	P	274.1	A
172935_x_at		209.4	P	266.2	P	253.5	P	291.4	P	180.6	P	122.2	A	16.8	A
172936_x_at		167.1	A	188.4	P	253.1	P	157.2	P	114.9	A	115.6	A	119.6	A
172937_s_at		37.8	A	76.4	P	65.4	A	26.6	A	48.2	A	175.1	P	49	A
172938_x_at		241.6	A	498.3	P	473.2	P	353.8	A	106.7	A	406.4	A	75.3	A
172939_x_at		13407.2	P	10867.3	P	21754.1	P	6252	P	14436.5	P	53217.1	P	25510.6	P
172940_x_at		765	P	1193.1	P	1045.5	P	1104.6	P	331.5	P	34.1	A	373.4	P
172941_x_at		204.6	P	228.3	P	451.7	P	199.8	P	364	P	616.3	P	125.7	P
172942_x_at		2167	P	1400.5	P	1109.7	P	898	P	991.9	P	1859.3	P	804.2	P
172943_x_at		135.2	A	315.9	A	411.5	A	239.8	A	33.3	A	20.9	A	110.7	A
172944_s_at		133.5	P	149.1	A	176.2	P	88.9	A	127.1	P	225.8	A	110.9	A
172945_s_at		1763.9	P	791.1	P	564.5	P	858.9	P	2911.7	P	1085.5	P	4189.9	P
172946_s_at		23059.5	P	25128.3	P	40828.6	P	16652	P	33893.1	P	77149.3	P	45541.4	P
172947_at		890.4	P	801.3	P	859.5	P	482.8	P	1044.2	P	1536.7	P	683.8	P
172948_at		186.7	P	252	P	247.2	P	159.5	P	173.3	P	478.6	P	243.8	P
172949_s_at		205.6	P	183.8	P	133.9	M	312.1	P	904.5	P	205.7	P	485.1	P
172950_at		145.3	P	128	P	152.9	P	198.2	P	105.8	P	26	A	131.7	P
172951_s_at		1161.9	P	2012.1	P	1543.5	P	1634.3	P	2054.3	P	1010.3	P	2931.7	P
172952_s_at		235.3	A	195.3	A	251.5	A	247.3	P	386.8	P	327.4	P	278.3	A
172953_s_at		75.1	A	73.8	A	103.3	A	93.1	A	94.2	A	84.2	A	30.8	A
172954_at		44.4	A	42.3	A	92.3	A	9.6	A	10	A	21.6	A	19.4	A
172955_s_at		51.8	A	88.3	A	196.4	A	114.7	A	38.5	A	8.2	A	128.8	A
172956_at		64.7	A	9.1	A	7.5	A	100.5	A	122.5	A	187.5	A	174	A
172957_s_at		56.1	A	80.7	A	95	A	90.3	A	77	A	27.4	A	110.3	A
172958_s_at		45.9	A	77.4	A	85.4	A	13.1	A	10.8	A	160.3	A	83.8	A
172959_s_at		84.2	A	52.8	A	13.6	A	10.6	A	6.2	A	26.2	A	21	A
172960_x_at		3174.2	P	2366.7	P	2089.8	P	1796.4	P	4924	P	5403.6	P	4509.4	P
172961_x_at		904.7	P	565.4	P	458.9	P	495.8	P	1028.2	P	846.7	P	466.6	P
172962_at		96.8	P	79.4	P	163.6	P	47.3	A	76.8	P	13.6	A	199.4	P
172963_x_at		658.9	P	528.9	P	1011.7	P	602.9	P	769.9	P	2056.6	P	986.3	P
172964_x_at		2720.3	P	2653.1	P	6316.4	P	1889.4	P	4925.9	P	8220.4	P	8449.1	P
172965_x_at		274.1	P	576.7	P	693	P	481.7	P	320	P	215.6	A	194.1	A
172966_x_at		392.7	P	550.7	P	711.6	P	531.1	P	260.9	P	375	A	449	P
172967_x_at		1027.5	P	732.9	P	472.9	P	902.5	P	1108.6	P	371.5	M	380.3	M
172968_x_at		712.8	P	1366.7	P	1495.9	P	1263.8	P	613.1	P	1004.1	P	479.4	P
172969_x_at		2321.4	P	13022	P	8360.6	P	5095.7	P	2255.1	P	5097.9	P	1613.7	P
172970_x_at		1574.1	P	4302.2	P	3896.3	P	3270.2	P	1740.6	P	2225.9	P	1332.1	P
172971_s_at		304.5	P	471.4	P	336.1	P	461.7	P	186.6	A	469.4	A	94.5	A
172972_s_at		618.4	P	666	P	830.6	P	525.3	P	1003.9	P	1704.5	P	1046.7	P
172973_at		1186.5	P	1056.7	P	691.2	P	1110.3	P	1346.1	P	315.6	P	2603.5	P
172974_s_at		892.9	P	249.4	P	389	M	216.3	P	322	P	1045.1	P	64.3	A
172975_at		2514.3	P	1895.6	P	1420.1	P	1617	P	3203.2	P	3893.8	P	2234.2	P
172976_s_at		23.4	A	34.7	A	7.8	A	7.6	A	39.3	A	4.9	A	10.5	A
172977_at		57.7	A	88.4	A	72	A	52	A	76.6	A	152.7	A	60.5	A
172978_s_at		8920.1	P	6361.8	P	5859.9	P	6566.4	P	11115.7	P	12416.2	P	14297.5	P
172979_at		730.4	P	797.6	P	454.1	P	569.5	P	512.2	P	773	P	376.5	P
172980_s_at		893.3	P	674.9	P	857.7	P	1053.8	P	1351.2	P	443.7	P	1998.7	P
172981_s_at		961.9	P	1083.6	P	939.6	P	1504	P	1238.4	P	1002.1	A	1405.4	P
172982_s_at		82.4	A	55	A	121.4	A	74	A	104.7	A	39.2	A	109.9	A
172983_s_at		3.9	A	40.1	A	40.1	A	23	A	75.3	A	2.8	A	90.6	P
172984_s_at		383.4	A	189	A	263.7	A	257.1	A	167.4	A	530.8	A	168	A
172985_at		500	P	382.3	P	602.6	P	489	P	319.4	P	567.7	P	195.8	P
172986_s_at		1344.1	P	1171.8	P	1424.6	P	1987.6	P	3168.4	P	1825.3	P	4007.7	P
172987_s_at		126	M	257	P	340	P	211.6	P	714.3	P	158.8	A	707.4	P
172988_s_at		318.5	P	222.2	P	245.1	P	219.9	P	878.9	P	642.4	P	472	P
172989_s_at		350.6	P	523.2	P	509.2	P	743.8	P	203.5	P	19	A	9.6	A
172990_at		6.6	A	26.4	A	45.1	A	9	A	52.8	A	34.7	A	59.7	A
172991_at		630.6	P	258.1	P	398.5	P	368.5	P	273.1	P	439.9	P	120.6	A
172992_s_at		1412.1	P	2124.8	P	2254.5	P	2581.7	P	440.9	P	295.7	A	629.6	P
172993_at		10.7	A	8.6	A	54.5	A	14.9	A	16	A	18.5	A	9.5	A
172994_at		2019.2	P	1521	P	1901.8	P	1613.4	P	3274.7	P	4140.1	P	1052.8	P
172995_at		92.9	P	76.7	P	123.6	P	112.9	P	88.6	P	49.4	A	139.4	P
172996_s_at		1801.1	P	2155.1	P	1470.8	P	2136.7	P	3930.2	P	3464.5	P	3010.2	P
172997_s_at		133.9	P	150.6	P	206.3	P	90.3	P	312.8	P	1000.1	P	28.8	A
172998_s_at		85.8	M	129.4	P	131.2	P	80.3	P	168.7	P	152.1	A	57.1	P
172999_s_at		5021	P	3605	P	3532.2	P	2749	P	4042.5	P	6826.7	P	7152.9	P
173000_s_at		2506.4	P	2575.7	P	2802	P	2302.7	P	2943.5	P	2007.7	P	3337.9	P
173001_s_at		2941.4	P	2853.2	P	1540.5	P	2032.4	P	6661.5	P	6013.6	P	9400	P
173002_s_at		210.8	P	258.5	P	270.4	P	319.4	P	355.5	P	285.7	P	489.5	P
173003_s_at		163.5	P	191.2	P	151.2	P	191.7	P	127.2	P	11.7	A	137.4	A
173004_s_at		225.1	P	101.6	A	191.8	P	72.8	A	143.5	P	244.9	A	8.7	A
173005_at		136.4	P	118.7	P	19.1	A	152	P	149	P	27.9	A	322.9	P
173006_s_at		3118.3	P	3248.4	P	2544.8	P	2760.9	P	2347.9	P	3248.8	P	3782.9	P
173007_s_at		6569	P	5685.4	P	6784.1	P	5385.8	P	11782.8	P	22469.7	P	14770.6	P
173008_s_at		1103.6	P	1639.8	P	1430.3	P	1753.8	P	980	P	681	P	1042.1	P
173009_s_at		2065.3	P	2016.7	P	1356.9	P	2123.3	P	3758.1	P	2374.7	P	3415.4	P
173010_at		1566.4	P	1805.8	P	1088.6	P	1598.2	P	2426.9	P	598.8	P	1770.2	P
173011_at		619.1	P	377.5	P	255	P	377.7	P	627.9	P	367.8	P	943.1	P
173012_at		285.4	P	286.1	P	238.9	P	204.8	P	347.6	P	353.8	P	318.7	P
173013_at		239.8	P	212.9	P	317.6	M	173	P	302	P	486	P	629.2	P
173014_at		472.8	P	925	P	541.5	P	635	P	231.8	P	480.1	P	256.1	P
173015_s_at		176.3	A	523.3	A	502.9	A	322.9	A	214.7	A	412.9	A	379	A
173016_s_at		489.8	P	373.6	P	354.9	P	525.5	P	199	P	293.3	P	481	P
173017_at		3566.7	P	4859	P	2930	P	3224	P	6649.2	P	7217.7	P	7217.8	P
173018_s_at		3280.1	P	3427.7	P	4563.2	P	2812.3	P	4899.5	P	5771.7	P	4331	P
173019_s_at		184.8	P	280.9	P	254.3	P	283.4	P	18.5	A	213.2	P	147.7	P
173020_s_at		169.7	P	484.3	P	566.5	P	344.2	P	402.7	P	86.2	A	341.6	P
173021_s_at		560.2	P	527.7	P	514	P	514.7	P	1134.5	P	884.3	P	1245.1	P
173022_at		121.1	A	163.8	A	117.2	A	113.2	A	37	A	145.7	A	42.7	A
173023_at		414.8	P	687.9	P	406.2	P	678.1	P	1388.6	P	824.8	P	1621.9	P
173024_s_at		173.7	P	145.4	P	121.8	P	158.6	P	281.3	P	363.8	P	204.5	P
173025_s_at		1003.7	P	1061.2	P	693.8	P	822.3	P	1467.6	P	1623.6	P	937.3	P
173026_at		1708.1	P	1062	P	876.7	P	863.4	P	1780.8	P	2234.2	P	3983.3	P
173027_s_at		664.3	P	996.2	P	383.5	P	675.5	P	6.7	A	12.2	A	36	A
173028_s_at		361.3	P	335.2	A	281.7	A	231.7	A	160.6	A	190.7	A	105.8	A
173029_s_at		877.9	P	703.6	P	718	P	659.1	P	1678.2	P	2628.2	P	2194.8	P
173030_at		157.4	P	94.6	A	117.8	A	97.8	A	114.7	A	75.4	A	154.1	A
173031_s_at		540.1	M	364.9	A	343.9	A	299.4	A	265.7	A	45.7	A	329.9	A
173032_at		39.7	A	7.9	A	51.6	A	31.4	A	4.3	A	18.7	A	10.2	A
173033_at		77.8	A	34.1	A	270.3	A	173.2	A	15.8	A	18	A	121.2	A
173034_s_at		1640.9	P	1343.8	P	1815.5	P	1831	P	1649.8	P	4345.8	P	2944.7	P
173035_s_at		17.2	A	9	A	12.4	A	14.3	A	8.9	A	15.8	A	17	A
173036_s_at		543.5	P	268.3	P	314.9	P	1251.9	P	1006.3	P	2481.7	P	194.4	A
173037_at		3067.8	P	3928.7	P	3528.9	P	3161.5	P	3173.2	P	4785.9	P	4486.8	P
173038_at		71.5	A	85.5	A	81.6	A	99.2	P	201.2	P	18.3	A	283.5	A
173039_s_at		380.6	P	197.6	P	155.5	P	302.7	P	181.5	P	108.1	A	84.4	A
173040_at		279.1	P	299.4	P	327.7	P	333.1	P	473.1	P	419.8	P	324	P
173041_s_at		282.9	P	306.7	P	430.6	P	388	P	370.4	P	822.5	P	320.4	P
173042_s_at		11.9	A	27.8	A	59.7	A	37.9	A	20	A	199.5	A	15.3	A
173043_at		4603.3	P	3687.8	P	4073.2	P	2914	P	7946.6	P	16274.9	P	13675.7	P
173044_at		6075.9	P	4369.9	P	3811.3	P	4016.5	P	11172.1	P	25042.8	P	18613.3	P
173045_at		98.9	P	77.5	P	130.7	M	412.4	P	92.5	A	91.6	A	100.2	M
173046_at		30	A	9	A	13.1	A	25.3	A	37.1	A	9.3	A	20.6	A
173047_s_at		496.7	A	433.4	A	487.7	A	441.9	A	836.3	M	42.5	A	283.5	A
173048_at		80.4	A	108.9	A	136.7	A	107.7	A	85.3	A	78.3	A	32.7	A
173049_at		4720.3	P	8241.8	P	4295.6	P	3078.3	P	2599.6	P	1323.1	P	1049.2	P
173050_at		1425.9	P	1707.4	P	633.7	P	1160.8	P	3406.5	P	2323.3	P	5577.3	P
173051_s_at		21.7	A	87.2	P	188.6	P	79.8	A	577.4	P	3206.1	P	162.8	P
173052_at		5076.4	P	5379.6	P	4684.3	P	4204.4	P	3660.2	P	3314.6	P	3499.1	P
173053_s_at		487.8	P	851.7	P	654.2	P	1037.6	P	584.9	P	456.2	P	249.5	P
173054_at		294.1	P	357.9	P	425.6	P	366.7	P	546.7	P	1006.3	P	629	P
173055_s_at		17184.9	P	20029.9	P	23551.1	P	13408.9	P	43050.6	P	109052	P	54526.9	P
173056_at		962.2	P	908.6	P	536.6	P	736.8	P	799.3	P	590.1	P	360.6	P
173057_at		22.2	A	107.2	A	128.6	A	50.6	A	102.5	A	130.1	A	144.8	A
173058_s_at		508.6	P	496.8	P	429.4	P	357	P	827.9	P	1086.1	P	914.4	P
173059_at		3341.1	P	2609.2	P	1590.3	P	1799.9	P	5167	P	3948.5	P	6164.3	P
173060_s_at		15.2	A	9.9	A	94.4	A	19	A	79.8	A	10.6	A	64	A
173061_at		19.3	A	29.7	A	12	A	6.6	A	37.8	A	83.2	A	2.2	A
173062_at		81.7	A	150	P	73.6	A	121.9	M	155.4	A	56.6	A	133	A
173063_at		164.1	M	131.2	A	69.4	A	91.9	A	119.4	A	295.7	A	151.5	A
173064_at		471.9	P	209.7	P	302.5	P	649	P	599	P	362.7	P	309.1	P
173065_at		665	P	548.9	A	296.5	P	618.3	P	2091.6	P	2626.5	P	3719.4	P
173066_at		1482.8	P	1796	P	1099.6	P	1549.2	P	994.9	P	452.3	P	1582.1	P
173067_at		498.2	P	357.6	P	319.6	P	520.1	P	932.5	P	1312.5	P	455	P
173068_at		1240.3	P	742.8	P	649.4	P	644.6	P	593.3	P	612.8	A	599.2	P
173069_at		911.9	P	495.7	P	318.6	P	638	P	2597.4	P	1244.1	P	1744	P
173070_s_at		664.7	P	1117.9	P	802.7	P	991.4	P	871.5	P	1144.8	P	1024.8	P
173071_s_at		1404	P	773.7	P	1341.2	P	870.3	P	154	A	323.6	P	72.1	P
173072_at		57.6	A	203.9	P	189	P	111.7	P	71.3	A	8	A	3.1	A
173073_s_at		25.4	A	10.6	A	63.6	A	9.1	A	47	A	122.6	A	10.9	A
173074_at		383.6	P	389.6	P	452.1	P	373.5	P	451.5	P	419.5	P	423.7	P
173075_at		1387.1	P	1869.1	P	1074.8	P	1881.5	P	717	P	697.9	P	416.4	P
173076_s_at		391.2	P	364.4	P	322.7	P	442.4	P	597	P	194.4	P	391	P
173077_s_at		374	P	483.1	P	369	P	516.4	P	677.7	P	388.4	P	485.4	P
173078_at		171.3	P	328.2	P	261.7	P	260.7	P	518.4	P	249.7	A	637.3	P
173079_s_at		223.3	P	261	P	138.1	P	386.8	P	429.5	P	382.9	A	488.2	P
173080_s_at		680.7	P	659.9	P	838.2	P	462.9	P	780.9	P	881.8	P	835.6	P
173081_s_at		2.5	A	3.7	A	4.9	A	3.8	A	1.8	A	16.3	A	2.7	A
173082_at		94.1	A	57.8	A	124.4	A	51.7	M	136.1	A	46.7	A	146.3	A
173083_s_at		197.9	P	84.9	P	37.3	A	34.4	A	64.4	A	13.8	A	10.3	A
173084_at		8513	P	9219.3	P	7629.4	P	6802.8	P	9432.1	P	16166.8	P	13282.5	P
173085_at		1618.9	P	1120.3	P	828.8	P	847.8	P	7371	P	7111	P	6220	P
173086_s_at		6044	P	4544.2	P	2798.4	P	3707.4	P	5434.5	P	5865.9	P	5489	P
173087_s_at		13981	P	15458.3	P	19749.5	P	7827.9	P	18007.9	P	45932.8	P	30115	P
173088_s_at		80.8	P	92.1	P	206	P	93.3	P	72.1	P	73.2	A	56.2	A
173089_at		34.9	A	114.4	P	183.2	A	131.5	A	65.4	A	170.3	A	57.5	A
173090_s_at		104.9	A	12.2	A	144.2	A	95.5	P	88.9	A	406	A	126.9	P
173091_at		4.9	A	5.2	A	57.9	A	8.5	A	2.9	A	128.2	A	2.2	A
173092_at		262.5	P	208	P	348.4	A	306	P	432.4	P	508.3	P	601.5	P
173093_s_at		93	M	77.8	M	145.6	A	98.4	P	201.6	P	201	A	248.3	M
173094_s_at		284.7	P	118.3	A	87	A	144.3	P	212.7	A	228.6	A	148.8	A
173095_at		180.8	P	163.1	A	232.4	A	235.6	A	157.4	A	174	A	161.2	P
173096_at		10.5	A	10.8	A	13.6	A	7.3	A	13.8	A	22.8	A	23.2	A
173097_at		101.4	P	133.1	P	140.8	P	152.1	P	163.8	P	198.6	P	122	P
173098_at		2970.8	P	3459.4	P	1747.7	P	3301.8	P	4808.5	P	2800.3	P	5444	P
173099_at		26.1	A	72.9	A	83.8	A	27	A	44.5	A	13.3	A	8.6	A
173100_s_at		8377.8	P	8290.8	P	8806.8	P	8817	P	9824.8	P	11349.1	P	15426.8	P
173101_at		2629.1	P	1901.9	P	1938.2	P	2035.8	P	1699.6	P	2143.1	P	3003.3	P
173102_at		44.7	A	38.9	A	35.9	A	19.9	A	53	A	12	A	136.6	A
173103_s_at		483.5	P	173.8	P	223.3	P	374.1	P	95.6	A	154.3	P	123.9	A
173104_at		7235	P	9056.8	P	8420	P	5745.7	P	12081.1	P	22661.3	P	17932.5	P
173105_at		355.5	P	449.4	P	290.8	P	344.7	P	656.1	P	243.5	A	768.7	P
173106_at		692.2	P	547	P	639.9	P	483.6	P	430	P	47.6	A	475.5	P
173107_at		337.6	P	337.4	P	246.5	P	351.5	P	675.6	P	526.8	P	592.2	P
173108_at		576.6	P	501.5	P	1145.3	P	670.5	P	2067.6	P	3678.6	P	3602.7	P
173109_s_at		321.5	P	267.6	P	345.9	P	251.1	P	5.8	A	4.4	A	139.6	P
173110_at		23.2	A	86.3	A	73.2	A	65.9	M	10.3	A	99.4	A	16.3	A
173111_s_at		3146.3	P	3467	P	2481.6	P	2804.9	P	2765.5	P	2363.4	P	2995	P
173112_s_at		16127.8	P	18545.1	P	25447.5	P	12769.4	P	17423.7	P	34503	P	25530.1	P
173113_at		4428.7	P	4460.5	P	4271.9	P	5149.4	P	12774.4	P	10963.7	P	10606.4	P
173114_s_at		9037.6	P	10696.8	P	8942.2	P	7133.1	P	13926	P	19658	P	21838.5	P
173115_s_at		1013.1	P	1197.9	P	878.8	P	1341.5	P	1462.5	P	751	P	1322.6	P
173116_s_at		581.8	P	757.7	P	644.2	P	507	P	272.5	A	134.4	A	225.1	A
173117_at		136.9	P	122.2	P	137.8	P	107.2	P	109.8	M	156.6	M	173.5	P
173118_s_at		1385.3	P	1355.4	P	1087.9	P	1240.9	P	1750.6	P	990.3	P	1615.7	P
173119_s_at		348.8	P	532.1	P	486.1	P	502.9	P	465.3	P	672.8	P	1009.9	P
173120_s_at		810.2	P	831.5	P	724.3	P	1062.7	P	1508.2	P	963.6	P	1817.6	P
173121_s_at		284.6	P	249	P	217.4	P	285.5	P	1045.4	P	542.8	P	810.6	P
173122_s_at		574.6	P	742.9	P	722.8	P	1102.4	P	575.3	P	290.3	P	559.6	P
173123_at		152.7	P	318.9	P	699	P	58.5	P	152.9	P	121.5	A	131.3	A
173124_s_at		522.7	P	467.3	P	593.2	P	470.4	P	129.3	A	593.2	P	49.4	A
173125_s_at		1317.8	P	1661.4	P	1906.6	P	1381.2	P	8193.1	P	5753.5	P	9553.8	P
173126_s_at		1591.8	P	1814.3	P	1078.4	P	1462.1	P	1828.2	P	647.4	P	1691.4	P
173127_at		127.3	P	70.6	P	136	A	51	P	44.4	A	152.6	A	43.6	A
173128_s_at		1681.9	P	2802.3	P	3182.9	P	3227.9	P	5609.7	P	3711.6	P	3876.9	P
173129_s_at		16012	P	19297.6	P	23884.8	P	14124.9	P	27612.4	P	42461	P	40540.3	P
173130_s_at		904.8	P	1071.2	P	996.3	P	836.5	P	1828.2	P	2399	P	2488.8	P
173131_at		1535.8	P	1724.6	P	651.4	P	2098.2	P	646.6	P	1353.7	P	227.2	P
173132_s_at		3	A	6	A	4	A	35.9	A	1.4	A	19.4	A	53.1	A
173133_s_at		4061.9	P	4259.4	P	4082.8	P	4456.6	P	1812.9	P	2081.1	P	2318.6	P
173134_at		450.4	A	349.7	A	318.7	A	437	P	1423	P	2048.8	P	1755.1	P
173135_s_at		169.8	P	272.6	P	408.6	P	271.5	P	504.3	P	499.2	M	450.3	P
173136_at		109.7	A	130.4	A	44.5	A	91	A	23.4	A	64.7	A	150	A
173137_s_at		5878.6	P	4655.1	P	4599.7	P	4120.9	P	12063.3	P	30220.8	P	14571.9	P
173138_s_at		1265.7	P	835.2	P	545.9	P	618.9	P	433.2	P	6.3	A	115.9	A
173139_s_at		762.5	P	426.6	P	446.1	P	481.8	P	914.2	P	815.7	P	844.4	P
173140_at		21.5	A	75.5	A	145.6	P	94.1	A	34.3	A	17.7	A	16.2	A
173141_s_at		1248.2	P	889.4	P	1699.6	P	1417.9	P	1504.9	P	2961.2	P	1092.5	P
173142_at		84	A	9.2	A	8.5	A	11.1	A	310	P	29.6	A	127.3	P
173143_s_at		486.8	P	411.7	P	394.7	P	276.3	P	705.6	P	543.9	P	1209	P
173144_at		73	A	100.3	A	164.4	P	126.9	P	169.1	P	8.9	A	265.2	P
173145_at		136.6	P	179.6	P	234.7	P	157.6	P	107.4	P	238.8	A	65.4	P
173146_s_at		2659.9	P	1944.8	P	2415.1	P	2301.8	P	3847.7	P	7912.4	P	4823.1	P
173147_s_at		38	A	73.2	A	241.1	A	239.5	A	72.2	A	207.8	A	135.9	A
173148_s_at		893.5	P	792.9	P	922.2	P	480.5	P	524.9	P	982.7	P	295.1	P
173149_at		2592.9	P	2646.9	P	3975	P	1414.8	P	5918.6	P	2530.7	P	5711.4	P
173150_at		595.3	P	681.8	P	546.7	P	697.6	P	343.9	P	274.9	P	824.2	P
173151_s_at		179.6	P	401.3	P	401.9	P	347.5	P	114.3	P	344.1	P	74.3	A
173152_at		512.2	P	479.7	P	353.7	P	444.9	P	622.2	P	694.4	P	893.4	P
173153_s_at		700.7	P	783	P	887.8	P	1515.3	P	1692.6	P	2756.9	P	1375.9	P
173154_s_at		37.9	M	53.2	P	27.9	A	61	M	134.6	P	81.8	A	26.5	A
173155_at		139.2	P	262.4	P	137.1	P	189	P	51.8	A	47.5	A	97	A
173156_s_at		3532.1	P	4414.9	P	3584.6	P	2420.1	P	6285.7	P	2357.8	P	4810.8	P
173157_s_at		3289.9	P	3617.6	P	4542.4	P	3771	P	1293.4	P	1343.2	P	2472.2	P
173158_at		87.2	P	60.8	P	47.2	A	93.1	A	138.2	M	62.3	A	69	A
173159_s_at		1179	P	971.4	P	570.9	P	693.8	P	481.3	P	290.9	P	384.4	P
173160_s_at		358.5	P	355.1	P	578.7	P	394.3	P	463.5	P	164.1	A	970.9	P
173161_at		165	P	190	A	177.2	P	168.3	P	879.3	P	873.3	P	367.9	P
173162_s_at		766.1	P	1201.2	P	1277.3	P	991.3	P	243.9	P	152.1	A	221.8	M
173163_s_at		418.6	P	309.7	P	376.7	P	388.8	P	594.8	P	586.1	A	126.6	A
173164_s_at		1511.7	P	1126.2	P	1286.9	P	1106.4	P	522.8	A	295.2	A	495.4	P
173165_s_at		893.6	P	858.1	P	634.3	P	787.3	P	1683.9	P	851.4	P	1521.5	P
173166_at		25.6	A	81.6	A	91.3	A	27.1	A	83.7	A	207.4	A	62.5	A
173167_s_at		1284.9	P	1314.6	P	1616.6	P	1563.9	P	9047.5	P	5242.2	P	8853.8	P
173168_s_at		2009.6	P	2017.8	P	2714.6	P	1496.4	P	3090	P	5435.7	P	2915.1	P
173169_at		32.2	A	10.6	A	110.9	P	55.7	P	44.9	A	74.8	A	95.6	A
173170_s_at		132.1	P	155.5	P	189.1	P	130.8	P	112.7	A	133.1	A	107	P
173171_s_at		156.3	P	332.4	P	287	P	156	P	240.9	P	940.3	P	649.4	P
173172_s_at		501.2	P	416.6	P	286	P	478.3	P	106.6	P	107.6	A	178.1	P
173173_at		25.6	A	176	P	97.4	A	49.4	A	92	A	24.5	A	101.6	A
173174_s_at		709.2	P	569.7	P	588.4	P	1188.4	P	347.1	A	455.7	A	425.2	A
173175_s_at		334.7	P	818.8	P	576.2	P	608.2	P	16.4	A	20.9	A	15.9	A
173176_at		511.9	P	393.2	P	382.9	P	325.7	P	2348	P	876.5	P	1485	P
173177_s_at		44.7	A	71.5	A	29.9	A	73.3	A	11.2	A	75.7	A	33.4	A
173178_s_at		10.3	A	9.7	A	20.8	A	11.1	A	7.9	A	25.6	A	152.5	A
173179_s_at		1645	P	2039.5	P	1832.3	P	2175.8	P	717.3	P	1569.7	P	983.7	P
173180_at		147.7	A	128.1	A	62.8	A	142.6	P	127.2	A	101.2	A	287.6	P
173181_s_at		1813.1	P	2076.1	P	1690.4	P	1924.1	P	2045.3	P	1107.8	P	1081.9	P
173182_at		4682.3	P	4000.9	P	2826.4	P	2436.2	P	2029.1	P	3921.9	P	1153.3	P
173183_s_at		1918.5	P	1321.8	P	1143.6	P	2012.4	P	1242.8	P	1805.3	P	1153.9	P
173184_at		6.3	A	3.8	A	13.8	A	4.9	A	5.1	A	18.9	A	12.2	A
173185_s_at		1141.9	P	760.3	P	705.9	P	829.7	P	2220	P	1777.5	P	2961.5	P
173186_s_at		648.1	P	797.4	P	484.1	P	595.6	P	785.1	P	742.1	P	743.4	P
173187_s_at		615	P	410.6	P	333.9	M	685	P	378	P	465.6	A	1033.2	P
173188_s_at		3853	P	4235.2	P	3917.4	P	4526.2	P	4467.7	P	3164	P	4684.9	P
173189_at		15.9	A	35.7	A	240.2	A	5.5	A	13.1	A	20.4	A	3.7	A
173190_s_at		484.6	P	520.3	P	766.2	P	651.5	P	384.5	P	643	P	629.4	P
173191_at		144.2	A	112.2	A	183.3	M	159.2	P	71.8	A	78.4	A	22.2	A
173192_s_at		1913.7	P	1152.1	P	859.8	P	1451.5	P	3780.7	P	4332.4	P	4564.4	P
173193_s_at		3029.8	P	2368	P	1791.4	P	2099.8	P	5165.5	P	4353.8	P	6054.4	P
173194_s_at		448.8	P	250.1	P	837.9	P	586.4	P	521.1	P	492.2	M	417.9	P
173195_s_at		304.5	P	565.1	P	739.1	P	458.4	P	635.1	P	555.2	P	715.9	P
173196_s_at		286.8	P	248.2	P	298.6	P	243.8	P	357.3	P	1076.2	P	383.9	P
173197_at		297.7	P	169	P	216.4	P	288.7	P	285.1	P	85.4	A	226.1	A
173198_s_at		2221.1	P	1939.9	P	2166	P	1740.1	P	1863.2	P	1334.3	P	1532.1	P
173199_at		5.2	A	37.9	A	52.4	A	77.7	A	49.2	A	23.8	A	93.2	A
173200_s_at		1108.4	P	1238.1	P	1831.1	P	824.3	P	559.4	P	197.7	A	547.2	P
173201_s_at		41.6	A	52.3	A	145.9	A	167.4	P	103.1	A	41.7	A	102.6	A
173202_s_at		3191.9	P	3857.9	P	4077.1	P	3702.1	P	5641.5	P	2837.4	P	5729.3	P
173203_at		3248	P	4509.6	P	4504.1	P	1913.1	P	6395.2	P	3152.2	P	5114.2	P
173204_s_at		68.9	P	105.9	P	107.7	P	133.2	P	135.2	P	252.5	A	243.1	P
173205_s_at		431.7	P	635.8	P	403.4	P	918.5	P	507.3	P	400.3	P	265.8	P
173206_s_at		2239.4	P	1042.6	P	1123.6	P	1026.6	P	1098.9	P	1247.9	P	444	A
173207_at		416.2	P	295.6	M	169.9	A	314.8	P	234.5	P	249.8	A	273	A
173208_s_at		5014	P	4659.7	P	8622.1	P	3282.6	P	2734.1	P	2472.5	P	2648	P
173209_s_at		163.3	P	257.8	P	307.7	P	686.6	P	112.2	P	204	A	48.4	A
173210_s_at		473.2	P	361.4	P	340.9	P	778.9	P	347.4	P	295	P	172.1	A
173211_at		8297.9	P	8995.3	P	6345.2	P	7891.2	P	9830.3	P	15093.6	P	16956.4	P
173212_at		96.2	A	62.5	A	135.7	A	85.3	A	20.4	A	193.2	A	187.2	A
173213_s_at		2059.7	P	2881.4	P	1722.8	P	2221.1	P	2932.5	P	1654.9	P	1929.7	P
173214_s_at		287.1	P	72.5	P	238.9	P	116.6	P	259.7	P	431.1	P	17.7	A
173215_at		2115.5	P	2991.4	P	2030.8	P	2278.8	P	3382.6	P	3154.7	P	2922	P
173216_s_at		325.3	P	254.2	P	204.6	M	191.1	P	430.4	P	302.8	P	476.2	P
173217_at		1662.3	P	2565.8	P	1753.3	P	2283	P	2674.5	P	1083.7	P	2103.2	P
173218_s_at		1076.4	P	1403.8	P	1450.1	P	1496.9	P	226.8	P	808.4	P	443.9	P
173219_s_at		2171.1	P	2210.4	P	1500	P	1917.2	P	2920	P	1189.6	P	2467	P
173220_s_at		4139.5	P	2927.4	P	4382.9	P	2989.7	P	4573.3	P	3768.7	P	9354.3	P
173221_s_at		560.5	P	709.5	P	592.6	A	677	P	497.5	P	1067.2	P	516.8	P
173222_s_at		7875.7	P	5942.3	P	7839.1	P	4048.9	P	12015.5	P	19852.6	P	19681.5	P
173223_s_at		1490.8	P	2847	P	4224.2	P	2605.9	P	383.3	P	263.6	A	745.5	P
173224_s_at		12.2	A	61.5	A	88.2	A	104.9	A	79.3	A	66.5	A	69	A
173225_at		785.5	P	751.1	P	565.8	P	592.1	P	234.7	P	370.5	P	302.9	P
173226_s_at		229.3	P	221.8	P	261.6	P	174.5	P	212.8	P	638.7	P	310.7	P
173227_at		643.3	P	475.3	P	506.3	P	767.2	P	1029.7	P	837.8	P	1440.6	P
173228_at		31.1	A	36.3	A	46.1	A	4.2	A	43.3	A	94.2	A	126.4	A
173229_s_at		7052.5	P	7804.7	P	8439.7	P	7284.6	P	2306.1	P	5532.7	P	4825.3	P
173230_s_at		32.2	A	76.6	A	56.4	A	7.5	A	540.1	P	660	P	87.8	A
173231_at		276.6	P	272.1	P	186.1	M	490.6	P	439.8	P	252.2	P	241.6	P
173232_s_at		227	P	365.3	P	190.4	P	220.6	P	524.9	P	1361.6	P	957.3	P
173233_s_at		54.5	A	95.6	P	176	P	56.4	P	27.3	A	15.5	A	126.3	P
173234_s_at		309.6	P	306.8	P	350.5	P	395.4	P	112.8	P	316.1	P	191.3	P
173235_at		483.8	P	363.7	P	222.2	P	144.2	A	216.8	P	6.3	A	128.5	A
173236_at		102.9	A	203.1	P	168.3	A	301	P	199.8	P	195.5	A	29	A
173237_s_at		1299.6	P	701.4	P	580.4	P	817	P	1326	P	407.5	P	1443.5	P
173238_s_at		321.8	P	405.1	P	568	P	1078.2	P	216.4	P	47	A	173.5	A
173239_s_at		1089.3	P	682.3	P	627.1	P	486.8	P	1078.7	P	682.5	P	493	P
173240_s_at		2807.4	P	1300.7	P	1865.8	P	1208.9	P	1831	P	1466.6	P	1765.6	P
173241_at		330.7	P	574.7	P	273.7	P	501.2	P	160.4	P	51.4	A	156.3	P
173242_s_at		306.7	A	263.3	A	418.5	M	280.3	M	335.4	A	915.1	P	344.8	A
173243_s_at		20904	P	23740.6	P	36955.4	P	14764.3	P	32664.7	P	85383.2	P	44888.3	P
173244_at		4633.6	P	4398	P	4040.5	P	2245.3	P	7227.2	P	26719.9	P	11810.1	P
173245_s_at		31.2	A	24	A	36.7	A	85.2	A	30.3	A	45.7	A	27.4	A
173246_s_at		23059.7	P	27533.4	P	38876.4	P	16774.1	P	41482	P	113847	P	70413.6	P
173247_s_at		4837.9	P	3403.9	P	4764.5	P	2611.8	P	3497.1	P	10510.3	P	4686.9	P
173248_s_at		21568.7	P	22600.6	P	40544.9	P	13248.1	P	28682.2	P	66084.1	P	43998.9	P
173249_s_at		22131.6	P	22936.7	P	41990.3	P	14225.7	P	24852.7	P	54807.8	P	34742.6	P
173250_s_at		785.2	P	1120.7	P	1028.4	P	1329.9	P	820.2	P	359.5	P	643.1	P
173251_s_at		22226.5	P	26020.9	P	41845.4	P	14447.3	P	33383.8	P	82099.7	P	47963.2	P
173252_s_at		166.2	A	294.6	A	345.5	A	135.6	A	201.5	A	227.4	A	68.1	A
173253_s_at		22046.6	P	23192.4	P	38918.6	P	13864.8	P	29335.3	P	72400.5	P	35936.5	P
173254_at		926	P	1557.2	P	1180.3	P	1139	P	1121.1	P	876.3	P	1392.8	P
173255_at		18769.4	P	18673.5	P	32206.7	P	12390.3	P	22410.9	P	47917.2	P	34771.4	P
173256_at		19.3	A	35.4	A	54.4	A	2.1	A	24	A	14.7	A	67.7	A
173257_s_at		3177.9	P	1661.3	P	1875.1	P	1320	P	941.1	P	1805	P	682.6	P
173258_s_at		121.8	A	113.6	A	19.1	A	156.9	A	180.8	A	27.2	A	52.2	A
173259_at		859.6	P	702.7	P	744.8	P	847.1	P	573.3	P	465.5	P	562.8	P
173260_s_at		683	P	1369	P	1927.7	P	1234.7	P	358	P	39	A	359.1	A
173261_s_at		217	P	187.3	P	214.9	P	198.3	P	263.3	P	637.4	P	368.5	P
173262_s_at		663	A	676.5	P	625.2	A	595.4	P	596.5	A	750.4	A	810.2	A
173263_s_at		1591.6	P	1526.1	P	1556.4	P	1777.5	P	1888.3	P	1479.5	P	2479.6	P
173264_at		229.6	A	117.4	A	201.7	A	154.5	A	169.1	A	36.5	A	183.9	A
173265_at		926.4	P	1057.1	P	777.2	P	1234.8	P	3768.5	P	3166.8	P	1506.8	P
173266_at		1286.4	P	1696.7	P	1567.4	P	1302.8	P	2637.2	P	2220	P	2248.4	P
173267_at		305.6	A	255.1	A	285.4	P	282.4	P	60.2	A	301.8	A	272.3	A
173268_s_at		9194.4	P	7723.9	P	8702.9	P	4188	P	5993.5	P	16411	P	8392.9	P
173269_s_at		17647.6	P	20268.1	P	28050	P	12236.1	P	24635.3	P	59093.5	P	36147	P
173270_s_at		9103.1	P	7819.1	P	8895.4	P	6357	P	4852.4	P	8205.5	P	5332.9	P
173271_s_at		88.8	M	86	P	76.6	A	100.6	P	47	A	86.6	A	8.6	A
173272_s_at		685.8	P	553.1	P	434.2	P	809.5	P	833.9	P	984.7	P	664.6	P
173273_at		27.9	A	119.8	A	215.3	P	69	A	15.1	A	74.5	A	123.3	P
173274_s_at		368.8	P	312	P	396.5	P	290.5	P	88.1	A	152.1	A	84.8	A
173275_s_at		20143.8	P	21237.4	P	33860.7	P	13207.3	P	31125.3	P	73241.6	P	40052.3	P
173276_s_at		3335.4	P	4942	P	6443.1	P	3202.5	P	592.4	P	1558.5	P	1285.2	P
173277_at		16104.9	P	22593.9	P	21560	P	17666.9	P	36561.7	P	31181.6	P	16892.5	P
173278_at		29.3	A	15.8	A	52.2	A	5	A	2	A	13.1	A	30	A
173279_s_at		107.1	A	129.4	A	101.8	A	152.9	P	134.4	A	411.5	A	19	A
173280_at		167.2	A	161.7	P	257.7	P	238.8	M	413.2	P	167.7	A	361	P
173281_s_at		16937.2	P	24745	P	26731.9	P	14810.4	P	30410.8	P	48053.8	P	32407.4	P
173282_s_at		154.2	M	280.5	P	259.4	P	489.8	P	76	A	21.3	A	10.2	A
173283_s_at		748.5	P	597	P	489.8	P	411.4	P	680.7	P	1116	P	1138.9	P
173284_s_at		1416.9	P	1041.2	P	1012.7	P	793.1	P	1486.5	P	2068.8	P	1768.6	P
173285_s_at		189.6	P	118.7	A	184.9	A	144.8	A	112.4	A	146.5	A	207.1	A
173286_s_at		15301.8	P	18071.9	P	32186.9	P	10067.3	P	18082.7	P	48234.6	P	31957.6	P
173287_s_at		522.4	A	412.1	P	491.7	A	505.5	M	454.9	P	268.1	A	233.5	A
173288_at		5.3	A	3.9	A	3.3	A	9.7	A	2.5	A	16.1	A	8	A
173289_s_at		343.7	P	205.3	P	94.9	A	192.1	P	883.9	P	829.8	P	735	P
173290_at		1355.9	P	819.6	P	1168.1	P	665.9	P	1225.3	P	2974.5	P	1354	P
173291_at		12762.4	P	9827.9	P	13503.7	P	6029	P	10058.8	P	25991.8	P	10834.2	P
173292_at		6323.9	P	7058.9	P	10102.5	P	4584.6	P	10446.1	P	19989.8	P	17082.6	P
173293_at		95.6	A	179.7	A	36	A	90.3	A	125.7	A	275.9	A	40.9	A
173294_at		391.4	P	355.7	P	305.9	P	371.7	P	762.5	P	318.1	P	1596.3	P
173295_s_at		3363.7	P	2492.4	P	2312.7	P	2851.2	P	2535.3	P	1724.7	P	2764.1	P
173296_at		814.1	P	771.5	P	340.6	P	691.7	P	434.8	P	200.2	A	336.8	P
173297_at		43.4	A	33.5	A	142	A	40.6	A	40.3	A	84.2	A	33.8	A
173298_at		10367.6	P	15012.7	P	16474.5	P	7768.3	P	8639.6	P	7992.8	P	13024.2	P
173299_s_at		1392.4	P	2017.5	P	1667.8	P	1918.5	P	1111.8	P	2089.5	P	1205.3	P
173300_s_at		3839.3	P	3665.4	P	4247.6	P	2930.9	P	1491.2	P	4985.3	P	1992.4	P
173301_s_at		1332.8	P	1127.5	P	1635.8	P	1186.5	P	32.3	A	426.3	A	11.2	A
173302_at		500	P	604.1	P	593.8	P	867.8	P	663.6	P	760.9	P	383.6	P
173303_s_at		575.4	P	547.9	P	404.2	P	538.1	P	644.3	P	837	P	734.2	P
173304_at		414.2	P	482.6	P	276.8	A	303.9	P	251.6	A	624.9	P	582.5	P
173305_s_at		4795	P	5489.2	P	3462.2	P	4040.7	P	6442.8	P	5101	P	6212	P
173306_s_at		1283.3	P	1226.9	P	1272.7	P	1250	P	1094.1	P	387.1	A	1283	P
173307_s_at		67.2	A	26.4	A	99.1	A	42	A	8.5	A	12.1	A	14.1	A
173308_at		10612.1	P	7901.6	P	9652.5	P	4907.6	P	9770	P	20282.9	P	13396.1	P
173309_at		275.5	P	424.1	P	304	P	321.1	P	138.4	P	245.7	A	106.4	P
173310_at		89.5	A	97.2	A	52.3	A	69.2	A	217.8	P	474.6	P	28.9	A
173311_s_at		23.2	A	53.6	A	12	A	82.4	A	23	A	8.3	A	14.5	A
173312_s_at		6038.7	P	7637.2	P	7716.3	P	6372.5	P	9684.6	P	14666.5	P	12758.9	P
173313_s_at		1017	P	762.6	P	501	P	817.2	P	887.4	P	748.6	P	992.7	P
173314_at		166	P	191.8	P	366.8	M	180.7	P	463.4	P	279.6	A	565.8	P
173315_at		19906.1	P	21701	P	32715.2	P	12618.7	P	23224.8	P	56567	P	36194.4	P
173316_s_at		4.3	A	2.7	A	6.8	A	1.6	A	7.3	A	4.4	A	32.9	A
173317_s_at		428.3	P	619.5	P	372.6	P	463.1	P	871	P	867.8	P	764.9	P
173318_at		17448.8	P	23391.8	P	29942.2	P	12045.6	P	24007.8	P	51570.6	P	33421.9	P
173319_s_at		3912.1	P	4084.8	P	3136.7	P	2164.8	P	9763.5	P	5909	P	11749.4	P
173320_s_at		1112.9	P	1432.9	P	1173.6	P	2039.6	P	711.6	P	636.8	P	610.2	P
173321_at		861.4	P	817.4	P	1020.9	P	901.8	P	789.5	P	874	P	914.6	P
173322_at		815.4	P	1094	P	711.1	P	761.2	P	779.5	P	961.2	P	985.2	P
173323_at		427.9	P	754.7	P	710.5	P	872	P	171.6	P	99.7	A	226.3	A
173324_s_at		880.7	P	470.5	P	750.4	P	608.8	P	586.2	P	540.1	P	610.6	P
173325_s_at		367.5	P	664	P	620.9	P	648.4	P	538.6	P	369.4	P	629	P
173326_s_at		9628.7	P	13209	P	13302.2	P	8401.8	P	7879	P	10011.1	P	11849.5	P
173327_at		5956	P	7539.2	P	7017.5	P	4635.8	P	14111.7	P	18721.4	P	18471.4	P
173328_s_at		1350.7	P	1042.5	P	1351.8	P	1534.4	P	1296.5	P	1219.1	P	1682.9	P
173329_s_at		19884.9	P	25384.9	P	39303.9	P	14451.3	P	42087.5	P	111978	P	65392.5	P
173330_s_at		17414.3	P	18425.2	P	26313.5	P	11287.7	P	18102.6	P	37363.2	P	26144.5	P
173331_s_at		19457.2	P	19896.1	P	35562.1	P	12369.6	P	21134.6	P	60573.2	P	33205.5	P
173332_s_at		4305.8	P	3227.4	P	5029.5	P	1691	P	2792.7	P	9830.9	P	6387.5	P
173333_s_at		16737.5	P	15286.4	P	28567.3	P	9614.1	P	15148.9	P	43579.8	P	28312	P
173334_s_at		10245	P	7887	P	13347.8	P	6364.3	P	8526.9	P	21988.5	P	12592.4	P
173335_s_at		315.2	P	233.6	P	247.5	P	183.9	P	178.7	A	231	A	213.8	A
173336_s_at		586.9	P	615.7	P	1793.6	P	457.1	P	354.8	A	2024	P	559.7	M
173337_s_at		2270.7	P	2469	P	8252.4	P	2012.2	P	2997.7	P	5705.6	P	4646	P
173338_s_at		1037.2	P	773.5	P	1505.3	P	448.2	P	887.9	P	3094.6	P	2273.8	P
173339_at		250.7	P	570.1	P	639.9	P	232.7	A	8073.1	P	11242.3	P	5563.4	P
173340_at		58.4	A	49	A	62.6	A	53	A	19.4	A	17	A	23.5	A
173341_at		93.1	A	130.3	P	40.2	A	155.6	P	273.1	P	358.8	A	152.5	A
173342_at		763.8	P	709.4	P	693.4	P	556.9	P	1072.1	P	1039.9	P	918.4	P
173343_s_at		915.4	P	1139.6	P	792.7	P	1106.7	P	2565.9	P	2198.3	P	2385.7	P
173344_at		64.6	A	117.9	A	53	A	44.8	P	1112.7	P	1061.4	P	677.6	P
173345_s_at		894.5	P	775.1	P	880.2	P	873.7	P	1620	P	831.9	P	2841.9	P
173346_at		1021.2	P	1594.2	P	1238.9	P	1751.9	P	2363.6	P	2192.1	P	1557.3	P
173347_at		1127.3	P	1026.4	P	1011.9	P	1194	P	501	P	785.6	P	950.5	P
173348_s_at		8.3	A	24.2	A	40.8	A	13.4	A	48.9	A	34.4	A	11.4	A
173349_at		12384.6	P	13729.9	P	20782.7	P	9129.5	P	25753.8	P	55821.3	P	33954.1	P
173350_s_at		5965	P	3962.3	P	4511.9	P	1775.4	P	470.8	P	452.3	P	950.1	P
173351_s_at		22662.7	P	25691	P	39925.9	P	15901.1	P	37022.7	P	76852.6	P	49936.6	P
173352_s_at		760.7	P	696	P	725.9	P	719.3	P	728.8	P	472.1	P	933.1	P
173353_s_at		129.2	P	253.8	P	367.4	P	260.9	P	348.8	P	294.9	M	317.6	P
173354_s_at		3533.9	P	2777.4	P	2521.7	P	2781.5	P	4892.7	P	3574.7	P	5665.9	P
173355_s_at		1029	P	525.4	P	880.1	M	689.3	P	44.8	A	325.1	A	125.9	A
173356_s_at		1159.5	P	1098.5	P	721.7	P	752.1	P	2217.7	P	1040	P	1395.4	P
173357_s_at		413.3	P	504.7	P	465.2	P	363.4	P	424.1	P	646.6	P	558.1	P
173358_s_at		2438	P	1613.2	P	2272.7	P	1540.9	P	4188.6	P	5374	P	4345.8	P
173359_at		586	P	321.4	P	634.3	P	273.1	P	393	P	602.6	P	740.6	P
173360_at		951.6	P	801.8	P	917.2	P	647.5	P	622.6	P	911.2	P	817.8	P
173361_s_at		160.4	P	193.2	P	229.3	P	178.3	P	283.4	P	422.4	P	218	P
173362_s_at		43.7	A	37.4	A	20.3	A	11	A	22.6	A	120.6	A	15.4	A
173363_s_at		1424.7	P	1388	P	961	P	1533	P	2878	P	2976.8	P	3001.1	P
173364_s_at		1042.9	P	1346.5	P	1249.7	P	1584.1	P	859.5	P	776.7	P	790.8	P
173365_at		956.3	P	1046.8	P	1049.4	P	1216.1	P	1876.7	P	766.5	P	1749.6	P
173366_s_at		1020.9	P	1336.2	P	937.2	P	1339.7	P	1314.9	P	1812.2	P	1547.7	P
173367_s_at		21229.5	P	19789.5	P	31405	P	12680.4	P	17172.5	P	61340	P	31607.7	P
173368_at		278.1	P	411.4	P	608.1	P	377.1	P	314.6	P	561.5	P	589.3	P
173369_s_at		12593.5	P	10572	P	22175.4	P	6605.5	P	19863.1	P	58937.7	P	26380.9	P
173370_at		10716.1	P	11474.6	P	11563.8	P	10278.1	P	11488.7	P	22144.1	P	19440.5	P
173371_s_at		1002.9	P	1986	P	1810.4	P	1646.7	P	1236.9	P	1653.5	P	758.8	P
173372_at		1948.9	P	2329.3	P	2157.1	P	1327.7	P	1956.7	P	1741.8	P	1858.3	P
173373_s_at		418.3	P	431.6	P	854	P	634.6	P	1519.8	P	1457.1	P	1539.4	P
173374_s_at		1442.3	P	1202.2	P	1348.1	P	1399.3	P	1002.6	P	1488.2	P	1294.4	P
173375_s_at		19854.9	P	22770.2	P	34759.5	P	15223.1	P	31448.8	P	80629.2	P	45025.9	P
173376_s_at		686.9	P	838.2	P	640.4	P	764.8	P	2339	P	1443.8	P	1659.9	P
173377_s_at		780.5	P	1040.9	P	949.8	P	970.5	P	858.5	P	14.9	A	1134	P
173378_at		139.1	P	174.3	P	204	P	282.2	P	290.5	P	379.1	P	293.2	P
173379_s_at		2026.4	P	2961.3	P	1747.2	P	2335.4	P	1592.2	P	581.6	P	1721.2	P
173380_at		19409.2	P	22638.5	P	31352.2	P	14712.9	P	22976.4	P	51333.4	P	32653	P
173381_at		6687.4	P	4558.4	P	5238.4	P	5227.3	P	7112.8	P	10915.9	P	7268.9	P
173382_s_at		3679.6	P	2660	P	4098.5	P	3207.7	P	5222.9	P	4693.3	P	3692.1	P
173383_s_at		817.5	P	800.9	P	893.2	P	837.2	P	571.1	P	386.5	P	761.7	P
173384_at		998.3	P	1296.6	P	1307.8	P	1136.8	P	1974.4	P	1032.9	P	2518.5	P
173385_at		900.7	P	1050.2	P	601.4	P	901.1	P	2530.1	P	1651.3	P	2839.6	P
173386_s_at		1778.6	P	1833.5	P	791.7	P	1629.1	P	3740	P	2227.2	P	4011.6	P
173387_at		669.6	P	786.3	P	569.8	P	693.8	P	1235.1	P	984.2	P	1671.2	P
173388_s_at		573	P	306.9	P	355.6	P	262.3	P	437.9	P	973.4	P	143.3	P
173389_at		19.3	A	20.5	A	18.3	A	29.2	A	47.8	A	144.3	A	13.9	A
173390_s_at		2210.9	P	2397.5	P	1571.8	P	2595.5	P	4136	P	2104.8	P	2879.2	P
173391_s_at		1623.5	P	1182.8	P	1034.5	P	1240.5	P	2210.7	P	2600.2	P	2073.3	P
173392_s_at		4962.1	P	7032.4	P	5592.3	P	4219.7	P	7575.3	P	5382.2	P	5758.7	P
173393_s_at		655.4	P	593.4	P	599.4	P	851.2	P	313.2	P	250.1	A	425.7	P
173394_s_at		2316.7	P	1638.9	P	3178.9	P	1722.2	P	2013.2	P	3969.7	P	2348.5	P
173395_s_at		436.5	P	497.2	P	515.4	P	485.6	P	271.4	A	444.1	A	612.4	P
173396_s_at		6630.5	P	5318.7	P	5292.9	P	4338.8	P	5869.5	P	7252.5	P	7513	P
173397_at		300.9	P	345.2	P	390.3	P	267.9	P	152	P	268.2	A	364	P
173398_s_at		10.7	A	64.3	A	63.9	A	40.2	A	6.8	A	7.9	A	5.7	A
173399_s_at		344.3	A	582.8	P	304.7	A	409.2	P	571.2	P	896.9	A	1121.2	P
173400_s_at		106.5	P	95.9	M	62.9	P	107.2	P	140.8	P	131.8	A	277.1	P
173401_s_at		2455.7	P	4613.7	P	4148.8	P	5372	P	136.1	A	233.5	A	180.9	A
173402_s_at		9606.5	P	4429.6	P	5627.1	P	2811.9	P	465	P	1347.6	P	1210.6	P
173403_s_at		6191.2	P	9443.4	P	11868.3	P	6242.2	P	6286.7	P	9277.2	P	8894.5	P
173404_s_at		5.8	A	14.8	A	11.1	A	84.4	A	167.2	A	276.9	A	98.8	A
173405_s_at		760.2	P	348.1	P	738.8	P	390.4	P	385.9	P	518.6	P	421.5	P
173406_at		621.2	P	511	P	692.1	P	695.1	P	651.9	P	1132.1	P	914.5	P
173407_s_at		11823.8	P	11862.6	P	22249.3	P	7839.1	P	20623.6	P	49352.2	P	28153.3	P
173408_s_at		11087.7	P	9078.2	P	16171.4	P	8111	P	12437.5	P	14677.5	P	13770.6	P
173409_s_at		718.9	P	647.7	P	522.4	P	882.9	P	1613.9	P	523.3	P	732.7	P
173410_s_at		318.2	P	367.4	P	401.9	P	303.1	P	409.1	P	445.7	P	250.2	P
173411_s_at		342.9	A	292.9	P	548.9	P	267.7	P	176.9	M	272.2	A	373.6	P
173412_s_at		1286	P	653.9	P	649.8	P	246.8	P	184.8	P	411.2	P	146.5	M
173413_at		1123.5	P	822.6	P	896.3	P	1168.5	P	1452	P	1097.3	P	1306.4	P
173414_s_at		1301.9	P	2097.5	P	775.9	P	1519.4	P	1133.6	P	351.7	A	947.1	P
173415_s_at		1553.9	P	1608.7	P	1252.1	P	2033.6	P	839	P	432.4	P	681.7	P
173416_at		804.8	P	1124.3	P	658.5	P	1266.8	P	629.8	P	584.4	P	522.7	P
173417_at		1499.9	P	1629	P	962.8	P	1309.6	P	1404.8	P	1532.4	P	1160.1	P
173418_at		2611.4	P	1992.9	P	1696.1	P	2105.5	P	2174.6	P	1733.2	P	1334.8	P
173419_at		38.8	A	41.9	A	97.8	A	8.3	A	58.5	A	10	A	9	A
173420_s_at		4.5	A	5.9	A	10.6	A	3.7	A	31.3	A	80.6	A	11.4	A
173421_at		283.9	P	150.3	P	111.1	P	138.8	P	472.2	P	907.9	P	563.8	P
173422_at		1736.4	P	2026.3	P	1224.9	P	1955.1	P	2800.4	P	3052.7	P	2965.3	P
173423_at		34.9	A	29.7	A	49.3	P	21.2	A	56.5	A	9	A	51.5	A
173424_at		280.2	A	681.8	P	654.4	P	830.2	P	248.8	A	121.9	A	342.2	A
173425_at		1506	P	875.1	P	985.2	P	1316.2	P	876.4	P	856.2	P	572.1	P
173426_at		888.6	P	719.4	P	649.5	P	878.4	P	1161.2	P	401.7	P	1054.1	P
173427_at		945.5	P	905.5	P	741.2	P	1155.6	P	1595.5	P	620.2	P	1311.2	P
173428_at		1298.4	P	1161.4	P	977.7	P	1173.7	P	1656.8	P	910.1	P	995.3	P
173429_at		402.6	P	612.2	P	461.9	P	543	P	489.2	P	334.7	P	680.2	P
173430_at		870.6	P	750.1	P	776.6	P	609.9	P	1091.5	P	1329.1	P	1057.2	P
173431_at		8413.9	P	5004.7	P	3382.2	P	5327	P	7731.6	P	5840.5	P	3813.4	P
173432_at		248.4	P	312.2	P	274.5	M	341.1	P	410.3	P	407.4	P	523.7	P
173433_s_at		2109	P	2109.9	P	1316.2	P	2592.7	P	2681.1	P	2168.4	P	2195.6	P
173434_at		1104.3	P	1314.8	P	573.8	P	950.7	P	326.6	P	572.6	P	364.7	P
173435_s_at		1789.2	P	1686.3	P	1287.9	P	1469.7	P	2042.8	P	1456.2	P	1794.3	P
173436_at		1010.6	P	1241.5	P	729.1	P	1170	P	774.3	P	535.4	A	657.3	P
173437_at		1552.2	P	1288.2	P	1344.3	P	916.2	P	2519.1	P	1963.2	P	3284.9	P
173438_at		3374.7	P	2091.7	P	1326.3	P	2033.3	P	4379.9	P	5368.7	P	5167.3	P
173439_at		1552.3	P	1287	P	887.7	P	1542.9	P	2295.5	P	3212.9	P	1608.6	P
173440_at		9693.2	P	10981.7	P	8359.2	P	6631.4	P	15430.5	P	22077.7	P	20358.1	P
173441_s_at		2021	P	2536.7	P	1762.8	P	1803.2	P	4934	P	1398.7	P	5079.6	P
173442_at		5013.7	P	7175	P	4264.7	P	3862.4	P	10283.3	P	16335	P	15210.4	P
173443_s_at		246.8	P	343.8	P	501.7	P	318.4	P	236.8	P	600.5	P	112.8	A
173444_s_at		2978.8	P	3181.1	P	4710.4	P	1837.3	P	5665.3	P	14692.7	P	9060.4	P
173445_s_at		190.6	P	230.2	P	122	P	249.8	P	204	P	132.2	A	206.8	P
173446_s_at		477.9	P	513.4	P	550	P	1321.1	P	265.4	A	198.3	A	157.3	A
173447_s_at		171.6	P	281	P	159	P	392.3	P	240.5	P	12.6	A	199.1	P
173448_s_at		242	A	234.2	A	209.9	A	275.4	A	375.2	A	29.5	A	293	A
173449_s_at		389.3	P	412	P	347.9	A	522.1	P	320.2	P	34.9	A	520.2	P
173450_at		323.2	P	436.5	P	214.2	P	403.6	P	533	P	361.1	P	622.2	P
173451_s_at		358.9	P	278.5	P	298.4	P	308.5	P	115.9	P	187.1	P	209	P
173452_s_at		65.3	A	7.8	A	16.5	A	121.5	A	203.4	P	12.4	A	15.3	A
173453_s_at		2026.3	P	2164.3	P	917.6	P	2078.1	P	3805.5	P	3439.1	P	3152.5	P
173454_at		7430.7	P	6499.6	P	6253.2	P	5873.8	P	8348.1	P	7100.9	P	7121.6	P
173455_s_at		9141.8	P	8172.9	P	9288.3	P	7575.7	P	7099.1	P	5623.7	P	7950.2	P
173456_at		563.5	P	356.3	P	349.7	P	565.1	P	1950.5	P	1358.2	P	2058.8	P
173457_s_at		69	A	84.5	P	6.4	A	44.5	A	147.6	A	193.8	A	93.4	A
173458_at		806.1	P	1101	P	962.9	P	726	P	1608.7	P	1529.5	P	1844.5	P
173459_s_at		1562.4	P	1375.1	P	1480.2	P	1221.2	P	2378.4	P	602.6	P	1817.3	P
173460_s_at		5518.9	P	6507.4	P	3406.4	P	4749.6	P	9444.3	P	5454.2	P	6766.3	P
173461_at		634.6	P	853.9	P	684.6	P	924.7	P	321.6	P	198.6	M	344.7	P
173462_s_at		3294.5	P	3387.1	P	2905.4	P	3151.6	P	11320	P	12565	P	12542.9	P
173463_s_at		460.2	P	482.7	P	357.9	P	449.1	P	715.2	P	109.4	A	726.7	P
173464_at		853.9	P	699.6	P	362.4	P	1025.4	P	2180.1	P	1600.5	P	2749.7	P
173465_at		130.4	P	233.8	P	230.2	P	316.2	P	229	P	59.3	A	257.1	P
173466_s_at		1609.4	P	860.1	P	989.6	P	762.6	P	624	A	1119	P	868.8	P
173467_s_at		287.6	P	493.8	P	530.4	P	481.5	P	292.6	P	217.7	A	359.2	P
173468_at		1454	P	1064.8	P	604.3	P	1516	P	1893.4	P	1739.9	P	1127.1	P
173469_s_at		90.4	A	171.2	P	227.2	P	159.2	P	110.1	P	17.1	A	141.2	P
173470_s_at		1581.4	P	937.3	P	529.6	P	1125.6	P	1496.6	P	660.2	P	1619.4	P
173471_at		67.1	P	71.6	P	92.2	M	89.7	P	51.4	A	215.7	P	28.4	A
173472_s_at		314.3	P	183.1	P	225.1	P	449.3	P	68.9	A	250.7	A	106.7	A
173473_s_at		252.5	P	401.7	P	430.6	P	620.9	P	187.5	P	91.4	A	262.7	P
173474_at		1912.7	P	2783.7	P	1424.8	P	1959	P	3458.6	P	2047.7	P	3363.1	P
173475_s_at		6987	P	3486.2	P	5579.3	P	2321.9	P	809.6	P	636.9	P	2218.5	P
173476_s_at		942.5	P	700.5	P	541.2	P	647.7	P	835.4	P	833.6	P	1278.1	P
173477_at		1811.7	P	1761.6	P	1169	P	2277.6	P	1784.5	P	926.4	P	1896.8	P
173478_at		338	P	542.8	P	328.7	P	387.6	P	174.1	P	459.6	P	538.4	P
173479_at		653	P	323.3	P	411	P	418.3	P	955	P	626.3	A	1161.2	P
173480_s_at		117.8	A	116.9	A	200.3	A	282.6	A	67.6	A	281.5	A	128	A
173481_at		1561.8	P	1293	P	899.3	P	1277.6	P	3134.2	P	1818.1	P	2359	P
173482_s_at		331.9	P	549.6	P	554.8	P	550.1	P	221.6	P	192.5	A	496.1	P
173483_s_at		1929.5	P	2401.6	P	1806.5	P	3184.7	P	1832.6	P	1921	P	1448.5	P
173484_at		681.5	P	999.1	P	516	P	761.4	P	575.2	P	314.8	P	337.5	P
173485_s_at		1495.6	P	936.8	P	602.5	P	952.7	P	662.2	P	286.6	A	612.5	P
173486_at		418.2	P	374.6	P	202.8	P	379.1	P	419.1	P	319.8	P	733.9	P
173487_at		182.9	P	76.6	A	191.3	P	154.8	A	86.3	A	21.3	A	33.6	A
173488_at		122.1	P	302.3	P	261.6	P	81.3	P	62.4	A	95.1	A	77	A
173489_at		79.1	P	127	P	141.9	P	83	P	23.5	A	2.9	A	16.8	A
173490_s_at		7199.5	P	4668.4	P	6542.1	P	5307.2	P	4796.8	P	4791.9	P	6561.1	P
173491_s_at		136.8	A	131.5	P	145.4	A	158	P	74	A	228.3	A	234.3	A
173492_s_at		205.4	A	241.8	P	469.8	P	314.3	M	303.1	A	160.7	A	314.4	A
173493_at		433.3	P	427.8	P	369.9	P	633.9	P	301.4	P	359.8	A	279.9	P
173494_s_at		821	P	641.3	P	798.3	P	539.8	P	61.9	A	149.7	A	357.4	A
173495_at		64.6	A	89.9	P	118.7	A	61.2	A	123.8	A	166.9	A	72.2	A
173496_s_at		1602.4	P	1470.9	P	1989.5	P	1342.9	P	949.9	P	561.9	P	394.9	P
173497_s_at		109.2	A	14.5	A	89.6	A	52	A	13.2	A	168	A	28.3	A
173498_s_at		1008.5	P	488.1	P	523.2	P	672.6	P	1401.8	P	21.4	A	449.4	P
173499_s_at		86.1	A	91.3	A	132.4	A	63.7	A	91.3	A	126.7	A	24	A
173500_at		2522	P	3022.2	P	1449.8	P	2659.4	P	7776.7	P	4043.3	P	9360.7	P
173501_s_at		66.5	A	33.3	A	13.3	A	87.1	P	200.8	P	194.8	A	184	P
173502_s_at		652.9	P	365.5	P	367.1	P	489.2	P	896.9	P	391.3	P	724.1	P
173503_at		1868.5	P	2053.9	P	2020.4	P	1564.1	P	2038.2	P	2604.7	P	2891.2	P
173504_at		10409.8	P	9742	P	7177.4	P	8635.9	P	12121.2	P	7970.6	P	10026.7	P
173505_s_at		5495.4	P	5626.4	P	5207.6	P	3718.8	P	8118.7	P	9673.5	P	8174.6	P
173506_s_at		1251.8	P	925.7	P	1129.5	P	919.9	P	1414	P	1003.3	P	1618.7	P
173507_s_at		702.1	P	749.4	P	397.4	P	707.5	P	4182.8	P	2481.7	P	5091.7	P
173508_at		958	P	702.6	P	652.3	P	628.5	P	1968.2	P	4433.4	P	1690.4	P
173509_at		2098.9	P	2622.1	P	1990.1	P	2463.5	P	3962.3	P	3079.9	P	6675.2	P
173510_s_at		568.9	P	398.6	P	549.9	P	721.1	P	1182.3	P	1405.4	P	550	P
173511_at		2669.9	P	2380.3	P	1693.1	P	2995.6	P	5352.4	P	3924.7	P	5356	P
173512_at		1605.6	P	1419.2	P	835.9	P	1465.7	P	1808.4	P	1565.4	P	1938	P
173513_s_at		870.6	P	1209	P	1197.7	P	1022.9	P	2408.6	P	1986.8	P	1850.3	P
173514_s_at		442.5	P	315.3	P	328.7	A	386.6	P	544.5	P	743.6	P	186.2	M
173515_s_at		488	P	312.4	P	309.2	P	596.2	P	307.4	P	160.4	A	165.3	A
173516_at		1884.3	P	1366.2	P	1441.1	P	1961.9	P	1569.6	P	1649.4	P	1052.4	P
173517_at		1424.8	P	1068.4	P	1155.3	P	1475.9	P	942.6	P	556.3	P	814.2	P
173518_s_at		875.6	P	476.5	P	680.5	P	261.9	P	156.9	P	10.9	A	160.9	P
173519_at		2821	P	3337	P	2708.7	P	3228.4	P	4529.6	P	2172.7	P	3880.9	P
173520_at		115	P	118.6	P	109.5	P	188.1	P	213.5	P	286.8	P	176	P
173521_at		2686.6	P	3025	P	1926.3	P	2690.8	P	2999.9	P	1098	P	2634.5	P
173522_s_at		707.8	P	794.8	P	1118.5	P	1032.4	P	1272.4	P	1034.9	P	986.8	P
173523_s_at		549.1	A	413.9	A	597.8	A	436.1	A	130	A	535.3	A	305.9	A
173524_at		10179.2	P	11894.7	P	12905.9	P	8574.8	P	17551	P	29544.2	P	23646.6	P
173525_at		893	P	889	P	690.4	P	707	P	1087.5	P	1797.5	P	1078.7	P
173526_at		93.7	A	87	A	29.2	A	69.7	A	101.6	A	121.8	A	4.7	A
173527_at		874.2	P	559.5	P	339.9	P	622.3	P	769.1	P	956.7	P	844	P
173528_at		2702.6	P	2639.1	P	1658.4	P	2316.1	P	2816	P	3049.7	P	4202.9	P
173529_at		638.1	P	1502.3	P	859	P	1643.5	P	1098.2	P	964.2	P	1417.7	P
173530_at		1670.6	P	1881.9	P	1698.1	P	1762.6	P	1448.3	P	1769.9	P	1678.7	P
173531_at		1148.7	P	1389.4	P	695.7	P	1151	P	2794.5	P	2124.9	P	1452.5	P
173532_at		1019.5	P	788	P	799.1	P	989.9	P	523.2	P	408.4	P	745.6	P
173533_at		514.5	P	731.9	P	395.8	P	836.8	P	1521.8	P	724.9	P	1384.3	P
173534_at		70.4	A	176.4	M	185.1	A	101.7	A	26.8	A	323.8	A	54.9	A
173535_s_at		2180.8	P	1422	P	1532.8	P	1151.4	P	1488.6	P	2926.4	P	2051.5	P
173536_s_at		327.9	A	314	M	182.7	A	284.8	A	422.1	A	1112.8	P	554.9	M
173537_at		260.3	P	411	P	249.6	P	223.1	P	173.9	P	121.7	A	13.9	A
173538_s_at		306.6	P	395	P	441.2	P	552.5	P	304.9	P	14.4	A	257.2	A
173539_at		1885.8	P	3765.9	P	3637.4	P	2740.3	P	2034	P	1481	P	2006.6	P
173540_at		559.4	P	715.8	P	636.2	P	537.3	P	237.2	P	278.8	P	299.9	P
173541_at		2238.4	P	2808.2	P	2069.8	P	3036.3	P	4005.4	P	3996.7	P	3615.7	P
173542_at		2649.2	P	2276.5	P	1122.9	P	2562.2	P	3499.4	P	2646.4	P	2519.7	P
173543_at		915.6	P	743.7	P	445.1	P	757.4	P	2830.7	P	2466.6	P	2766.9	P
173544_at		295	P	441.6	P	262.7	A	425	P	469.3	P	377.7	A	532.2	P
173545_at		26.9	A	22.8	A	64.8	P	0.9	A	21.5	A	4.5	A	8.9	A
173546_s_at		2617.6	P	1170.7	P	1366.3	P	1403.8	P	2537.4	P	1716.2	P	1240.7	P
173547_s_at		288.6	P	346.8	P	437	P	353.9	P	448.5	P	126.6	A	380.3	P
173548_s_at		3568.2	P	3346.1	P	2285.9	P	3214.7	P	4823	P	3143.4	P	3714.9	P
173549_s_at		17.7	A	232.4	A	35.7	A	89.6	A	54.8	A	9.7	A	5.8	A
173550_at		706.7	P	751.9	P	521.1	P	539.4	P	362.6	P	678.3	P	459.2	P
173551_at		501.7	P	206.1	P	313.5	P	516	P	1785.2	P	584.8	P	3878.8	P
173552_s_at		955.8	P	1126.4	P	1130.1	P	699.6	P	1319.8	P	2043.2	P	1657.5	P
173553_s_at		258.1	P	302.2	P	238.6	P	280.9	P	126.1	P	53.2	A	72.5	A
173554_at		3832.7	P	3708.8	P	3081.1	P	3656.7	P	3204.1	P	7040.2	P	4641.5	P
173555_at		885.8	P	1066.8	P	689.3	P	1387.7	P	2292	P	1509.3	P	836	P
173556_s_at		858.1	P	763.2	P	723.1	P	830.3	P	938.7	P	295.2	A	608	P
173557_s_at		54.5	A	80.2	A	148.8	A	9.8	A	8.7	A	12.7	A	27.7	A
173558_at		2997.7	P	3170.4	P	2108.7	P	2986.3	P	3603.4	P	4353.9	P	5230.8	P
173559_at		755.5	P	696.9	P	474.7	P	726.5	P	1492.7	P	931.8	P	2506.8	P
173560_s_at		797	P	458.2	P	664.7	P	454.5	P	880.5	P	838.9	P	1096	P
173561_s_at		210.1	P	325.7	P	499.8	P	355.5	P	154.2	M	274.1	A	157.5	P
173562_s_at		1173.1	P	1003.3	P	1160	P	994.6	P	1201	P	1376	P	1672.6	P
173563_s_at		2145.8	P	1997.2	P	1782.5	P	1539.3	P	2560.9	P	3411.6	P	2996.8	P
173564_at		1836.2	P	1342.2	P	1322.9	P	1033.2	P	888.9	P	1181.1	P	1241.3	P
173565_s_at		645	P	1056.2	P	999.1	P	824.6	P	986.2	P	487.2	A	837.5	P
173566_at		1772.6	P	1457.7	P	1245.2	P	1376.3	P	2679.9	P	2396.6	P	3414.1	P
173567_s_at		241	A	238.7	A	354.7	A	149.5	A	184.2	A	630.3	P	180.8	A
173568_at		1393.7	P	1145.7	P	932.8	P	1151.7	P	2103.5	P	1634.6	P	2526.3	P
173569_at		3690.8	P	3128.7	P	3323.4	P	2589.7	P	5720.8	P	7309.7	P	6680	P
173570_s_at		129.3	P	90.2	P	143.9	P	122.1	P	685.5	P	366.3	A	215.7	P
173571_s_at		137.2	A	223.8	P	213.9	A	181.2	P	117.7	A	78.9	A	93.4	P
173572_s_at		3123.5	P	956.5	P	1208.5	P	410.6	P	191.5	P	53.3	A	139.3	A
173573_s_at		22	A	154.5	A	18.5	A	72.9	A	8.7	A	16.1	A	10.3	A
173574_at		552.1	P	603.4	P	340.7	P	805	P	745.6	P	906.9	P	1140.9	P
173575_s_at		97.4	A	95.6	A	101.9	A	54.1	A	96.3	A	162.3	A	4.6	A
173576_at		2139.6	P	1033	P	1019	P	777.7	P	1099	P	385.4	P	274.2	P
173577_at		2660.8	P	4649.8	P	2543.4	P	2880.6	P	4461.8	P	3879.8	P	4110.3	P
173578_s_at		769.3	P	1161.5	P	766.1	P	1119.1	P	292.8	P	53.3	A	222.5	A
173579_s_at		461.1	P	202.7	P	219.6	A	295.7	P	123.3	A	129.2	A	16	A
173580_s_at		143.4	A	124.1	A	243.5	A	142.9	A	93.8	A	35.3	A	32.2	A
173581_s_at		299.7	P	317.2	P	801.4	P	388.6	P	285.2	P	522.2	P	348.5	P
173582_at		186.3	A	168.1	P	131.5	A	132.7	M	103	A	232.3	A	202.6	A
173583_s_at		505.2	P	174.3	P	316.1	A	452.8	P	74	A	143.1	A	36.1	A
173584_s_at		470.4	P	522.9	P	482.3	P	627	P	34.5	A	46.9	A	343.3	A
173585_at		2432.5	P	2491.4	P	1760	P	2327.6	P	4570.8	P	2131.2	P	4150.3	P
173586_s_at		1380.5	P	1971.9	P	2167	P	1946.8	P	942.7	P	1507.6	P	976.9	P
173587_s_at		57.7	A	109.5	A	17.1	A	26.9	A	164.5	P	153.7	A	5.9	A
173588_s_at		81.2	A	110.8	A	119.6	P	164.5	P	112.1	P	138	A	96	A
173589_at		216.3	M	357.8	P	210.8	A	322.5	P	408.9	A	331	M	444.8	P
173590_at		1765.8	P	1575.7	P	859.1	P	1916.6	P	2657.8	P	2010.2	P	2243.7	P
173591_at		3327.2	P	3748.6	P	2711.6	P	3536.5	P	4736.9	P	2225.3	P	3920.8	P
173592_s_at		1690.2	P	1539	P	952.7	P	1262.4	P	1394	P	621.2	P	965	P
173593_at		207.5	P	260.5	P	194.3	P	282.8	P	424.4	P	246.9	P	459.4	P
173594_at		398.5	P	477.6	P	473.9	P	583.9	P	592.8	P	414.9	P	729.6	P
173595_s_at		103.3	P	159.7	P	193	P	203.4	P	136.7	P	281.1	P	263.9	P
173596_at		2521.6	P	2413.7	P	1810.7	P	2467.2	P	2476.8	P	2138.3	P	3042.3	P
173597_s_at		275	P	295.8	P	382.5	P	296.2	P	252.7	P	236.6	P	273.4	P
173598_s_at		59.7	A	47	A	24.2	A	55.2	P	5.2	A	129.9	A	44.3	A
173599_s_at		3200.1	P	3282.7	P	3434.8	P	2815	P	3640.6	P	4470.1	P	3834.2	P
173600_s_at		542.6	P	528.8	P	500	P	489.8	P	923.7	P	1268.3	P	672.8	P
173601_s_at		216.7	A	270.8	A	252.4	A	273.8	A	136.8	A	80.6	A	222.7	A
173602_at		2080.1	P	1890.3	P	929.6	P	1511.8	P	1306.5	P	2224.1	P	1609.3	P
173603_at		1319.5	P	947.6	P	673.8	P	1473.8	P	3546.8	P	3944.9	P	3120.9	P
173604_at		776.1	P	681.4	P	517.5	P	547	P	1818.7	P	1821.5	P	2284.5	P
173605_s_at		361.3	M	372.8	P	549.3	P	410.4	P	560.1	P	635	A	665.7	P
173606_s_at		7264.6	P	6456.1	P	7286	P	4041	P	5704.4	P	11429.7	P	6770.2	P
173607_s_at		142.4	A	142.2	A	192.3	A	168	A	212.8	A	154	A	258.2	A
173608_s_at		6281.4	P	5741	P	6651.8	P	2953.5	P	15536	P	20025.2	P	15408	P
173609_at		23.7	A	98.1	A	312.3	P	204.3	P	74.7	A	929.1	P	8.8	A
173610_at		8373.3	P	12706.6	P	10133	P	6662.6	P	12114.2	P	22028.9	P	11800.3	P
173611_s_at		126.5	P	200.8	P	152.3	P	185.7	P	74.5	P	156.3	A	94.3	A
173612_s_at		15.2	A	188.1	A	495.2	A	137.5	A	20.6	A	14.9	A	31.6	A
173613_s_at		656.8	P	411.3	P	589.9	P	463.7	P	1974.3	P	1185.9	P	647.6	P
173614_at		830.1	P	743.5	P	311	P	843.1	P	112.9	P	156	A	68	A
173615_s_at		188.3	P	650.1	P	594.4	P	616.7	P	317.2	P	361.4	P	276.9	P
173616_at		552.4	P	522	P	215.2	P	734.2	P	716.1	P	597.3	P	560.7	P
173617_at		86.7	P	166.3	P	111.1	M	167.9	P	73.5	P	55.9	A	43.2	A
173618_s_at		50	A	127.2	A	14.7	A	270.5	P	110	A	43.8	A	58.6	A
173619_s_at		351.9	P	355.1	M	439.1	A	419.8	P	666.7	P	378.4	A	603.9	A
173620_s_at		14.8	A	89.2	A	152.9	P	94.2	P	28.3	A	61.6	A	7.6	A
173621_s_at		5.8	A	8	A	9.3	A	4.5	A	6.2	A	17.1	A	21.1	A
173622_s_at		1101.1	P	1014.4	P	709.1	P	1224.7	P	1730.2	P	1514	P	1442.7	P
173623_s_at		1753.6	P	1257.2	P	876.8	P	1311.6	P	1864.6	P	2474.2	P	2856.5	P
173624_at		2201.1	P	1359.3	P	1081.1	P	1580.6	P	1784.3	P	860.4	P	1241.7	P
173625_s_at		822.6	P	545.4	P	608.7	P	555.5	P	750.1	P	458.7	P	687	P
173626_s_at		127.9	A	309.6	A	227.9	A	330.3	P	64.5	A	96.6	A	22	A
173627_at		1781.1	P	2022.8	P	2089.6	P	1941.2	P	1857	P	1835.9	P	2000.5	P
173628_at		495.7	P	401.3	P	242.2	P	550.5	P	357.2	P	328.3	P	269.5	M
173629_at		1036.4	P	834	P	463.8	P	1090	P	2281.8	P	2659.1	P	4574.9	P
173630_s_at		197.2	A	290.8	P	355.3	P	343	P	352.2	A	426.5	A	411.4	P
173631_at		3236.6	P	2758.9	P	3017.8	P	3897.1	P	5352.1	P	4845.4	P	5440.7	P
173632_s_at		24.7	A	17.4	A	11	A	10.2	A	7.6	A	172.6	A	11.6	A
173633_at		657.5	P	889.3	P	853	P	936.2	P	1234	P	1296.7	P	871.6	P
173634_at		1697.5	P	1606.5	P	1314.2	P	1737.2	P	1717.2	P	3206.3	P	2841.6	P
173635_at		494	P	626.7	P	507.6	P	548	P	316.8	P	161.4	A	149.8	P
173636_at		3625	P	2385.8	P	1412.2	P	2796.5	P	9082.2	P	4055.1	P	9216	P
173637_s_at		1531.6	P	1713	P	1333.1	P	2073.8	P	286.7	A	267	A	381.1	A
173638_s_at		1012.5	P	1458	P	1307.8	P	1729.7	P	762	P	866.9	P	1355.7	P
173639_at		391	P	379.4	P	313.5	P	364.9	P	141.2	P	256.8	A	18	A
173640_at		2939.9	P	3198.7	P	4098.9	P	2077.3	P	289.9	P	774.5	P	689.6	P
173641_at		625.4	P	617.2	P	492	P	694.1	P	159.2	P	249	A	132.7	A
173642_at		1138.8	P	1571.4	P	1808.1	P	1995.3	P	3823.9	P	7936	P	3765.4	P
173643_at		1092.7	P	699.6	P	705.5	P	1149	P	1315.8	P	382	P	2376.1	P
173644_at		1176.9	P	456.6	P	503.5	P	670.3	P	393.6	P	804.2	P	226.3	P
173645_s_at		634.9	P	642.8	P	1153	P	665.6	P	550.6	P	1289.7	P	752.3	P
173646_at		1202.6	P	1219.1	P	1068	P	1185.5	P	2701.3	P	2102.2	P	3259	P
173647_s_at		81.4	A	60	A	46	A	74.9	A	117.5	P	75.6	A	97.1	A
173648_s_at		149.2	M	225.3	P	419.2	P	342.4	P	175.4	P	383.9	M	40.4	A
173649_at		1215.8	P	964.7	P	685.2	P	900.5	P	1668.2	P	1045.3	P	1244.6	P
173650_s_at		440.8	A	364.1	A	407.1	A	230	A	110.4	A	94.5	A	114	A
173651_at		686.5	P	749.1	P	711.3	P	772.1	P	468.4	P	377	P	743.2	P
173652_at		249.5	P	389.5	P	254.7	P	364	P	154.9	P	170.4	A	192.5	P
173653_at		3559.8	P	2615.6	P	2434.1	P	2866.9	P	4941.9	P	8241.9	P	4759.7	P
173654_at		1061.6	P	695.8	P	735.1	P	792.6	P	635.6	A	551.9	A	14.8	A
173655_s_at		1848.7	P	1904.4	P	1354.6	P	2768.4	P	2106.6	P	1307.9	P	1293.6	P
173656_at		2138.3	P	2204.8	P	1762.3	P	1480.1	P	1435.6	P	1346.9	P	557.1	P
173657_s_at		84.2	A	85.6	A	100.6	A	71.5	A	86.2	A	139.4	A	36.3	A
173658_at		1230.2	P	1078.8	P	537	P	888.6	P	2114	P	782.2	P	3483.9	P
173659_s_at		265	P	116.1	A	193.8	A	155.5	A	192.2	A	15.9	A	20.7	A
173660_at		3162.2	P	3537.1	P	2258.3	P	2573.5	P	8250.7	P	10573.6	P	9143	P
173661_s_at		440.5	P	552.7	P	611.3	P	596.1	P	248.3	A	227.7	A	314.8	P
173662_at		5367.2	P	5189.7	P	4626.4	P	4400	P	9004.2	P	6888.9	P	13407.4	P
173663_at		2424.3	P	2174.9	P	1556.6	P	1615.1	P	4728.7	P	9619.4	P	7183	P
173664_at		90.3	P	75.7	A	105.5	P	51.8	P	43.7	M	181.1	A	51.4	A
173665_at		5759	P	4211.6	P	4826.5	P	2828.4	P	6735.1	P	13311.8	P	9208.5	P
173666_at		3745.5	P	4283.9	P	3112	P	3344.6	P	4435.4	P	3545.7	P	3736.7	P
173667_at		2218.9	P	1656	P	2171.4	P	1660.2	P	3548.4	P	3855.9	P	4325.8	P
173668_s_at		50.3	A	74.3	A	168.9	P	128.5	P	98.4	A	10	A	104.9	A
173669_s_at		160	P	157.9	P	143.5	P	140.8	P	479.7	P	139	A	302	P
173670_s_at		1787.7	P	2692.1	P	1615.6	P	2481.2	P	2264	P	1471.4	P	2005.2	P
173671_at		1242.8	P	1338.2	P	1112.4	P	1483.6	P	2701.1	P	2343.6	P	1426.6	P
173672_s_at		32.2	A	28.3	A	169.4	A	12.8	A	120.9	A	165.8	A	191.5	A
173673_s_at		243.6	P	448.3	P	197.1	P	611	P	82.8	A	12.7	A	170.1	P
173674_at		404.7	P	249.6	P	269.7	P	333.3	P	460.9	P	245.6	P	481.9	P
173675_at		1598.3	P	1103.5	P	1393.7	P	1219.7	P	1045.6	P	843.3	P	695.2	P
173676_s_at		639.8	P	511.4	P	403.6	P	522.9	P	414.7	P	353.2	P	286.7	P
173677_at		1866	P	1825.8	P	2099.1	P	1420.2	P	2151.3	P	3989.7	P	1860.6	P
173678_s_at		340.9	P	366.7	P	444.5	P	382.8	P	297.9	P	525.9	P	309.2	P
173679_s_at		2103.6	P	1395	P	1689.2	P	1597.4	P	1258.9	P	1224.4	P	1801.8	P
173680_at		2868.8	P	4975.9	P	4200.7	P	4731	P	1025.4	P	713.4	P	841.7	P
173681_s_at		495	P	326.1	P	272	P	266.3	P	416.3	P	348.3	M	319	P
173682_at		2701	P	1705.3	P	1674.7	P	2421.3	P	376.7	P	466.9	P	428.1	P
173683_s_at		671.4	P	816.5	P	971.8	P	677.8	P	862.2	P	652.8	P	1064	P
173684_s_at		1619.4	P	1643.1	P	1440.1	P	1382.3	P	904.4	P	1161.5	P	1085.2	P
173685_s_at		1478.5	P	1288.8	P	936.6	P	1016.1	P	1171.2	P	859	P	1843.5	P
173686_s_at		679.3	P	882.4	P	1227.4	P	858.4	P	444	A	455.1	A	640	P
173687_s_at		2280.3	P	4623.9	P	4357	P	4173.4	P	3078.7	P	8343.2	P	2657.8	P
173688_s_at		94.2	A	84.5	A	164.6	A	96.8	A	55.8	A	101.5	A	46.2	A
173689_s_at		898.6	P	1229.4	P	727	P	1143.6	P	611.4	P	230.2	M	623.9	P
173690_at		1132.8	P	817.5	P	612	P	971.2	P	1416.8	P	663.7	P	276.8	P
173691_s_at		87.9	P	201.1	P	258.8	P	159.4	P	32.9	A	257.6	A	166.3	A
173692_at		2282.2	P	1770.7	P	1548.9	P	2132	P	2406.2	P	1990.6	P	2274.2	P
173693_at		195.5	P	158.1	P	35.2	A	185.6	P	482.6	P	261.9	A	671.4	P
173694_s_at		522	P	592	P	699.7	P	366.9	P	340	P	913	P	168.7	A
173695_s_at		264.2	P	364.2	P	370	P	400	P	631.8	P	152.7	A	143.2	P
173696_at		115.1	P	103.8	P	133.3	A	153.6	P	85.1	A	120.3	A	142.7	P
173697_s_at		158.6	M	254.3	P	320.5	P	354	P	75.1	A	402	A	25.4	A
173698_s_at		137.2	A	289.8	A	295.8	A	208.3	A	287.4	A	521.5	A	145.1	A
173699_s_at		686.5	P	852.4	P	779.6	P	980.8	P	380.5	P	398.7	P	415.4	P
173700_at		531.5	P	673.3	P	580.3	P	1076.5	P	274.1	P	322.9	A	690.4	P
173701_s_at		863.5	P	1395.9	P	905.3	P	1279.4	P	417.9	P	443.7	A	687.3	P
173702_at		4614.3	P	3744.6	P	3092.5	P	3364.9	P	3783	P	2828.9	P	2263.2	P
173703_s_at		297.9	A	221.9	A	271.5	A	204.7	A	280.3	A	47.5	A	244.1	A
173704_s_at		55.5	A	77	A	38.4	A	73.2	A	100.9	A	143.6	A	109.5	A
173705_s_at		995.4	P	890.7	P	1024.4	P	941.8	P	633.3	P	380.7	P	363.6	P
173706_at		724.5	P	441.2	P	349.4	P	455.7	P	1977.3	P	2031.8	P	4486	P
173707_at		433.7	P	464.8	P	407	P	413.8	P	605.3	P	415.9	P	724.1	P
173708_s_at		492.3	P	218.9	P	612.1	P	248.1	P	206.9	P	441.5	P	330.7	P
173709_at		589	P	565	P	468.9	P	327.2	P	553.2	P	488.9	P	596.5	P
173710_at		62.6	A	98.3	P	151	P	147.3	P	271	P	17.8	A	23	A
173711_s_at		128.4	A	358.9	A	88.9	A	335.5	A	37.1	A	33.2	A	30.4	A
173712_s_at		1016.7	P	1115	P	1865.3	P	846.6	P	892.9	P	341.4	A	1357	P
173713_at		55.3	A	66.3	A	13.3	A	36.5	A	79.6	A	28.6	A	15.4	A
173714_at		945.1	P	941.4	P	825.6	P	878.3	P	1346.1	P	777.9	P	1614	P
173715_s_at		1858.7	P	2363.1	P	2652.6	P	3001.4	P	2561	P	1551.4	P	1919.6	P
173716_at		7609.1	P	8019.1	P	8044.5	P	5405.8	P	6367.6	P	10931.7	P	11324.6	P
[truncated: 20,551 more rows]
