# Supplementary material for: A gene expression fingerprint of C. elegans embryonic motor neurons
Source: BMC Genomics. 2005 Mar 21;6:42. doi: 10.1186/1471-2164-6-42 (PMC1079822; doi:10.1186/1471-2164-6-42)
Supplement: Additional File 3 — Intensity values after RMA normalization. Raw data from Additional file 2 were normalized with Robust Multi-array Analysis (RMA) (GeneTraffic, version 2.8) (Iobion). Normalized values are listed for the 22,548 features on the Affymetrix C. elegans chip. Affy IDs are listed in column A. Columns C-I show RMA normalized values for individual replicates. DMR 28, 30, 32, 34 are the baseline hybridizations using RNA from all N2 (wildtype) cells. DM39, 51, 59 are the experimental hybridizations using RNA from FACS-isolated unc-4::GFP neurons. [file 1471-2164-6-42-S3.xls]

## Sheet: RMA Normalized Values
Additional File 3 - Intensity values after RMA normalization.
		DMR28	DMR30	DMR32	DMR34	DM39	DM51	DM59
		N2 #1	N2 #2	N2 #3	N2 #4	unc-4GFP#1	unc-4GFP#2	unc-4GFP#3
171720_x_at		147.098	136.908	115.309	155.406	231.755	198.116	242.184
171721_x_at		473.97	500.562	505.277	664.378	471.651	298.03	271.184
171722_x_at		428.69	391.35	572.355	299.912	372.381	483.082	263.013
171723_x_at		97.5527	123.984	105.773	137.275	98.4825	131.077	123.33
171724_x_at		125.885	156.858	98.8674	118.712	126.827	81.6877	85.853
171725_x_at		210.152	138.308	180.47	151.291	194.47	147.702	146.928
171726_x_at		272.813	215.308	162.22	314.596	260.648	237.984	261.571
171727_x_at		34.3479	49.5331	34.8463	34.0152	26.2426	27.2449	19.4953
171728_x_at		119.15	98.6637	62.9551	94.9904	175.838	88.1435	96.0152
171729_x_at		385.102	334.036	315.113	315.113	302.952	230.47	326.23
171730_x_at		27.2311	21.7621	29.5745	20.5673	33.8108	35.9641	30.4855
171731_x_at		357.633	313.013	181.868	313.013	363.183	211.765	357.522
171732_x_at		184.841	184.841	163.614	183.999	264.152	200.574	183.97
171733_x_at		479.655	611.782	878.465	718.283	187.82	210.976	223.483
171734_x_at		1429.32	1070.24	1523.96	671.219	1306.11	1815.76	1575.12
171735_x_at		190.71	117.257	147.616	99.933	134.163	150.806	114.173
171736_x_at		321.341	474.047	345.31	361.936	203.053	112.657	274.127
171737_x_at		3128.08	2814.28	2928.61	3202.82	4056.43	3112.81	4170.27
171738_x_at		904.81	1099.4	1099.4	944.772	1979.37	1031.73	1487.28
171739_x_at		86.2593	63.3337	49.1312	56.3023	96.7093	58.2193	52.585
171740_x_at		553.663	560.437	364.427	560.837	123.854	93.4561	96.2969
171741_x_at		168.102	140.761	190.294	160.242	160.823	200.87	168.102
171742_x_at		289.558	405.827	581.631	271.674	51.2824	101.134	83.4764
171743_x_at		374.655	294.745	408.623	238.422	264.766	321.053	306.081
171744_x_at		117.049	124.487	117.049	123.754	117.049	105.739	102.465
171745_x_at		163.809	105.493	94.8265	94.4615	122.957	105.493	105.493
171746_x_at		2716.13	3153.2	2664.01	2301.3	5657.02	5884.3	6517.29
171747_x_at		70.346	79.6237	92.4678	79.6237	71.1595	73.4781	83.9504
171748_x_at		1134.94	849.898	639.078	1025.83	849.898	752.935	849.898
171749_x_at		82.4542	75.4087	78.8233	66.8023	112.164	90.7038	93.8678
171750_x_at		124.093	90.8716	81.4722	120.42	196.444	209.59	224.433
171751_x_at		144.56	185.951	187.641	229.674	198.962	185.951	185.951
171752_x_at		499.793	379.47	208.766	318.804	619.811	291.985	650.67
171753_x_at		229.224	141.285	82.6856	218.627	123.152	37.2442	69.5077
171754_x_at		244.593	246.141	354.386	227.687	153.474	246.585	94.9163
171755_x_at		392.57	392.57	444.098	392.57	267.422	392.57	423.364
171756_x_at		2389.65	1276.56	1619.47	1123.4	1512.84	1094.93	710.802
171757_x_at		402.931	402.931	453.256	412.155	299.101	443.498	392.965
171758_x_at		92.2258	101.563	136.075	89.4411	218.408	213.878	263.013
171759_x_at		302.483	259.673	249.213	228.337	320.441	232.075	317.012
171760_x_at		491.984	513.51	492.358	563.327	782.734	622.316	694.622
171761_x_at		196.224	205.292	226.705	162.014	313.44	315.344	351.216
171762_x_at		102.971	119.25	104.314	96.4831	184.405	273.501	267.453
171763_x_at		45.3081	35.5598	45.3081	33.4058	49.1654	57.6416	52.5139
171764_x_at		556.004	505.466	356.845	534.37	128.401	155.585	133.168
171765_x_at		60.2131	74.0324	75.8967	80.0709	70.3627	65.6497	90.608
171766_x_at		131.195	163.807	202.732	152.941	132.97	221.966	162.621
171767_x_at		5036.35	7896.98	5925.31	6302.24	6369.31	5881.8	5380.96
171768_x_at		612.979	427.521	498.841	288.649	660.175	191.522	357.956
171769_x_at		20.8137	24.263	23.1323	25.0258	20.1411	19.0976	20.5171
171770_x_at		924.231	645.741	796.713	557.41	645.741	497.78	501.563
171771_x_at		166.918	142.07	87.5635	131.736	164.514	92.3343	106.028
171772_x_at		272.53	278.002	266.87	393.834	180.47	157.368	194.119
171773_x_at		452.648	383.613	489.995	230.54	877.602	585.161	668.97
171774_x_at		24.5619	23.3734	22.3155	22.5602	38.6766	37.0889	35.1214
171775_x_at		44.2124	34.4142	66.1765	43.9087	26.0179	36.4512	25.3473
171776_x_at		27.7728	21.4684	29.9633	27.7728	22.3247	45.1928	22.327
171777_x_at		581.313	467.672	331.194	383.213	289.897	63.1101	323.836
171778_x_at		116.014	70.7624	70.8833	61.3982	86.9397	146.921	98.9529
171779_x_at		113.573	103.575	96.2503	99.6987	169.553	113.573	197.72
171780_x_at		217.585	251.895	176.706	238.698	248.53	293.063	225.784
171781_x_at		377.317	490.844	377.873	400.464	259.784	352.4	362.018
171782_x_at		282.508	219.69	207.358	192.398	345.998	244.598	417.459
171783_x_at		124.517	124.772	67.8819	104.731	104.731	81.0807	152.893
171784_x_at		286.523	270.18	356.113	162.069	608.205	878.874	703.837
171785_x_at		1057.03	997.146	812.255	832.007	1278.32	1171.54	1427
171786_x_at		5874.15	5330.46	6125.94	4710.68	4229.62	5475.26	5260.21
171787_x_at		343.837	285.127	233.159	232.713	343.899	234.671	371.884
171788_x_at		66.5285	41.6575	40.8759	51.2396	59.9587	57.094	51.936
171789_x_at		4885.17	5387.08	5669.11	4899.45	5705.96	5594.36	5559.61
171790_x_at		96.7355	96.7355	120.964	96.7355	96.319	96.7355	102.907
171791_at		113.639	88.6307	74.846	84.0945	89.8082	63.2206	62.5116
171792_x_at		128.14	163.897	180.647	140.29	124.219	89.8296	95.2301
171793_x_at		159.229	150.793	131.095	103.451	109.638	122.352	122.352
171794_x_at		75.7527	65.4574	67.0113	60.2131	82.8472	87.747	132.983
171795_x_at		401.688	173.984	194.029	107.696	204.322	173.984	142.949
171796_x_at		180.027	91.6369	95.9676	71.1073	119.655	324.315	99.2416
171797_x_at		4818.48	4460.8	5426.67	3895.94	4043.88	5335.04	4920.18
171798_x_at		6976.36	6084	6402.82	6018.94	4910.28	6084	5687.23
171799_x_at		499.459	394.384	609.613	234.303	506.609	727.18	634.142
171800_x_at		7805.4	8152.76	8266.7	8258.26	8370.41	9239.11	10234.3
171801_s_at		1182.46	1171.73	694.886	896.332	2133.11	1269.53	1710.25
171802_s_at		114.891	89.0644	54.4568	121.555	163.871	142.851	142.646
171803_x_at		176.071	192.347	177.069	207.809	212.798	185.081	235.229
171804_x_at		317.77	274.047	312.77	232.871	318.263	445.727	388.928
171805_x_at		2473.78	3281.89	3278.03	3151.78	2112.53	1783.73	2926.63
171806_x_at		426.955	438.773	559.542	374.708	387.434	454.686	463.665
171807_x_at		105.708	81.5514	81.5514	69.7636	79.6121	122.66	81.5514
171808_x_at		41.4817	36.6828	37.71	42.0328	47.4399	101.557	43.013
171809_s_at		677.713	699.63	677.713	789.112	658.913	433.827	683.541
171810_x_at		414.14	500.803	343.76	492.327	600.23	458.298	646.987
171811_s_at		20.4898	15.0546	17.161	16.9528	16.407	21.049	17.1024
171812_x_at		33.357	31.5361	26.0602	27.9299	43.6227	49.1763	37.9271
171813_x_at		125.043	125.043	125.043	104.791	125.043	125.043	136.406
171814_x_at		815.363	998.503	1118.04	639.927	1836.4	2806.37	2777.86
171815_x_at		34.2446	33.6404	27.3641	28.5764	30.9729	31.2773	34.5828
171816_x_at		121.688	95.5915	122.432	95.9302	133.432	182.585	168.807
171817_x_at		262.698	208.852	287.637	181.053	313.184	602.081	434.744
171818_x_at		46.6188	43.7218	35.8153	46.6188	64.3803	46.6188	58.9837
171819_x_at		29.8099	29.6949	27.8855	29.1592	38.8525	29.8099	32.4095
171820_x_at		1495.97	1235.58	1308.54	1095.79	2925.32	2346.16	2906.51
171821_x_at		89.6631	94.9983	68.1872	84.7595	122.775	140.626	144.083
171822_x_at		404.278	384.433	498.884	315.685	534.165	615.798	452.157
171823_x_at		127.6	170.641	124.81	168.248	121.605	122.66	115.285
171824_x_at		71.8307	57.8117	64.1318	55.6146	103.592	127.032	113.248
171825_at		16.7029	15.5817	21.5643	16.5265	16.1728	18.2442	18.166
171826_x_at		477.376	419.143	460.203	561.041	469.541	419.62	490.572
171827_x_at		124.74	103.115	78.0914	73.0895	27.5024	29.8099	14.832
171828_x_at		513.796	527.363	439.646	496.127	191.359	151.749	156.609
171829_x_at		239.092	178.932	140.406	175.502	211.937	119.176	144.003
171830_x_at		197.927	153.95	127.252	192.305	206.66	139.572	225.339
171831_x_at		311.086	282.98	315.328	249.166	297.242	394.941	394.514
171832_s_at		229.484	181.598	168.113	214.902	283.919	136.006	204.931
171833_x_at		117.696	135.217	142.849	121.849	43.2067	97.277	46.162
171834_x_at		68.7055	83.6778	68.7055	73.2872	75.7671	68.7055	52.419
171835_x_at		301.513	330.364	319.22	253.176	337.196	386.134	406.749
171836_x_at		599.855	514.564	599.855	337.151	632.448	797.684	599.855
171837_x_at		410.508	344.97	393.914	384.201	181.441	262.155	277.014
171838_x_at		32.0531	26.2852	21.6296	31.2907	43.4733	42.1825	44.9822
171839_x_at		17.2019	14.4331	17.2639	17.2758	17.2758	19.8068	20.6787
171840_x_at		40.4451	43.7624	43.7624	48.4222	50.0062	44.1097	34.8848
171841_x_at		152.924	96.4642	79.0791	102.011	94.5404	64.2594	80.8102
171842_x_at		1055.24	1100.59	1013.24	1152.12	909.541	760.57	1013.24
171843_x_at		50.5429	53.5814	46.9118	55.1346	80.8059	91.8072	72.2289
171844_x_at		50.9519	49.8614	50.9519	44.2877	49.2533	55.2406	69.4908
171845_x_at		79.3961	77.0753	65.0342	70.4009	77.0753	90.2748	81.218
171846_x_at		95.6021	100.74	82.2817	139.218	82.4344	63.5538	95.2729
171847_s_at		507.691	529.291	460.454	612.988	507.691	397.564	173.856
171848_x_at		32.8141	26.7382	25.4993	24.4726	28.1899	52.3912	34.6734
171849_x_at		817.206	614.48	780.399	391.423	742.77	693.527	693.527
171850_x_at		553.733	672.584	731.849	594.448	641.302	536.079	575.477
171851_x_at		318.018	280.478	277.123	277.123	269.927	234.013	277.123
171852_x_at		16.4235	16.2121	16.4235	16.6259	16.103	19.249	16.4235
171853_x_at		103.678	59.9385	61.8668	150.435	75.4348	69.2915	36.4513
171854_x_at		29.9692	31.4169	30.13	27.0101	61.4042	47.395	48.7548
171855_x_at		70.3207	55.3217	24.9577	53.6693	112.615	116.696	139.167
171856_x_at		345.698	222.556	310.375	95.9676	171.446	304.489	203.67
171857_x_at		45.9123	42.826	41.6174	42.478	43.1411	73.7434	60.1621
171858_x_at		62.3357	59.1774	62.6844	56.8882	109.189	93.846	80.707
171859_x_at		313.013	260.386	261.582	271.833	339.519	285.631	293.016
171860_x_at		152.206	131.63	99.7506	132.819	166.379	111.022	205.441
171861_x_at		504.37	375.899	485.494	526.965	544.002	504.161	619.116
171862_s_at		26.4249	25.4648	24.6549	28.0024	24.0258	43.6225	26.5233
171863_x_at		182.11	170.457	175.213	172.199	195.215	191.577	224.398
171864_x_at		78.9426	69.448	86.9233	63.5164	84.2254	60.9181	99.7951
171865_x_at		17.153	16.655	16.8984	17.153	19.0816	25.714	17.153
171866_x_at		351.827	351.827	206.183	252.127	461.144	494.398	458.291
171867_x_at		72.3673	127.818	155.434	102.387	52.2599	103.091	66.2466
171868_x_at		43.1012	39.7669	38.2943	36.3447	38.6302	39.7363	39.1467
171869_at		86.7528	92.1402	45.0671	86.8213	125.9	82.2904	172.849
171870_x_at		152.258	184.999	168.723	170.785	215.9	153.856	175.856
171871_x_at		53.0302	58.2598	61.6324	67.8258	70.6982	122.944	90.9019
171872_s_at		310.933	260.084	332.898	239.785	377.152	288.033	376.36
171873_x_at		81.9733	81.3928	68.391	97.0783	115.375	130.177	149.042
171874_x_at		62.2459	54.9163	52.8222	53.3875	82.6041	110.556	113.148
171875_x_at		76.8593	76.8593	87.5735	76.8593	59.1095	72.2564	80.9208
171876_at		333.455	290.402	196.089	241.414	786.613	692.41	964.298
171877_x_at		506.296	374.825	199.798	387.727	387.727	363.226	468.308
171878_s_at		1063.79	1307.82	1359.12	809.365	1320.25	1758.49	1595.86
171879_x_at		395.028	389.582	289.013	401.458	661.288	440.849	391.134
171880_x_at		39.8784	49.1515	67.0549	47.9524	50.3024	49.4362	49.2417
171881_x_at		182.119	173.584	162.218	126.613	310.02	234.801	257.79
171882_x_at		1873.6	1604.73	1418.21	2246.07	3531.56	2551.57	2065.29
171883_x_at		20.1842	18.6838	18.9579	20.656	20.1842	28.5013	33.4836
171884_x_at		682.073	511.755	624.675	474.202	97.0352	366.088	152.263
171885_x_at		30.1871	25.5954	25.926	27.7482	24.7143	24.1987	37.0541
171886_x_at		56.8074	49.1326	47.4078	40.0453	41.8485	57.1302	49.1326
171887_x_at		132.764	145.399	145.374	154.029	189.97	260.447	119.42
171888_x_at		55.5577	67.1401	62.8443	55.8476	97.7596	80.4247	101.434
171889_x_at		147.83	162.9	154.67	175.107	191.029	166.225	191.624
171890_x_at		47.3273	46.3549	29.5825	47.3273	54.4406	50.6492	63.1302
171891_at		120.948	118.823	145.412	111.551	103.851	86.2296	124.842
171892_x_at		111.652	77.134	61.3752	78.2612	110.684	31.8417	78.9617
171893_x_at		54.401	57.2298	54.401	90.1292	49.573	50.4382	44.3503
171894_x_at		206.419	204.296	141.534	194.923	58.4291	42.0768	69.4905
171895_s_at		3925.58	5307.32	3671.43	4717.58	3671.43	2628.67	2407.04
171896_x_at		42.0605	41.1312	51.062	47.0743	45.315	46.7538	45.315
171897_x_at		41.5024	35.9502	43.4072	35.1568	29.9369	28.5568	29.4363
171898_x_at		315.371	322.884	267.171	287.997	308.502	238.186	334.953
171899_x_at		47.2983	47.8366	39.9254	47.8366	47.8366	61.8953	49.8108
171900_s_at		995.87	1183.91	1276.27	1156.37	731.043	515.257	932.766
171901_x_at		76.8211	69.3814	72.905	64.5433	72.905	133.93	60.2409
171902_x_at		17.6048	16.058	13.2493	17.6048	24.2771	16.5507	27.467
171903_x_at		25.5339	30.6364	22.626	30.6627	42.2511	49.7087	42.6934
171904_x_at		1167.17	1182.51	1252.78	649.87	1543.3	717.344	1484.16
171905_x_at		1946.56	2012.56	1795.2	1488.14	384.117	468.535	541.779
171906_x_at		342.972	376.071	327.328	330.653	466.785	498.161	578.341
171907_x_at		95.2032	77.9049	57.5289	95.7351	101.52	70.7482	106.025
171908_x_at		835.999	621.141	756.837	561.966	486.484	568.507	495.842
171909_s_at		192.381	184.998	179.661	259.308	129.866	158.92	121.908
171910_x_at		3285.39	3136.41	3178.78	2870.3	1407	1908.9	1742.91
171911_x_at		511.755	510.766	714.319	656.898	221.581	250.914	510.766
171912_x_at		441.396	561.798	651.327	443.67	123.687	75.1649	154.699
171913_x_at		33.6272	25.7462	29.0069	29.0069	29.0069	29.0069	40.2023
171914_x_at		48.9136	42.8075	48.5932	40.3918	49.3648	55.9128	54.3076
171915_at		1366.57	1647.86	1764.66	1114.66	1645.61	1645.61	1882.76
171916_s_at		458.945	317.597	255.359	314.798	224.973	106.606	155.915
171917_x_at		237.319	196.332	236.409	160.335	181.099	248.439	143.325
171918_x_at		353.631	334.879	315.955	378.354	424.526	333.112	415.806
171919_x_at		1643.01	1450.55	1277.78	1168.03	3055.67	3824.29	3627.78
171920_x_at		4249.54	3972.6	4480.57	3517.62	3418.45	5985.06	4071.27
171921_x_at		4811.31	4656.84	4297.83	4784.22	3024.31	3299.56	4241.3
171922_x_at		671.11	566.855	514.293	556.538	545.631	355.939	529.998
171923_x_at		24.3319	20.1759	21.189	21.7395	31.6399	90.9228	23.5967
171924_x_at		366.723	525.183	356.814	311.04	156.222	261.227	86.5524
171925_x_at		93.3485	110.887	101.622	108.488	102.841	58.44	131.098
171926_x_at		40.7975	34.4142	35.8012	42.7489	40.7975	57.8673	33.4987
171927_x_at		1179.59	1008.03	1386.09	585.869	1610.09	1794.09	1557.5
171928_x_at		25.3274	17.037	20.3053	19.2134	20.2569	21.1985	23.8445
171929_x_at		120.25	164.08	159.323	122.659	99.8202	69.3816	116.553
171930_x_at		80.6211	100.084	72.3146	104.408	212.33	146.902	122.497
171931_s_at		161.411	160.07	144.493	125.487	165.228	207.611	272.764
171932_x_at		154.489	108.998	126.273	123.667	98.1834	144.006	119.971
171933_at		164.999	156.929	133.56	159.885	180.084	128.469	282.692
171934_x_at		2985.97	3828.73	3815.79	3115.89	2294.61	3070.3	3121.96
171935_s_at		203.227	246.541	176.693	230.494	83.8517	60.1843	115.712
171936_s_at		155.043	121.749	139.281	125.058	196.048	259.582	229.079
171937_x_at		206.641	181.27	213.871	158.174	215.455	229.932	241.085
171938_x_at		409.342	377.284	365.408	347.217	329.873	534.321	346.515
171939_x_at		114.359	113.311	100.262	96.428	166.414	114.359	225.018
171940_x_at		6722.65	5599.53	6384.5	5585.43	4496.58	5455.71	5313.65
171941_s_at		3746.41	4634.83	3878.48	3923.42	4718.55	6907.86	4424.9
171942_x_at		272.872	354.345	390.824	322.238	237.856	333.97	334.708
171943_x_at		174.427	174.427	142.646	141.849	207.079	147.415	217.242
171944_x_at		358	402.209	340.098	455.429	420.823	415.186	450.557
171945_x_at		65.6857	61.1484	67.2114	73.0895	85.1823	96.2561	77.9648
171946_x_at		474.423	449.21	373.785	443.427	699.013	483.82	722.869
171947_x_at		152.372	177.042	250.695	201.375	88.0914	82.9504	54.4094
171948_x_at		3801.69	4143.96	3582.49	3519.23	7966.73	6109.08	7707.42
171949_x_at		255.273	265.268	245.755	236.984	348.827	294.538	421.211
171950_x_at		20.8633	19.5223	16.1874	19.9128	14.3213	16.9312	18.2027
171951_x_at		58.3014	36.8603	34.7336	40.5557	34.626	28.0373	34.8476
171952_s_at		36.13	39.1497	40.6587	35.5651	49.0877	57.1158	53.2236
171953_x_at		3548.45	4070.84	4070.84	3851.44	4893.9	4749.77	4752.74
171954_x_at		4507.48	4615.79	5596.74	3590.51	5245.52	5155.65	5759.68
171955_x_at		1101.06	813.541	856.523	595.009	1806.96	1156.52	1515.09
171956_s_at		238.449	201.036	188.274	262.67	133.957	132.064	141.707
171957_x_at		3504.65	3311.46	4176.11	1909.66	2404.58	3744.01	3539.98
171958_at		4821.26	5539.12	5768.81	5186.86	5860.32	5488.93	5620.43
171959_x_at		115.557	98.3818	167.071	105.065	100.91	138.627	134.93
171960_x_at		833.084	1264.77	1414.17	734.09	1911.72	2306.93	2318.65
171961_x_at		1258.48	1121.73	910.993	1122.74	1758.56	1319.15	1128.05
171962_x_at		210.21	174.427	145.679	175.574	160.359	156.45	194.378
171963_x_at		1441.93	1570.8	1333.56	1441.93	1466.77	1441.93	1216.97
171964_s_at		358.3	254.755	254.755	252.296	249.433	300.48	179.5
171965_x_at		841.456	889.327	773.514	664.072	1204.3	1037.93	1367.86
171966_x_at		332.223	442.684	336.938	301.587	252.946	165.82	214.762
171967_x_at		75.5854	84.9792	64.3965	96.8993	44.5987	90.5735	53.3921
171968_x_at		485.922	426.927	302.362	384.806	338.966	436.454	292.908
171969_x_at		41.174	37.555	33.1058	45.1461	36.5136	44.272	29.3797
171970_x_at		23.9533	20.4134	22.8572	22.0314	21.4153	23.7122	24.6565
171971_x_at		1774.44	1865.95	1825.44	1609.15	2724.38	1481.06	1980.58
171972_x_at		76.775	77.6247	37.0447	72.181	96.5137	83.6277	127.73
171973_at		232.96	262.651	173.627	328.361	447.886	301.434	467.348
171974_x_at		282.827	260.31	153.801	236.909	609.745	268.298	661.7
171975_x_at		149.873	161.793	147.878	142.56	138.539	138.18	147.878
171976_x_at		629.77	530.044	710.527	476.363	341.588	579.227	651.855
171977_x_at		901.646	663.255	1008.68	663.255	484.052	625.173	565.784
171978_x_at		22.7632	20.4643	22.7632	22.5331	22.9706	22.7632	31.0152
171979_x_at		75.4732	140.612	154.743	70.2493	38.0862	39.1237	45.4943
171980_x_at		46.7538	46.7538	46.7538	40.4604	46.7538	41.7486	67.2129
171981_x_at		87.9367	58.387	36.0255	64.5511	64.5743	41.9043	60.5928
171982_x_at		1762.1	1230.84	1088.76	1088.76	467.096	193.703	1151.75
171983_s_at		34.4716	32.2876	33.7206	35.3653	25.3315	33.6189	27.5132
171984_at		181.284	137.6	108.053	120.498	256.73	246.632	208.009
171985_x_at		46.6188	44.8932	40.4273	42.4599	53.3292	54.5205	68.0996
171986_x_at		245.751	377.827	253.6	152.549	89.8916	63.0754	70.1784
171987_x_at		448.325	351.939	292.264	308.411	608.522	498.855	637.998
171988_at		1103.8	933.287	1052.06	929.559	348.635	657.027	237.57
171989_x_at		197.733	193.611	205.328	261.227	130.528	88.8049	163.834
171990_x_at		56.4977	48.4627	44.4469	54.8994	46.6998	66.23	71.1509
171991_x_at		31.2847	31.5709	30.1197	31.5709	33.3682	34.0059	34.3929
171992_x_at		40.1806	38.588	31.6289	42.686	46.519	42.686	49.636
171993_x_at		352.692	225.713	204.04	225.713	225.713	225.713	159.743
171994_x_at		1142.59	1077.15	1835.16	614.28	1275.16	1821.43	1757.18
171995_x_at		119.85	119.85	119.85	127.742	80.5365	119.85	78.7645
171996_x_at		39.0986	39.0986	35.0557	39.0986	44.2423	53.6834	39.0986
171997_x_at		356.255	231.805	176.999	176.999	86.2617	180.933	84.2795
171998_x_at		385.398	385.471	201.298	393.084	658.016	307.97	406.699
171999_x_at		576.585	592.714	407.884	561.47	148.227	131.486	105.807
172000_x_at		225.706	284.113	308.072	295.449	277.058	207.548	416.319
172001_x_at		910.454	506.07	468.026	442.297	268.246	308.391	162.504
172002_x_at		24.9648	36.8996	27.4386	24.9648	20.7645	21.911	25.0048
172003_x_at		25.3215	27.8336	25.5479	24.2391	23.8853	25.5479	26.6185
172004_x_at		618.278	793.516	501.791	465.113	123.827	100.237	141.732
172005_x_at		269.964	422.484	320.86	563.998	323.307	85.7591	257.9
172006_x_at		289.494	286.928	226.834	395.835	163.328	104.261	142.554
172007_x_at		2915.88	3607.97	3027.42	3068.57	2740.48	3443.05	3119.15
172008_x_at		1107.63	1959.06	2274.36	513.785	1359.11	1159.5	1307.94
172009_x_at		323.23	231.327	359.456	232.703	172.313	327.281	278.513
172010_x_at		1218.33	1218.33	1105.69	931.096	1516.27	1232.33	1560.86
172011_x_at		143.489	152.255	119.65	161.393	233.873	122.433	92.8699
172012_x_at		23.9961	19.7847	24.0914	17.7075	39.4184	52.5404	34.8375
172013_x_at		1989.97	2428.55	2209.22	2282.36	2261.14	1258.61	2545.49
172014_x_at		135.392	108.818	115.986	129.064	284.985	283.851	188.627
172015_x_at		115.884	98.3734	104.227	104.914	265.712	252.91	386.526
172016_x_at		546.004	733.116	389.703	756.304	600.97	277.268	384.99
172017_x_at		472.612	537.787	368.75	601.855	379.515	367.081	340.857
172018_x_at		379.212	506.792	245.622	474.479	924.72	497.837	690.613
172019_x_at		204.467	205.013	189.947	217.501	295.62	187.756	171.15
172020_x_at		104.721	133.023	82.385	179.799	95.3399	77.0664	86.6616
172021_x_at		374.127	617.084	374.127	590.025	282.875	325.941	335.698
172022_x_at		120.064	96.7355	81.3357	83.3947	108.041	96.3885	154.074
172023_x_at		604.898	890.27	536.568	661.626	1146.83	768.371	989.778
172024_x_at		395.042	436.379	289.762	369.677	123	101.136	100.109
172025_x_at		156.517	147.919	130.296	196.498	90.608	75.7694	58.1394
172026_x_at		24.3844	26.5884	28.8762	24.1359	26.5884	28.4996	29.8111
172027_x_at		77.1857	143.509	102.165	138.777	132.908	120.532	158.419
172028_x_at		130.816	130.496	135.575	124.59	131.338	207.118	152.907
172029_x_at		147.101	141.221	160.645	142.108	152.558	283.823	192.351
172030_x_at		96.4401	165.026	143.728	176.923	106.738	151.926	125.572
172031_x_at		331.17	407.026	368.198	451.069	196.642	181.252	161.863
172032_x_at		103.044	138.261	107.873	175.789	75.8037	100.745	117.61
172033_x_at		30.0702	28.1046	31.9955	30.0702	31.3508	46.0025	26.1428
172034_x_at		60.3531	39.346	36.6286	46.0201	129.917	34.3933	109.255
172035_x_at		260.073	177.393	141.937	188.947	257.569	122.523	155.686
172036_x_at		87.4388	262.794	96.0488	167.128	76.4643	87.0452	91.7336
172037_x_at		132.633	116.616	81.1295	118.642	406.841	202.89	159.753
172038_x_at		133.051	84.5897	91.3942	102.405	569.706	423.227	664.199
172039_x_at		237.963	213.353	177.888	213.353	282.536	144.431	231.887
172040_x_at		116.869	118.141	119.916	119.335	135.521	125.375	132.939
172041_x_at		49.7854	48.2689	58.0528	46.0961	58.0281	53.6503	62.4954
172042_x_at		817.755	720.068	514.499	711.284	1794.61	1025.44	1409.37
172043_x_at		520.361	538.244	544.06	352.512	157.895	144.431	184.047
172044_x_at		543.17	623.857	464.449	587.078	979.968	430.22	886.462
172045_x_at		4764.47	5013.41	4368.14	4886.78	2816.87	3126.33	4428.14
172046_x_at		633.043	633.036	554.466	522.479	945.107	1101.49	948.041
172047_x_at		154.236	110.803	117.725	155.597	253.473	85.8608	180.116
172048_x_at		465.273	435.61	320.087	496.613	636.83	414.825	550.917
172049_x_at		20.4079	21.9315	22.6325	20.9349	23.0558	25.9577	24.0258
172050_x_at		28.4836	21.733	21.68	33.5083	51.5152	61.8014	36.1748
172051_x_at		176.796	301.355	420.604	302.127	339.113	302.127	424.462
172052_x_at		39.1976	34.0906	42.5413	35.2859	47.8421	62.8068	67.9986
172053_x_at		4036.95	8399.89	5828.32	7368.2	4850.53	2683.19	2869.74
172054_at		49.2525	38.9042	43.0589	39.017	47.3041	62.479	48.0407
172055_x_at		136.001	118.866	126.811	109.685	92.191	139.433	117.182
172056_x_at		83.3399	98.0163	97.5943	86.2378	89.4548	126.488	111.96
172057_x_at		322.998	343.347	322.998	322.998	366.765	234.068	223.366
172058_x_at		104.013	112.234	104.013	123.018	103.731	74.0994	91.1618
172059_x_at		67.8156	71.3429	65.7792	82.5524	53.1286	51.2018	62.6904
172060_x_at		66.2168	63.0931	57.6783	67.6539	59.8801	33.4468	50.9702
172061_x_at		175.77	123.068	130.689	167.513	153.203	153.203	153.203
172062_x_at		68.4942	65.6969	64.06	70.8352	69.1393	54.7478	77.1196
172063_x_at		54.1961	92.6401	98.3448	127.896	103.242	102.102	64.0725
172064_x_at		275.504	277.381	311.191	346.97	593.704	330.836	406.237
172065_x_at		272.17	242.941	312.205	290.301	233.111	272.17	174.119
172066_x_at		166.47	140.362	95.4825	177.504	152.437	230.064	191.255
172067_x_at		94.3408	83.9617	64.8851	79.0419	84.6107	191.127	84.6107
172068_x_at		459.837	570.527	559.504	518.827	534.805	440.711	585.822
172069_x_at		37.6667	34.3887	42.4221	103.813	39.4166	40.5956	32.7163
172070_x_at		43.3291	50.2914	39.9393	57.643	43.3291	48.4147	34.6877
172071_x_at		23.8038	29.721	29.9185	27.9673	32.1669	41.2062	38.5298
172072_x_at		241.642	199.827	156.951	278.513	210.891	123.843	126.19
172073_x_at		24.89	18.7388	19.7872	20.2174	27.4719	30.3781	30.7655
172074_x_at		22.5524	26.4868	23.8788	23.316	20.0089	28.4009	24.4447
172075_x_at		57.1962	95.0872	99.1988	116.899	25.442	23.6231	23.3588
172076_x_at		159.714	210.561	344.814	159.714	94.3495	98.2424	129.931
172077_x_at		78.9214	157.929	162.678	99.5351	92.9809	60.511	80.2215
172078_x_at		357.113	1072.95	602.194	432.549	232.984	511.168	228.37
172079_s_at		99.763	129.717	129.143	108.597	129.945	213.239	170.327
172080_at		20.598	19.654	19.8848	20.0217	21.3638	17.1769	18.5362
172081_x_at		76.0197	70.4427	67.5019	73.6638	83.0073	102.43	93.97
172082_x_at		27.0101	26.2544	29.511	27.0303	27.0303	27.0303	26.5314
172083_x_at		4195.74	3396.21	5812.82	2588.5	3046.65	5192.46	3670.73
172084_x_at		213.762	318.284	251.544	267.208	247.373	140.621	299.588
172085_x_at		55.0593	51.3844	44.0524	69.7592	89.7587	76.2247	64.8148
172086_x_at		23.389	23.389	24.3959	20.662	22.8651	27.5908	22.7087
172087_x_at		19.4125	21.1863	20.1712	19.9198	23.0009	21.3638	19.9198
172088_x_at		16.3902	19.5322	17.5189	21.1453	32.1669	26.0404	29.661
172089_x_at		43.1138	38.254	33.791	38.9053	47.7876	40.8862	46.3292
172090_at		54.5464	50.8681	59.397	54.5464	56.9106	54.5464	54.8664
172091_x_at		20.8852	19.185	22.1341	19.6244	24.9717	20.214	20.8852
172092_s_at		21.2204	36.9044	44.7453	20.7445	46.6314	115.652	70.343
172093_x_at		1728.58	7108.19	3678.48	6352.13	978.247	2329.8	868.663
172094_x_at		118.038	235.933	266.016	174.161	97.7249	157.581	99.0863
172095_x_at		20.3429	17.1658	19.0166	20.3429	20.7816	18.6308	24.0258
172096_x_at		21.4353	23.905	31.0229	23.8507	28.9751	23.9492	25.5954
172097_x_at		15.8947	17.1199	17.0575	15.3976	16.4955	15.9932	17.72
172098_x_at		71.3048	65.2941	68.9668	71.3048	58.6128	93.2189	75.6956
172099_x_at		65.1849	160.707	89.667	87.7898	74.3112	86.0807	70.8893
172100_x_at		756.641	527.194	892.869	242.155	225.708	263.271	344.798
172101_x_at		233.089	175.645	211.379	185.952	434.974	321.863	292.713
172102_x_at		1007.71	4052.46	2260.69	3264.49	830.446	1133.28	876.37
172103_x_at		328.937	364.67	304.713	400.242	220.233	236.797	163.241
172104_x_at		25.3274	25.3274	29.3182	28.5192	25.3274	30.2712	24.5126
172105_x_at		39.6169	45.9072	47.0871	42.3858	45.2809	46.7167	45.2809
172106_x_at		1436.25	3907.38	2805.18	2178.81	1669.55	1037.34	1218.98
172107_x_at		1803.4	7114.91	3982.76	5891.94	1077.96	2306.66	840.055
172108_x_at		12.2959	12.4338	11.7374	12.9069	12.4338	17.8121	12.4744
172109_x_at		47.7193	43.7487	44.7669	44.7669	35.1496	47.7153	44.7669
172110_x_at		24.4996	19.8069	24.6543	22.7011	25.6493	39.953	33.2441
172111_x_at		103.917	144.087	142.904	94.9959	172.829	220.726	228.611
172112_x_at		52.1086	43.2434	68.9737	48.0005	63.9313	64.8701	73.3346
172113_x_at		145.831	161.373	242.978	162.781	108.799	165.191	116.036
172114_at		23.2729	24.8297	24.8297	22.1919	24.7274	19.9158	30.2573
172115_x_at		52.2385	77.3868	77.3868	45.9276	77.3868	77.3868	113.597
172116_x_at		21.2164	23.0416	19.2793	25.9914	18.3185	21.8963	22.2717
172117_x_at		49.0489	70.3592	47.2921	85.6333	59.2581	58.6853	100.831
172118_x_at		34.7551	36.2275	36.5884	36.818	31.942	44.8078	42.8172
172119_at		77.663	75.1453	81.1128	81.1128	81.1128	119.178	96.3356
172120_x_at		53.9374	155.605	101.831	97.7923	87.3889	48.3256	187.227
172121_x_at		66.6672	59.689	52.0338	59.8975	63.1424	63.1424	71.8593
172122_at		43.2612	37.6255	40.4181	33.7717	40.2513	41.8455	53.5259
172123_x_at		1023.01	1153.87	1132.78	1071.44	2596.46	1324.22	1973.15
172124_x_at		150.421	150.26	192.371	129.359	149.13	177.986	162.855
172125_x_at		54.4399	52.8342	56.43	46.8974	56.6467	60.2131	61.8319
172126_x_at		291.35	389.244	288.613	479.492	157.832	205.635	162.541
172127_x_at		111.977	102.328	89.0627	102.317	129.565	136.368	114.717
172128_x_at		26.1477	26.9911	33.9268	24.6371	29.977	25.8878	29.3797
172129_x_at		50.8978	76.2443	53.5681	68.135	40.7406	37.6264	40.7603
172130_at		101.673	97.9435	120.701	83.9617	141.461	130.256	162.935
172131_x_at		27.5677	24.1637	27.2222	27.5677	33.0125	37.6128	37.335
172132_x_at		62.3574	64.5821	57.2953	60.6594	74.1184	81.9483	67.8493
172133_x_at		120.849	169.232	143.86	228.06	86.2325	176.1	148.434
172134_x_at		88.0628	103.258	101.085	122.599	85.9614	138.135	128.208
172135_x_at		77.799	77.799	90.3356	69.092	75.3969	103.67	70.711
172136_x_at		492.579	1101.75	1038.68	1048.98	392.487	500.525	314.816
172137_s_at		56.432	75.4186	76.3763	64.2671	55.5203	73.8624	54.0582
172138_x_at		332.827	318.284	472.01	364.052	385.533	414.636	308.704
172139_x_at		27.8275	25.461	27.0997	26.2499	29.0929	45.9598	38.7416
172140_x_at		22.1924	46.0658	30.2641	67.6856	21.4482	28.9747	28.9747
172141_at		34.2352	64.2837	47.6225	56.0336	36.3937	38.7121	38.1248
172142_x_at		25.5339	25.1203	35.5829	25.5339	25.5339	25.5339	22.1597
172143_x_at		15.6368	15.6675	15.6675	15.5228	17.6175	17.3656	15.5497
172144_x_at		297.012	271.041	232.065	271.041	366.891	160.068	291.513
172145_x_at		14.7715	16.5627	16.1536	15.3175	19.5684	17.6728	16.6877
172146_x_at		22.7962	27.6266	33.0479	19.2966	22.7962	19.0053	23.995
172147_x_at		132.466	136.53	162.92	144.739	113.1	193.469	118.038
172148_x_at		2055.65	8017.4	4640.75	6632.06	1224.3	2414.51	940.776
172149_x_at		118.58	117.98	170.278	138.709	140.761	137.001	169.612
172150_x_at		166.052	153.147	181.727	161.786	155.152	212.609	200.503
172151_x_at		156.424	147.943	164.845	151.131	161.814	237.126	186.691
172152_x_at		112.648	123.673	149.296	119.26	146.077	129.026	120.038
172153_x_at		1012.58	1089.47	1053.58	1312.77	2247.1	830.307	1713.29
172154_x_at		93.9886	345.912	182.662	171.423	61.0849	133.881	69.6213
172155_x_at		79.9288	93.9054	127.809	83.3742	58.3594	81.7064	81.7064
172156_x_at		192.059	379.715	468.303	364.568	168.472	114.102	159.504
172157_x_at		74.4105	91.5015	89.111	87.8774	59.8027	64.5193	69.2651
172158_x_at		18.5719	25.7292	39.175	35.6791	16.6721	23.2982	19.3417
172159_x_at		77.9049	74.3505	105.654	70.6398	91.2281	79.6517	74.7658
172160_x_at		96.4468	78.1043	69.8021	122.818	96.4468	110.169	98.2393
172161_x_at		13.5849	13.5849	13.4327	11.1959	13.5849	16.8758	13.9024
172162_x_at		58.9804	67.8503	67.2114	50.1457	79.8215	33.5184	73.3178
172163_x_at		41.7138	56.5162	54.7515	53.796	36.4605	45.6257	49.0398
172164_x_at		36.0703	38.9317	44.6323	31.6261	31.1339	30.6772	36.0703
172165_x_at		30.7682	39.8722	30.6	38.7713	40.8649	46.7538	47.2084
172166_x_at		86.0713	111.202	89.0912	86.0713	56.0713	164.861	38.5298
172167_at		13.1161	11.9857	13.3369	12.5117	13.3369	15.9815	14.9023
172168_x_at		22.1919	19.219	19.9974	24.4265	22.1919	22.6804	22.3356
172169_s_at		29.2038	29.2038	34.4289	29.2038	21.8144	29.2038	20.9109
172170_at		13.9321	15.0114	15.6765	14.3703	16.3734	16.5507	14.7042
172171_x_at		14.5049	13.7132	13.7132	13.0286	13.1057	14.9355	13.3409
172172_x_at		21.8372	34.0462	38.6302	27.2692	25.5273	24.0779	25.1139
172173_x_at		108.361	121.776	161.485	141.592	144.737	115.357	121.776
172174_x_at		67.8558	95.5249	114.945	81.5636	76.1522	81.5636	56.4407
172175_x_at		25.3916	27.8481	28.4825	26.959	32.4497	29.773	29.3797
172176_at		11.66	11.9826	11.7791	12.1671	11.7175	13.0729	14.5704
172177_x_at		30.7507	27.9084	33.2183	31.5321	30.7507	36.5571	30.7507
172178_at		40.7464	40.1382	37.5296	45.0488	43.3154	53.2484	61.3697
172179_x_at		19.9203	20.8282	21.7737	22.5358	18.0105	19.9203	20.8282
172180_x_at		22.1745	20.9822	22.7632	22.7632	24.9567	22.7632	24.6153
172181_x_at		22.9629	26.1723	24.1788	24.0976	32.0198	22.3443	31.3405
172182_x_at		28.1177	25.461	28.1177	28.6183	28.1177	38.8275	33.3387
172183_at		17.2929	17.3701	18.2279	18.2279	20.2336	18.8304	19.3628
172184_x_at		250.87	607.81	343.07	807.798	77.3422	98.0163	86.4105
172185_x_at		15.6723	26.8204	21.2063	32.0972	18.4463	14.1164	16.8819
172186_x_at		86.7201	64.1579	54.8084	92.7256	64.1579	67.9194	73.3178
172187_x_at		122.154	88.8069	118.063	87.8774	116.887	239.895	133.128
172188_x_at		13.8783	13.1471	12.9889	11.2746	13.1471	15.6786	19.1828
172189_at		69.2346	117.87	167.996	68.2481	92.4035	120.849	79.4243
172190_x_at		30.6007	30.0092	48.0212	33.91	20.438	25.301	23.644
172191_x_at		20.3921	22.9664	28.0293	21.4481	23.0531	22.2179	21.7546
172192_x_at		60.9234	114.746	101.21	83.1913	92.6656	115.683	51.4883
172193_at		32.2381	28.5044	32.3673	30.9729	41.8709	35.9611	68.0832
172194_x_at		20.1248	22.0176	21.8341	24.6783	32.1669	33.9761	27.8631
172195_x_at		77.0911	80.6171	78.5315	71.4474	85.1528	78.5315	78.5315
172196_x_at		127.39	109.751	127.076	93.0914	96.0676	105.998	85.696
172197_x_at		728.531	427.246	558.934	371.27	439.798	391.713	294.296
172198_x_at		43.5036	32.9716	47.2984	34.6726	33.2134	34.1701	35.5661
172199_x_at		89.0986	129.063	116.027	113.292	81.6167	51.9998	66.461
172200_x_at		24.6781	26.1218	25.5711	24.0878	26.6774	28.408	25.5711
172201_x_at		30.2493	30.1403	33.0489	33.0489	33.0489	46.7538	43.1253
172202_x_at		29.8099	28.882	29.5747	25.3646	34.7078	54.8472	31.954
172203_x_at		50.3619	42.2938	50.9519	47.0286	44.1873	50.7348	51.5205
172204_at		75.4549	71.6185	77.766	78.7352	87.6435	77.766	83.0861
172205_at		24.9648	23.02	23.5121	24.2355	26.6194	25.279	29.9954
172206_x_at		77.6713	93.9007	87.2237	78.4283	82.0534	121.087	104.281
172207_x_at		60.2131	60.193	56.7301	52.2899	61.4287	63.7663	73.3613
172208_x_at		59.9414	62.2106	71.2985	57.7228	70.3921	76.0215	80.5393
172209_x_at		947.955	665.627	787.578	665.627	613.631	372.898	470.554
172210_x_at		58.9505	76.8019	71.0082	63.9423	66.9412	50.0652	74.7841
172211_x_at		78.2612	130.83	112.932	159.815	70.8036	25.3241	44.6005
172212_x_at		13.4235	13.6096	15.7726	13.7906	12.9487	18.9227	16.5031
172213_x_at		125.869	85.8791	134.08	89.1892	284.01	367.577	334.57
172214_x_at		830.784	662.627	747.471	350.855	683.9	727.757	582.027
172215_x_at		39.8625	31.9843	29.9838	34.7942	159.8	166.057	111.298
172216_x_at		20.0878	25.2358	18.7789	17.888	20.2833	20.0878	20.0878
172217_x_at		36.0145	47.4897	44.5074	36.2879	55.7498	44.5074	49.115
172218_x_at		268.097	324.952	450.804	419.084	59.992	53.5945	96.6442
172219_x_at		22.6061	43.1311	43.5578	30.0571	29.5337	25.342	38.5898
172220_x_at		112.283	85.0817	85.0817	82.1207	55.701	71.5062	84.3316
172221_x_at		70.0604	82.8128	74.2445	72.9369	44.445	106.821	43.4725
172222_at		23.684	23.684	20.3762	22.3619	29.8587	22.8018	27.0174
172223_x_at		75.4582	75.4582	94.2862	66.9412	59.4527	73.8319	80.5724
172224_x_at		75.0664	64.8631	75.5195	69.896	65.1893	76.0313	88.1043
172225_x_at		43.4725	43.4725	43.4725	43.4725	47.1515	56.2388	43.4725
172226_at		78.6292	76.7712	74.5916	62.8594	105.541	118.116	135.449
172227_x_at		26.2155	29.986	28.2577	24.9821	28.9164	37.5097	27.5024
172228_x_at		871.456	1844.01	1638.43	1203.13	1122.68	634.668	630.032
172229_x_at		58.3768	61.3032	70.5815	52.2038	179.325	129.834	138.556
172230_at		16.6382	16.6382	15.7506	16.6382	17.0323	16.6382	21.854
172231_x_at		158.686	173.762	167.306	222.077	235.698	240.96	248.368
172232_x_at		35.1536	38.4305	53.7629	32.6546	36.3251	22.3696	38.0747
172233_at		19.1132	16.689	21.9635	18.8739	18.1568	24.7457	19.4046
172234_x_at		18.4848	20.2423	22.0168	15.7486	20.2423	21.5814	20.2423
172235_x_at		19.2053	16.1455	19.2053	16.0842	20.4365	26.2179	21.4075
172236_x_at		1170.83	471.615	375.98	295.196	230.705	128.469	530.362
172237_x_at		34.107	29.6684	40.0569	32.8463	31.4991	48.567	46.7247
172238_x_at		146.438	135.664	146.438	135.155	166.588	109.417	167.103
172239_x_at		26.2447	26.2447	24.3115	26.2447	31.859	26.4823	36.0696
172240_x_at		33.8822	43.3644	50.1566	41.462	38.3163	34.6149	39.031
172241_x_at		42.2959	41.9411	45.2078	42.2959	36.0204	55.4166	43.1634
172242_x_at		72.618	66.9872	80.056	68.3069	76.563	94.3459	91.4586
172243_x_at		233.284	91.8841	78.1612	47.2601	102.391	55.3558	104.769
172244_x_at		292.381	791.651	517.319	408.041	411.998	206.171	254.113
172245_x_at		35.2144	45.0841	50.6405	38.2923	34.8026	47.1822	49.4952
172246_at		80.5421	82.279	90.8808	107.181	51.9826	71.318	67.5238
172247_x_at		10.2029	12.8733	13.0264	11.0524	17.8646	18.9151	12.7127
172248_x_at		29.4616	50.5924	48.6427	35.4124	43.1904	39.8579	30.9718
172249_x_at		29.4014	29.4014	26.8635	27.6108	28.8743	41.2167	29.885
172250_x_at		23.0461	20.0647	19.2763	18.9895	46.6789	99.0061	66.9941
172251_x_at		2045.42	2964.28	3443.22	3795.71	1833.97	1870.58	1619.41
172252_x_at		90.9742	94.7159	94.7159	94.7159	89.8952	90.1773	99.9053
172253_x_at		25.6403	26.7646	25.2	25.3824	26.2497	23.7122	26.3695
172254_x_at		40.8756	65.6081	66.0624	53.7629	53.7629	41.8485	49.2895
172255_x_at		46.9089	57.2674	57.8196	50.1631	47.4283	79.1533	44.3503
172256_x_at		382.848	705.084	961.158	799.905	385.955	360.73	342.474
172257_x_at		41.9662	46.1135	46.1135	45.853	48.0818	76.637	57.1407
172258_x_at		45.0183	49.3045	47.0445	63.6102	35.3459	47.0445	47.0445
172259_x_at		1004.2	891.206	1321.39	572.37	458.999	505.999	584.098
172260_at		20.3429	19.7808	22.0847	19.6244	22.2307	20.3429	18.6919
172261_x_at		149.239	149.239	169.083	149.239	149.239	153.529	127.926
172262_x_at		86.8	102.476	108.655	102.476	100.17	105.493	102.476
172263_x_at		29.013	34.6819	32.2814	32.0531	30.8542	40.1394	30.3814
172264_x_at		36.6208	70.702	67.7937	51.0698	68.947	45.5748	27.4111
172265_x_at		15.1839	16.2481	19.1053	17.7819	15.195	20.5704	13.8165
172266_x_at		45.4751	36.2727	45.3281	43.7784	42.0415	66.6212	45.6257
172267_x_at		67.0271	65.9608	84.8247	59.6491	67.0271	90.2409	69.5287
172268_x_at		2951.04	1361.23	1579.86	1357.89	375.208	4943.3	390.936
172269_x_at		26.9235	23.6929	27.9442	22.1341	33.9071	32.3054	31.7787
172270_x_at		1474.11	1357.85	1576.94	1381.23	2106.76	1220.18	1674.29
172271_x_at		436.332	372.227	295.37	232.292	146.729	83.7896	134.974
172272_x_at		40.8718	69.6682	90.3569	69.1331	60.2131	60.2131	35.6197
172273_x_at		57.0082	60.938	66.3441	53.6226	60.938	66.0272	70.7662
172274_x_at		13.1047	14.2196	13.5204	14.245	15.0804	22.1175	14.2532
172275_x_at		202.941	231.198	184.494	269.878	159.348	178.61	130.985
172276_x_at		86.2221	62.5223	62.3574	98.2084	62.1471	69.956	75.6236
172277_x_at		182.583	263.198	220.484	289.34	142.056	205.439	122.901
172278_x_at		12.2926	13.1161	13.1161	11.5118	13.6385	16.4363	13.4247
172279_x_at		38.0645	41.3701	41.3701	41.3701	42.8206	40.7451	41.3701
172280_x_at		705.429	709.436	782.392	641.88	1090.99	1257.66	1375.97
172281_at		40.6695	119.85	61.8705	86.7106	15.3712	22.8384	13.1464
172282_x_at		45.7601	45.7601	59.3941	52.2314	37.9992	40.1443	45.7601
172283_x_at		14.8914	14.2344	16.2733	14.5519	16.9844	19.0121	18.8419
172284_x_at		109.226	181.625	142.904	75.3704	51.3309	28.5399	31.732
172285_x_at		1291.26	2730.73	2091.08	1981.46	1552.4	931.856	1003.12
172286_x_at		111.522	134.937	138.033	134.937	126.211	168.51	121.645
172287_x_at		156.329	157.929	141.457	157.929	190.712	177.848	139.088
172288_x_at		53.3446	38.5224	53.3446	42.0933	59.3397	78.2196	83.4545
172289_x_at		156.268	169.842	169.842	169.842	177.327	215.286	159.242
172290_x_at		35.4611	33.8311	34.9602	33.8311	32.2133	39.3276	30.6141
172291_x_at		99.9942	157.007	156.377	194.5	60.9205	64.2659	54.9139
172292_x_at		95.3272	78.7913	86.8695	71.1063	54.334	59.1097	71.5458
172293_x_at		270.483	357.249	412.27	332.155	142.991	177.965	219.77
172294_x_at		108.125	282.449	140.816	327.419	142.192	66.23	55.9305
172295_at		23.389	21.7611	24.2105	21.1028	28.2585	36.2591	28.8414
172296_x_at		56.9866	60.8098	56.9866	68.1883	48.1202	41.8659	54.9996
172297_x_at		83.3149	110.398	119.066	82.6976	63.3142	44.1097	37.389
172298_x_at		101.051	99.6086	148.003	89.3163	302.127	214.447	282.974
172299_x_at		127.313	100.813	110.039	94.0127	353.941	406.807	379.731
172300_x_at		77.6713	82.0151	82.0658	77.6713	76.382	78.9891	76.5406
172301_at		52.2038	52.2038	53.9042	48.5281	51.9529	72.321	50.6616
172302_x_at		19.8714	21.6072	21.1085	19.9595	16.5366	22.1175	18.8591
172303_x_at		414.547	491.613	479.455	532.093	213.855	217.742	241.569
172304_x_at		53.3164	58.9858	64.2963	58.9858	50.2074	58.9858	64.0274
172305_x_at		348.076	292.368	445.184	264.783	222.856	304.991	304.991
172306_x_at		12.9425	14.1347	14.3066	13.3669	15.0149	21.1739	16.3356
172307_x_at		108.993	234.066	319.796	275.17	112.234	54.3962	91.8927
172308_x_at		44.8866	52.3379	42.8484	44.3236	46.5284	61.141	46.0578
172309_x_at		35.1479	39.8824	44.3059	30.3748	140.041	51.8746	37.7197
172310_x_at		67.9965	99.5099	67.9965	114.262	48.5241	49.9446	57.7487
172311_x_at		12.0364	12.3656	12.7163	12.3853	12.7163	18.1648	13.2528
172312_x_at		52.8044	52.8044	51.9353	52.8044	48.9277	84.7226	63.2711
172313_x_at		54.8243	57.6706	56.8728	46.6777	74.4854	29.062	53.7753
172314_x_at		36.4595	106.539	69.7066	74.5099	43.5817	41.169	40.9562
172315_x_at		32.3932	32.6497	36.0401	36.6511	31.327	41.1103	25.8378
172316_x_at		50.4189	54.9681	78.371	61.3623	52.0231	59.0284	52.7607
172317_x_at		14.9786	15.2842	17.0498	16.9409	15.2285	14.2206	14.1833
172318_x_at		150.15	157.163	139.305	120.42	110.451	80.5421	78.4175
172319_x_at		87.2248	200.537	191.041	164.842	29.8757	39.8534	27.2302
172320_x_at		49.2812	90.3386	72.058	64.554	61.5804	72.3261	68.5074
172321_x_at		157.142	134.621	138.413	143.872	73.8024	79.5029	71.8834
172322_x_at		28.5897	28.5091	31.6311	25.1259	30.0794	67.9106	27.2719
172323_x_at		138.02	88.5989	88.5989	93.1569	73.454	63.1122	77.2613
172324_x_at		1279.94	648.205	654.913	558.584	306.755	2003.77	155.134
172325_x_at		148.621	129.511	140.376	95.4097	110.31	174.953	106.04
172326_x_at		59.2471	75.4129	82.8088	68.4942	68.0216	58.4766	68.4942
172327_x_at		71.6185	68.3022	96.2099	79.903	68.8622	66.3281	77.1389
172328_x_at		28.5914	31.2897	34.0719	31.4453	34.6885	37.7765	31.9573
172329_x_at		85.9855	231.013	283.79	109.155	104.671	93.9688	82.0549
172330_x_at		22.7011	28.4829	20.8114	23.3372	25.4134	33.6641	27.1129
172331_x_at		26.4104	21.4613	28.631	21.0932	28.0367	30.0523	31.1338
172332_at		13.7529	16.1455	14.4494	15.4314	13.1249	14.4494	14.0189
172333_x_at		66.3412	68.7342	85.3835	62.3887	64.1672	76.4948	72.2289
172334_x_at		1414.97	653.97	703.88	573.097	274.927	1988.21	172.258
172335_x_at		552.184	1231.23	1129.43	988.838	497.458	587.975	387.546
172336_x_at		99.6558	120.25	104.423	108.904	105.154	78.5536	104.206
172337_x_at		45.2535	66.8049	82.7399	53.8082	57.8833	74.7953	27.5024
172338_x_at		42.3074	35.6554	35.0643	32.6945	29.2217	41.1248	42.7535
172339_s_at		16.805	23.3956	18.7147	19.0573	18.2924	21.1076	19.8192
172340_x_at		26.1146	23.7866	33.4817	25.8694	27.0504	27.0504	34.5559
172341_x_at		34.5161	32.5433	32.5433	32.5433	26.7906	29.8065	32.5433
172342_x_at		31.9979	33.447	30.8455	32.7135	32.7662	80.3707	41.6241
172343_x_at		104.921	82.5971	88.4424	82.5971	41.5435	98.7639	27.5024
172344_x_at		347.619	318.332	260.119	184.313	81.3434	71.1105	52.096
172345_x_at		45.9673	59.0989	73.5939	50.5374	41.7536	47.919	45.091
172346_x_at		80.9824	48.2776	43.6594	39.1976	43.6594	32.4137	41.462
172347_at		150.633	163.78	145.974	177.408	276.704	273.977	242.702
172348_x_at		46.0434	48.0005	48.0005	48.0005	45.8944	57.6382	48.0005
172349_x_at		60.2949	54.4369	60.3768	47.8002	45.3421	57.1648	61.3148
172350_x_at		24.2057	22.2717	21.8845	22.2717	18.5032	24.9885	22.4216
172351_x_at		1547.04	6388.01	3692.38	5083.7	1141.64	1902.47	862.347
172352_at		151.946	77.0157	120.203	67.3112	51.3371	60.0512	74.1719
172353_x_at		459.947	196.272	227.954	132.937	169.204	247.813	188.473
172354_x_at		37.5413	40.2934	40.2934	35.7742	42.0395	45.7482	41.3586
172355_x_at		49.6734	72.058	81.4446	46.4988	45.5802	41.96	49.6734
172356_at		14.6177	14.8162	16.0341	13.4308	13.0106	17.3656	16.9341
172357_x_at		1132.01	590.405	629.935	534.925	275.592	1762.16	136.264
172358_x_at		54.1629	43.8798	68.8674	50.0358	59.843	73.6412	71.1044
172359_x_at		14.2941	23.5111	28.398	19.6244	19.3003	20.8852	26.2428
172360_x_at		151.742	98.9523	107.844	111.922	76.7345	38.5085	69.3449
172361_at		37.0682	32.7712	44.6097	33.9925	40.4084	56.9403	37.0682
172362_x_at		23.2117	32.8463	28.9949	22.8493	28.1274	32.6596	29.1355
172363_x_at		322.97	244.312	631.718	262.142	91.1745	444.753	135.471
172364_x_at		86.6468	61.0001	84.4826	57.1865	85.2617	189.755	92.2964
172365_x_at		54.8243	54.8243	57.5049	51.1396	52.1885	60.9275	54.8243
172366_x_at		28.2188	29.3797	29.3797	30.4165	28.8887	29.6564	29.3797
172367_x_at		24.8761	22.0909	22.7227	39.1373	18.8666	31.2058	24.8761
172368_x_at		16.5104	15.013	17.3058	17.4069	19.9178	23.4241	17.4069
172369_x_at		74.3685	73.559	75.3985	69.2066	85.9104	124.656	85.8574
172370_x_at		16.0177	15.2838	13.8883	15.3388	18.5051	15.625	15.625
172371_x_at		25.5155	25.9717	30.6992	25.8654	27.6424	115.357	27.3967
172372_at		19.2908	22.318	21.9248	23.0142	21.3638	36.4337	19.0645
172373_x_at		34.4473	36.3982	50.5168	40.1047	34.4142	40.7721	36.3982
172374_x_at		15.6765	15.6765	16.5984	15.3199	15.6765	15.6765	16.0041
172375_x_at		59.6374	51.0897	44.2706	33.4811	39.031	50.4585	22.7334
172376_x_at		51.6159	50.4385	58.3926	48.5586	51.9026	56.6595	56.7156
172377_x_at		82.9109	96.4761	143.443	94.2388	92.6874	77.6843	95.3912
172378_x_at		175.213	309.351	472.529	340.793	126.084	154.202	135.474
172379_at		189.755	183.572	263.443	214.913	161.514	217.547	179.356
172380_x_at		52.7991	54.2759	49.9202	50.9183	50.7932	59.1144	58.1422
172381_x_at		28.2188	28.2188	36.5664	25.7621	28.2188	28.2188	27.8393
172382_x_at		18.4625	15.5445	16.2164	16.4973	16.7629	23.8322	16.4973
172383_x_at		73.9725	76.7244	90.0124	78.4737	76.7244	66.0207	73.3343
172384_x_at		30.2641	35.6938	41.8728	35.3059	35.3059	35.3059	29.3492
172385_x_at		158.871	72.2998	97.2764	52.6027	98.35	333.97	124.345
172386_x_at		59.1698	66.4036	59.1698	62.5842	38.1354	76.4797	33.9702
172387_x_at		2789.06	6506.32	4319.85	4312.49	3303.15	1988.58	2049.34
172388_x_at		40.2934	41.0756	53.3366	51.3602	56.4832	35.9611	24.1387
172389_x_at		52.0512	55.1356	52.0512	56.3191	50.7745	45.7926	52.0512
172390_x_at		70.7467	70.7467	74.3623	70.7467	70.7467	77.4225	68.7068
172391_x_at		160.985	147.526	171.454	150.204	204.488	143.952	151.946
172392_x_at		644.815	645.069	560.427	560.427	277.865	173.012	479.434
172393_x_at		83.2628	121.94	129.126	96.8509	78.3253	84.8601	96.8509
172394_x_at		15.7412	17.0209	16.4212	17.0209	17.5347	17.0209	20.1058
172395_at		16.193	14.7292	13.6006	12.1169	14.7292	14.7292	15.1699
172396_at		18.1902	15.7537	16.4801	17.3541	19.4774	16.179	19.2
172397_x_at		17.9043	18.0096	16.5203	18.081	20.9205	27.2449	21.5261
172398_x_at		143.86	169.842	169.842	139.963	177.889	176.538	216.168
172399_x_at		58.1532	66.23	69.1316	61.4418	82.8853	66.23	64.4462
172400_x_at		39.1087	38.9303	43.3401	34.5122	249.213	671.739	67.0126
172401_x_at		55.9128	76.3912	125.775	76.7066	54.4036	93.0077	73.6744
172402_at		51.4322	52.7973	66.6665	67.8342	29.5256	57.7429	29.6482
172403_x_at		32.988	28.7188	30.223	48.5241	25.3666	21.7729	24.9923
172404_x_at		2357.47	3371.5	3635.38	3787.44	1971.85	2324.24	2269.37
172405_x_at		42.2934	35.1726	40.4863	34.5596	56.8684	58.0626	37.4749
172406_x_at		59.125	57.1431	64.4613	57.5911	62.656	104.658	74.7072
172407_x_at		264.641	292.65	224.584	317.751	146.742	157.994	95.361
172408_x_at		30.5753	31.2889	41.5644	31.1854	48.5594	58.7866	48.5241
172409_x_at		22.4403	19.6892	24.6392	22.4403	19.6055	30.7015	23.9827
172410_x_at		40.9805	42.1888	44.0785	41.3538	42.1888	63.1369	48.923
172411_x_at		298.879	490.24	494.944	418.982	268.998	459.028	287.098
172412_x_at		32.502	30.3791	34.296	31.4101	37.5509	55.7644	43.1253
172413_at		35.1568	37.0686	40.8373	37.0686	30.6254	48.7581	43.4
172414_x_at		39.6726	46.7227	45.6158	51.764	40.6479	50.4692	41.6725
172415_x_at		159.992	196.327	227.344	191.647	196.327	231.032	197.984
172416_x_at		18.1482	18.2679	19.3096	19.7136	22.3059	23.1998	33.6336
172417_x_at		67.5373	74.1551	65.867	64.7973	54.8641	86.4833	67.5373
172418_x_at		14.8997	14.8886	14.7342	14.4156	16.0339	18.6574	24.4586
172419_x_at		95.6962	92.6484	95.6962	95.6962	93.8401	123.192	122.931
172420_x_at		58.679	104.544	106.315	65.0358	65.0358	65.2144	65.0358
172421_x_at		19.8623	19.8623	20.9285	18.3912	18.0554	28.3162	25.932
172422_x_at		2007.89	1562.1	1280.21	1300.07	278.913	266.86	318.284
172423_x_at		19.8676	20.646	22.9733	21.1966	18.5801	20.2446	22.8212
172424_x_at		16.9595	16.9595	19.8907	15.9625	16.9595	18.4421	15.0442
172425_x_at		20.1722	26.1061	20.9718	24.0694	16.1298	17.4259	14.9861
172426_x_at		119.979	105.15	140.002	85.5096	124.487	185.795	119.979
172427_x_at		58.1755	49.2817	53.3529	49.1102	44.2676	55.9106	28.1305
172428_x_at		521.875	951.257	1292.61	1201.54	419.685	422.292	403.425
172429_x_at		128.18	79.2514	73.7515	77.0975	54.2143	72.9478	77.0975
172430_x_at		113.869	261.864	324.528	305.696	117.159	59.4786	102.921
172431_x_at		109.784	216.355	255.648	166.358	116.239	111.917	144.354
172432_x_at		89.3806	131.118	135.664	111.792	71.0774	103.246	97.5636
172433_x_at		42.4353	38.675	38.7467	44.7669	44.813	51.7629	52.9485
172434_at		84.8109	62.8204	71.1777	97.0076	23.1648	39.4365	27.7953
172435_x_at		15.9212	15.8192	14.8997	16.511	15.3015	16.0849	15.2667
172436_x_at		99.2845	86.6832	110.345	99.2845	99.2845	99.2845	113.942
172437_x_at		18.7042	20.2423	21.776	20.8235	21.0645	23.011	27.5107
172438_x_at		97.6969	277.149	318.662	241.551	111.551	57.394	80.823
172439_x_at		29.8367	29.8367	32.5012	36.5776	29.2101	31.3606	27.601
172440_x_at		147.834	149.63	218.235	144.803	141.195	149.63	160.788
172441_x_at		24.9847	29.8976	31.822	23.3909	27.924	26.9928	27.5024
172442_x_at		90.9363	155.226	164.625	148.845	79.5921	46.0535	70.9868
172443_x_at		83.5528	137.934	201.785	151.618	78.8027	59.2814	64.389
172444_x_at		23.3878	23.3878	22.1015	21.6004	23.3878	36.8349	27.8776
172445_x_at		18.3031	18.9745	18.0601	27.3843	17.3441	20.0501	16.7561
172446_x_at		13.2254	12.967	12.9106	14.7383	13.4372	17.8759	13.4372
172447_at		173.84	74.5867	121.49	53.4926	99.892	121.708	402.673
172448_x_at		18.3457	17.2645	19.5203	15.9881	34.8792	26.0903	25.4289
172449_x_at		93.3485	170.388	102.13	197.355	74.5099	74.6249	72.9805
172450_x_at		192.513	393.606	337.037	446.643	162.245	150.929	144.538
172451_x_at		106.03	169.197	229.455	210.774	77.7538	117.447	92.5258
172452_x_at		39.0221	72.5142	65.0352	54.2006	52.9844	39.2921	42.5814
172453_x_at		25.0972	37.7612	35.0261	43.6659	35.0261	35.2859	33.584
172454_x_at		501.639	1072.68	973.83	745.941	598.467	449.884	407.958
172455_x_at		119.068	187.72	182.797	140.804	131.465	168.87	110.93
172456_x_at		31.6948	93.0914	49.3225	145.768	33.4055	82.001	29.4934
172457_x_at		111.365	96.1872	122.591	116.312	113.118	119.004	106.979
172458_at		22.6471	21.6882	21.9758	20.5107	20.885	25.8629	23.4081
172459_at		25.4597	25.7254	26.4249	27.2571	26.4249	26.4249	26.8315
172460_x_at		104.242	106.132	139.424	104.242	82.1095	89.2735	108.93
172461_x_at		16.1765	17.1445	17.278	17.278	20.2569	21.7279	18.7279
172462_x_at		272.321	500.65	396.925	499.287	131.729	96.623	155.2
172463_x_at		484.846	568.171	471.157	900.941	262.887	246.99	290.01
172464_x_at		33.932	38.0747	30.2711	40.8331	27.0067	31.0854	25.1508
172465_x_at		113.945	139.242	139.242	160.408	139.242	164.758	125.639
172466_x_at		14.2748	18.3481	17.8684	17.1492	17.1763	16.5507	17.1492
172467_x_at		18.2887	18.4421	18.4421	18.4421	18.4421	17.808	18.4421
172468_x_at		383.512	505.915	407.627	492.316	214.867	123.463	197.579
172469_x_at		362.27	554.034	422.474	517.521	94.8802	125.158	76.8165
172470_x_at		26.4934	24.9291	27.0199	26.5202	27.3683	26.5202	29.3797
172471_x_at		19.2471	17.9391	18.7587	15.525	17.6473	21.2593	17.3185
172472_x_at		630.594	404.698	515.998	277.589	544.651	159.143	320.562
172473_at		387.48	290.354	264.97	307.727	285.941	350.349	342.062
172474_x_at		108.798	127.081	130.248	114.842	89.6784	98.8295	118.513
172475_x_at		128.819	107.77	114.102	95.6508	145.903	105.309	128.893
172476_x_at		86.0987	101.728	104.287	104.381	58.2596	41.4073	54.711
172477_x_at		21.9632	19.8481	21.8305	19.3141	20.7093	20.7093	20.5457
172478_x_at		19.6242	22.0934	26.2155	26.8173	19.1348	20.3375	16.3106
172479_x_at		27.0101	30.9208	33.4077	28.3766	28.91	27.1419	24.0136
172480_x_at		12.3367	12.3796	13.2886	11.8924	13.6799	15.1673	14.2121
172481_x_at		22.0435	21.0473	27.0303	35.381	23.993	28.0925	24.0217
172482_x_at		35.6197	35.6197	30.5241	35.6197	35.6197	37.136	36.792
172483_x_at		24.5609	28.0348	31.6521	22.7713	25.622	30.0092	40.2934
172484_x_at		40.4084	36.8833	40.4084	48.7239	39.8925	40.4084	42.2746
172485_x_at		35.3226	36.7369	36.7369	35.9367	45.3491	35.3182	42.2479
172486_x_at		22.8502	25.6194	31.76	24.5619	23.1621	26.4823	23.7493
172487_x_at		63.2983	69.448	65.4987	107.326	38.0573	48.3887	54.8225
172488_x_at		17.1817	19.2152	19.5624	18.3215	22.0635	33.3416	22.362
172489_x_at		300.918	434.719	324.286	424.617	163.328	84.3963	140.932
172490_at		14.7378	15.2187	14.8431	14.8431	14.3514	13.3913	15.5116
172491_x_at		44.2146	38.5298	58.2358	39.1355	40.4377	57.2756	47.839
172492_at		95.6498	107.175	104.472	107.175	107.175	133.479	121.97
172493_x_at		485.855	791.922	451.47	933.161	235.092	157.857	253.676
172494_at		11.9762	11.6309	12.6713	12.2623	12.6713	16.0766	15.4093
172495_x_at		86.2687	225.611	223.727	230.118	104.666	49.5842	82.649
172496_x_at		51.9894	36.1397	41.7585	49.4065	54.3618	58.5482	57.9392
172497_x_at		165.638	62.3052	66.979	40.2934	80.2838	38.641	50.1093
172498_x_at		17.8386	33.9571	22.5693	34.2652	15.9044	24.1788	13.9995
172499_x_at		17.2929	18.8756	17.8201	16.1518	17.0177	19.1825	17.2929
172500_x_at		11.9723	12.8871	13.4951	10.1983	12.85	16.6476	18.609
172501_at		17.3675	15.2097	17.7564	14.2446	16.103	21.0876	18.05
172502_x_at		15.5801	15.6373	15.6765	15.6373	14.9556	19.5343	16.1172
172503_x_at		82.9138	52.0303	66.1258	63.9056	55.2064	120.071	65.6794
172504_x_at		451.172	355.841	432.741	514.091	640.997	398.651	420.591
172505_x_at		17.6953	17.3541	16.655	15.0178	18.0803	42.6911	18.8457
172506_x_at		66.8106	66.8106	66.8106	66.4596	72.9086	61.4872	66.8106
172507_x_at		33.3045	85.3384	164.018	50.2719	40.5671	50.1353	50.2719
172508_x_at		22.7215	22.8952	21.2352	20.9995	21.4997	28.5013	26.2329
172509_at		69.448	169.986	156.66	117.394	111.635	153.556	117.394
172510_x_at		81.1207	94.0197	98.7869	70.6197	91.8688	87.3057	110.479
172511_x_at		96.1304	99.0229	113.379	109.46	127.064	193.27	130.838
172512_x_at		43.6394	41.4953	49.6309	41.4736	43.6394	43.6394	41.4953
172513_at		40.4084	41.9955	46.9512	38.5199	44.2847	54.1017	46.2955
172514_x_at		240.346	200.622	253.649	156.086	323.744	774.227	452.328
172515_x_at		112.234	128.453	85.762	85.762	56.6653	49.9363	53.6412
172516_x_at		126.2	85.2007	77.6713	88.619	89.6112	89.6112	93.9626
172517_x_at		125.265	97.6154	82.1822	86.6039	87.0343	97.9382	114.19
172518_x_at		111.681	88.0914	117.461	105.35	122.76	160.525	191.624
172519_x_at		55.8007	181.827	137.062	99.5046	81.2076	84.5123	54.0411
172520_x_at		331.908	382.695	343.684	281.94	487.839	396.434	325.965
172521_x_at		83.1913	68.5166	91.2297	76.3388	83.1913	101.991	87.9012
172522_x_at		97.9403	135.507	116.654	114.971	146.071	116.006	125.901
172523_x_at		98.3459	159.488	286.677	205.556	50.6346	80.9441	96.7927
172524_x_at		184.204	281.827	246.989	325.323	195.88	173.304	146.404
172525_x_at		51.6939	49.8365	47.8528	43.1776	51.6939	59.8382	67.743
172526_x_at		404.764	414.977	363.741	458.177	174.006	72.2342	149.609
172527_x_at		36.4994	58.45	58.1043	50.2552	50.2552	49.86	50.3398
172528_x_at		24.547	26.346	26.719	31.9174	26.719	33.3429	18.8747
172529_x_at		170.07	355.255	364.932	202.419	132.566	397.035	123.118
172530_x_at		38.9963	40.254	42.8101	34.8355	55.3119	59.5157	42.3918
172531_x_at		31.6971	40.3141	38.4756	46.7692	50.4096	42.8523	25.5954
172532_x_at		24.1788	22.4918	22.158	24.3766	28.8043	24.1788	26.1428
172533_x_at		30.2641	31.6289	30.5116	30.2641	31.327	29.3822	29.7885
172534_x_at		18.7147	25.461	24.9042	21.8951	19.2157	28.2804	21.8951
172535_s_at		36.3142	41.2442	36.5699	36.2013	30.7507	40.4476	35.0865
172536_x_at		114.429	91.5015	89.5057	142.078	102.587	137.99	126.203
172537_x_at		34.9781	34.1094	34.9781	34.9781	28.7676	63.1588	36.897
172538_x_at		25.9395	35.0503	26.6455	26.6455	26.0247	29.3499	23.6589
172539_x_at		120.754	77.1131	108.655	70.155	98.9506	285.209	133.333
172540_x_at		66.9412	56.0015	55.5836	53.6882	70.1142	66.23	70.8114
172541_x_at		413.387	474.004	399.109	421.099	195.173	101.134	195.47
172542_at		14.2817	15.2754	15.2754	16.6382	14.3213	26.4532	16.4861
172543_x_at		20.9714	20.9714	22.7227	20.2277	24.9788	16.3889	20.9714
172544_x_at		25.3272	27.4735	25.7247	27.0481	28.2369	34.7444	28.9555
172545_x_at		108.316	94.1103	108.316	93.6056	109.932	134.878	113.876
172546_x_at		26.2833	29.2561	30.8455	30.8455	28.8147	36.6869	30.8455
172547_x_at		273.97	112.478	104.638	72.9948	113.414	86.9444	88.5691
172548_at		55.6431	80.9842	69.4905	80.5281	50.9941	69.4905	68.0005
172549_x_at		17.184	21.6965	18.3138	22.6858	14.461	21.2293	19.1381
172550_x_at		75.9386	61.2511	73.6627	67.5515	303.209	236.922	252.239
172551_at		21.7084	17.9045	16.1894	18.3958	27.1552	26.0142	31.9447
172552_x_at		97.3904	126.667	187.827	133.326	80.3571	76.1432	83.9952
172553_at		15.9253	16.5837	18.03	13.0363	16.5837	12.6713	17.6487
172554_x_at		18.3832	29.0593	22.8196	30.5944	20.0618	19.3889	15.0822
172555_x_at		22.0884	17.6885	20.0424	17.3474	21.1085	28.9862	18.8694
172556_x_at		88.5911	121.655	106.968	202.896	37.9104	49.7987	36.9096
172557_x_at		37.8207	36.5467	36.7319	35.9839	48.6669	66.8502	52.2038
172558_s_at		43.0865	60.3902	35.6974	63.112	51.1581	39.7447	30.5568
172559_at		25.6275	21.3638	22.2466	24.2469	24.2469	33.7857	29.1819
172560_x_at		79.9051	80.4782	71.5996	74.6385	101.574	117.921	121.03
172561_x_at		13.9503	25.4658	20.276	19.7731	19.465	21.141	19.7731
172562_x_at		34.0922	41.5505	55.0276	39.9268	44.2819	48.8523	72.0946
172563_x_at		67.8108	78.7683	94.0264	69.6317	88.1984	80.7884	81.8606
172564_x_at		236.27	115.711	115.154	85.5373	115.154	211.233	134.249
172565_x_at		114.799	102.824	138.677	112.032	267.87	114.799	102.031
172566_x_at		44.4787	35.3561	40.0611	40.704	68.5187	69.4115	57.3236
172567_x_at		26.9517	23.1242	24.489	25.3168	27.2227	29.5412	29.884
172568_x_at		2514.64	2816.19	2374.14	3012.64	1040.43	936.929	1139.26
172569_x_at		45.0846	62.0217	69.2264	55.3378	57.2407	55.3378	48.684
172570_x_at		1140.54	1339.46	1176.83	958.484	297.436	271.373	260.613
172571_x_at		32.9716	34.3023	42.3361	34.3023	34.3023	35.3507	34.5311
172572_x_at		12.9168	12.3764	12.9168	12.6385	12.9168	21.617	13.4401
172573_x_at		114.07	124.882	171.835	120.663	88.6462	77.7437	92.4724
172574_x_at		12.6865	13.4124	13.4124	11.6131	13.4124	14.391	15.022
172575_x_at		14.3779	16.7142	14.8159	13.8639	14.8159	13.8736	15.866
172576_x_at		22.1341	22.1341	25.7257	22.1341	16.9724	31.571	21.7426
172577_x_at		609.47	438.244	547.426	655.968	774.833	553.181	485.77
172578_x_at		1941.53	2371.41	1939.94	1993.67	989.727	987.82	1114.18
172579_x_at		389.084	435.556	351.076	686.112	435.784	288.241	318.507
172580_at		80	43.8648	58.8105	42.7097	44.5173	76.2885	85.1162
172581_s_at		24.5407	24.4982	18.0766	24.5619	31.5287	40.5167	21.809
172582_x_at		166.513	191.156	152.029	171.642	278.926	244.105	324.438
172583_x_at		48.4163	36.2634	36.1095	41.9411	39.6473	38.56	38.3787
172584_x_at		40.7585	49.7085	50.4624	59.7554	41.1233	43.2877	44.3253
172585_x_at		106.875	142.723	206.312	164.462	97.3894	114.653	77.5091
172586_at		24.4339	19.9595	17.6893	17.6893	14.6383	13.0018	14.9597
172587_x_at		227.68	166.899	159.143	189.798	91.2475	64.1072	107.293
172588_x_at		311.195	141.567	119.371	112.66	134.293	239.141	161.717
172589_x_at		77.6339	53.866	57.7644	66.4511	157.729	50.6557	92.8975
172590_x_at		43.1221	40.075	39.2217	40.1806	46.3723	74.2523	73.6067
172591_x_at		102.779	150.84	124.931	203.784	97.365	106.167	96.804
172592_x_at		35.5157	56.0984	40.4863	44.5651	40.4863	24.9579	40.4863
172593_x_at		33.9306	33.277	40.2934	43.7218	34.9781	34.9781	29.5774
172594_x_at		47.4191	39.5661	33.8656	56.9843	18.6734	29.5778	26.3782
172595_x_at		86.4101	90.1527	90.1527	92.1958	70.3921	147.54	90.1527
172596_x_at		33.0775	30.3455	29.2197	46.1529	28.4762	19.249	24.6325
172597_x_at		21.778	21.1959	26.1515	19.1143	26.7116	20.0574	22.5358
172598_x_at		81.8345	197.665	156.201	196.697	67.6616	92.7169	53.2705
172599_x_at		461.518	449.3	534.169	278.138	454.646	696.558	498.584
172600_x_at		37.335	39.0676	37.335	43.6518	37.335	26.219	38.4105
172601_x_at		13.8044	14.4815	14.7019	14.684	14.2021	14.4815	14.4815
172602_x_at		1565.23	1138.3	1314.17	1063.36	2154.98	2140.94	2282.55
172603_x_at		61.8953	59.9719	61.8953	54.8628	71.3766	87.3825	68.4996
172604_x_at		35.2936	32.4406	33.549	34.4176	34.7253	52.6572	48.5241
172605_x_at		81.9386	142.122	178.924	142.778	68.4086	88.0926	60.4136
172606_x_at		56.0295	61.133	62.1324	46.1944	50.5951	46.0401	57.6936
172607_x_at		136.692	140.92	125.286	154.439	119.531	96.9734	91.2439
172608_x_at		13.1761	12.9778	13.6404	12.2287	14.4439	18.5728	15.7738
172609_x_at		56.4572	58.6664	56.0092	69.25	60.2557	56.4572	50.8426
172610_x_at		74.7567	70.6959	68.3801	78.6097	84.7019	132.837	90.6509
172611_x_at		77.1237	90.9272	91.6079	116.693	77.4255	82.9511	82.0058
172612_x_at		43.1108	33.2755	36.7126	43.7218	32.2934	48.3486	36.7126
172613_x_at		200.287	205.408	198.998	162.014	167.746	186.24	173.897
172614_x_at		26.796	37.2706	34.2756	47.9939	34.2756	47.919	28.5498
172615_x_at		56.053	51.8849	66.9468	56.053	43.6883	62.9893	57.4434
172616_x_at		271.781	1071.16	559.428	525.1	180.295	297.83	179.477
172617_x_at		35.6304	53.154	53.7629	51.764	41.6097	30.9654	38.3397
172618_x_at		700.655	538.118	808.107	538.118	265.161	515.987	435.028
172619_x_at		31.49	29.7485	39.1167	29.6841	31.49	66.0142	30.4698
172620_x_at		189.963	195.684	191.545	244.59	129.02	97.0539	113.83
172621_x_at		51.0639	64.3422	66.601	57.929	52.2599	46.3446	58.5462
172622_x_at		17.0363	19.219	19.4931	16.9653	21.9866	29.095	17.5662
172623_at		14.6875	13.3076	13.7914	13.556	15.5342	26.8336	14.832
172624_x_at		88.2033	68.2633	65.1984	56.5628	58.6259	58.3221	42.0328
172625_x_at		128.298	99.8394	147.243	87.5645	120.479	161.809	128.298
172626_at		53.5493	30.5631	53.5493	26.4173	119.746	105.959	95.8533
172627_x_at		62.2477	65.2912	86.2471	61.6598	155.301	70.8698	45.199
172628_x_at		88.5165	75.6141	80.4821	75.6141	55.1296	59.0284	84.3902
172629_x_at		131.772	166.078	189.635	158.947	97.1239	154.064	122.389
172630_x_at		43.1862	40.7636	54.6105	42.5011	37.4138	39.9252	42.5011
172631_x_at		201.173	210.727	197.269	190.597	222.041	229.383	122.948
172632_x_at		125.93	68.3515	59.9803	60.4165	67.7875	68.3515	84.6135
172633_x_at		91.6112	74.6793	71.067	100.966	75.697	95.413	95.9318
172634_x_at		14.3396	12.724	15.0908	12.6319	15.68	21.9752	19.4391
172635_x_at		316.589	184.221	209.103	131.467	52.0867	42.1156	35.2625
172636_at		51.3638	42.6509	43.7286	43.3461	53.0154	57.7429	60.772
172637_x_at		438.784	398.184	621.921	312.606	398.184	352.272	263.77
172638_x_at		80.4707	79.278	75.809	80.4707	87.8185	85.1796	91.6398
172639_at		22.6676	25.0939	28.2627	23.7386	25.0939	23.0036	26.3879
172640_x_at		42.3408	40.0453	44.9224	38.1431	42.3408	45.1775	44.2319
172641_x_at		2736.7	1682.83	1906.77	1642.78	1389.81	1928.39	1443.64
172642_s_at		1738.85	2646.33	3069.49	2679.65	1524.69	1679.79	2101.54
172643_s_at		23.7849	54.58	52.0877	28.837	18.9131	19.7372	23.1675
172644_at		26.4823	26.1122	24.3585	26.8531	28.4651	26.4823	30.8455
172645_x_at		13.8318	13.1419	13.9546	13.8318	13.8318	13.292	13.8318
172646_x_at		85.817	119.287	111.225	141.542	102.173	87.7174	80.6015
172647_x_at		576.209	566.298	744.92	458.513	638.544	854.431	807.068
172648_at		26.1334	24.362	27.163	22.2717	27.4426	47.2568	27.163
172649_x_at		1054.78	789.06	922.942	578.918	717.716	1084.91	789.06
172650_x_at		465.055	316.296	499.737	292.342	158.744	375.458	272.359
172651_x_at		20.8888	22.5551	20.4565	20.4565	16.6914	17.8121	17.0888
172652_x_at		53.4154	37.9344	42.5814	39.5304	42.5814	48.7545	42.5814
172653_at		13.7906	11.7548	13.7906	13.7906	14.4789	18.728	12.4479
172654_x_at		66.8106	64.4257	68.0898	56.3216	67.8182	73.1604	71.0885
172655_x_at		517.531	360.827	377.414	248.857	102.265	166.979	144.579
172656_x_at		62.7129	62.7129	63.1447	58.5512	65.756	62.7129	69.8007
172657_x_at		658.295	882.601	1137.96	1022.5	439.441	588.812	545.828
172658_x_at		21.7043	19.2516	26.4508	25.9454	26.4823	44.4196	30.4854
172659_x_at		1282.31	1206.39	1116.06	905.889	646.337	657.655	1007.23
172660_s_at		154.38	149.467	239.651	80.9357	205.013	511.821	451.933
172661_x_at		281.244	249.088	390.755	238.112	223.936	396.449	277.37
172662_x_at		119.472	308.009	239.217	201.57	182.065	125.638	170.086
172663_x_at		1208.77	1460.57	1172.6	1333.43	1876.62	2175.08	2170.03
172664_x_at		66.6623	80.9842	79.8651	61.8792	97.1928	106.829	119.867
172665_s_at		16.2085	15.8267	16.5674	16.0771	16.5354	16.2085	16.7767
172666_x_at		91.0207	86.4356	91.0207	86.2536	90.0599	97.7607	110.479
172667_x_at		77.2238	86.8826	99.896	74.9762	86.8826	96.3506	95.8533
172668_x_at		496.117	371.286	496.117	328.734	561.772	849.355	775.327
172669_x_at		70.5315	70.5315	98.7946	59.8606	65.7792	76.7515	90.0193
172670_x_at		66.6523	65.9984	70.1039	91.6659	104.666	88.0628	79.0383
172671_x_at		441.197	370.813	482.036	267.297	210.374	326.413	270.188
172672_x_at		46.9223	70.787	107.633	58.4417	62.5268	93.9985	63.8927
172673_x_at		41.749	35.2065	40.7855	41.749	39.464	48.8609	43.7309
172674_x_at		40.1806	42.217	40.4012	51.6262	38.5155	33.6262	40.1806
172675_x_at		4868.68	4980.46	4022.99	4321.41	1585.25	2456.96	3292.44
172676_x_at		35.5474	81.4584	76.6363	58.0244	32.2346	46.7538	30.3305
172677_x_at		25.375	27.2212	22.9938	25.0741	21.3714	34.887	27.9918
172678_at		143.335	137.93	117.396	96.8402	250.98	458.691	337.996
172679_x_at		507.87	434.141	692.53	434.141	267.618	430.192	355.141
172680_x_at		51.4421	43.8798	39.038	43.1911	46.4586	37.9233	47.8531
172681_x_at		14.8523	15.5163	16.6102	13.6554	17.7626	37.6136	18.9584
172682_x_at		13.7773	13.146	14.1788	13.8206	13.5334	25.9771	16.85
172683_x_at		154.617	233.949	189.25	215.57	326.107	253.755	383.898
172684_x_at		16.8897	17.6473	16.9043	18.22	16.5881	21.4863	15.7272
172685_x_at		375.807	369.948	568.284	294.326	249.314	342.129	305.396
172686_x_at		30.9539	33.7399	33.1253	37.9344	31.3923	43.4877	30.1399
172687_x_at		56.6297	72.868	79.3246	56.6297	51.9747	49.0866	47.4499
172688_x_at		16.2624	16.2624	15.3472	17.0353	17.066	16.2624	19.6301
172689_x_at		4042.33	8922	6412.04	7088.37	4932.89	2787.69	2754.21
172690_x_at		27.7158	33.357	33.357	25.5096	37.5883	40.0661	37.6451
172691_x_at		23.4571	20.0647	23.4571	20.6944	27.5024	33.6189	29.7347
172692_x_at		189.418	189.418	213.892	120.663	143.16	233.184	203.743
172693_at		50.4624	73.5467	74.5956	65.2598	72.0716	72.0716	96.9236
172694_x_at		24.944	25.7257	25.7257	26.6505	25.7257	29.2372	24.54
172695_x_at		28.6748	26.0026	30.2539	28.6748	28.6748	28.7489	28.0975
172696_x_at		71.0835	91.7996	90.1811	102.559	75.7414	116.434	108.753
172697_x_at		2472.28	2011.04	2295.18	1614.79	3701.24	2228.22	2398.5
172698_x_at		300.939	176.617	240.103	141.241	163.321	163.92	142.646
172699_x_at		58.3277	60.2987	59.7393	75.1373	62.656	51.9169	54.7521
172700_x_at		344.055	278.807	311.727	248.227	210.941	217.024	176.556
172701_x_at		781.243	588.47	805.64	479.527	671.119	355.684	496.329
172702_x_at		647.09	501.598	674.359	339.443	587.731	916.007	865.793
172703_x_at		223.47	151.681	176.184	155.929	144.231	121.846	138.108
172704_x_at		42.5107	42.5107	45.2038	38.5298	41.4248	40.2861	42.5107
172705_x_at		72.9374	57.1234	74.1648	58.3158	76.1399	67.8988	46.9044
172706_x_at		331.253	225.855	207.006	172.199	100.834	123.959	115.307
172707_x_at		21.5526	23.5659	25.3462	22.8212	22.8212	22.2046	22.2678
172708_x_at		1062.97	4241.3	2383.33	2900.29	721.059	1307.08	693.506
172709_x_at		212.792	141.463	203.784	134.234	152.223	112.1	119.979
172710_x_at		290.9	174.5	274.53	164.91	169.256	160.988	121.017
172711_x_at		13.3525	12.1415	13.1165	12.6239	14.5676	24.0574	14.8501
172712_x_at		414.225	1539.44	881.57	802.81	259.8	444.684	315.14
172713_x_at		175.746	176.941	174.387	153.018	92.9387	505.436	65.8804
172714_x_at		70.389	100.843	109.802	85.7761	60.7079	70.9931	51.4844
172715_x_at		79.758	79.758	93.2762	73.2663	70.8036	231.817	37.3396
172716_x_at		232.987	186.079	203.746	155.941	109.723	568.091	66.4576
172717_x_at		123.773	123.773	74.0983	134.044	200.014	70.5588	152.058
172718_x_at		174.909	137.074	86.2471	166.513	137.074	120.008	103.842
172719_x_at		33.2242	28.3395	30.1691	30.8455	28.8129	40.0875	43.3395
172720_x_at		128.173	110.536	105.493	110.536	121.292	60.2131	110.536
172721_x_at		62.5272	85.3664	74.0624	75.2226	67.3949	54.1332	78.2483
172722_x_at		50.8215	46.3549	41.0677	44.2423	86.9159	38.8392	64.2421
172723_x_at		475.336	375.402	434.272	234.925	614.656	178.227	301.369
172724_x_at		66.5524	75.8505	72.8008	75.1512	63.5291	74.6399	64.7369
172725_x_at		68.1375	79.7135	80.7186	70.9321	63.8566	69.1033	72.8193
172726_x_at		502.594	373.338	482.937	326.817	295.113	292.541	276.65
172727_x_at		82.1814	280.93	297.87	124.641	124.641	124.641	106.449
172728_x_at		171.165	281.414	322.427	293.192	126.423	122.007	84.6413
172729_x_at		120.42	98.2148	110.203	94.0497	108.619	146.333	72.3439
172730_x_at		118.453	226.307	341.8	138.304	109.71	116.926	62.1997
172731_x_at		482.746	1138.95	1092.03	1107.07	434.936	494.392	344.465
172732_x_at		862.298	1067.03	1270.86	725.562	1191.44	1680.95	1543.92
172733_x_at		802.513	550.413	925.993	550.413	347.313	576.322	416.038
172734_x_at		53.5681	55.5853	62.082	55.5853	47.8236	75.788	52.528
172735_x_at		304.099	221.335	279.504	203.655	382.582	105.893	204.311
172736_x_at		309.968	215.57	266.811	167.034	371.932	103.191	203.497
172737_x_at		117.106	95.0598	92.1402	128.053	51.5883	76.1101	62.1324
172738_x_at		55.2369	56.2123	61.813	66.6421	43.1117	35.8178	38.5298
172739_at		61.2884	88.3129	144.466	76.9591	141.974	207.922	162.985
172740_x_at		20.3568	21.6609	22.6071	19.8929	16.5153	20.3568	20.3568
172741_x_at		1218.51	806.149	782.166	460.392	278.991	348.712	273.157
172742_x_at		174.597	152.206	137.876	219.213	83.7422	105.086	65.5909
172743_x_at		46.6682	106.107	107.096	79.446	52.7092	72.9478	52.9206
172744_at		19.1072	20.7032	19.921	20.5545	19.921	17.8121	19.0514
172745_x_at		35.7215	34.938	36.6498	33.8036	33.8007	38.9425	35.7215
172746_x_at		191.113	163.213	229.358	117.153	314.073	95.3402	153.333
172747_x_at		436.655	1214.08	961.016	936.585	398.704	471.067	328.205
172748_x_at		427.87	1174.77	1018.64	901.669	439.662	552.8	360.84
172749_x_at		92.0545	144.518	232.633	105.814	96.1769	108.116	69.679
172750_x_at		636.241	584.035	636.241	398.757	2588.66	1925.61	2564.83
172751_x_at		28.3539	35.1832	31.2058	31.9979	27.1819	31.2058	31.2058
172752_x_at		29.8885	25.8378	25.4835	28.0343	26.2501	17.7688	25.8378
172753_x_at		448.29	311.644	440.927	247.326	287.333	277.46	245.948
172754_x_at		210.191	242.941	316.957	276.109	161.12	280.373	134.656
172755_x_at		33.3444	37.0189	38.4034	38.8816	47.8776	39.8484	41.8349
172756_x_at		78.0064	139.004	222.132	96.2928	96.8056	94.1694	96.2928
172757_x_at		2219.22	3572.24	3507.34	4203.32	1672.07	1994.13	1660.33
172758_x_at		884.655	699.3	922.512	463.531	777.413	1264.4	904.239
172759_x_at		47.5134	110.499	129.397	57.867	66.5944	40.8819	49.7683
172760_x_at		1228.87	4825.72	2483.87	3583.58	779.506	1529.22	713.013
172761_x_at		630.127	475.817	726.346	388.451	416.313	516.064	435.857
172762_x_at		446.627	960.675	952.227	934.267	360.247	460.055	317.852
172763_x_at		540.44	386.141	484.932	323.574	334.907	430.017	372.947
172764_x_at		774.318	528.889	596.655	445.819	489.344	667.353	494.496
172765_x_at		416.798	1032.33	859.234	881.512	369.522	466.275	357.154
172766_x_at		454.77	1100.82	986.036	1046.03	391.074	478.574	343.616
172767_x_at		421.655	1021.27	901.638	936.18	364.644	467.178	307.9
172768_x_at		80.1236	59.4963	64.6318	69.5904	109.44	108.03	95.5458
172769_x_at		154.329	134.85	116.728	165.191	341.057	212.927	248.042
172770_x_at		117.153	163.253	201.945	139.109	88.4722	180.513	90.4219
172771_x_at		111.412	170.792	183.305	115.214	89.3271	115.214	84.2583
172772_x_at		147.354	206.49	345.277	144.803	68.244	60.3702	69.0075
172773_x_at		240.892	348.013	313.804	389.824	193.307	122.749	208.332
172774_x_at		604.758	657.214	983.314	492.027	610.137	721.473	799.36
172775_x_at		105.161	103.456	105.161	100.079	100.845	140.453	105.161
172776_x_at		91.6444	91.6444	91.6444	93.9054	89.9593	71.2995	90.7478
172777_x_at		588.498	532.629	618.112	399.846	704.308	916.362	779.285
172778_x_at		437.47	337.371	371.017	275.397	224.791	340.822	262.429
172779_x_at		190.013	216.404	307.751	285.527	135.264	308.855	120.463
172780_x_at		39.6696	37.1679	42.8126	31.2058	35.275	54.1916	41.4558
172781_x_at		248.955	318.221	454.579	243.027	83.0087	92.733	77.2979
172782_x_at		196.967	293.756	374.022	183.484	88.9413	122.66	68.9183
172783_x_at		66.8212	69.0212	72.3374	67.0978	72.3374	105.271	106.629
172784_x_at		203.684	394.798	464.502	345.095	155.657	149.433	144.119
172785_x_at		71.3332	112.484	148.657	72.7424	97.8915	105.493	100.87
172786_x_at		68.3801	72.3811	67.3505	64.8626	63.0764	74.7953	84.4536
172787_x_at		331.941	327.006	415.36	246.506	236.2	401.432	271.114
172788_x_at		618.725	681.846	843.994	465.913	809.74	908.928	931.177
172789_x_at		104.852	162.684	182.143	108.612	121.477	107.05	110.455
172790_x_at		84.3426	81.4533	106.568	61.506	79.7008	85.5861	67.9905
172791_x_at		215.57	361.293	452.145	344.184	202.017	268.298	255.452
172792_x_at		145.017	112.865	136.153	134.3	148.138	107.701	134.3
172793_x_at		36.1229	52.2878	70.8218	143.115	46.4298	52.2878	37.7522
172794_x_at		70.2022	104.878	106.475	85.9332	87.3399	78.1612	85.9332
172795_x_at		328.571	414.416	446.887	366.526	488.341	376.056	385.427
172796_x_at		39.743	40.3444	45.5435	39.6471	39.5187	54.8243	48.0275
172797_x_at		431.249	1211.79	999.313	1058.23	382.844	511.034	321.989
172798_x_at		87.8127	101.384	118.93	101.384	82.9984	110.946	101.434
172799_x_at		1056.89	438.404	511.327	379.874	142.714	170.924	321.141
172800_x_at		79.4484	58.6891	68.4254	65.4687	54.5486	45.0279	47.7749
172801_x_at		829.641	446.984	585.534	339.827	287.848	248.011	257.521
172802_x_at		90.4062	70.0051	79.6486	70.6411	73.3178	64.6551	73.3178
172803_x_at		269.098	171.464	239.141	125.345	177.327	146.394	151.292
172804_x_at		84.4536	85.1824	89.6478	79.3451	55.6477	79.7642	68.3647
172805_x_at		208.827	152.249	237.355	141.76	189.949	408.87	252.106
172806_x_at		21.4979	24.218	26.2155	26.4662	19.6598	22.9907	19.528
172807_x_at		4685.17	4321.57	5467.44	4295.7	3701.92	4522.18	4321.57
172808_x_at		184.438	158.514	119.253	132.355	253.719	184.438	294.813
172809_x_at		270.568	221.222	249.376	230.513	241.629	539.856	172.954
172810_x_at		120.064	119.401	115.629	110.238	117.237	144.918	138.581
172811_x_at		66.1477	60.6667	69.4905	86.4757	68.1015	66.1477	46.7925
172812_x_at		32.7359	38.7562	35.2035	29.2038	34.9541	31.7406	33.6885
172813_x_at		91.4158	114.207	121.241	101.434	101.434	102.43	101.441
172814_x_at		22.1327	20.5239	22.6906	20.8239	22.8371	27.3689	22.484
172815_x_at		78.2713	86.5446	94.3977	80.5457	61.3151	107.749	74.7953
172816_x_at		3682.61	3181.76	2566.14	3364.37	4932.62	2715.25	3707.54
172817_x_at		101.434	274.521	334.27	310.201	113.379	59.6927	85.5072
172818_x_at		109.666	145.631	152.029	155.459	126.683	156.285	126.268
172819_x_at		94.4136	254.013	309.082	270.413	103.489	54.6216	85.7288
172820_x_at		4442.33	2116.18	2571.36	1654.08	722.389	943.663	752.941
172821_x_at		184.698	144.036	184.342	126.912	137.121	115.858	132.566
172822_x_at		63.0931	59.5371	63.4763	62.0071	63.0931	67.5988	63.0931
172823_x_at		1349.01	904.041	1244.47	791.123	616.288	956.45	745.973
172824_x_at		144.027	142.105	206.128	118.28	108.048	171.194	139.127
172825_x_at		132.089	120.48	183.446	109.673	106.569	136.083	107.758
172826_x_at		287.637	221.398	320.419	187.613	254.37	218.529	194.933
172827_x_at		54.8696	58.0397	54.4544	57.7101	50.4096	55.9128	62.5369
172828_x_at		72.2455	176.556	225.544	178.046	75.1356	36.1996	61.7392
172829_x_at		134.98	329.613	354.708	168.406	167.427	160.328	143.707
172830_x_at		115.814	252.798	347.925	283.155	101.753	57.9361	88.4532
172831_x_at		212.862	561.072	619.747	328.727	185.756	221.225	270.269
172832_x_at		109.717	89.7023	107.755	90.5968	68.0821	91.3045	74.7953
172833_x_at		764.298	765.447	847.625	618.113	987.946	1117.37	1057.16
172834_x_at		114.165	151.098	165.628	122.249	82.5629	105.913	100.755
172835_x_at		855.42	586.78	843.051	586.78	360.98	582.555	487.958
172836_x_at		31.3038	39.9124	41.3279	32.5362	35.9611	35.9611	36.3919
172837_x_at		98.6145	267.441	317.615	284.285	108.361	97.6289	110.655
172838_x_at		453.075	321.4	252.884	421.472	260.684	124.052	159.878
172839_x_at		18.8708	25.0635	25.3745	19.8076	22.1976	21.4178	19.7001
172840_x_at		37.4962	89.9355	74.1107	48.8861	47.4865	32.3839	35.61
172841_x_at		90.9363	174.435	159.399	147.987	90.9363	71.0214	63.1207
172842_x_at		308.634	514.107	619.017	463.086	178.999	385.638	254.841
172843_x_at		102.059	233.677	297.19	277.517	122.39	53.9256	98.6102
172844_x_at		68.8926	64.2442	79.6109	58.615	88.0268	96.707	42.5814
172845_x_at		234.298	238.485	236.627	245.077	230.893	142.364	232.273
172846_x_at		162.228	300.953	216.704	398.897	132.433	79.2815	124.186
172847_x_at		65.8722	77.2551	87.5262	78.4324	70.0698	73.7003	87.6488
172848_x_at		926.831	679.146	1051.14	459.841	1140.98	1288.83	1261.01
172849_x_at		30.6317	54.9356	42.2439	40.4084	37.402	30.9083	20.804
172850_x_at		69.1043	200.287	247.901	170.836	95.4884	82.2532	86.5848
172851_x_at		246.864	216.393	295.004	180.281	219.435	307.97	237.563
172852_x_at		116.343	174.511	207.838	166.156	107.457	128.809	93.0057
172853_x_at		77.3881	140.935	147.528	103.513	73.724	103.513	76.1479
172854_x_at		94.2197	148	178.987	115.154	69.2913	127.823	83.8617
172855_x_at		98.0877	103.377	94.6458	110.588	114.28	69.8511	92.9007
172856_x_at		125.755	122.658	123.934	128.469	293.825	329.372	300.813
172857_x_at		94.1054	144.33	145.157	114.475	82.6249	128.461	91.7112
172858_x_at		78.2065	278.198	146.424	106.108	57.8169	99.5417	78.1684
172859_x_at		65.1352	64.1786	74.2971	74.2971	67.4214	93.8539	84.8961
172860_x_at		467.263	380.07	415.221	333.341	280.542	462.97	351.975
172861_x_at		99.3987	251.054	304.746	285.99	100.766	99.0084	74.3308
172862_x_at		899.35	634.554	825.983	477.984	750.755	260.181	522.441
172863_x_at		3029.07	4027.13	4135.02	3172.25	5097.16	5802.95	5402.6
172864_x_at		166.697	268.963	252.267	229.698	102.573	45.0333	95.0588
172865_x_at		5887.01	4702.04	5704.27	4702.04	3558.16	4288.78	4545.71
172866_x_at		33.9406	55.2823	55.2823	69.8734	76.8966	72.1615	46.4031
172867_x_at		394.409	353.641	473.202	272.942	394.409	497.382	502.017
172868_x_at		21.9774	31.5624	27.2247	25.7351	24.9018	24.8158	26.0285
172869_x_at		274.088	257.484	216.553	256.612	74.2381	109.924	87.7097
172870_x_at		232.858	219.584	190.955	249.753	62.1893	101.696	83.2896
172871_x_at		556.673	555.174	1019.36	417.641	583.017	752.836	735.376
172872_x_at		1144.57	688.275	761.44	430.017	888.091	1473.22	1483.04
172873_x_at		118.383	129.06	85.0122	114.102	94.4567	114.102	125.418
172874_x_at		299.355	291.684	475.452	214.553	249.703	320.471	262.226
172875_x_at		39.7762	39.7762	39.7762	39.7762	40.1285	39.7762	39.2874
172876_x_at		107.39	130.165	160.822	134.149	118.095	137.006	125.021
172877_x_at		38.7281	45.3491	51.6892	32.2611	57.7746	79.8912	51.4314
172878_x_at		161.414	127.811	203.34	120.135	129.126	170.998	123.922
172879_x_at		147.121	117.032	176.626	102.435	127.027	139.838	104.381
172880_x_at		53.3164	47.5283	53.3164	53.8857	69.3636	39.3545	56.7363
172881_x_at		390.873	420.832	551.898	261.918	483.227	742.663	703.936
172882_x_at		95.2444	98.5001	102.626	87.2923	86.1614	95.5689	114.889
172883_x_at		5469.88	4548.4	6562.25	4054.76	4584	5316.6	4930.14
172884_x_at		87.2315	83.6335	127.572	116.34	94.1487	99.2423	92.9848
172885_x_at		68.2948	73.3531	99.5579	77.0733	51.5152	68.2948	49.6638
172886_x_at		94.8298	91.1474	77.9049	70.4151	71.0919	71.7224	73.4581
172887_x_at		98.659	116.167	134.107	100.304	73.3172	100.304	89.9102
172888_x_at		25.6085	26.719	33.291	122.459	23.7678	39.2161	19.9468
172889_x_at		61.345	97.9604	108.998	74.0767	53.3173	89.277	63.3901
172890_x_at		6869.75	5389.97	5771.22	5359.56	4378.64	4731.73	5029.49
172891_x_at		1101.13	786.613	966.497	611.048	818.762	1295.74	996.57
172892_x_at		2644.61	2338.23	3976.74	1547.71	2557.61	3222.84	3803.54
172893_x_at		84.828	135.341	181.268	110.125	77.293	100.518	63.5672
172894_x_at		14.3517	18.7047	17.7983	17.9391	18.62	22.5402	27.3457
172895_x_at		377.187	265.531	368.798	266.441	417.667	903.847	249.098
172896_x_at		57.1075	84.8023	95.5302	70.5203	50.1405	70.5203	67.0126
172897_x_at		22.4407	22.6741	23.4101	21.7395	24.3928	27.826	36.0704
172898_x_at		104.834	127.427	143.321	112.932	55.2899	67.1432	104.834
172899_x_at		386.405	448.613	735.798	341.79	395.229	470.17	532.189
172900_x_at		52.9909	75.3931	72.078	62.3144	44.0232	51.8746	50.4302
172901_x_at		2812.18	3583.04	2990.1	2442.35	3375.01	5333.13	3082.47
172902_x_at		277.855	117.31	147.35	92.9306	107.873	107.873	59.6618
172903_x_at		114.173	160.228	182.07	141.461	113.578	168.87	98.3102
172904_x_at		65.1067	65.1067	79.4463	65.1067	47.4897	72.9478	57.435
172905_x_at		84.1809	141.883	163.128	111.977	66.5336	114.141	60.0337
172906_x_at		80.5108	125.049	162.757	101.389	61.7307	94.0818	63.3254
172907_x_at		79.4309	140.994	151.37	115.885	88.4577	106.561	64.9503
172908_x_at		300.733	443.301	491.54	404.855	192.932	310.242	253.413
172909_x_at		109.436	124.602	118.193	137.392	82.6575	110.26	110.26
172910_at		3084.92	2896.62	4695.58	1714.44	2450.51	4892.88	3344.08
172911_x_at		3868.06	2829.84	4556.38	1914.02	2631.31	4866.18	3145.13
172912_x_at		270.266	286.578	187.925	278.271	112.312	86.7023	90.0453
172913_x_at		510.979	1320.39	1174.33	1201.06	465.731	627.662	409.149
172914_x_at		105.264	97.2376	70.723	96.9919	96.8844	27.1824	88.9362
172915_x_at		77.3345	130.821	136.461	149.616	73.6719	92.31	72.0831
172916_x_at		100.441	281.592	339.398	323.26	95.0568	72.2136	80.4747
172917_x_at		391.855	393.322	459.979	349.541	317.812	532.613	422.655
172918_x_at		378.27	402.109	434.592	345.565	309.982	538.437	392.149
172919_x_at		550.07	589.283	743.478	516.198	478.414	541.249	745.141
172920_x_at		214.341	223.166	159.857	247.72	192.096	144.361	140.251
172921_x_at		101.11	106.021	112.488	87.606	117.87	148.09	106.918
172922_x_at		122.489	140.068	191.235	137.851	98.4876	151.446	100.392
172923_x_at		301.398	301.398	201.464	300.376	453.632	295.31	374.246
172924_x_at		99.235	166.139	298.007	135.419	107.216	121.151	71.4474
172925_x_at		112.613	157.64	162.988	123.489	83.6903	130.58	96.7927
172926_x_at		3138.12	7246.56	4599.67	5433.63	3612.41	2065.55	2098.39
172927_x_at		112.523	149.977	186.334	116.413	86.8507	112.523	83.0914
172928_x_at		119.323	172.79	175.056	139.133	83.8599	140.412	89.9687
172929_x_at		136.542	125.796	131.952	136.542	151.576	195.025	126.505
172930_x_at		87.2183	85.1528	88.2393	67.513	85.1528	95.3414	78.3737
172931_x_at		502.563	575.658	697.622	463.695	437.184	727.13	501.708
172932_x_at		122.818	98.3486	130.966	110.72	122.818	120.1	155.85
172933_x_at		76.7949	94.7251	77.5514	93.6404	78.4324	56.8173	77.5063
172934_x_at		76.151	136.672	154.914	93.9912	90.2197	105.158	69.8396
172935_x_at		93.3034	108.182	99.013	102.569	99.013	108.707	87.1778
172936_x_at		44.5074	45.6257	53.3446	45.6257	45.197	48.0982	45.6257
172937_s_at		12.8075	15.8453	13.9503	13.5106	14.3213	23.9674	14.3213
172938_x_at		81.0699	117.781	130.582	86.8732	72.6433	86.235	71.6854
172939_x_at		3920.64	2949.59	4597.28	2218.79	3689.9	5520.08	3939.53
172940_x_at		218.413	308.011	240.011	287.298	137.262	81.0695	131.194
172941_x_at		63.0931	61.4923	93.2692	63.0695	70.0735	127.681	65.6599
172942_x_at		614.155	414.737	302.332	291.554	301.508	390.986	271.666
172943_x_at		96.8784	114.242	144.512	96.8784	72.3402	72.3234	85.2016
172944_s_at		26.3415	31.375	31.9402	25.7464	67.401	37.2195	31.375
172945_s_at		371.827	203.105	112.577	194.193	513.97	243.453	682.961
172946_s_at		7253.45	6735.66	7344.5	5565.82	6468.7	7996.19	6831.45
172947_at		177.319	155.686	151.838	138.252	147.776	201.599	145.04
172948_at		57.3643	67.0126	69.9386	62.3574	78.854	93.0489	73.4248
172949_s_at		62.1324	50.275	33.9396	62.1324	171.056	51.7779	102.168
172950_at		54.4103	51.5152	47.4377	51.5152	51.5152	51.4793	52.9706
172951_s_at		252.653	445.859	353.971	362.513	466.761	177.327	521.984
172952_s_at		95.5297	73.0408	84.0431	88.8382	158.531	125.801	113.389
172953_s_at		18.0105	18.0105	18.0457	16.6894	15.9989	21.3638	19.3417
172954_at		19.7169	17.2645	20.8112	18.551	20.2933	24.4832	19.7169
172955_s_at		39.9725	42.1815	39.9725	36.9656	48.0129	39.9725	39.9725
172956_at		41.072	31.9335	30.917	31.1224	41.072	61.9502	53.3772
172957_s_at		22.7632	24.3334	22.7632	22.541	22.7632	22.7632	22.441
172958_s_at		54.4651	48.9136	48.9136	51.3647	48.9136	45.8241	43.007
172959_s_at		31.2614	28.6941	25.0219	28.3099	29.5337	32.0843	48.0005
172960_x_at		652.054	641.571	502.36	492.027	841.939	1056.17	875.159
172961_x_at		258.127	192.537	185.392	226.782	317.974	279.232	215.434
172962_at		31.7945	28.4073	33.6771	21.8682	30.1529	28.9658	43.3473
172963_x_at		206.279	138.962	244.898	169.782	179.465	398.317	215.204
172964_x_at		726.755	875.643	1567.87	592.783	1011.14	1364	1604.58
172965_x_at		95.4908	127.699	175.043	97.0864	92.1421	73.1253	79.1566
172966_x_at		113.528	137.952	157.75	152.365	102.747	124.191	128.469
172967_x_at		291.87	264.97	238.146	258.092	281.277	128.064	130.222
172968_x_at		165.617	462.353	384.818	327.963	166.263	239.141	162.653
172969_x_at		958.306	3446.8	2217.42	1813.84	675.333	1055.58	619.206
172970_x_at		436.943	1106.88	883.068	1093.18	376.177	475.18	317.614
172971_s_at		178.927	178.927	210.87	199.637	150.473	178.927	178.927
172972_s_at		171.912	136.161	181.759	133.051	233.522	301.714	232.93
172973_at		317.892	312.786	178.299	322.444	366.813	155.929	548.764
172974_s_at		189.128	103.082	135.454	102.688	156.329	264.227	89.1608
172975_at		523.257	482.265	375.055	437.496	862.358	658.698	501.537
172976_s_at		14.6945	15.2838	14.4455	15.9679	21.7084	15.7838	15.3377
172977_at		29.3102	30.1994	30.0532	30.7448	43.5623	52.1945	37.1208
172978_s_at		2199	1976.88	1291.49	2115.08	2479.01	2188.86	2558.06
172979_at		189.87	170.333	81.7682	151.32	146.031	143.04	104.859
172980_s_at		171.335	180.513	162.39	183.027	229.202	126.681	284.184
172981_s_at		305.284	303.76	277.948	427.651	285.198	244.134	305.284
172982_s_at		24.6814	18.4326	23.5113	22.8539	26.259	31.6561	30.1625
172983_s_at		13.5712	13.4341	14.2017	13.549	16.8935	13.8814	22.8154
172984_s_at		144.434	100.223	110.201	110.832	92.5373	163.927	100.448
172985_at		102.962	76.4241	101.22	82.3064	78.7562	64.3759	52.7655
172986_s_at		400.972	532.284	508.153	543.575	841.052	543.575	915.135
172987_s_at		78.943	93.2342	94.7475	94.7475	219.445	76.4913	216.511
172988_s_at		99.8024	72.4295	56.2405	76.5952	189.26	138.277	122.889
172989_s_at		75.3654	115.642	90.0124	141.967	54.8882	36.7672	21.3799
172990_at		15.4656	16.9637	17.1407	17.0427	21.356	17.1199	19.6387
172991_at		95.8691	67.452	67.452	67.452	64.2576	85.0805	50.3376
172992_s_at		434.191	462.855	528.938	516.073	199.427	128.17	230.919
172993_at		35.674	32.4471	36.7899	36.7899	42.1888	31.3681	39.6196
172994_at		565.62	467.77	544.58	485.874	802.253	745.046	283.189
172995_at		24.9648	23.2267	23.7984	25.5662	24.4296	31.6471	25.8378
172996_s_at		503.934	624.213	410.761	606.855	920.952	689.656	667.041
172997_s_at		44.3485	28.5782	34.13	29.3797	37.8086	103.15	19.1844
172998_s_at		21.7581	24.7554	21.7581	19.5648	26.0005	18.3624	21.7395
172999_s_at		1060.99	803.984	784.865	625.216	870.63	1005.61	1092.97
173000_s_at		610.798	610.798	652.808	640.905	610.798	417.09	614.529
173001_s_at		463.986	473.916	292.438	482.795	807.069	577.324	845.841
173002_s_at		54.4651	54.5887	48.1266	65.5865	99.834	65.3059	98.1349
173003_s_at		36.3813	41.8861	36.4113	49.1785	34.3955	18.4824	36.6638
173004_s_at		73.7912	37.1393	37.1393	29.9661	37.1393	46.2108	20.3787
173005_at		26.153	25.1071	23.0851	23.6957	27.6527	25.4311	52.642
173006_s_at		528.25	606.113	439.595	478.848	450.86	528.25	539.918
173007_s_at		1648.76	1270.91	1729.5	1797.39	2280.75	2862.86	2496.94
173008_s_at		263.11	396.018	372.321	419.425	222.11	146.391	211.841
173009_s_at		506.287	505.718	276.315	471.224	819.34	542.384	773.259
173010_at		347.707	425.808	269.508	418.872	506.47	249.732	412.277
173011_at		112.241	87.3108	70.3207	70.1312	140.487	114.543	168.481
173012_at		100.437	97.9067	81.354	100.437	95.4612	112.47	129.04
173013_at		37.7628	32.6041	32.2494	33.6084	58.7012	46.0011	56.149
173014_at		115.445	143.003	95.0587	114.857	80.8848	106.032	63.9874
173015_s_at		72.4928	87.0827	97.4315	83.5407	82.1505	83.5407	93.403
173016_s_at		160.643	117.963	116.448	116.448	72.1102	87.4672	127.074
173017_at		743.324	1126.31	571.233	817.049	1021.57	872.261	1002.68
173018_s_at		777.578	887.998	1043	833.116	964.979	955.849	775.139
173019_s_at		23.5967	33.9135	31.6134	25.3995	16.4997	21.4297	21.9007
173020_s_at		47.4398	107.066	108.158	78.2836	75.2206	24.9674	78.3383
173021_s_at		178.174	170.442	147.883	142.421	252.392	156.295	292.713
173022_at		79.5317	84.4012	81.1128	85.2102	70.8036	46.4438	74.5976
173023_at		148.679	168.316	153.801	191.727	382.984	215.881	318.579
173024_s_at		28.9033	28.9033	23.6236	28.9033	32.9239	39.8996	28.9033
173025_s_at		241.167	249.096	198.07	195.544	331.049	323.841	228.798
173026_at		345.246	267.092	243.536	219.282	345.998	326.883	621.617
173027_s_at		116.982	155.872	94.1344	139.95	26.8624	23.7122	26.8461
173028_s_at		163.254	112.903	94.7198	100.289	99.013	127.662	116.486
173029_s_at		203.166	149.335	152.029	166.598	346.933	348.189	451.551
173030_at		53.849	33.7274	39.7762	37.9138	55.6429	66.0872	51.9469
173031_s_at		95.7069	69.1899	69.0628	79.0618	78.6803	63.4622	95.7647
173032_at		26.719	21.3916	23.3611	26.719	26.719	34.887	32.8463
173033_at		57.5062	57.5062	77.1429	61.471	50.9774	55.2043	56.1561
173034_s_at		338.155	329.327	386.181	426.324	395.374	729.66	595.44
173035_s_at		51.5152	44.3915	51.1365	47.2775	51.5152	65.946	67.3222
173036_s_at		131.195	66.3334	58.3503	301.835	211.788	486.284	44.353
173037_at		756.272	778.883	688.055	751.041	597.084	663.575	769.03
173038_at		21.5373	17.0258	19.7006	22.3953	59.0606	22.3953	42.8677
173039_s_at		113.993	81.7614	61.8668	89.4367	93.6062	89.4367	97.1713
173040_at		82.7399	78.3422	52.194	84.4999	130.385	82.5971	112.861
173041_s_at		103.927	100.437	96.6775	103.927	144.735	203.675	81.8139
173042_s_at		19.165	17.3997	18.4421	17.3411	22.7183	34.5339	22.1383
173043_at		818.984	647.698	769.598	596.43	1181.07	1472.56	1523.35
173044_at		1356.38	1135.84	938.115	1210.13	2124.62	2783.86	2340.84
173045_at		24.4904	21.8244	25.0605	77.7128	26.0139	20.3779	27.2247
173046_at		19.8623	19.0067	19.1103	19.8623	18.4816	23.2597	21.8474
173047_s_at		139.376	139.376	142.82	139.376	252.397	56.9512	123.745
173048_at		29.8099	26.8392	28.1913	28.2396	30.039	35.887	29.7485
173049_at		895.946	1155.28	729.706	854.712	525.8	399.877	357.446
173050_at		189.932	223.441	124.465	208.839	296.486	204.856	302.509
173051_s_at		21.3147	25.4291	28.3927	21.3638	124.657	466.994	37.0375
173052_at		1312.21	1372.02	1227.39	1318.46	827.174	759.408	824.765
173053_s_at		172.224	243.209	178.013	330.144	186.294	110.659	75.2797
173054_at		85.4348	103.044	62.3332	86.5136	133.908	143.049	118.048
173055_s_at		4480.11	4779.66	4411.95	5002.27	7352.39	7710.08	7247.28
173056_at		293.798	273.041	175.513	215.798	271.091	163.763	169.435
173057_at		42.7469	43.8593	40.2934	38.3741	53.0456	66.8172	64.7965
173058_s_at		128.298	105.764	109.926	102.16	195.756	175.379	193.489
173059_at		751.541	684.441	343.054	458.458	1031.48	859.592	1193.72
173060_s_at		29.4014	28.384	31.6456	25.1062	32.614	29.4014	29.4014
173061_at		14.5058	15.0803	15.6765	13.9576	15.681	18.6643	15.145
173062_at		25.6028	23.7277	27.4109	23.8791	30.7507	35.8641	29.118
173063_at		33.9136	30.2504	30.3904	26.719	32.5362	44.851	33.2813
173064_at		74.812	66.2788	75.9396	83.2375	97.4906	75.9396	80.5482
173065_at		187.501	158.024	141.621	162.228	523.983	411.982	573.502
173066_at		303.841	314.744	235.626	298.176	191.733	84.5041	263.063
173067_at		189.723	175.011	203.355	215.794	345.8	403.494	245.87
173068_at		353.472	237.47	193.066	237.47	221.406	220.32	252.625
173069_at		212.57	152.515	85.0073	168.879	555.637	290.734	299.689
173070_s_at		287.9	276.298	283.313	363.513	330.348	323.154	342.498
173071_s_at		292.275	169.942	294.037	178.584	34.6751	67.7693	39.6999
173072_at		27.4736	34.8517	27.4736	29.7145	19.5019	20.1178	23.5199
173073_s_at		34.0596	27.8336	32.3144	30.1674	36.5697	34.6751	32.3144
173074_at		144.646	119.317	141.501	144.646	191.781	132.704	164.932
173075_at		402.633	528.286	313.203	530.696	330.211	220.548	267.413
173076_s_at		94.1434	90.6794	72.7817	93.7883	165.555	60.4279	94.9134
173077_s_at		118.729	157.114	127.179	157.114	250.044	156.023	186.59
173078_at		79.4194	105.264	91.3437	99.1702	165.873	105.264	215.795
173079_s_at		79.2961	65.0328	59.276	79.2961	113.526	73.0246	108.414
173080_s_at		252.416	246.359	251.17	207.344	251.17	283.554	281.933
173081_s_at		19.3417	18.9703	19.2287	19.8053	17.3541	34.4682	19.3417
173082_at		19.7205	18.0534	21.6895	17.867	24.0258	20.1707	25.8135
173083_s_at		49.7786	27.4381	26.6381	30.3814	25.4941	18.2182	23.1875
173084_at		1927.11	2163.39	1624.53	2100.11	1867.41	2355.67	1913.09
173085_at		245.641	183.839	143.014	167.024	778.1	640.704	697.791
173086_s_at		1293.98	1031.28	520.786	812.085	1064.85	984.196	921.713
173087_s_at		3668.31	3675.94	4025.57	2583.81	2733.28	4479.14	4032.18
173088_s_at		43.0589	37.2661	42.2977	42.2977	45.4877	50.1668	39.621
173089_at		29.289	29.0593	29.3971	29.0593	30.7176	35.9073	29.289
173090_s_at		19.3456	18.2983	22.0168	22.1919	29.1999	47.6603	23.0084
173091_at		14.3713	15.4198	15.8501	16.5514	15.315	20.9267	14.3797
173092_at		65.9757	46.6569	50.4096	46.6115	133.181	118.001	106.505
173093_s_at		37.5053	29.4956	30.6627	30.3275	67.8781	41.0912	51.9351
173094_s_at		88.7444	80.779	75.2062	82.2829	82.2829	87.3826	83.901
173095_at		71.2205	68.7055	68.4074	65.6193	68.7055	80.2844	75.1037
173096_at		70.9368	59.6576	66.0751	65.1638	82.5751	100.093	96.5793
173097_at		22.0182	22.1341	22.0293	21.6005	32.1669	22.1341	25.2847
173098_at		654.298	718.637	398.769	726.466	841.705	704.859	889.22
173099_at		18.081	18.6267	18.3292	15.204	20.1803	18.081	18.081
173100_s_at		2184.92	2252.53	2250.17	2936.8	2016.58	1744.31	2689.29
173101_at		591.643	486.539	445.932	521.011	516.677	509.341	649.785
173102_at		21.0952	19.9472	22.8869	19.3779	22.6479	19.3779	27.5024
173103_s_at		66.4635	48.731	48.3759	49.6385	45.7674	44.7949	45.9176
173104_at		1778.4	2089.73	2067.52	1387.75	2089.73	2850.62	2840.98
173105_at		81.2237	81.2237	60.1046	57.9287	102.748	64.7202	147.373
173106_at		328.809	234.027	195.999	200.819	172.737	131.853	201.345
173107_at		111.365	109.296	56.7989	106.246	174.04	126.418	126.137
173108_at		279.898	232.65	279.898	220.618	279.898	400.881	476.358
173109_s_at		53.5697	40.0234	46.705	40.5557	20.2215	13.2276	29.4198
173110_at		31.3341	31.5034	28.7237	29.3508	39.737	35.4605	35.5093
173111_s_at		636.241	815.455	636.241	686.501	590.541	415.747	626.741
173112_s_at		5339.11	4730.57	5642.39	4718.03	3543.25	4382.63	4201.16
173113_at		1294.9	1278.07	1160.67	1389.61	2294.39	1992.35	2042.03
173114_s_at		2687.65	3142.75	2352.81	2582.23	3094.18	2836.18	3469.84
173115_s_at		292.883	328.77	245.908	350.727	369.253	184.698	327.184
173116_s_at		217.195	290.955	224.369	222.508	113.003	107.13	83.4474
173117_at		28.3929	25.8378	28.2255	23.4571	35.9967	35.9611	30.3466
173118_s_at		329.252	306.155	262.541	300.253	336.55	227.655	312.405
173119_s_at		82.1201	101.712	66.7604	96.8905	98.5235	104.608	159.61
173120_s_at		203.218	228.296	136.547	232.57	328.527	201.598	413.329
173121_s_at		42.2977	35.4697	23.7437	39.521	158.718	63.1228	116.079
173122_s_at		148.469	187.627	146.099	252.775	168.195	90.0032	151.091
173123_at		40.1693	65.0076	149.697	32.1669	63.4225	27.502	36.9505
173124_s_at		184.047	140.337	180.202	132.708	45.306	132.708	46.1712
173125_s_at		360.184	474.517	489.501	390.381	1411.33	932.362	1806.08
173126_s_at		411.998	419.255	284.923	408.5	465.927	218.829	450.297
173127_at		22.7011	23.4694	22.7011	22.7011	21.5837	20.3215	19.7827
173128_s_at		477.62	644.952	763.714	827.401	1111.63	773.321	904.041
173129_s_at		5200.93	5859.54	5350.7	6223.87	5871.08	4983.81	6988.31
173130_s_at		344.327	260.232	217.543	249.361	609.551	568.578	667.365
173131_at		195.466	191.463	107.386	268.935	122.128	159.143	73.8482
173132_s_at		16.2251	16.0176	15.7215	18.0088	14.4535	17.881	17.4594
173133_s_at		1013.97	1082.25	878.485	1311.4	435.127	486.284	517.665
173134_at		165.956	100.648	116.541	138.12	545.727	641.544	601.525
173135_s_at		61.6901	64.5366	60.0015	57.7967	98.6528	85.5618	101.884
173136_at		67.5091	62.9288	57.1646	58.1971	87.6944	92.702	91.3802
173137_s_at		1606.11	1312.52	1175.2	1370.53	2388.13	2959.39	2200.84
173138_s_at		296.298	194.919	132.089	153.088	137.817	28.4147	41.1555
173139_s_at		214.448	137.833	95.3958	116.707	289.803	212.345	240.998
173140_at		35.1596	42.9367	42.803	40.6587	31.1031	35.8708	37.9131
173141_s_at		352.173	276.684	401.729	432.48	425.911	629.598	271.031
173142_at		14.1929	13.4677	12.3687	12.9811	39.7379	21.2673	33.2688
173143_s_at		116.169	108.209	99.4788	109.596	159.143	140.835	216.589
173144_at		30.3953	27.3659	33.8656	33.8656	44.3368	31.2058	47.7922
173145_at		32.4095	32.4095	32.4095	32.4095	37.3116	33.2977	32.4095
173146_s_at		627.569	496.241	518.735	521.029	804.669	1167.53	764.953
173147_s_at		40.6833	41.072	49.8961	51.5336	40.6453	48.6835	44.9184
173148_s_at		220.431	168.454	200.784	131.24	139.628	163.312	78.1612
173149_at		509.415	654.298	752.452	317.079	1177.2	530.282	964.776
173150_at		112.9	156.935	128.259	131.638	127.212	86.8162	237.81
173151_s_at		46.0201	73.572	77.0286	64.2387	38.0747	42.9853	34.4142
173152_at		151.591	123.135	108.504	130.496	172.835	138.706	198.837
173153_s_at		213.231	214.455	221.175	388.628	448.593	584.762	327.082
173154_s_at		18.6798	19.7424	20.1278	17.9382	28.1285	24.9692	27.3928
173155_at		24.6116	25.5798	21.8951	23.2982	21.5801	23.2982	23.7452
173156_s_at		694.348	872.325	744.3	513.455	912.735	350.903	636.775
173157_s_at		577.932	804.473	912.253	886.184	266.32	252.93	462.53
173158_at		30.2265	26.1465	30.2641	31.2956	32.6992	25.9508	24.4672
173159_s_at		199.97	194.002	137.362	156.329	139.85	91.7448	132.966
173160_s_at		52.7104	52.9103	65.8585	52.2777	55.0305	46.452	81.2176
173161_at		49.7939	38.9053	47.0445	32.1669	92.4059	168.74	51.2997
173162_s_at		231.158	319.995	378.27	294.192	67.6204	53.5467	62.042
173163_s_at		143.707	122.859	102.915	124.866	173.955	159.305	107.175
173164_s_at		486.484	331.201	272.283	301.213	139.89	75.6166	130.527
173165_s_at		262.228	255.586	176.556	217.655	377.776	247.531	362.513
173166_at		36.9656	41.2787	42.2531	37.5681	44.9201	55.7194	55.7193
173167_s_at		370.533	322.198	462.109	360.289	1705.17	882.188	1343.36
173168_s_at		486.551	542.584	624.875	411.644	654.991	974.2	619.444
173169_at		16.5674	15.3002	19.351	16.5674	16.5674	18.8605	16.5674
173170_s_at		22.1988	24.7951	20.1128	22.1157	21.2556	19.2287	21.6294
173171_s_at		42.7505	59.1982	58.9278	36.2287	59.1982	134.642	97.0078
173172_s_at		71.8896	53.4569	29.8981	73.6797	15.4444	24.8705	24.3204
173173_at		21.187	42.4583	32.8945	29.4614	30.1332	30.5081	32.44
173174_s_at		193.656	168.764	152.824	285.329	92.9452	87.5787	85.9276
173175_s_at		82.7399	155.27	145.527	166.042	38.8378	49.5233	39.9623
173176_at		109.922	94.9228	75.9396	77.4798	200.263	131.109	213.926
173177_s_at		19.6207	24.2304	22.2929	21.6459	21.3973	20.9964	25.8378
173178_s_at		29.4203	29.4203	28.4787	28.401	26.5124	40.633	51.7399
173179_s_at		346.219	427.24	404.097	392.466	206.605	320.827	299.494
173180_at		37.7065	32.1538	31.3963	37.7065	37.7065	44.8078	53.343
173181_s_at		416.243	428.193	331.555	385.088	369.227	273.815	252.406
173182_at		1031.93	976.528	651.698	651.698	572.364	572.044	321.497
173183_s_at		430.046	334.821	290.886	452.585	337.641	307.679	298.227
173184_at		28.1738	25.8214	28.1738	24.3396	28.631	29.6599	35.1154
173185_s_at		245.208	213.312	215.291	199.504	574.155	358.041	529.796
173186_s_at		178.666	193.586	149.404	163.354	223.109	198.469	189.341
173187_s_at		177.324	154.463	130.538	200.093	179.849	162.157	233.584
173188_s_at		689.89	796.341	713.333	881.386	713.333	387.657	713.333
173189_at		24.2057	26.4887	41.8675	23.3207	28.9244	20.6949	26.134
173190_s_at		142.318	146.415	155.427	163.26	112.203	166.484	156.685
173191_at		49.2529	48.401	48.5645	49.2529	48.9414	67.7763	49.2529
173192_s_at		428.898	279.808	254.357	295.967	647.141	666.686	821.139
173193_s_at		732.184	569.657	391.807	518.527	1060.47	669.73	967.199
173194_s_at		112.751	122.662	119.744	128.515	189.341	140.88	186.052
173195_s_at		75.3749	117.753	123.673	123.673	139.531	90.5453	135.101
173196_s_at		43.545	43.7836	43.8409	43.2616	67.0498	122.129	46.6856
173197_at		92.7439	87.2008	67.0504	87.606	133.355	97.0081	127.161
173198_s_at		627.112	555.239	602.746	516.87	513.949	377.188	414.622
173199_at		16.8539	20.2297	22.4462	22.8086	19.9999	24.0715	21.7395
173200_s_at		275.271	330.312	441.398	245.24	173.213	21.5154	175.237
173201_s_at		28.9747	26.3581	27.975	46.3949	35.4554	35.5664	30.0767
173202_s_at		863.621	1097.53	1127.89	1097.53	1234.82	683.755	1131.91
173203_at		839.911	1195.88	1058.85	505.663	1327.01	627.47	1037.04
173204_s_at		24.4891	28.0043	24.4668	30.523	47.4366	54.0007	63.1353
173205_s_at		116.657	126.062	91.4177	180.532	105.793	94.2992	70.859
173206_s_at		583.747	320.112	348.675	320.112	262.041	393.728	156.364
173207_at		94.4874	76.0559	66.767	79.6981	76.0559	68.217	56.1675
173208_s_at		938.898	838.261	1444.25	717.726	452.15	400.797	521.072
173209_s_at		29.1086	34.1743	43.9452	91.1167	24.8857	23.6591	18.2706
173210_s_at		126.215	105.419	87.3164	176.232	100.437	135.615	69.6547
173211_at		2131.18	2244.94	1753.47	2157.98	2637.11	2208.1	2688.49
173212_at		21.7509	19.7424	16.852	17.7204	24.1117	41.7723	33.2919
173213_s_at		520.755	755.077	349.522	555.592	641.598	453.755	520.755
173214_s_at		71.5671	35.8105	50.4096	38.8948	61.3897	144.754	44.7821
173215_at		576.881	738.086	494.831	590.186	643.755	602.893	622.951
173216_s_at		114.958	78.7683	74.6882	77.8667	125.74	100.261	121.67
173217_at		345.353	437.009	288.967	400.062	376.389	182.972	336.684
173218_s_at		310.684	361.479	390.942	429.087	78.5868	231.215	123.333
173219_s_at		492.358	530.855	492.358	475.08	534.419	288.964	437.965
173220_s_at		914.298	747.103	879.044	879.044	845.455	665.763	1343.16
173221_s_at		118.961	128.298	97.2009	106.365	133.445	133.301	120.244
173222_s_at		1789.39	1550.17	1662.02	1030.99	2853.5	2952.99	3557.12
173223_s_at		329.109	606.93	841.773	606.455	114.23	65.1822	186.756
173224_s_at		22.6029	20.4235	23.6126	22.5693	23.7187	23.6126	37.5752
173225_at		155.2	169.241	113.118	117.269	62.656	94.8194	60.8127
173226_s_at		44.6964	45.8794	56.6696	41.3795	53.7129	93.6191	52.6493
173227_at		168.87	127.033	113.077	168.87	248.27	168.87	320.043
173228_at		17.55	18.9593	19.2974	16.7849	19.2974	22.7703	28.0329
173229_s_at		2196.61	2209.54	2299.78	2925.89	840.8	1200.54	1391.61
173230_s_at		22.6238	19.219	21.4267	22.0506	80.1859	80.6612	41.4324
173231_at		65.503	69.7795	58.708	115.885	97.924	91.6159	57.6976
173232_s_at		62.2054	72.4766	55.1561	55.3487	89.8824	212.757	133.899
173233_s_at		34.5461	33.4836	46.9562	30.2641	29.2479	29.5483	37.093
173234_s_at		46.1686	44.9397	44.9397	61.8756	34.247	44.9397	44.642
173235_at		143.974	80.5168	68.8676	53.1488	64.1579	22.9061	44.9615
173236_at		74.6279	80.9842	76.7656	96.9804	105.043	117.316	71.751
173237_s_at		301.168	178.033	144.64	191.17	255.298	127.727	297.143
173238_s_at		82.703	82.703	100.032	269.629	57.5628	35.9906	55.3299
173239_s_at		355.027	261.039	274.724	204.731	364.285	268.192	288.515
173240_s_at		1151.02	816.711	1016.07	664.298	695.21	688.719	746.546
173241_at		90.9363	112.186	90.9363	103.006	90.9363	61.9513	83.6082
173242_s_at		111.374	105.493	137.629	96.1074	136.368	247.963	143.227
173243_s_at		8014.41	7736.52	8333.26	7259.25	7506.33	8346.61	7736.52
173244_at		1815.98	1555.07	1815.98	1243.48	1917.43	2919.29	2037.9
173245_s_at		135.507	116.527	154.933	139.305	127.809	230.241	133.59
173246_s_at		7345.93	6941.3	7500.57	6852.04	8246.65	8639.78	10363.2
173247_s_at		1033.94	785.904	1138.42	634.713	786.823	1759.82	883.311
173248_s_at		6313.5	5412.23	7134.39	4594.2	4970.85	5752.33	5654.49
173249_s_at		6556.57	5925.87	8741.47	5280.03	5019.76	5728.49	5891.39
173250_s_at		212.843	289.153	212.843	287.017	212.843	121.492	168.928
173251_s_at		5371.86	5415.58	7067.3	4124.98	5107.74	6359.24	5797.73
173252_s_at		89.151	74.5481	97.0243	75.2226	69.6455	78.2743	42.6158
173253_s_at		6397.02	5941.19	7565.73	5359.21	5484.18	6802.66	5695.17
173254_at		206.641	411.758	302.004	398.095	286.713	269.812	308.869
173255_at		4861.8	4713.23	5699.52	4318.05	4344.12	4780.77	5092.58
173256_at		22.0738	19.4934	19.4934	18.6334	21.2856	21.973	22.4903
173257_s_at		772.578	390.108	450.581	318.899	219.97	319.788	168.992
173258_s_at		40.532	37.4325	39.095	41.422	42.7966	43.8653	33.7042
173259_at		262.313	250.427	242.37	292.585	216.451	214.937	208.177
173260_s_at		226.013	335.245	508.87	323.632	132.454	171.056	143.119
173261_s_at		44.7868	40.5686	32.0102	40.8281	61.0224	103.79	57.501
173262_s_at		230.053	243.398	282.433	263.813	242.086	207.238	248.478
173263_s_at		556.348	550.227	562.44	639.549	575.11	379.77	637.629
173264_at		70.0007	46.3549	67.9364	54.2668	60.2464	49.7377	79.98
173265_at		214.632	231.07	159.84	237.472	612.117	608.184	315.154
173266_at		276.972	295.132	293.066	243.584	425.702	412.635	388.682
173267_at		72.4124	68.3537	75.2402	69.4905	61.6241	60.8613	69.4905
173268_s_at		2157.69	1705.93	2044.31	1043.48	1070.96	2020.64	1273.98
173269_s_at		5976.33	5492.28	6395.19	5163.3	5286.15	6362.96	5637.2
173270_s_at		2315.28	2108.93	2170.29	1919.14	1159.26	1393.93	1016.7
173271_s_at		20.0124	19.7854	17.8791	21.923	17.8537	18.7515	13.2526
173272_s_at		149.425	112.534	114.852	174.456	213.661	194.887	161.601
173273_at		59.4126	49.0738	67.5293	63.2923	61.9603	68.3066	78.1612
173274_s_at		94.7132	81.0621	75.9396	90.9886	45.6399	59.5143	51.9799
173275_s_at		7181.3	6644.21	8440.78	6291.72	5748.32	6961.15	6569.28
173276_s_at		891.779	1437.46	1798.17	925.568	199.798	403.283	325.458
173277_at		4167.61	5069.6	3838.53	6580.03	5745.01	3519.3	2347.64
173278_at		16.3329	13.495	16.3329	15.7781	16.3329	21.4803	16.3667
173279_s_at		33.9012	35.5512	34.5967	45.9677	33.9279	51.8746	31.686
173280_at		49.4065	44.8429	49.6676	58.2355	111.978	68.8073	95.8533
173281_s_at		5611.31	7998.54	6240.75	6655.75	6951.27	6100.21	5677.35
173282_s_at		39.1976	50.3556	44.5241	76.9534	38.3169	22.7472	23.4274
173283_s_at		175.542	157.995	113.063	105.789	176.922	209.199	269.535
173284_s_at		385.198	385.198	385.198	278.776	405.163	491.03	418.389
173285_s_at		66.6719	53.5695	52.2599	52.2599	52.2599	46.3353	51.3363
173286_s_at		3784.51	4381.56	5681.43	3546.43	3118.49	4982.21	4489.16
173287_s_at		111.113	102.03	100.465	100.465	94.8913	96.0564	93.2576
173288_at		22.1175	22.2062	21.4826	19.1234	20.5362	22.1175	26.6649
173289_s_at		141.618	92.0259	73.9336	110.087	227.87	216.38	233.943
173290_at		253.252	158.306	218.484	123.755	231.447	388.446	226.602
173291_at		3711.87	2649.45	3140.61	2045.25	1859.37	3580.97	2216.72
173292_at		1388.68	1696.61	2047.89	1194.83	1796.76	2425.67	2067.84
173293_at		71.2538	70.5763	74.2505	61.0365	97.7096	89.3585	104.809
173294_at		149.758	110.211	126.332	121.715	190.738	223.38	284.942
173295_s_at		1061.71	879.011	877.884	1026.73	577.561	525.735	863.396
173296_at		215.455	216.146	107.35	198.944	159.877	102.643	143.372
173297_at		19.9295	18.6667	20.2326	19.9295	17.6473	21.1409	18.0816
173298_at		1859.2	2284.24	2453.76	1753.68	1791.4	1692.01	1999.18
173299_s_at		253.203	361.207	288.296	421.455	195.727	276.916	214.731
173300_s_at		820.904	852.37	1058.3	667.487	356.109	1063.82	500.241
173301_s_at		457.509	482.249	584.008	446.627	129.006	207.54	74.6601
173302_at		107.651	126.176	120.236	159.057	155.998	109.578	100.848
173303_s_at		107.074	116.591	86.8904	109.8	142.871	176.361	139.216
173304_at		113.985	102.456	90.1394	90.9731	91.022	136.08	113.002
173305_s_at		1257.97	1339.26	876.33	1246.33	1078.12	1089.48	1343.37
173306_s_at		288.041	317.265	292.703	289.302	284.694	107.971	335.074
173307_s_at		18.6974	15.4543	16.0073	16.3145	15.4259	17.377	14.832
173308_at		2863.5	2039.09	2494.98	1624.43	2194.61	2770.01	2458.05
173309_at		83.8178	106.952	99.1602	88.6958	55.2503	60.2131	65.3238
173310_at		25.3518	20.5079	23.4571	22.4026	42.969	87.2169	25.0486
173311_s_at		30.629	27.0389	37.9427	27.6888	30.629	26.4823	31.5224
173312_s_at		1483.5	1962.83	1676.76	1888.91	2003.59	2008.48	2614.59
173313_s_at		253.798	253.798	184.573	229.763	322.84	253.798	280.822
173314_at		108.44	95.8533	98.2689	103.777	181.109	109.848	162.199
173315_at		6268.62	5865.4	7216.4	5287.06	4852.44	6214.25	5435.8
173316_s_at		19.0573	16.6203	18.6514	18.1471	19.0573	19.1348	26.5225
173317_s_at		94.0026	127.214	81.5489	103.313	170.042	127.214	151.397
173318_at		4519.09	5838.59	5093.24	4060.83	4412.77	5253.18	4886.01
173319_s_at		887.813	921.8	716.584	673.965	1826.66	936.54	1741.57
173320_s_at		299.314	382.884	296.425	557.194	199.535	186.065	150.183
173321_at		168.514	161.651	173.748	168.514	148.638	200.413	161.628
173322_at		228.834	297.427	195.319	236.291	179.839	157.53	216.42
173323_at		86.9397	129.062	116.755	144.638	29.1354	28.3544	43.78
173324_s_at		175.77	132.556	180.998	161.766	170.775	173.984	188.567
173325_s_at		132.535	165.948	130.08	172.464	192.977	123.264	201.398
173326_s_at		2891.83	4130.32	3166.28	3154.85	1594.32	1729.72	2084.57
173327_at		1233.62	1575.3	1255.96	1079.28	1946.86	1748.48	2162.85
173328_s_at		664.499	472.398	583.027	656.417	515.547	354.744	555.88
173329_s_at		6667.06	7137.28	8094.77	6263.69	8490.21	9904.5	10343.1
173330_s_at		5016.2	4112.66	4783.92	4112.66	3297.23	3666.19	3914.13
173331_s_at		4841	4684.67	6504.51	4086.16	3923.14	5506.71	4695.3
173332_s_at		1022.52	825.67	1349.4	450.309	692.496	1631.58	1272.61
173333_s_at		4349.73	4046.71	5163.77	2968.4	3324.64	4742.5	4138.43
173334_s_at		2863.38	2275.82	3583.26	2292.14	1860.55	2683.31	2534.87
173335_s_at		71.0399	61.3411	59.0484	46.0201	50.6007	72.6075	66.4576
173336_s_at		161.852	165.956	437.141	165.923	95.382	371.074	149.167
173337_s_at		518.983	609.912	1674.22	514.627	592.541	908.427	770.551
173338_s_at		214.855	174.694	266.442	116.232	192.184	377.937	306.898
173339_at		105.693	177.997	117.725	73.5173	1252.72	1157.04	957.59
173340_at		51.2233	61.5747	64.2837	60.123	61.588	61.0564	60.0074
173341_at		25.0407	26.3704	23.3664	33.6422	41.3669	27.2449	27.2449
173342_at		174.162	179.277	204.685	146.983	224.493	242.23	210.398
173343_s_at		231.218	271.502	163.607	256.259	578.26	435.784	488.929
173344_at		23.1323	25.2358	23.0944	24.0921	277.055	211.982	145.39
173345_s_at		279.584	226.258	232.881	279.584	394.731	148.778	580.047
173346_at		264.907	352.197	291.157	407.668	429.855	541.971	322.248
173347_at		295.984	294.37	273.141	341.749	157.282	208.895	205.892
173348_s_at		16.9761	18.8739	20.4137	19.0653	19.3096	20.6105	19.5576
173349_at		2736.53	3428.07	3428.07	3066.06	3356.52	4196.21	4032.92
173350_s_at		1246.84	927.684	903.152	426.904	187.084	184.768	238.668
173351_s_at		8022.14	7753	9729.56	7415.16	8016.4	9158.13	8397.82
173352_s_at		149.194	130.125	104.096	143.893	138.226	75.4129	130.125
173353_s_at		65.8732	76.5978	78.5721	79.1247	79.9931	87.6886	98.671
173354_s_at		793.356	714.1	536.013	693.213	784.298	528.502	865.881
173355_s_at		232.208	171.81	226.625	166.85	71.8593	97.5214	45.3651
173356_s_at		319.584	312.616	236.675	300.745	498.655	347.526	373.762
173357_s_at		128.436	112.234	116.46	112.234	112.234	109.783	109.508
173358_s_at		551.398	375.015	489.671	408.183	745.811	937.366	744.87
173359_at		144.493	102.825	164.17	84.3265	115.563	133.908	165.989
173360_at		289.579	203.655	223.525	171.929	199.52	192.24	195.309
173361_s_at		43.1608	57.4286	50.6526	52.0405	99.7263	83.4424	66.4184
173362_s_at		19.8103	14.9804	19.0064	17.6735	18.7279	22.9505	18.7279
173363_s_at		438.641	347.429	267.208	396.296	757.089	749.23	796.178
173364_s_at		290.068	363.984	297.952	385.174	290.068	213.513	208.159
173365_at		201.27	265.611	216.957	274.798	331.539	150.087	331.665
173366_s_at		167.523	190.184	151.346	215.502	189.341	189.341	221.664
173367_s_at		5200.57	4321.57	5214.9	4170.78	2970.39	5018.86	4378.32
173368_at		79.3097	95.5249	117.848	95.5249	80.9538	106.745	107.865
173369_s_at		3776.6	2763.22	4414.71	2087.21	3968.9	5891.09	4100.7
173370_at		2817.64	2817.64	2399.78	3094.07	2866.73	2817.64	2949.3
173371_s_at		268.082	484.265	464.894	426.241	335.041	335.041	200.585
173372_at		583.283	869.878	551.355	579.843	696.376	455.055	590.401
173373_s_at		148.83	149.1	216.772	207.929	298.565	237.659	337.053
173374_s_at		289.258	250.382	268.603	339.886	176.299	210.377	221.293
173375_s_at		7467.8	7467.8	7467.8	6933.49	6735.79	7470.84	7789.71
173376_s_at		180.599	149.25	96.4898	162.426	321.27	214.127	200.894
173377_s_at		250.344	319.736	309.495	302.316	258.927	71.7805	275.549
173378_at		62.3574	65.9757	47.2309	69.6519	79.903	92.2831	77.7427
173379_s_at		696.027	710.503	657.431	734.668	428.969	290.854	544.881
173380_at		10284.7	9121.7	11018.4	9189.99	7334.89	8195.21	7545.21
173381_at		1701.61	1162.68	1349.37	1521.66	1441.93	1648.21	1303.59
173382_s_at		861.028	635.71	876.37	886.633	1022.74	719.174	623.952
173383_s_at		217.246	222.374	234.877	219.913	164.514	90.3357	206.713
173384_at		256.502	311.084	271.063	296.345	396.711	238.036	403.539
173385_at		202.713	234.148	142.709	208.629	495.317	398.358	540.324
173386_s_at		281.178	321.784	149.746	296.427	409.159	339.06	565.983
173387_at		161.583	163.33	112.234	128.937	235.855	168.066	253.43
173388_s_at		89.6555	58.2392	71.2111	62.3288	76.3385	150.739	29.1951
173389_at		31.7131	28.9534	30.4198	26.4022	42.3164	47.4345	29.4274
173390_s_at		557.136	627.397	396.297	662.182	905.719	552.766	648.97
173391_s_at		548.327	461.475	374.901	391.124	669.19	544.686	551.968
173392_s_at		1035.04	1532.47	1119.53	1015.31	1143.01	996.021	825.361
173393_s_at		139.457	127.027	124.003	152.735	120.566	77.5099	112.946
173394_s_at		602.042	477.56	881.181	491.399	482.97	890.202	603.219
173395_s_at		140.272	125.778	140.272	140.272	106.869	95.4833	170.327
173396_s_at		1494.58	1198.27	1125.33	1122.91	1185.4	1319.73	1376.76
173397_at		65.4593	65.4593	67.5548	68.5737	56.053	65.1208	82.7838
173398_s_at		27.237	28.2382	35.213	30.8954	24.1949	25.9577	24.6879
173399_s_at		90.9862	110.536	70.7504	103.179	158.412	110.536	220.425
173400_s_at		13.0561	14.2941	13.5676	15.3598	22.2423	15.6024	22.7393
173401_s_at		570.241	1017.18	1016.85	1244.37	75.2157	85.1998	61.0561
173402_s_at		2264.57	1123.67	1296.55	813.098	237.332	315.2	342.827
173403_s_at		1874.32	2876.58	2515.24	2140.33	1431.89	1741.09	2023.96
173404_s_at		26.6155	25.451	23.0542	29.0593	35.5211	65.9968	42.9898
173405_s_at		178.299	126.468	160.296	106.718	112.177	99.5785	126.468
173406_at		127.004	120.177	135.599	133.508	133.508	179.389	151.283
173407_s_at		2753.47	2824.11	3950.55	2528.67	3215.08	4109.16	3634.9
173408_s_at		2639.21	2661.52	3539.98	2354.99	2663.33	2801.98	2863.56
173409_s_at		141.376	141.376	112.234	169.417	282.007	104.708	127.54
173410_s_at		66.4247	82.9815	93.2431	80.8703	106.697	94.8114	79.2961
173411_s_at		86.6039	74.8132	97.705	86.6039	87.9731	86.6039	87.6342
173412_s_at		244.385	170.38	146.374	68.3582	61.6194	102.457	34.6747
173413_at		469.207	402.091	277.62	461.07	564.538	345.87	410.841
173414_s_at		320.641	435.155	241.084	408.171	323.47	147.92	219.97
173415_s_at		376.864	447.424	277.872	569.841	282.148	256.269	265.286
173416_at		205.924	293.798	166.806	310.144	164.064	147.311	165.348
173417_at		457.206	563.927	413.441	486.573	446.727	426.616	412.243
173418_at		456.056	439.041	335.137	439.041	468.052	360.998	297.335
173419_at		20.8137	21.7448	25.7777	23.2793	28.2044	33.2123	24.8761
173420_s_at		35.0906	37.4729	34.9781	30.263	48.141	76.1552	46.1673
173421_at		84.6883	67.9198	57.0603	60.2799	114.502	123.216	107.78
173422_at		436.984	505.15	253.195	464.417	534.851	493.323	466.628
173423_at		13.3994	11.7872	13.259	12.3085	15.0879	15.1564	15.4306
173424_at		145.396	283.541	203.784	249.009	160.513	137.869	184.306
173425_at		379.689	302.221	302.221	317.864	291.584	255.046	213.87
173426_at		206.387	201.127	150.653	198.856	247.56	102.834	244.637
173427_at		277.427	280.922	177.756	280.922	364.753	251.956	380.938
173428_at		335.696	338.669	277.308	404.79	351.252	239.141	362.913
173429_at		100.107	126.098	121.669	112.932	102.82	89.7999	140.932
173430_at		282.879	189.024	214.084	227.224	311.978	345.649	366.849
173431_at		2388.08	1483.76	1113.73	1676.12	1753.52	1489.33	1120.43
173432_at		155.043	154.903	124.696	163.163	175.657	251.825	228.592
173433_s_at		434.155	557.015	268.498	523.397	503.188	350.736	474.638
173434_at		292.684	279.793	151.99	239.684	109.152	106.825	110.024
173435_s_at		410.675	433.609	249.513	410.675	424.235	334.491	454.796
173436_at		276.793	300.717	185.456	312.86	215.064	163.485	192.598
173437_at		340.373	286.913	259.513	245.962	429.709	296.395	613.207
173438_at		734.752	467.77	348.418	472.852	727.744	687.414	879.629
173439_at		297.118	298.46	169.485	373.014	452.563	598.419	332.27
173440_at		2148.31	2297.38	1686	2087.35	2542.94	2763.48	2880.41
173441_s_at		387.127	545.055	278.884	387.801	877.18	378.364	816.222
173442_at		977.555	1394.56	846.655	1020.63	1590.1	1376.04	2027.88
173443_s_at		72.5047	84.7961	102.772	63.307	91.8162	150.179	81.5169
173444_s_at		843.363	1051.94	1399.9	631.514	1477.59	2216.38	2018.73
173445_s_at		38.1887	38.5235	29.6815	63.0211	31.3777	37.533	37.533
173446_s_at		237.755	253.678	250.331	404.839	133.194	174.792	163.37
173447_s_at		25.9823	30.8283	20.548	48.7425	43.1904	14.2597	28.9534
173448_s_at		61.8291	65.2324	64.2385	65.8761	89.3423	48.6625	72.3579
173449_s_at		159.259	164.238	122.706	191.97	209.841	153.515	201.669
173450_at		180.535	206.404	125.037	165.655	244.041	157.909	223.206
173451_s_at		80.2796	79.3961	63.2848	96.0029	46.5608	59.3124	44.3026
173452_s_at		23.7301	22.9093	23.3252	30.2212	42.021	21.4866	22.2717
173453_s_at		383.101	471.047	315.087	436.756	750.913	476.916	618.427
173454_at		1904.89	1798.97	1431.53	1546.81	1985.95	1798.97	2056.72
173455_s_at		1903.45	1904.71	1814.73	2094.47	1302.82	972.374	1146.33
173456_at		113.725	92.4687	82.5381	109.836	461.3	272.298	421.184
173457_s_at		26.6987	32.6781	31.0283	28.608	40.3017	53.4447	37.8194
173458_at		216.755	289.539	244.525	224.362	300.576	265.012	385.427
173459_s_at		499.824	446.627	343.443	422.048	506.531	421.699	681.802
173460_s_at		1179.4	1341.61	818.941	1025.84	1765.41	1236.74	1492.15
173461_at		127.317	181.784	133.513	136.04	100.109	57.6581	106.289
173462_s_at		672.144	754.902	578.437	740.917	1617.75	1281.75	1834.97
173463_s_at		102.091	98.7944	59.7175	102.091	180.075	41.0643	147.6
173464_at		160.805	160.479	50.0299	151.721	356.727	282.673	384.178
173465_at		42.4194	47.4854	56.9237	50.4763	60.6087	60.8485	57.8833
173466_s_at		371.943	249.27	249.27	208.425	223.424	278.644	244.303
173467_s_at		69.7976	78.5315	78.5315	90.3436	71.8385	81.9841	78.781
173468_at		368.989	320.866	170.965	378.435	538.794	358.673	321.588
173469_s_at		40.2934	41.56	43.9589	42.5814	42.5814	59.5235	49.3232
173470_s_at		221.315	154.324	116.223	190.737	272.644	162.213	213.87
173471_at		16.414	16.655	14.7094	15.2584	19.2059	31.4263	21.2588
173472_s_at		87.6681	71.6185	82.2829	139.89	51.9026	71.6185	40.7603
173473_s_at		87.0904	100.284	105.302	145.945	65.7792	61.0196	92.5258
173474_at		429.588	526.33	285.411	434.13	497.379	378.17	454.733
173475_s_at		1584.08	835.227	1212.84	519.041	168.398	164.914	422.563
173476_s_at		185.605	164.871	111.239	163.31	238.834	217.628	312.737
173477_at		590.249	617.255	514.159	761.013	615.949	615.949	689.442
173478_at		151.528	132.708	66.1614	135.549	83.6903	103.313	143.233
173479_at		145.803	80.6204	89.6026	89.1159	137.888	96.707	162.848
173480_s_at		76.5743	68.1955	76.5743	78.0755	70.4255	96.707	88.2105
173481_at		353.753	332.713	191.592	299.598	659.604	353.753	543.035
173482_s_at		137.901	156.045	130.566	184.648	84.8192	113.805	180.399
173483_s_at		579.281	805.127	488.798	814.321	422.706	447.001	371.775
173484_at		147.332	174.001	120.332	153.597	157.388	144.646	124.216
173485_s_at		341.588	236.588	204.684	248.801	167.46	127.027	188.298
173486_at		80.8867	73.5473	52.7835	61.8099	94.5186	73.5473	108.25
173487_at		44.5987	29.3797	29.5276	29.3797	22.9611	26.8681	29.3797
173488_at		29.8427	40.254	30.8455	27.1332	21.2723	31.7264	17.4657
173489_at		16.5401	16.8284	18.4534	15.7882	13.7123	20.194	17.8299
173490_s_at		1663.84	1361.78	1754	1502.92	1346.84	1052	1802.86
173491_s_at		56.4485	71.8593	72.1713	77.1618	72.1713	72.1713	80.3397
173492_s_at		76.2457	70.1195	81.6778	80.1427	80.1427	62.8501	103.35
173493_at		109.759	99.644	80.7467	134.194	135.718	93.7975	104.809
173494_s_at		249.782	208.667	242.033	187.541	154.633	173.984	184.626
173495_at		19.1196	18.2556	19.203	15.3131	20.5468	30.9844	21.5929
173496_s_at		298.245	269.536	377.927	256.564	177.813	127.361	100.018
173497_s_at		114.004	92.9586	109.942	96.3168	113.745	109.942	120.446
173498_s_at		274.49	151.001	132.937	164.206	326.284	20.2875	154.609
173499_s_at		29.289	24.8674	30.4652	25.697	34.7253	33.379	33.2933
173500_at		839.577	915.698	493.023	948.836	1454.09	878.387	1713.38
173501_s_at		25.4398	25.1581	22.0651	29.0136	71.5507	34.887	49.9821
173502_s_at		129.825	99.1653	74.8707	102.036	206.097	119.615	180.899
173503_at		290.93	347.013	322.764	347.013	347.013	406.612	394.155
173504_at		2439.05	2236.37	1933.61	2676.05	2415.34	1981.18	2432.96
173505_s_at		1838.5	1815.82	1539.11	1449.82	1857.55	1540.84	1890.43
173506_s_at		344.846	293.51	312.262	233.798	374.528	256.567	350.201
173507_s_at		139.502	171.227	79.5945	141.539	996.614	514.014	889.723
173508_at		267.441	229.903	220.39	169.87	399.829	752.917	455.381
173509_at		367.482	421.855	336.864	415.367	590.467	383.384	636.91
173510_s_at		204.541	146.991	190.525	184.291	274.446	395.847	204.541
173511_at		681.973	653.896	439.807	693.687	876.913	805.653	1101.18
173512_at		315.298	294.927	190.845	307.02	302.051	241.757	294.927
173513_s_at		264.544	330.613	326.198	330.599	546.87	433.18	420.598
173514_s_at		202.713	155.571	142.987	164.512	214.17	171.369	164.512
173515_s_at		140.076	110.842	110.842	160.554	96.7927	67.2866	67.7153
173516_at		438.447	403.749	410.541	516.692	410.541	369.371	288.37
173517_at		306.662	296.113	246.552	304.709	300.748	175.364	296.113
173518_s_at		228.97	105.548	152.769	96.1499	96.6335	43.7733	87.2584
173519_at		737.77	984.073	639.847	919.035	855.708	412.341	811.89
173520_at		35.0985	30.3583	22.383	37.0686	54.1619	69.7718	59.2028
173521_at		640.396	898.392	500.741	670.01	648.041	327.556	627.184
173522_s_at		228.324	215.644	248.961	230.16	289.755	233.393	233.393
173523_s_at		318.37	238.218	348.572	233.957	240.482	248.968	284.813
173524_at		2875.83	3000.2	2874.41	3055.64	3790.4	3851.29	3667.61
173525_at		219.994	212.513	157.49	184.83	275.593	339.857	323.001
173526_at		37.2647	35.3424	30.4481	29.9674	41.6878	42.6972	36.0703
173527_at		199.518	149.546	79.3684	156.202	262.041	260.233	255.264
173528_at		585.47	657.649	403.685	530.627	665.371	581.832	858.827
173529_at		316.341	421.588	337.855	490.412	299.419	325.413	309.285
173530_at		337.023	440.155	339	379.317	302.741	334.871	298.216
173531_at		278.344	286.747	176.27	292.593	448.495	368.798	296.055
173532_at		235.77	179.562	180.112	205.685	123.779	102.271	191.584
173533_at		141.804	170.015	110.032	162.412	178.107	106.39	184.661
173534_at		40.6587	40.1487	35.2552	40.6587	38.3967	60.8859	40.8402
173535_s_at		590.986	451.148	490.11	360.049	457.184	640.204	527.621
173536_s_at		106.377	79.9096	84.3171	74.5099	143.821	224.307	140.932
173537_at		79.9696	109.455	63.7006	76.5883	90.0566	77.7228	53.6096
173538_s_at		85.7761	124.895	108.782	157.471	84.927	37.2136	77.9441
173539_at		555.387	928.706	930.641	705.984	381.729	341.242	431.041
173540_at		99.0416	103.153	77.125	85.7582	67.3112	81.1699	81.1699
173541_at		483.513	579.494	461.898	666.942	670.23	541.403	617.18
173542_at		626.69	638.693	457.571	662.078	669.084	605.686	592.271
173543_at		168.58	164.061	96.6535	133.168	460.984	298.227	356.79
173544_at		93.7483	114.741	67.8258	106.713	127.852	95.3202	115.432
173545_at		14.1314	12.0364	14.3606	11.3373	16.4099	17.0439	21.3644
173546_s_at		604.948	429.212	389.727	459.132	593.381	458.713	633.776
173547_s_at		101.816	103.842	101.816	102.987	139.46	62.4269	116.243
173548_s_at		750.216	803.984	561.014	748.611	953.255	576.765	716.558
173549_s_at		57.7429	58.4979	63.5448	53.4017	62.7656	57.7429	47.8594
173550_at		194.043	210.053	176.034	143.602	139.519	170.341	132.467
173551_at		145.674	91.6269	82.0183	123.589	385.247	175.08	558.278
173552_s_at		261.016	276.587	317.491	184.427	379.449	464.378	436.178
173553_s_at		48.25	44.2265	41.5966	43.6793	36.3502	18.7232	27.9516
173554_at		974.187	937.893	828.243	892.318	811.309	1170.41	953.184
173555_at		327.184	331.832	217.627	411.066	457.262	429.458	297.017
173556_s_at		187.862	175.652	150.912	194.741	195.127	96.0194	152.823
173557_s_at		24.2888	22.997	24.5368	22.7436	21.7084	23.4006	27.1945
173558_at		643.941	538.978	480.33	623.777	651.439	680.68	924.835
173559_at		183.927	170.132	127.912	178.984	262.1	216.75	384.252
173560_s_at		207.227	130.45	146.888	123.203	224.404	203.593	208.434
173561_s_at		60.8751	73.1386	72.7555	86.2069	72.6198	71.8307	48.4918
173562_s_at		249.196	236.41	241.558	219.274	261.127	241.558	332.216
173563_s_at		493.787	475.988	421.747	402.984	546.87	610.684	600.229
173564_at		506.316	362.495	362.198	285.687	239.253	131.928	216.309
173565_s_at		193.409	279.644	243.07	208.184	246.779	93.2101	219.255
173566_at		351.74	302.255	259.219	281.398	458.063	358.651	460.179
173567_s_at		101.434	88.601	108.024	72.5448	83.9545	307.184	90.4992
173568_at		253.747	242.67	159.771	204.759	337.471	242.67	383.982
173569_at		952.02	930.555	765.894	640.413	959.166	1057	1252.27
173570_s_at		37.502	31.7564	29.1448	36.2054	118.691	40.7547	46.2
173571_s_at		22.916	29.2093	26.3795	26.0861	24.8265	24.3337	25.8378
173572_s_at		721.496	196.571	297.547	125.187	92.8761	41.3173	52.9844
173573_s_at		38.9689	55.2843	61.094	44.1903	39.031	46.4954	49.003
173574_at		151.655	155.929	85.9332	158.324	162.255	155.929	187.055
173575_s_at		28.5897	27.6424	28.5897	21.9715	31.3566	39.6487	27.6889
173576_at		577.742	277.379	260.647	231.327	247.771	131.012	98.3029
173577_at		744.957	1148.93	618.705	919.941	892.141	739.998	949.079
173578_s_at		210.108	261.565	168.47	274.257	93.2616	64.3276	111.134
173579_s_at		125.229	92.5115	87.9026	91.7793	74.637	90.0657	79.2961
173580_s_at		42.803	42.803	46.4783	42.803	40.2118	42.4494	40.5416
173581_s_at		98.2109	120.544	212.162	124.099	102.173	178.16	124.099
173582_at		25.1203	25.1203	21.7858	23.6043	30.9469	35.4397	30.0767
173583_s_at		160.985	146.833	124.15	145.241	69.114	50.4875	66.5981
173584_s_at		232.417	259.196	238.016	281.606	92.1147	125.158	155.793
173585_at		420.813	553.881	339.214	553.881	764.041	415.823	745.794
173586_s_at		382.913	490.752	508.167	508.183	284.802	308.785	230.098
173587_s_at		31.7321	32.124	38.1657	31.34	67.4962	42.0679	49.6511
173588_s_at		25.7154	22.4838	24.4691	26.4249	28.3955	26.3958	25.7154
173589_at		78.2291	73.9379	53.679	100.042	85.5096	75.4215	116.548
173590_at		431.27	401.062	371.869	461.637	533.227	443.02	489.764
173591_at		1056.16	1211.39	827.545	1259.5	1129.3	522.779	1029.35
173592_s_at		546.27	476.541	301.237	421.069	351.549	303.718	369.402
173593_at		43.7494	39.0761	36.9813	43.7494	71.8593	37.3659	69.997
173594_at		53.3107	50.4673	36.4346	65.8797	108.998	69.9563	89.0265
173595_s_at		33.4852	36.0395	29.6084	42.223	37.7602	48.0299	37.7602
173596_at		701.982	689.679	585.457	707.737	715.055	474.991	732.478
173597_s_at		46.8081	48.9136	43.1026	49.4413	37.0153	38.0992	44.2185
173598_s_at		15.1332	13.9921	15.1332	16.6749	13.4955	18.563	15.1332
173599_s_at		661.399	710.236	733.627	649.902	710.236	665.051	677.404
173600_s_at		128.972	111.977	100.801	136.256	206.579	288.998	176.09
173601_s_at		62.622	62.622	59.8124	77.1262	61.8541	85.3472	48.9136
173602_at		636.534	601.308	400.47	463.061	453.51	594.83	492.032
173603_at		516.341	395.43	289.918	570.915	1062.19	1056.39	911.161
173604_at		134.129	112.734	104.394	101.489	276.724	318.675	298.303
173605_s_at		160.253	188.727	193.227	151.358	208.676	267.362	261.414
173606_s_at		1398.24	1227.32	1563.43	811.729	1336.39	1790.06	1398.24
173607_s_at		73.0471	63.242	72.8193	69.8685	69.7114	72.8193	83.2987
173608_s_at		1667.51	1642.77	1777.73	866.662	2777.47	2771.4	2763.27
173609_at		54.5691	46.1199	92.7571	73.3604	52.3825	114.269	37.335
173610_at		2753.86	3719.8	2296.46	2980.26	2740.33	2936.75	2446.6
173611_s_at		30.9539	31.5716	30.9539	34.3316	30.3413	30.9539	25.7504
173612_s_at		90.1266	120.432	144.485	127.599	96.7927	97.8881	94.4536
173613_s_at		222.403	170.185	179.43	172.666	480.789	372.392	267.683
173614_at		113.263	121.776	45.3747	141.927	28.5406	31.4549	24.0954
173615_s_at		68.6569	171.496	139.576	162.041	103.993	79.9542	86.6697
173616_at		129.743	97.0314	55.3505	129.311	121.23	128.518	118.552
173617_at		15.1651	19.1832	17.153	29.3797	17.153	12.0813	14.6006
173618_s_at		114.173	118.537	110.053	159.593	111.165	99.0863	114.173
173619_s_at		168.717	127.16	116.2	181.441	266.084	104.251	172.788
173620_s_at		19.0635	24.9675	29.2038	24.9675	24.0597	26.3063	25.8515
173621_s_at		39.4939	39.4356	33.7889	31.2303	40.8595	57.9802	52.586
173622_s_at		215.405	181.441	173.496	273.198	313.005	191.512	216.152
173623_s_at		371.288	270.092	227.389	353.093	491.855	500.444	529.52
173624_at		721.913	513.064	359.18	557.287	543.086	346.292	517.013
173625_s_at		237.662	176.257	137.492	175.491	221.213	96.7748	213.319
173626_s_at		96.4642	96.4642	98.5456	167.415	86.3798	96.4642	87.0326
173627_at		330.298	361.191	330.298	366.244	302.192	267.084	346.61
173628_at		145.591	136.515	101.748	143.506	144.329	104.63	128.469
173629_at		218.943	172.713	101.769	275.984	500.293	512.838	706.827
173630_s_at		68.7942	97.1926	90.5218	97.1926	100.657	97.1926	106.661
173631_at		603.87	762.155	497.385	762.155	1108.35	985.512	972.231
173632_s_at		36.6963	30.7418	33.8344	33.3535	33.8344	83.7335	32.8463
173633_at		122.981	168.513	160.382	168.513	215.061	202.943	193.288
173634_at		351.668	415.013	320.198	412.557	386.722	656.132	500.788
173635_at		87.4917	129.74	89.7169	109.74	87.4917	44.1097	64.1261
173636_at		692.666	479.891	262.629	606.498	1411.59	625.319	1243.03
173637_s_at		486.488	627.598	453.876	657.849	95.7178	67.6544	111.479
173638_s_at		335.701	355.82	352.185	500.228	196.49	188.984	310.382
173639_at		52.2839	53.3164	62.5158	58.448	29.858	52.2839	19.2174
173640_at		733.743	688.87	974.487	601.367	96.0557	156.228	142.589
173641_at		62.9891	68.3515	60.7491	75.6346	39.0623	26.1521	31.383
173642_at		362.095	457.503	478.787	561.398	789.361	1170.41	706.027
173643_at		290.359	261.517	182.718	290.359	335.041	260.891	463.405
173644_at		263.221	127.921	115.557	165.122	96.1062	140.248	69.4905
173645_s_at		321.502	321.516	394.47	322.114	279.584	454.771	340.35
173646_at		378.898	405.015	188.907	357.924	779.214	500.498	932.419
173647_s_at		36.3584	37.8315	36.0464	35.616	31.3453	32.7651	30.9572
173648_s_at		59.7769	58.0432	69.8986	97.8154	67.3828	92.719	72.2289
173649_at		387.089	327.184	228.215	320.041	404.115	298.51	327.184
173650_s_at		194.23	136.049	171.334	151.036	150.208	166.097	177.672
173651_at		193.398	183.762	152.609	183.762	158.091	133.047	225.565
173652_at		42.79	49.8788	42.79	51.569	39.3167	31.6316	32.872
173653_at		746.12	625.57	592.175	688.004	903.227	1084.63	890.053
173654_at		351.054	249.713	249.713	304.184	183.823	174.039	73.9967
173655_s_at		473.273	526.698	383.171	790.921	496.67	418.043	370.131
173656_at		537.113	601.698	434.418	396.993	418.424	347.502	147.644
173657_s_at		38.0578	39.9733	46.0201	39.64	43.6485	47.7354	35.9522
173658_at		186.26	186.26	111.68	178.584	292.823	177.854	317.216
173659_s_at		115.901	72.058	76.5231	68.0064	70.543	61.8953	63.2239
173660_at		712.996	947.438	564.835	660.824	1621.73	1434.23	1581.85
173661_s_at		127.112	131.881	128.433	138.926	94.1435	96.0284	94.9409
173662_at		1252.73	1252.73	1006.7	1070.02	1495.79	1139	2025.48
173663_at		655.611	568.613	413.189	409.924	992.232	1107.45	1351.79
173664_at		17.7369	13.9503	13.9763	12.2006	14.754	21.8624	14.7676
173665_at		1589.64	1483.59	1445.22	957.151	1536.27	2177.91	1730.64
173666_at		960.413	1198.21	793.385	994.255	943.127	733.827	943.127
173667_at		491.958	430.498	462.335	431.617	667.688	564.405	556.465
173668_s_at		19.7601	22.5693	22.5693	22.5693	23.7719	23.7122	22.5693
173669_s_at		30.6621	28.2188	23.3858	33.0533	102.493	32.9716	57.3619
173670_s_at		394.147	561.879	402.941	588.402	428.836	256.1	352.813
173671_at		328.82	267.107	278.065	295.37	529.299	489.607	352.953
173672_s_at		61.0564	58.6822	76.8521	55.5793	60.0696	61.0564	65.6794
173673_s_at		107.1	137.499	78.1612	156.361	72.3539	39.0151	92.8988
173674_at		42.1698	33.3106	26.4453	41.8485	51.9418	41.8485	54.1922
173675_at		416.717	410.616	350.941	390.978	419.117	371.502	368.338
173676_s_at		103.04	96.1499	96.1499	103.238	96.1499	69.6512	64.7021
173677_at		396.082	418.576	404.406	348.784	408.586	627.626	384.506
173678_s_at		82.4542	76.5106	87.8214	81.3428	55.0733	127.063	61.7397
173679_s_at		469.936	343.141	386.237	343.141	272.153	310.682	343.141
173680_at		681.441	1071.27	977.128	1103.54	313.726	201.541	269.577
173681_s_at		99.2416	81.0466	90.4518	88.1122	96.4356	84.2271	92.8645
173682_at		749.054	584.695	486.834	711.341	189.713	255.668	258.62
173683_s_at		224.974	203.155	279.424	205.911	319.531	170.813	304.094
173684_s_at		449.329	449.7	420.998	363.8	297.027	344.277	360.341
173685_s_at		421.051	362.362	257.522	314.054	416.949	226.922	440.184
173686_s_at		220.979	237.192	306.627	296.062	132.38	208.396	230.298
173687_s_at		661.611	1439.87	1339.67	1325.83	819.335	1784.65	739.459
173688_s_at		28.1125	28.1963	30.0294	28.6528	27.05	36.2997	25.0545
173689_s_at		233.653	315.118	204.905	303.518	148.964	67.4052	156.143
173690_at		306.341	255.627	187.595	295.097	283.697	145.845	140.7
173691_s_at		48.2162	54.6907	50.1223	46.9223	42.5329	54.0008	50.8362
173692_at		441.513	445.665	381.981	441.513	454.808	441.513	441.513
173693_at		87.0278	81.1156	54.3333	80.0627	178.928	117.27	221.498
173694_s_at		99.9942	111.928	117.706	94.7873	77.3868	127.841	54.1795
173695_s_at		57.3236	56.2182	48.6234	68.246	130.562	39.3545	54.8664
173696_at		20.3865	21.2696	19.9061	21.2696	21.7557	29.354	22.1047
173697_s_at		79.7865	93.3917	109.596	79.3444	87.6299	114.868	84.8349
173698_s_at		43.4481	46.0258	47.7768	46.0258	54.0576	61.0947	37.5911
173699_s_at		181.988	191.827	194.759	269.468	123.325	159.753	161.228
173700_at		136.036	170.341	113.345	204.317	134.015	118.381	159.158
173701_s_at		235.273	310.155	256.601	338.83	157.617	134.962	235.77
173702_at		766.368	733.691	538.252	606.592	575.194	507.113	438.868
173703_s_at		100.748	87.7846	112.258	73.9661	105.843	74.1633	96.3356
173704_s_at		51.4474	50.7075	56.5518	55.2115	47.799	71.2002	44.2308
173705_s_at		227.91	186.084	192.534	191.786	148.155	50.2005	92.4851
173706_at		89.4555	68.7308	49.4768	53.8605	240.43	184.83	397.709
173707_at		87.1085	85.1528	57.7131	84.8162	126.809	126.028	134.929
173708_s_at		80.5421	80.5421	81.3928	80.5421	79.5796	87.9455	72.7044
173709_at		134.693	128.469	120.057	125.408	128.469	128.469	177.946
173710_at		48.1771	65.306	65.306	72.711	95.7619	48.3732	64.7418
173711_s_at		105.493	111.783	105.493	108.972	91.9326	74.7953	112.095
173712_s_at		263.77	282.727	293.436	246.141	226.787	119.487	286.089
173713_at		45.2607	42.5413	42.1702	42.1618	42.5413	42.3406	37.4662
173714_at		205.123	205.123	167.958	194.204	304.955	171.312	319.941
173715_s_at		560.075	604.637	523.01	914.081	579.784	485.099	536.39
173716_at		1971.9	2266.1	1988.93	1917.43	1585.62	1945.58	1975.53
[truncated: 20,551 more rows]
