# Supplementary material for: A gene expression fingerprint of C. elegans embryonic motor neurons
Source: BMC Genomics. 2005 Mar 21;6:42. doi: 10.1186/1471-2164-6-42 (PMC1079822; doi:10.1186/1471-2164-6-42)
Supplement: Additional File 4 — N2 (wildtype) Expressed Genes (EGs) 9103 genes were called "Present" by MAS 5.0 in 3 out of 4 N2 hybridizations and are listed here as EGs. Affymetrix ID, Cosmid Name and common names (Columns A-C respectively) are given for each gene. Column D contains KOG descriptions and Column E indicates the dataset in which an individual gene is present. [file 1471-2164-6-42-S4.xls]

## Sheet: N2 Expressed Genes
Additional File 4 - N2 (wildtype) Expressed Genes
Affy id	Cosmid Name	Common name	KOG
172099_x_at	Y22D7AL.2
172101_x_at	F42G9.9a	ptl-1	Microtubule-associated protein TAU
172103_x_at	W03F9.5	ttb-1	Transcription initiation factor TFIIB
172123_x_at	B0350.2a	unc-44	Ankyrin
172136_x_at	Y71D11A.4
172146_x_at	R05D3.5		Unnamed protein
172149_x_at	C32E8.10a	unc-11	Clathrin assembly protein AP180 and related proteins, contain ENTH domain
172157_x_at	Y67D8C.2		Uncharacterized conserved protein
172158_x_at	Y67D8C.1
172184_x_at	Y46C8AL.2
172186_x_at	Y54G2A.21		Uncharacterized protein
172190_x_at	F59F4.2		Predicted membrane protein
172204_at	T22H2.4		Unnamed protein
172211_x_at	F49C5.3		Small secreted protein with conserved cysteines
172217_x_at	F13E9.2		Unnamed protein
172251_x_at	C04C3.4		G2/Mitotic-specific cyclin A
172252_x_at	H25K10.4		Unnamed protein
172256_x_at	F59H6.7	cya-2	G2/Mitotic-specific cyclin A
172259_x_at	C31H5.4
172261_x_at	ZK666.4		Unnamed protein
172271_x_at	F56H9.2
172272_x_at	F26F2.2		Uncharacterized protein
172276_x_at	T16A9.1		Uncharacterized protein
172277_x_at	Y44A6D.1		Unnamed protein
172281_at	F31A9.2
172284_x_at	T27E4.4
172285_x_at	W02B3.6		Unnamed protein
172291_x_at	Y48A6B.8		Small secreted protein with conserved cysteines
172292_x_at	D2092.8
172293_x_at	Y26D4A.5
172297_x_at	T23F11.2		Unnamed protein
172303_x_at	W05H9.3
172307_x_at	F20B4.7		Reverse transcriptase
172310_x_at	Y9D1A.1
172314_x_at	F54D8.5		Reverse transcriptase
172318_x_at	T22H2.5a		Phospholipid scramblase
172319_x_at	F02C12.3
172320_x_at	C05E4.8
172321_x_at	C03A7.8	abu-7	Uncharacterized protein
172323_x_at	C03A7.7	abu-6	Uncharacterized protein
172327_x_at	F44D12.3		Uncharacterized protein, contains major sperm protein (MSP) domain
172329_x_at	F31A9.6		Reverse transcriptase
172335_x_at	F56A4.8
172338_x_at	C34D4.1
172344_x_at	F09F7.8		Unnamed protein
172351_x_at	T02H6.3		Uncharacterized protein
172360_x_at	C03A7.4	pqn-5	Uncharacterized protein
172372_at	F15A8.1
172373_x_at	T24A6.2		Unnamed protein
172378_x_at	C32H11.7		Unnamed protein
172381_x_at	ZK484.8		Unnamed protein
172390_x_at	ZK673.10		Unnamed protein
172391_x_at	F39D8.1a	pqn-36	Unnamed protein
172392_x_at	C36F7.4a	rig-5
172395_at	F22F4.4
172407_x_at	C07G2.2a	atf-7	Transcriptional activator FOSB/c-Fos and related bZIP transcription factors
172419_x_at	K03F8.1		Reverse transcriptase
172422_x_at	K10D6.2a		Unnamed protein
172424_x_at	T15B7.6		Uncharacterized conserved protein
172425_x_at	Y80D3A.5		Cytochrome P450 CYP4/CYP19/CYP26 subfamilies
172428_x_at	F08F1.9		G2/Mitotic-specific cyclin A
172429_x_at	F52E10.4
172430_x_at	C08F1.9		Reverse transcriptase
172436_x_at	C04F12.6		Uncharacterized protein
172438_x_at	C06E8.4		Reverse transcriptase
172440_x_at	F46F5.6		Unnamed protein
172442_x_at	Y73F8A.8	pqn-90	Uncharacterized protein
172443_x_at	Y73F8A.9	pqn-91	Uncharacterized protein
172450_x_at	R09A1.4		Reverse transcriptase
172451_x_at	W05H7.2		Unnamed protein
172455_x_at	F29G6.3b		Unnamed protein
172456_x_at	ZC178.1
172462_x_at	F07C6.4a		Radixin, moesin and related proteins of the ERM family
172463_x_at	Y17G7B.2a		Histone H3 (Lys4) methyltransferase complex, subunit CPS60/ASH2/BRE2
172464_x_at	F54D12.4
172465_x_at	C12D12.6		Reverse transcriptase
172469_x_at	C01G12.6		Unnamed protein
172475_x_at	B0222.7	col-145	Collagens (type IV and type XIII), and related proteins
172476_x_at	R07E5.15		Unnamed protein
172484_x_at	F22D3.5		Unnamed protein
172487_x_at	Y54C5B.1		DNA-binding centromere protein B (CENP-B)
172503_x_at	W08E12.3		Unnamed protein
172510_x_at	Y17G9B.6
172515_x_at	W08A12.2
172528_x_at	R01B10.2		Unnamed protein
172541_x_at	K01A2.8a		Unnamed protein
172552_x_at	Y105C5A.5	pqn-78	Uncharacterized protein
172554_x_at	C24H10.4
172561_x_at	F52E1.12		Reverse transcriptase
172570_x_at	Y51A2D.14		Uncharacterized protein
172571_x_at	H12I19.5a		Integral membrane O-acyltransferase
172578_x_at	Y43F8B.2a		Uncharacterized conserved protein
172586_at	C56E10.3
172587_x_at	C03A7.14	abu-8	Uncharacterized protein
172591_x_at	C29F9.12		Unnamed protein
172594_x_at	T12B5.10		Uncharacterized protein
172598_x_at	C52B11.4
172600_x_at	C29F9.10		Uncharacterized protein
172604_x_at	Y73C8C.3		Predicted E3 ubiquitin ligase
172605_x_at	Y105C5A.4	abu-5	Uncharacterized protein
172615_x_at	H31G24.4	cyb-2.2	Cyclin B and related kinase-activating proteins
172617_x_at	H06I04.3a		Putative SAM-dependent rRNA methyltransferase SPB1
172620_x_at	Y105C5B.12a
172627_x_at	Y105C5A.12
172630_x_at	C35D10.11		Uncharacterized protein, contains major sperm protein (MSP) domain
172632_x_at	Y38E10A.11		Unnamed protein
172635_x_at	Y38E10A.15		Unnamed protein
172643_s_at	Y55F3AM.3a		Transcriptional coactivator CAPER (RRM superfamily)
172655_x_at	F47B7.1		Stress responsive protein
172657_x_at	C03B8.2		G2/Mitotic-specific cyclin A
172669_x_at	K07F5.9	ssp-10	Uncharacterized protein, contains major sperm protein (MSP) domain
172675_x_at	C01B10.5a	hil-7	Unnamed protein
172700_x_at	T11F9.9	col-157	Collagens (type IV and type XIII), and related proteins
172706_x_at	F53F1.4		Unnamed protein
172720_x_at	F31B12.1a	plc-1	Phosphoinositide-specific phospholipase C with RasGEF and RA domains
172721_x_at	C09G12.8a	ced-10	Ras-related small GTPase, Rho type
172727_x_at	R05F9.4		Reverse transcriptase
172728_x_at	C38C10.4	gpr-2	Unnamed protein
172731_x_at	T27E7.7
172737_x_at	F42A10.4a	efk-1
172740_x_at	C08H9.11		Chitinase
172741_x_at	F41F3.3		Unnamed protein
172742_x_at	C08B11.4	nrf-6	Predicted acyltransferase
172747_x_at	T26H8.1
172748_x_at	C14A6.4
172755_x_at	ZK637.7a	lin-9	Retinoblastoma pathway protein LIN-9/chromatin-associated protein Aly
172756_x_at	ZC64.1
172757_x_at	ZK678.3		G2/Mitotic-specific cyclin A
172759_x_at	F49C5.8		Transposase
172762_x_at	B0564.5
172765_x_at	ZK1225.3
172766_x_at	ZK563.3
172767_x_at	ZC132.1
172772_x_at	C52D10.8	skr-13	SCF ubiquitin ligase, Skp1 component
172773_x_at	ZC247.4
172781_x_at	C52D10.9	skr-8	SCF ubiquitin ligase, Skp1 component
172782_x_at	C52D10.7	skr-9	SCF ubiquitin ligase, Skp1 component
172797_x_at	C54H2.2
172801_x_at	F23H12.4	sqt-3	Collagens (type IV and type XIII), and related proteins
172811_x_at	C35E7.10a		Protein tyrosine kinase
172817_x_at	F43G9.7
172819_x_at	F47C8.1
172822_x_at	C49D10.1		Reverse transcriptase
172828_x_at	B0302.3		Reverse transcriptase
172829_x_at	C29F5.6		Reverse transcriptase
172830_x_at	T07C12.2
172832_x_at	H38K22.5a	gly-6	Polypeptide N-acetylgalactosaminyltransferase
172837_x_at	C24A3.7		Reverse transcriptase
172838_x_at	F52B5.1		Na+-independent Cl/HCO3 exchanger AE1 and related transporters (SLC4 family)
172840_x_at	F47D2.2
172842_x_at	Y56A3A.19		Acyl carrier protein/NADH-ubiquinone oxidoreductase, NDUFAB1/SDAP subunit
172843_x_at	F54D7.1		Reverse transcriptase
172846_x_at	F13E9.7		Reverse transcriptase
172847_x_at	M04C7.2
172849_x_at	C39D10.8a
172850_x_at	Y71F9AL.3		Reverse transcriptase
172852_x_at	K07F5.2	msp-10	Major sperm protein domain
172853_x_at	C04G2.4	msp-36	Major sperm protein domain
172854_x_at	F32B6.6	msp-77	Major sperm protein domain
172857_x_at	F36H12.7	msp-19	Major sperm protein domain
172861_x_at	F22B3.6
172864_x_at	F10C2.2	kup-1
172870_x_at	K04F10.4a	bli-4	Subtilisin-like proprotein convertase
172873_x_at	F35G12.3a	sel-5	ARK protein kinase family
172878_x_at	F15H10.2	col-13	Collagens (type IV and type XIII), and related proteins
172885_x_at	C34F11.4	msp-50	Major sperm protein domain
172886_x_at	Y57G11C.49
172888_x_at	C40D2.2		Uncharacterized protein, contains BTB/POZ domain
172893_x_at	K07F5.1	msp-81	Major sperm protein domain
172898_x_at	EEED8.12		Splicing factor RNPS1, SR protein superfamily
172900_x_at	ZK546.6	msp-152	Major sperm protein domain
172905_x_at	T13F2.11	msp-78	Major sperm protein domain
172906_x_at	T13F2.10	msp-79	Major sperm protein domain
172907_x_at	K07F5.3	msp-56	Major sperm protein domain
172912_x_at	T27D12.2a	clh-1	Cl- channel CLC-2 and related proteins (CLC superfamily)
172913_x_at	F11D11.9
172916_x_at	T02D1.1
172919_x_at	K01G5.2a	hpl-2	Heterochromatin-associated protein HP1 and related CHROMO domain proteins
172920_x_at	F11A6.1a	kpc-1	Subtilisin-like proprotein convertase
172926_x_at	T05A7.9		Unnamed protein
172933_x_at	W09C3.6		Serine/threonine specific protein phosphatase PP1, catalytic subunit
172934_x_at	K08F4.8	msp-38	Major sperm protein domain
172935_x_at	T03F1.5		Serine/threonine specific protein phosphatase PP1, catalytic subunit
172940_x_at	F44A6.2a	sex-1	Nuclear receptor
172947_at	C07A12.4a	pdi-2	Protein disulfide isomerase (prolyl 4-hydroxylase beta subunit)
172961_x_at	T05C12.6a	mig-5	Dishevelled 3 and related proteins
172965_x_at	C35D6.4		CCCH-type Zn-finger protein
172970_x_at	Y116A8B.2
172971_s_at	Y54G2A.11a
172978_s_at	C34F11.3a		Adenosine monophosphate deaminase
172981_s_at	Y105E8B.2a		Exocyst complex subunit
172985_at	R01B10.1a	cli-1	Unnamed protein
172988_s_at	C09E8.1a		Sodium-neurotransmitter symporter
172989_s_at	R11A5.7		Zinc carboxypeptidase
172992_s_at	Y54G9A.6		Mitotic spindle checkpoint protein BUB3, WD repeat superfamily
173003_s_at	Y17D7A.3a	nhr-65	Hormone receptors
173008_s_at	T02G5.5
173017_at	R10E11.1a	cbp-1	CREB binding protein/P300 and related TAZ Zn-finger proteins
173025_s_at	Y61A9LA.3a		Unnamed protein
173027_s_at	Y67A10A.9		Unnamed protein
173045_at	Y37E3.16a		Iron transporter
173049_at	C37C3.6a		Serine proteinase inhibitor (KU family) with thrombospondin repeats
173071_s_at	F56D5.1	col-121	Collagens (type IV and type XIII), and related proteins
173085_at	C18C4.10a	klc-2	Kinesin light chain
173088_s_at	B0334.2	twk-5	Tandem pore domain K+ channel
173103_s_at	K07B1.4a		Acyl-CoA:diacylglycerol acyltransferase (DGAT)
173109_s_at	Y41D4B.26		Proteins containing Ca2+-binding EGF-like domains
173116_s_at	F52F12.6		Transcription factor containing C2HC type Zn finger
173117_at	H10E21.4		Calmodulin and related proteins (EF-Hand superfamily)
173123_at	W01A8.1
173124_s_at	H42K12.3		Unnamed protein
173125_s_at	B0350.2b	unc-44	Ankyrin
173133_s_at	R107.6	cls-2	CLIP-associating protein
173138_s_at	C53B7.3
173155_at	C31H1.8
173157_s_at	F55F8.5		Microtubule binding protein YTM1 (contains WD40 repeats)
173162_s_at	F23B12.8	bmk-1	Kinesin-like protein
173163_s_at	R166.5a		MAP kinase-interacting kinase and related serine/threonine protein kinases
173164_s_at	C18D11.1
173170_s_at	C10H11.1		Actin regulatory protein supervillin (gelsolin/villin family)
173172_s_at	M28.1		Cuticulin precursor
173174_s_at	H06I04.6a
173175_s_at	ZK512.3	ced-11	Ca2+/Mg2+-permeable cation channels (LTRPC family)
173179_s_at	K02F3.11	rnp-5	Splicing factor RNPS1, SR protein superfamily
173181_s_at	C27F2.8		Uncharacterized conserved protein
173183_s_at	T08B2.9a	frs-1	Phenylalanyl-tRNA synthetase, beta subunit
173197_at	ZK909.2a	kin-1	cAMP-dependent protein kinase catalytic subunit (PKA)
173209_s_at	C50F4.1
173218_s_at	T08G2.3		Medium-chain acyl-CoA dehydrogenase
173219_s_at	R13F6.6a	zak-1	Tyrosine kinase specific for activated (GTP-bound) p21cdc42Hs
173223_s_at	C25A1.8		C-type lectin
173225_at	T05G5.11
173229_s_at	Y54E10BR.4		Predicted RNA-binding protein Nob1p involved in 26S proteasome assembly
173233_s_at	Y51H4A.4		Basic region leucine zipper transcription factor
173235_at	Y38C1BA.3	col-109	Collagens (type IV and type XIII), and related proteins
173238_s_at	K11D12.4		Carnitine O-acyltransferase CPTI
173240_s_at	K08D12.3a		E3 ubiquitin ligase interacting with arginine methyltransferase
173260_s_at	T06E4.1	hcp-2	Unnamed protein
173263_s_at	K11H3.1a		Glycerol-3-phosphate dehydrogenase/dihydroxyacetone 3-phosphate reductase
173265_at	Y71H10A.1a		Pyrophosphate-dependent phosphofructo-1-kinase
173270_s_at	F42G8.12	isp-1	Ubiquinol cytochrome c reductase, subunit RIP1
173276_s_at	C28C12.7a	spp-10	Prosaposin
173282_s_at	W05E10.4	tre-3	Neutral trehalase
173295_s_at	K12H6.6a		Uncharacterized conserved protein
173301_s_at	C05E4.9a	gei-7	Malate synthase
173320_s_at	F09F7.3		RNA polymerase III, second largest subunit
173323_at	C35E7.1		Uncharacterized coiled-coil containing protein
173335_s_at	C24B9.9	dod-3	Unnamed protein
173336_s_at	R09B3.2		mRNA cleavage and polyadenylation factor I complex, subunit RNA15
173350_s_at	C54E4.2a		Ca2+-binding proteoglycan Testican
173355_s_at	T14B4.6	dpy-2	Collagens (type IV and type XIII), and related proteins
173364_s_at	E01A2.2a		C2H2 Zn-finger protein
173376_s_at	Y71H2B.10a	apt-3
173379_s_at	C01A2.5		Uncharacterized conserved protein
173383_s_at	T01B7.5		Disrupter of silencing SAS10
173401_s_at	F32D1.10	mcm-7	DNA replication licensing factor, MCM7 component
173402_s_at	T07C4.5		Uncharacterized protein with conserved cysteine
173408_s_at	F17C11.9a		Glutathione S-transferase
173411_s_at	K07H8.6a	vit-6	Predicted lipoprotein
173422_at	ZC504.4a	mig-15	Traf2- and Nck-interacting kinase and related germinal center kinase (GCK) family protein kinases
173427_at	AC7.2a	soc-2	Leucine rich repeat
173434_at	C44C11.1a	ras-1	Ras-related GTPase
173453_s_at	F20C5.2b	klp-11
173468_at	D1022.7a	aka-1	Smad anchor for receptor activation
173471_at	Y71F9B.7	plk-2	Polo-like serine/threonine protein kinase
173472_s_at	Y57A10C.6		Peroxisomal 3-ketoacyl-CoA-thiolase P-44/SCP2
173475_s_at	ZK637.13
173488_at	T05E7.5
173489_at	F14B6.1		Unnamed protein
173494_s_at	T20F5.4
173496_s_at	T23G7.3		Telomerase elongation inhibitor/RNA maturation protein PINX1
173503_at	K07A1.12	lin-53	Nucleosome remodeling factor, subunit CAF1/NURF55/MSI1
173507_s_at	F43C9.4a	mig-13
173512_at	T01D3.4	srx-96	7-transmembrane receptor
173515_s_at	Y87G2A.5	vrs-2	Valyl-tRNA synthetase
173530_at	F26F4.5
173537_at	B0361.9
173538_s_at	M02D8.3
173539_at	B0511.10	eif-3.E	Translation initiation factor 3, subunit e (eIF-3e)
173546_s_at	C24F3.1a		Protein transporter of the TRAM (translocating chain-associating membrane) superfamily
173553_s_at	C27A7.4	che-11	WD40 and TPR repeat-containing protein
173561_s_at	R12C12.9a
173563_s_at	C35C5.3a		Selenoprotein T
173564_at	Y37D8A.4
173572_s_at	T05H10.3		Permease of the major facilitator superfamily
173577_at	T18H9.7a		PACS-1 cytosolic sorting protein
173578_s_at	C33D9.3a
173579_s_at	W04G3.2		Unnamed protein
173583_s_at	C14H10.2
173584_s_at	W01C9.3	pqn-73	Unnamed protein
173586_s_at	W02B12.10		Methyltransferase-like protein
173597_s_at	F57B9.7a		Double stranded RNA binding protein
173602_at	Y17G7B.17		Proliferation-related protein MLF
173610_at	C30C11.4		Molecular chaperones HSP105/HSP110/SSE1, HSP70 superfamily
173611_s_at	Y11D7A.11	col-120	Collagens (type IV and type XIII), and related proteins
173614_at	C46H11.11a		Rac1 GTPase effector FHOS
173623_s_at	W10D5.3a	gei-17	Zn-finger transcription factor
173630_s_at	T12E12.2		Heterochromatin-associated protein HP1 and related CHROMO domain proteins
173633_at	F10G7.9a
173637_s_at	C05D10.1a
173641_at	K07D8.1	mup-4	Fibrillins and related proteins containing Ca2+-binding EGF-like domains
173648_s_at	F53G2.6	tsr-1	Nuclear transport regulator
173649_at	F18A12.8a		M13 family peptidase
173661_s_at	C54G7.3a	lgx-1	Proteins containing Ca2+-binding EGF-like domains
173673_s_at	W08E3.2		Nucleo-cytoplasmic protein MLN51
173686_s_at	Y7A9D.1
173689_s_at	K09H9.6	lpd-6	RNA-binding protein required for 60S ribosomal subunit biogenesis
173691_s_at	ZK688.2		Bestrophin (Best vitelliform macular dystrophy-associated protein)
173696_at	F21H12.5	fbf-2	Translational repressor Pumilio/PUF3 and related RNA-binding proteins (Puf superfamily)
173697_s_at	F10E9.7
173705_s_at	K06A1.5		WD40 repeat protein TipD
173706_at	ZK154.6a
173710_at	F58G11.3		Unnamed protein
173718_s_at	B0457.2		Unnamed protein
173725_s_at	F41H10.8	elo-6	Long chain fatty acid elongase
173727_s_at	F40F4.6		Unnamed protein
173732_s_at	M18.5		Damage-specific DNA binding complex, subunit DDB1
173734_at	ZC262.3b		Unnamed protein
173736_at	Y11D7A.12		Unnamed protein
173739_at	C28D4.2	cka-1	Choline kinase
173745_s_at	Y111B2A.3		Unnamed protein
173754_at	C39E6.4	mls-2	Transcription factor NKX-5.1/HMX1, contains HOX domain
173761_at	F57B1.2	sun-1	Spindle pole body protein, contains UNC-84 domain
173763_s_at	R13D7.7	gst-41	Glutathione S-transferase
173769_s_at	M176.8		Chitinase
173781_s_at	Y116A8C.35	uaf-2	U2 snRNP splicing factor, small subunit, and related proteins
173800_at	T10A3.1a	unc-10
173802_at	F35D6.1a	fem-1	Ankyrin repeat protein
173808_s_at	Y43F4B.6	klp-19	Kinesin-like protein
173815_s_at	C14F5.3a	tnt-3
173819_s_at	H20J18.1a	scd-1
173832_at	ZK1098.8	mut-7	Predicted 3'-5' exonuclease
173836_at	T24A11.3	toh-1	Meprin A metalloprotease
173840_s_at	T07D10.4		C-type lectin
173841_s_at	ZK856.8		Ca2+/calmodulin-dependent protein phosphatase (calcineurin subunit B), EF-Hand superfamily protein
173868_s_at	F52A8.5		Glycine cleavage system H protein (lipoate-binding)
173872_at	F57C7.3a	sdn-1	Heparan sulfate proteoglycan Syndecan
173874_s_at	F55A11.2	syn-3	SNARE protein SED5/Syntaxin 5
173877_s_at	F52H3.3		Uncharacterized protein, contains BTB/POZ domain
173891_s_at	Y44E3B.1a		Basic region leucine zipper transcription factor
173899_at	ZC373.4		Ca2+/calmodulin-dependent protein kinase, EF-Hand protein superfamily
173909_s_at	R10E11.3a		Ubiquitin-specific protease
173913_s_at	ZK632.3		Serine/threonine protein kinase
173916_at	F55D12.5
173919_s_at	C56A3.2		Uncharacterized protein with conserved cysteine
173924_at	C33B4.3a	tag-67	Ankyrin repeat
173962_s_at	C26G2.1	syg-2	Predicted transmembrane protein of the immunoglobulin family of cell adhesion molecules
173964_s_at	C52E4.6a	cyl-1	Cyclin L
173974_s_at	Y73B6BR.1a	pqn-89	Unnamed protein
173979_at	PAR2.4a		Uncharacterized conserved protein
173988_at	F27E11.3a	cfz-2	Smoothened and related G-protein-coupled receptors
173990_s_at	T03E6.7	cpl-1	Cysteine proteinase Cathepsin L
173998_s_at	F49E2.1a		Molybdenum cofactor biosynthesis pathway protein
174009_s_at	T01G9.6a	kin-10	Casein kinase II, beta subunit
174011_at	T14G12.4a	fkh-2	Transcription factor of the Forkhead/HNF3 family
174012_s_at	F53B2.8
174014_s_at	K07B1.5a	acl-14
174018_at	F58G6.5a	nhr-34	Hormone receptors
174023_at	ZC410.1	nhr-11	Hormone receptors
174045_s_at	W03G9.1	snf-1	Sodium-neurotransmitter symporter
174065_at	C17G10.9a		RNA polymerase I-associated factor - PAF67
174078_s_at	F11A10.2		Splicing factor 3a, subunit 2
174080_s_at	B0250.3
174083_at	ZC410.7b	lpl-1	Lipoyltransferase
174088_at	C14F11.7
174095_at	C05D11.7b
174135_at	Y73B6BL.2	htp-2	HORMA domain
174137_s_at	C24A8.4a		STE20-like serine/threonine kinase MST
174152_s_at	C09G5.6	bli-1	Collagens (type IV and type XIII), and related proteins
174155_s_at	C24B5.2a		AAA+-type ATPase
174162_s_at	Y110A7A.1a	hcp-6	Uncharacterized conserved protein related to condensin complex subunit 1
174167_at	F53C3.6a		Uncharacterized protein, contains CX module
174172_at	F36H5.10		Predicted membrane protein
174182_at	Y41D4A.3
174184_at	Y54G2A.10a		Unnamed protein
174191_at	F49E2.2a
174195_at	F13E9.11
174211_s_at	C11D2.6c	nca-1	Voltage-gated Ca2+ channels, alpha1 subunits
174221_at	M04G12.1a		Predicted E3 ubiquitin ligase
174227_at	T07H6.1a		Carboxylesterase and related proteins
174241_at	F48E3.8a		Proteins containing Ca2+-binding EGF-like domains
174245_at	D1037.5		Ca2+-independent phospholipase A2
174254_at	M03F4.6		Proteins containing Ca2+-binding EGF-like domains
174273_at	F01G10.9
174279_s_at	T23B12.2		Mitochondrial/chloroplast ribosomal protein L4
174291_s_at	F10G7.11		Uncharacterized protein with conserved cysteine
174298_s_at	C47E12.4a
174299_s_at	C33F10.13		Predicted transposase
174315_at	Y65B4BL.7
174324_s_at	W10G11.19
174349_at	EEED8.15
174361_at	F43G6.4
174366_s_at	Y55F3C.7a		Cuticulin precursor
174371_at	R151.5
174372_s_at	Y102A11A.3
174373_s_at	F25B5.4a	ubq-1	Ubiquitin and ubiquitin-like proteins
174378_at	T06A4.1a		Zinc carboxypeptidase
174382_s_at	F46H6.2a	dgk-2	Diacylglycerol kinase
174400_s_at	T16H12.4		RNA polymerase II transcription initiation/nucleotide excision repair factor TFIIH, subunit SSL1
174404_s_at	F14E5.5		Triacylglycerol lipase
174405_at	T01C2.1	acy-4	Adenylate/guanylate cyclase
174417_s_at	D1044.3	pqn-25	Proteins containing Ca2+-binding EGF-like domains
174418_at	T19F4.1a		7 transmembrane receptor
174420_at	F29C6.1
174442_s_at	B0564.10a	unc-30	Transcription factor PTX1, contains HOX domain
174455_s_at	B0414.7a	mtk-1	MEKK and related serine/threonine protein kinases
174460_at	F19C7.8a
174465_at	K09C6.7		Unnamed protein
174466_at	Y39G10AR.13	icp-1	Inner centromere protein (INCENP), C-terminal domain
174469_at	T05H4.13a	alh-4	Aldehyde dehydrogenase
174527_at	M03D4.1a	zen-4	Kinesin-like protein
174532_s_at	B0252.4a	cyp-10
174557_s_at	Y57G11C.9a		Unnamed protein
174566_s_at	W03C9.5
174573_at	C25B8.1a	kqt-1	Voltage-gated K+ channel KCNQ
174579_s_at	H24G06.1a		WD40 repeat protein
174581_s_at	T25G12.5		Medium-chain acyl-CoA dehydrogenase
174621_at	Y34B4A.4a		Ras1 guanine nucleotide exchange factor
174645_at	R02F2.2		Predicted guanine nucleotide exchange factor
174646_at	Y54F10AM.2c	feh-1
174651_s_at	K06A5.4
174653_s_at	Y113G7B.17		Protein arginine N-methyltransferase PRMT1 and related enzymes
174657_s_at	F56H1.1	che-14	Predicted patched transmembrane receptor
174676_at	C07G2.3a	cct-5	Chaperonin complex component, TCP-1 epsilon subunit (CCT5)
174687_at	F52B11.1a		Uncharacterized PHD Zn-finger protein
174692_s_at	T24B8.7a		Unnamed protein
174716_at	B0222.10
174761_at	F44C4.4a	iri-1	Tam3-transposase (Ac family)
174766_at	Y105E8A.30a
174768_s_at	F54C1.7	pat-10	Calmodulin and related proteins (EF-Hand superfamily)
174822_at	F56D12.5b	vig-1
174837_s_at	F21C10.7
174840_s_at	R03E9.3
174857_at	T04G9.7
174906_s_at	C25F6.2b	dlg-1
174939_s_at	Y37A1B.1a	lst-3	Predicted DNA-binding protein, contains SAP domain
174940_at	F32A5.2a		Peroxidase/oxygenase
174953_s_at	F52E10.1	sdc-1	Zn-finger
174980_at	R08C7.10a		Sister chromatid cohesion protein
174985_s_at	C29E4.3a	ran-2	Ran GTPase-activating protein
174995_s_at	C54A12.1		Predicted membrane protein (patched superfamily)
175005_at	ZK20.2	kin-6
175011_at	K07C11.7a		Phosphoesterases
175015_at	F44E2.4		Predicted receptor-like serine/threonine kinase
175017_s_at	T24H7.5b		P-type ATPase
175020_at	F10C1.2a	ifb-1	Nuclear envelope protein lamin, intermediate filament superfamily
175025_at	T14B4.7a	dpy-10	Collagens (type IV and type XIII), and related proteins
175029_s_at	F20H11.1		Uncharacterized conserved protein, contains C1, PH and RUN domains
175049_s_at	K03B8.9	deg-3	Acetylcholine receptor
175059_at	C35B1.7
175060_at	F52F10.2		Predicted transporter/transmembrane protein
175085_at	D2085.5a		Uncharacterized conserved protein
175095_at	B0410.3
175096_at	C48E7.10	spp-15
175103_s_at	C34B7.1		Unnamed protein
175110_at	C27F2.5b		Uncharacterized conserved protein, contains JmjC domain
175111_at	C07H6.9
175114_s_at	F08F3.4		NAD dependent epimerase
175115_at	Y64H9A.2
175134_at	F13B9.6
175137_s_at	Y57G7A.10a		Uncharacterized conserved protein
175145_s_at	C34E10.11		Uncharacterized conserved protein
175147_at	F56D1.5	dhs-5	17 beta-hydroxysteroid dehydrogenase type 3, HSD17B3
175152_s_at	B0432.4		Mitochondrial oxoglutarate/malate carrier proteins
175153_at	T02C1.2
175157_s_at	DC2.7a	DC2.7	Checkpoint kinase and related serine/threonine protein kinases
175158_s_at	T12A7.6
175159_at	Y54G2A.2
175163_at	F45H7.4	prk-2	Serine/threonine protein kinase
175166_at	F31F6.4b	flp-8
175170_s_at	ZK6.10	dod-19	Uncharacterized protein
175194_at	Y37E11AR.5		UDP-glucuronosyl and UDP-glucosyl transferase
175200_s_at	Y45G12B.1a		NADH-ubiquinone oxidoreductase, NDUFS1/75 kDa subunit
175205_s_at	F01D4.5a		Transcription factor TCF20
175227_s_at	Y116A8C.38
175229_at	C08F11.13		Integral membrane O-acyltransferase
175233_at	F46B6.3b	smg-4
175238_s_at	EGAP2.3	pho-1	Lysosomal & prostatic acid phosphatases
175247_s_at	6R55.1a		Beta-2-glycoprotein I
175253_s_at	Y19D10A.4		Predicted mutarotase
175262_at	F23H12.9
175264_at	C05D10.4a
175267_at	C15H9.11
175268_at	T09B9.1
175294_s_at	T17H7.7
175298_s_at	C41C4.2	sre-2	Sideroflexin
175317_s_at	E02D9.1a		Mitogen-activated protein kinase kinase (MAP2K)
175324_s_at	K02B12.8	zhp-3	Uncharacterized protein involved in synaptonemal complex formation
175333_s_at	K02E10.2a	hid-1	Proteins containing regions of low-complexity
175350_at	F40H3.6
175358_s_at	T03F1.6a		Unnamed protein
175361_at	F39H2.2a	cyp-14	Predicted peptidyl prolyl cis-trans isomerase
175365_at	R06B9.6
175383_at	K01B6.3
175386_at	C06C3.4		Uncharacterized protein
175393_at	Y47D7A.13
175403_s_at	K02C4.2
175417_s_at	F08F8.4		Protein involved in establishing cohesion between sister chromatids during DNA replication
175441_s_at	Y54H5A.2		Uncharacterized conserved protein
175460_at	C55A6.10		Uncharacterized conserved protein
175462_s_at	T12A7.1	gem-4	Copine
175463_at	T12C9.5a	nhr-109
175470_at	F41B4.1
175473_at	Y41D4B.19a	npp-8	Nuclear pore complex, Nup155 component (D Nup154, sc Nup157/Nup170)
175474_at	F26B1.7	let-381	Transcription factor of the Forkhead/HNF3 family
175489_at	F18E3.11
175492_at	C25H3.6a
175499_s_at	Y47G6A.1	inx-21	Innexin-type channels
175506_s_at	C04F5.3
175509_s_at	C41D11.5
175514_at	C34G6.5		Serine/threonine protein kinase of the CDC7 subfamily involved in DNA synthesis, repair and recombination
175519_at	F59C6.11
175522_s_at	F01F1.11		Small secreted protein with conserved cysteines
175531_s_at	Y37E11B.1a		Zn-finger
175536_s_at	F21C3.4
175539_s_at	K06A5.8a
175547_at	C27A12.8		Predicted E3 ubiquitin ligase
175555_s_at	T13H5.2		Phosphatidylinositol transfer protein SEC14 and related proteins
175566_s_at	T07C5.1a		UDP-glucuronosyl and UDP-glucosyl transferase
175569_at	Y66D12A.20	spe-6	Casein kinase (serine/threonine/tyrosine protein kinase)
175572_s_at	H06O01.3		Phosphatidylinositol transfer protein SEC14 and related proteins
175582_at	F20C5.1a	pme-3
175583_s_at	B0001.5		Unnamed protein
175595_s_at	W03F11.6a		Actin filament-binding protein Afadin
175598_at	C01G10.11a	unc-76	Kinesin-associated fasciculation and elongation protein involved in axonal transport
175599_s_at	F53G12.5a	mex-3	Predicted RNA binding protein, contains KH domain
175600_s_at	Y54E5B.1a	smp-1	Semaphorins
175614_at	F14D12.4a	mec-2	Prohibitins and stomatins of the PID superfamily
175617_at	K08B4.1a	lag-1	Recombination signal binding protein-J kappa(CBF1, Su(H), HS2NF5)
175618_s_at	K02A4.1	bcat-1	Branched chain aminotransferase BCAT1, pyridoxal phosphate enzymes type IV superfamily
175619_s_at	Y22D7AL.5	hsp-60	Mitochondrial chaperonin, Cpn60/Hsp60p
175622_at	F09B12.6	flr-4	MEKK and related serine/threonine protein kinases
175631_s_at	T07H6.2	mom-1	Predicted acyltransferase
175633_at	R10E11.2	vha-2	Vacuolar H+-ATPase V0 sector, subunits c/c'
175640_at	B0478.1a	jnk-1	Jun-N-terminal kinase (JNK)
175646_at	C50F2.9	abf-1	Unnamed protein
175651_at	F55B12.3a	sel-10	Cdc4 and related F-box and WD-40 proteins
175666_s_at	K04F10.4b	bli-4	Subtilisin-like proprotein convertase
175670_s_at	Y38F1A.5	cyd-1	G1/S-specific cyclin D
175675_s_at	F54B11.3a	unc-84	Spindle pole body protein, contains UNC-84 domain
175679_at	C04A2.3a	egl-27	Transcriptional corepressor Atrophin-1/DRPLA
175681_at	T06E6.2a	cyb-3	Cyclin B and related kinase-activating proteins
175701_at	F29F11.5	ceh-22	Transcription factor tinman/NKX2-3, contains HOX domain
175705_s_at	F38A5.3a	lec-11	Galectin, galactose-binding lectin
175707_s_at	F15C11.1	sem-4	Transcriptional repressor SALM
175710_s_at	R07B1.10	lec-8	Galectin, galactose-binding lectin
175711_at	E03G2.3	mec-5
175720_at	T03G6.2a	nhr-40
175731_s_at	C01C10.1	clc-2	Unnamed protein
175732_at	F39C12.2a	add-1	Cytoskeletal protein Adducin
175742_at	C52E12.2a	unc-104	Kinesin-like protein
175757_s_at	F56E3.4	fax-1	Hormone receptors
175760_at	F56H11.1b	fbl-1	Fibrillins and related proteins containing Ca2+-binding EGF-like domains
175762_at	ZC84.2	tax-4	Cyclic nucleotide-gated cation channel CNGA1-3 and related proteins
175770_s_at	K02G10.4a	flp-11	Unnamed protein
175773_at	F12F6.2
175776_s_at	F58E6.1a		Protein involved in mRNA turnover and stability
175778_s_at	W07E11.3a	flp-2	Unnamed protein
175779_at	E01H11.1b	pkc-2
175781_s_at	E01H11.1a	pkc-2
175786_at	T05A6.1	cki-1	Cyclin-dependent kinase inhibitor
175787_s_at	T05A6.2a	cki-2	Cyclin-dependent kinase inhibitor
175804_s_at	F27E11.2a		Concentrative Na+-nucleoside cotransporter CNT1/CNT2
175810_at	F52E1.1	pos-1	CCCH-type Zn-finger protein
175815_at	Y34F4.2		Unnamed protein
175816_at	T23G5.5	dat-1	Sodium-neurotransmitter symporter
175826_s_at	H42K12.1a	pdk-1	3-phosphoinositide-dependent protein kinase (PDK1)
175827_at	T26H10.1	des-2	Acetylcholine receptor
175834_s_at	C14B9.4a	plk-1	Polo-like serine/threonine protein kinase
175845_at	F23B12.9	egl-1
175849_at	T13G4.2
175856_at	T13G4.4		Homocysteine S-methyltransferase
175896_at	C14B9.6b	gei-8	Nuclear receptor coregulator SMRT/SMRTER, contains Myb-like domains
175929_s_at	Y73B3A.5
175938_s_at	C30A5.4		Serine/threonine specific protein phosphatase PP1, catalytic subunit
175943_at	C02D5.2		Gamma-interferon inducible lysosomal thiol reductase
175952_at	F41G4.1		Axonemal dynein light chain
175953_at	F41G4.8
175958_at	ZK112.6
175966_at	F10E9.2		Unnamed protein
175979_at	M02H5.6	nhr-98	Hormone receptors
175980_at	T20C7.1	srx-61	7-transmembrane receptor
175990_at	R13A5.3		Uncharacterized protein with conserved cysteine
176000_at	C06E1.8		Zn-finger
176009_at	T01B6.3a		5'-AMP-activated protein kinase, gamma subunit
176013_s_at	Y47C4A.1		AAA+-type ATPase containing the peptidase M41 domain
176023_at	Y41D4A.8		7 transmembrane receptor
176025_at	D2007.1
176035_at	Y41D4B.22
176040_s_at	ZK688.6a
176043_at	ZK652.10
176048_at	Y41D4B.14
176055_at	Y41D4B.10	dsl-3	Proteins containing Ca2+-binding EGF-like domains
176059_at	C29E4.11
176062_s_at	E01A2.4		Uncharacterized conserved protein
176072_at	Y41D4B.9	nhr-122	Hormone receptors
176076_s_at	ZK370.7		Predicted UDP-galactose transporter
176080_at	ZK370.8
176082_s_at	Y41D4B.6
176085_at	F10E9.3
176090_at	Y41D4B.15
176095_at	F09G8.3		Mitochondrial/chloroplast ribosomal protein S9
176099_at	Y50D4A.4		Uncharacterized conserved protein
176101_at	T25D3.4		Predicted transporter ADD1 (major facilitator superfamily)
176105_s_at	C08C3.4		Uncharacterized protein, contains BTB/POZ domain
176108_at	Y41D4B.21		Hormone receptors
176111_at	Y105E8A.22	exc-4	Intracellular Cl- channel CLIC, contains GST domain
176121_at	F44B9.2
176126_at	F10E9.4
176131_at	Y119D3B.13		Uncharacterized protein
176135_s_at	Y119D3B.18		Uncharacterized protein
176140_s_at	F42H10.6		HGG motif-containing thioesterase
176141_s_at	Y58A7A.3		Unnamed protein
176147_s_at	F10E9.8	sas-4
176152_at	C08C3.2		Uncharacterized protein, contains BTB/POZ domain
176156_at	Y34D9A.10		AAA+-type ATPase
176157_at	C27H5.7a		Uncharacterized conserved protein
176158_at	F09G8.2		Deoxyribonuclease II
176162_at	Y105E8B.5		Hypoxanthine-guanine phosphoribosyltransferase
176163_at	Y119C1B.9
176167_at	Y38F2AR.6		Unnamed protein
176188_at	Y92C3A.1	cdh-12	Cadherin repeats
176192_s_at	Y92H12A.2		Ubiquitin protein ligase RSP5/NEDD4
176217_at	Y54E5A.1		Fatty acid desaturase
176222_at	Y82E9BL.10		Uncharacterized protein
176239_s_at	Y119C1B.4		Mitochondrial/chloroplast ribosomal protein L19
176246_at	Y119C1B.6
176250_s_at	Y119C1B.8a		Transcription initiation factor TFIID, subunit BDF1 and related bromodomain proteins
176256_s_at	Y58A7A.4		Unnamed protein
176261_s_at	Y71H2AM.17		SWI/SNF-related matrix-associated actin-dependent regulator of chromatin
176266_s_at	Y71H2AM.11
176271_at	C52D10.1		Unnamed protein
176274_at	Y52E8A.4		Uncharacterized conserved protein
176284_s_at	Y69A2AR.30a	mdf-2	Spindle assembly checkpoint protein
176314_at	Y50D4B.6		Fibroblast/platelet-derived growth factor receptor and related receptor tyrosine kinases
176321_s_at	Y71F9AM.6		Translocon-associated complex TRAP, alpha subunit
176323_at	Y38F2AR.4		DNA-binding centromere protein B (CENP-B)
176326_s_at	Y22D7AL.4
176343_at	Y22D7AL.1
176347_at	Y22D7AL.15		Unnamed protein
176358_at	M02H5.12		Unnamed protein
176360_at	R13A5.10		Cytosine deaminase FCY1 and related enzymes
176362_s_at	T23E7.2a		Unnamed protein
176364_s_at	Y71G12B.21	pqn-88
176384_at	H05L03.3
176390_at	F28A10.5		Uncharacterized protein
176397_at	Y71F9AR.1	bam-2
176398_at	Y71G12B.10		Hydroxymethylglutaryl-CoA lyase
176403_at	R13A5.12	lpd-7	Protein required for normal rRNA processing
176415_at	Y71G12B.8		ATP-dependent RNA helicase
176416_at	C44B7.2a		Heterogeneous nuclear ribonucleoprotein L (contains RRM repeats)
176429_at	F54H12.2		Unnamed protein
176440_at	Y45G5AL.1a
176448_at	Y102A11A.1
176463_at	Y47D7A.14		Uncharacterized conserved protein
176468_s_at	Y102A11A.2a
176469_s_at	Y37E11AR.6	vab-2	Ephrin, ligand for Eph receptor tyrosine kinase
176475_s_at	Y39G10AR.14	mcm-4	DNA replication licensing factor, MCM4 component
176476_s_at	Y102A11A.6		COPII vesicle protein
176484_s_at	Y39G10AL.3	cdk-7	Cdk activating kinase (CAK)/RNA polymerase II transcription initiation/nucleotide excision repair factor TFIIH/TFIIK, kinase subunit CDK7
176489_at	Y43H11AL.3	pqn-85	Sister chromatid cohesion protein SCC2/Nipped-B
176504_at	Y39G10AR.3		Serine/threonine protein kinase
176511_at	Y92H12BL.4		CDK5 activator-binding protein
176519_at	Y71G12B.7
176534_at	Y55B1BR.1		Unnamed protein
176557_at	C52D10.11	flp-17	Unnamed protein
176560_at	Y108G3AL.3		Uncharacterized conserved protein
176564_at	Y71G12B.6
176571_at	F09G8.4	ncr-2	Cholesterol transport protein (Niemann-Pick C disease protein)
176573_s_at	T01C8.7	mec-4	Non voltage-gated ion channels (DEG/ENaC family)
176576_at	R13A5.1a	cup-5
176578_s_at	R07E4.6a	kin-2	cAMP-dependent protein kinase types I and II, regulatory subunit
176582_at	Y104H12A.1		C4-type Zn-finger
176583_at	Y97E10AL.1
176586_s_at	F53H1.1a		RNA helicase
176587_s_at	Y97E10AR.3		Uncharacterized protein
176590_at	Y97E10AL.3		Acetyltransferase, (GNAT) family
176595_at	Y97E10AR.2a		Gamma-glutamyltransferase
176603_at	T12A2.13	srg-6	Receptor-like protein, Srg family
176605_s_at	F18A1.3a	lir-1	Unnamed protein
176608_s_at	F54F2.2a	zfp-1	PHD finger protein AF10
176614_at	T12A2.12	srg-4	Receptor-like protein, Srg family
176615_at	R13A5.5	ceh-13	Transcription factor zerknullt and related HOX domain proteins
176618_at	Y47D7A.1	skr-7	SCF ubiquitin ligase, Skp1 component
176619_s_at	E01A2.3
176620_at	K12H4.1	ceh-26	Homeobox transcription factor prospero
176633_at	JC8.5		Cytochrome oxidase assembly factor COX11
176638_s_at	R144.10
176639_at	F23F12.11	srb-10	Sra family integral membrane protein
176640_s_at	M116.4		Predicted transposase
176642_at	F58H1.5
176644_at	T22C1.1		Uncharacterized conserved protein, contains N-recognin-type Zn-finger
176655_at	F44B9.4a	cit-1.1	CDK9 kinase-activating protein cyclin T
176668_at	C32B5.1a		F-box domain
176670_at	F44E2.10		Predicted receptor-like serine/threonine kinase
176675_at	F43H9.4		Unnamed protein
176676_s_at	T22F3.3a		Glycogen phosphorylase
176682_at	F35B3.7
176694_at	C52E2.6		Predicted transposase
176699_at	C55B7.6		Sulfate/bicarbonate/oxalate exchanger SAT-1 and related transporters (SLC26 family)
176702_at	C25F6.3		Dihydropyrimidine dehydrogenase
176708_at	F16H6.10		Unnamed protein
176715_at	C27D6.4b
176717_at	C18C4.9		Globins and related hemoproteins
176726_at	Y39G8C.1		5'-3' exonuclease XRN1/KEM1/SEP1 involved in DNA strand exchange and mRNA turnover
176734_at	F35H12.5a		Unnamed protein
176738_s_at	M04F3.5
176757_at	C02F12.3
176768_at	C07F11.1	tol-1	Toll/interleukin receptor and related proteins containing LRR and TIR repeats
176769_s_at	Y50D7A.7	ads-1	Alkyl-dihydroxyacetonephosphate synthase
176772_s_at	Y50D7A.5
176773_at	F45D11.5		Uncharacterized protein, contains BTB/POZ domain
176777_at	D1007.16		Protein associated with transcriptional elongation factor ELL
176782_s_at	C46C11.2		Predicted transporter ADD1 (major facilitator superfamily)
176784_s_at	C46C11.3		Unnamed protein
176785_at	F53A10.2a		Rap1-GTPase-activating protein (Rap1GAP)
176810_s_at	F45E4.3a		Rab3 effector RIM1 and related proteins, contain PDZ and C2 domains
176819_s_at	Y49C4A.8a		UDP-glucuronosyl and UDP-glucosyl transferase
176824_at	Y40B10A.4		Uncharacterized protein
176825_at	Y97E10B.9		7-transmembrane receptor
176828_s_at	Y40B10A.9		Phospholipase
176844_at	Y97E10B.8		7-transmembrane receptor
176845_s_at	Y19D10A.7		Predicted receptor
176847_at	Y54E10BR.1		Glycosylphosphatidylinositol anchor synthesis protein
176856_at	T27F7.3a		GPI-alpha-mannosyltransferase III (GPI10/PIG-B) involved in glycosylphosphatidylinositol anchor biosynthesis
176859_at	ZK616.3		Uncharacterized conserved protein
176877_at	Y97E10B.10		7-transmembrane receptor
176885_at	T27F7.2a		Unnamed protein
176893_at	Y24D9A.2		Histone H3 (Lys9) methyltransferase SUV39H1/Clr4, required for transcriptional silencing
176900_at	Y23H5B.6		RNA Helicase
176915_at	Y67H2A.8	fat-1	Oleate desaturase/linoleate desaturase
176968_s_at	Y105E8A.6	unc-95	Adaptor protein Enigma and related PDZ-LIM proteins
177014_at	Y55D5A.4
177018_s_at	Y94H6A.5a
177031_at	Y48G9A.1		Protein containing adaptin N-terminal region
177033_at	Y55D5A.1a
177041_at	Y55D5A.6		Cuticulin precursor
177057_s_at	R53.5		Uncharacterized conserved protein
177060_s_at	Y46C8AL.5		C-type lectin
177061_at	M18.6		Predicted ATP-dependent protease PIL, contains LON domain
177080_at	M18.8		DHHC-type Zn-finger protein
177084_at	M79.2		Predicted phosphate acyltransferase, contains PlsC domain
177086_at	M79.3		Predicted phosphate acyltransferase, contains PlsC domain
177088_at	JC8.7		Uncharacterized conserved protein
177099_at	Y55F3BR.4
177107_s_at	Y47G6A.22		Reductases with broad range of substrate specificities
177113_at	DY3.5	pqn-26	Glutaredoxin and related proteins
177115_at	M28.10
177132_s_at	Y48G1BL.1		Small nuclear RNA activating protein complex - 50kD subunit (SNAP50)
177147_at	AC3.4	pqn-2	Predicted DHHC-type Zn-finger protein
177149_at	R74.2
177159_at	Y45G5AM.2		Xaa-Pro aminopeptidase
177162_at	Y38F2AL.1		Unnamed protein
177167_at	Y38C1AA.9		Fibrillins and related proteins containing Ca2+-binding EGF-like domains
177179_at	T28F12.3	sos-1	Ras1 guanine nucleotide exchange factor
177183_s_at	Y73B6BL.24		Lysosomal & prostatic acid phosphatases
177184_at	M28.2		Unnamed protein
177194_at	R11.4
177219_at	M28.8		Unnamed protein
177226_s_at	Y61A9LA.4		Small secreted protein with conserved cysteines
177228_at	Y61A9LA.11		GTP-binding protein AARP2 involved in 40S ribosome biogenesis
177230_at	R17.1		Predicted transposase
177244_at	Y71G10AR.2
177246_at	M117.5		Predicted transposase
177247_at	BE10.2		Sterol C5 desaturase
177255_at	M195.2		Uncharacterized protein
177266_s_at	Y37E11AL.7	map-1	Putative methionine aminopeptidase
177267_at	ZC8.3		Predicted histone tail methylase containing SET domain
177270_at	JC8.12		Nucleotide-sugar transporter VRG4/SQV-7
177271_at	DH11.5a	DH11.5
177275_at	M60.7		Ankyrin repeat
177279_at	M60.4a
177280_at	Y54F10AL.1a		Predicted membrane protein
177285_at	Y54F10AL.2a	est-1	Nonsense-mediated mRNA decay protein
177290_at	ZK20.1
177293_s_at	Y37E11AL.3a
177299_at	M199.1		7-transmembrane receptor
177302_at	M163.7
177308_at	M195.4		Unnamed protein
177312_at	Y59H11AR.4		Amino acid transporters
177316_at	R52.1		Uncharacterized protein, contains BTB/POZ domain
177318_at	M70.1		WSN domain
177323_at	ZC8.1		C-3 sterol dehydrogenase/3-beta-hydroxysteroid dehydrogenase and related dehydrogenases
177328_at	Y37E11AL.1		7-transmembrane receptor
177334_at	M176.1	tag-50	Thioredoxin binding protein TBP-2/VDUP1
177338_at	CD4.1
177343_at	R102.8		Unnamed protein
177351_at	R102.3		Unnamed protein
177360_s_at	M70.5		Unnamed protein
177366_s_at	JC8.6a		Metallothionein-like protein
177391_s_at	R166.3		Uncharacterized conserved protein, AMMECR1
177392_at	F07H5.6
177397_at	T21C9.7	srg-32	Receptor-like protein, Srg family
177406_at	K05C4.5		WD40 repeat protein
177410_at	C01A2.2
177414_at	F58D5.5
177430_s_at	T06G6.3
177446_at	T19C4.3	srg-41	Receptor-like protein, Srg family
177453_at	T23G4.4		Integral membrane O-acyltransferase
177460_at	W04D2.2		7-transmembrane receptor
177462_at	T19C4.1
177464_at	F57G8.1	srh-180	Predicted olfactory G-protein coupled receptor
177468_at	ZK896.4		Uncharacterized protein
177475_at	K05C4.7		Unnamed protein
177478_at	D1086.2
177482_at	ZK525.2	aqp-11	Aquaporin
177483_at	F28D1.8
177489_at	C05E7.2		Unnamed protein
177499_at	C38H2.2		Galactosyltransferases
177513_at	F49A5.8	srw-23	7-transmembrane olfactory receptor
177515_at	K04G2.7
177518_at	T28F3.9		Branching enzyme
177526_at	T26E4.6		Unnamed protein
177530_at	ZK285.1	str-198	7-transmembrane olfactory receptor
177531_at	C05E7.3
177546_at	C54G4.7		Uncharacterized conserved protein
177547_at	ZK858.7		tRNA(1-methyladenosine) methyltransferase, subunit GCD10
177549_s_at	C09F9.2		Predicted membrane protein, contains DoH and Cytochrome b-561/ferric reductase transmembrane domains
177555_at	F09B9.4
177556_at	F35H8.2		Branching enzyme
177570_s_at	F21H7.3
177579_at	K03D3.5		Unnamed protein
177592_at	F55C5.4		Uncharacterized conserved protein
177609_at	C11H1.4	prx-1	AAA+-type ATPase
177614_at	F36H2.1b		P-type ATPase
177617_at	D1054.5
177627_at	F10A3.1		Unnamed protein
177629_at	ZK593.3
177635_at	T18D3.5
177645_at	T13F2.5		Sre G protein-coupled chemoreceptor
177660_at	ZK596.1		Predicted alpha-helical protein
177661_at	F56H6.7		Uncharacterized conserved protein
177662_at	ZC443.4		Unnamed protein
177663_at	F35H8.4
177667_at	T19A6.1a
177670_at	ZC64.2		Uncharacterized protein with conserved cysteine
177675_at	C34E7.1	pqn-18
177681_s_at	ZK896.5		Uncharacterized protein
177692_at	R11A8.1
177694_at	E01G4.5
177701_s_at	ZK896.2		Uncharacterized protein
177706_at	F58D5.7		Unnamed protein
177707_at	F41E7.1		Na+/H+ antiporter
177712_at	C06C3.6	srh-48	Predicted olfactory G-protein coupled receptor
177714_at	ZK896.1		Uncharacterized protein
177724_at	W04G3.1
177732_s_at	F58G6.6	del-2
177739_s_at	C28A5.1		Unnamed protein
177749_at	C05E7.4		Unnamed protein
177756_at	T24D5.1		Unnamed protein
177760_at	W01B6.9	ndc-80	Centromere-associated protein HEC1
177769_at	D1086.7		Uncharacterized protein
177772_at	T19A6.4		Unnamed protein
177773_at	T24C2.4		Uncharacterized protein
177783_at	ZK6.11
177786_at	F44A6.5
177795_at	T01C1.3		E93 protein involved in programmed cell death, putative transcription regulator
177799_at	Y7A5A.2
177810_s_at	F28D1.2
177813_at	F43G6.6		F-box protein JEMMA and related proteins with JmjC, PHD, F-box and LRR domains
177815_s_at	E01G4.3
177821_at	F44E5.3		ZYG-1-like serine/threonine protein kinases
177834_s_at	F43G6.9
177837_at	M04D8.4
177842_at	T22C8.6		Unnamed protein
177859_at	T12A7.5
177886_at	F57E7.1		Uncharacterized protein
177888_at	C14B4.2
177889_at	D1086.6		Uncharacterized protein
177901_at	R07B5.4	sru-38	Uncharacterized protein
177904_at	D2023.3		Ca2+-dependent phospholipid-binding protein Synaptotagmin, required for synaptic vesicle and secretory granule exocytosis
177908_at	T06G6.5		Unnamed protein
177913_at	T20B3.5	srh-216	Predicted olfactory G-protein coupled receptor
177916_at	W04G3.3		Unnamed protein
177924_s_at	F21D9.2		Unnamed protein
177929_s_at	T22H2.2		Integral membrane O-acyltransferase
177932_at	T20B3.4	srh-214	Predicted olfactory G-protein coupled receptor
177938_at	F13A7.8	sri-65	Predicted olfactory G-protein coupled receptor
177942_at	F33A8.7
177953_s_at	K09A9.3		Nucleoside transporter
177956_at	F13G3.2	srd-53	Chemoreceptor/7TM receptor
177962_at	K04G2.4
177963_at	T22C1.4		Uncharacterized conserved protein
177970_at	F33H2.6		Uncharacterized conserved protein
177971_at	C06A1.2
177977_s_at	C34D1.4
177978_at	F58G1.4		Unnamed protein
177991_at	T11B7.1
177992_at	F07H5.7
177993_at	F59F5.8
178006_at	F25D1.3
178009_s_at	C27H2.1		Transposase
178015_at	R160.5
178018_at	T23D8.7		Translation initiation factor 2C (eIF-2C) and related proteins
178023_s_at	K09E4.3		Predicted methyltransferase
178027_at	R13H4.1		Unnamed protein
178029_at	C07E3.6
178031_at	C27H2.3		Unnamed protein
178032_at	F08G5.2	acl-13	Lysophosphatidic acid acyltransferase LPAAT and related acyltransferases
178043_at	F02H6.5		Sulfide:quinone oxidoreductase/flavo-binding protein
178055_at	T12D8.7	taf-9	Transcription initiation factor TFIID, subunit TAF9 (also component of histone acetyltransferase SAGA)
178058_at	F10F2.9	pqn-29
178064_at	T23D8.3		Uncharacterized conserved protein
178067_at	F48F7.7		Thioredoxin binding protein TBP-2/VDUP1
178073_s_at	F28H7.6
178077_at	F57F5.3
178096_s_at	ZC168.3		Origin recognition complex, subunit 5
178107_at	ZK652.6a		Uncharacterized conserved protein containing ZZ-type Zn-finger
178125_at	C54C6.5
178126_s_at	ZK938.2		Thioredoxin binding protein TBP-2/VDUP1
178135_at	C14B1.8
178136_at	W03C9.6		Predicted transporter/transmembrane protein
178141_s_at	F21H7.2
178142_at	F58D2.2		Unnamed protein
178143_at	K04G2.9		Members of chemokine-like factor super family and related proteins
178155_at	K03H4.1
178165_at	F46F3.3
178168_at	T01G9.1
178185_s_at	ZC247.2
178188_at	ZK512.9	grl-11	GROUND domains (extracellular cysteine-containing domain sometimes associated with HOG domains)
178203_at	F44F1.7	vet-6	Uncharacterized coiled-coil containing protein
178206_at	T26H2.7		Predicted transposase
178230_s_at	R144.4a
178231_s_at	F33A8.4		C2HC-type Zn-finger protein
178232_at	M02B1.2
178238_at	F47H4.9		Uncharacterized protein
178244_at	F01D5.6		Unnamed protein
178256_at	T28F3.6		Unnamed protein
178257_at	K10C3.4		Unnamed protein
178259_at	F36A2.3		Predicted malate dehydrogenase
178284_s_at	M01E5.6		CREB binding protein/P300 and related TAZ Zn-finger proteins
178288_at	T11A5.5		Unnamed protein
178292_at	F57G9.2		Sre G protein-coupled chemoreceptor
178298_at	F13A7.7		Unnamed protein
178300_at	F13E9.6
178308_at	F47G4.5		Unnamed protein
178309_at	E03H4.3		Galactosyltransferases
178314_at	W04G5.8		Uncharacterized protein
178315_at	K08C7.7
178316_at	C29F7.2		Predicted small molecule kinase
178319_s_at	ZK262.2		Predicted lipase
178327_s_at	R07E3.5	acl-5	Predicted phosphate acyltransferase, contains PlsC domain
178336_at	M05B5.3
178338_at	C05G5.3
178343_s_at	F58G1.5		Triacylglycerol lipase
178352_at	R05D7.1		Unnamed protein
178358_at	F35G2.3
178360_at	T20D3.1		C-type lectin
178367_at	K08H2.2		Unnamed protein
178368_at	C49A1.1		C-type lectin
178376_s_at	ZK899.2
178377_at	C11E4.3		Unnamed protein
178378_at	K10D6.4
178392_s_at	K02B7.2		Unnamed protein
178393_at	ZK899.1
178403_at	F10A3.2		Uncharacterized protein
178405_at	C05G5.1		Permease of the major facilitator superfamily
178420_at	F11A5.5		Predicted glycosyltransferase
178435_at	C17H1.7		Uncharacterized protein
178439_s_at	F17C8.7
178440_at	F10A3.9	str-254	7-transmembrane olfactory receptor
178441_at	C34C6.7
178448_at	C03D6.1		Translation initiation factor 2C (eIF-2C) and related proteins
178452_s_at	F54B8.3		Uncharacterized protein
178455_s_at	R119.5		Protein-L-isoaspartate(D-aspartate) O-methyltransferase
178457_at	F11C3.1		DNA helicase PIF1/RRM3
178459_s_at	F57G4.6		Unnamed protein
178467_at	F36D1.8		Chondroitin 6-sulfotransferase and related sulfotransferases
178470_s_at	T27E9.6
178483_at	C14A4.1		HEAT repeat-containing protein
178508_at	C14A4.9
178515_s_at	T14D7.2		Predicted acyltransferase
178521_s_at	T05D4.3
178538_at	F58B4.4
178539_at	M05B5.6
178556_at	R06C7.6		Uncharacterized conserved protein
178558_at	F57G9.3		Predicted membrane protein
178562_at	F56G4.6
178570_s_at	T28F4.1
178572_at	C25A1.9		Protein phosphatase 2 regulatory subunit
178575_at	W07G4.1
178577_at	C49F8.1
178584_at	F14D7.8
178590_at	T01C3.9		Unnamed protein
178596_at	F14B6.4		Galactosyltransferases
178600_at	F26E4.2
178606_at	C33D9.4	sru-35	Uncharacterized protein
178609_at	ZK337.5	mtd-1
178611_at	F59C6.4		Exosomal 3'-5' exoribonuclease complex subunit Rrp40
178612_at	T01G1.2
178619_at	C55A1.6		Uncharacterized protein
178621_at	T24B8.3a
178622_at	T01C3.8
178626_s_at	W03H9.4		Cactin
178627_s_at	D2013.3
178629_at	ZK822.4		Predicted alpha-helical protein
178630_at	F59C6.7	che-13	Huntingtin interacting protein 1 (Hip1) interactor Hippi
178639_at	T02D1.3	sru-15	Uncharacterized protein
178641_s_at	ZK822.1
178643_s_at	C24F3.4		Predicted NAD synthase, contains CN hydrolase domain
178647_at	F57C2.1		BTB domain protein
178651_at	F08G2.5
178652_at	ZK84.1
178654_s_at	W04A8.4		Unnamed protein
178662_s_at	T23G7.2a		Unnamed protein
178676_at	ZC482.6	srw-10	7-transmembrane olfactory receptor
178679_at	C47B2.1		Unnamed protein
178680_at	M04C9.4		Small secreted protein with conserved cysteines
178686_s_at	ZC412.4		Unnamed protein
178692_at	F54D5.2
178708_s_at	C14A4.8
178715_at	C33G3.3		Acetylcholine receptor
178718_at	T22A3.4a		Predicted histone tail methylase containing SET domain
178720_at	F08G2.4
178721_at	C25F9.4		Helicase-like transcription factor HLTF/DNA helicase RAD5, DEAD-box superfamily
178725_at	D2005.4
178736_at	C06B3.9	str-252	7-transmembrane olfactory receptor
178750_at	F21G4.5		Unnamed protein
178755_s_at	C25F9.5		Helicase-like transcription factor HLTF/DNA helicase RAD5, DEAD-box superfamily
178761_at	T02E1.6
178762_at	F53A2.3		Unnamed protein
178767_at	C10C5.2
178768_s_at	F25D7.2		Membrane-associated ER protein involved in stress response (contains ubiquitin-like domain)
178775_at	C01G6.3
178778_s_at	T13H5.6		Predicted membrane protein
178779_at	F53F1.7	srv-8	Uncharacterized protein with weak similarity to 7-transmembrane receptor
178788_s_at	F45B8.3
178794_at	F56G4.1		Integral membrane O-acyltransferase
178798_s_at	K02B7.3
178811_s_at	R10E8.1		Unnamed protein
178817_at	C47E8.6
178820_at	F54D5.4		Unnamed protein
178823_at	C09G9.3
178828_at	K08E4.3
178832_at	R07E3.7
178833_s_at	T12G3.6
178842_at	T10H4.5	srw-16	7-transmembrane olfactory receptor
178844_at	D1081.3		Peptidases
178847_at	C30F2.3
178848_at	F32A7.7	str-245	7-transmembrane olfactory receptor
178856_at	C51F7.2	srg-45	Receptor-like protein, Srg family
178858_at	R05D7.3		Uncharacterized conserved protein
178865_at	F47G9.2	str-141	7-transmembrane olfactory receptor
178866_at	F38H4.1
178868_at	F53B2.3		Unnamed protein
178869_at	T01G5.4	srr-7	Unnamed protein
178873_at	C43F9.4
178887_at	B0019.2
178889_at	T04A8.4		Uncharacterized conserved protein
178895_at	R06C7.1		Translation initiation factor 2C (eIF-2C) and related proteins
178896_at	C25F9.2		Unnamed protein
178897_s_at	T26E3.8
178919_at	C55A1.3	str-248	7-transmembrane olfactory receptor
178926_s_at	R148.6	heh-1	Major epididymal secretory protein HE1
178929_at	F47G9.3		Unnamed protein
178930_at	F19H8.2
178931_s_at	T20D3.8		N-acetylglucosaminyltransferase complex, subunit PIG-C/GPI2, required for phosphatidylinositol biosynthesis
178932_at	C17E4.3
178934_at	D2005.2	nlp-8
178937_at	F17A2.7	srd-45	Chemoreceptor/7TM receptor
178940_at	F15A2.5	efn-3	Ephrin, ligand for Eph receptor tyrosine kinase
178942_s_at	T22A3.3	lst-1
178948_at	C05A9.2
178953_s_at	B0001.2		Uncharacterized protein with ubiquitin fold
178985_at	C04B4.1		Unnamed protein
178996_at	C43F9.8	efn-2	Ephrin, ligand for Eph receptor tyrosine kinase
179000_at	C49G9.1
179012_at	K08E4.5		Uncharacterized protein, contains BTB/POZ domain
179027_at	W02D9.4		Unnamed protein
179030_at	C47F8.3		Galactosyltransferases
179031_s_at	F53F4.7		Uncharacterized protein
179043_at	C09G9.5
179051_s_at	ZK228.3		Uncharacterized protein
179052_s_at	B0001.7
179056_s_at	F52A8.3
179068_s_at	T01D3.5		ZIP-like zinc transporter proteins
179071_at	F31B9.3		Unnamed protein
179076_at	K10G4.3		Unnamed protein
179077_at	F53B7.4
179090_at	F25B3.5
179094_s_at	T16G1.4		Predicted small molecule kinase
179096_at	F40D4.3	srh-159	Predicted olfactory G-protein coupled receptor
179098_at	T19C9.8		Uncharacterized protein
179100_at	T26E3.5		Unnamed protein
179102_at	T28C6.8		Uncharacterized conserved protein
179109_at	F15A2.3	srd-51	Chemoreceptor/7TM receptor
179113_at	T06E6.9	srh-265	Predicted olfactory G-protein coupled receptor
179116_at	F55G7.1
179130_at	ZK930.3
179132_at	C31H5.1		Unnamed protein
179136_at	C45G3.3	gip-2	Lipoate-protein ligase A
179138_at	K11E4.3		Unnamed protein
179146_at	T28A8.4		Uncharacterized protein
179155_s_at	F20G2.3		Phosphatidylinositol transfer protein SEC14 and related proteins
179157_at	F32G8.1	srd-34	Chemoreceptor/7TM receptor
179161_at	C44F1.5	acy-3	Adenylate/guanylate cyclase
179162_at	F40D4.8	srw-51	7-transmembrane olfactory receptor
179170_at	C55A1.8	sru-42	Uncharacterized protein
179171_at	T27F6.8		Unnamed protein
179196_at	F25C8.2	amx-3	Flavin-containing amine oxidase
179210_at	T05F1.9		Uncharacterized protein
179223_at	F33C8.4
179225_at	T10G3.2		Sre G protein-coupled chemoreceptor
179245_at	F57B1.6
179250_at	F13E6.5		Lipid phosphate phosphatase and related enzymes of the PAP2 family
179251_at	T28C6.5		Uncharacterized protein
179263_at	C51F7.1	frm-7	Membrane-associated protein tyrosine phosphatase PTP-BAS and related proteins, contain FERM domain
179264_at	K06G5.1
179280_at	F13E6.3		Chromatin remodeling protein, contains PHD Zn-finger
179284_at	T28C6.3		Unnamed protein
179285_at	ZK669.3		Gamma-interferon inducible lysosomal thiol reductase
179286_at	F26F2.7		Predicted membrane protein
179287_s_at	T22A3.5		Uncharacterized conserved protein, contains double-stranded RNA-binding motif and WW domain
179305_at	ZK455.5
179316_at	F58H1.6		Unnamed protein
179317_at	F18E2.4		7-transmembrane receptor
179322_at	C14A6.2		Permease of the major facilitator superfamily
179325_at	T10G3.1
179330_at	W06G6.1		Predicted acyltransferase
179334_s_at	ZC412.3		Unnamed protein
179339_s_at	B0491.4		Acetylcholine receptor
179340_at	F28H6.7
179344_at	F38H4.3
179373_at	C50F4.9
179396_at	C35A5.6
179401_at	ZK662.2
179402_at	F52H3.5		TPR repeat-containing protein
179408_at	F02D8.1
179409_at	T13H5.5		Mitochondrial ribosomal protein S18b
179414_s_at	R06A4.2		Unnamed protein
179418_at	Y6E2A.4		Unnamed protein
179421_at	T10H4.4		Phytanoyl-CoA hydroxylase associated protein
179424_at	F27C8.4	spp-18
179434_at	E01B7.2
179435_at	T04B2.3
179439_s_at	F11E6.3
179444_s_at	F11E6.7		Unnamed protein
179450_at	T27F6.6		Sphingomyelinase family protein
179457_at	B0024.4		Uncharacterized protein
179465_at	W09D6.3	str-246	7-transmembrane olfactory receptor
179467_at	F57B1.1		Membrane protein
179469_s_at	F35E8.1		Secreted surface protein
179473_at	C45G3.4
179496_at	F26F2.6		Cysteine rich domain (CW domain) probably distantly related to the C-type lectin
179499_s_at	C06H5.2		Uncharacterized protein
179501_at	B0462.3		Predicted transposase
179504_at	F40D4.6		Unnamed protein
179510_at	F58H1.2
179519_at	T16A9.2	str-230	7-transmembrane olfactory receptor
179525_at	F36H1.5		Unnamed protein
179527_at	Y6E2A.1		7-transmembrane olfactory receptor
179528_at	ZK856.7
179535_at	F09C6.2		Uncharacterized protein
179544_at	R148.2
179551_at	F31D4.2		Uncharacterized conserved protein
179555_at	W09D6.5
179556_s_at	R151.8		Polycomb-group transcriptional regulator
179562_at	C48G7.1
179567_at	C10C6.3		Unnamed protein
179569_at	F55C9.5
179576_s_at	ZK550.4		Transcription initiation factor IIE, alpha subunit
179579_at	F53F4.2
179586_at	F14F8.9		Unnamed protein
179592_at	B0391.3		7-transmembrane olfactory receptor
179593_at	F09C6.3
179599_at	ZK228.4		Uncharacterized protein
179607_at	C18E9.9
179609_at	ZK287.3
179610_s_at	T16G1.5		Predicted small molecule kinase
179611_at	F57A8.3	str-118	7-transmembrane olfactory receptor
179620_s_at	T10G3.3		Unnamed protein
179622_at	F57A8.7		Predicted transporter/transmembrane protein
179625_at	T14G8.4
179627_at	C33D9.9
179633_at	W07G1.2		Sre G protein-coupled chemoreceptor
179636_at	D2013.6		WW domain binding protein WBP-2, contains GRAM domain
179640_at	C05C9.2
179649_s_at	C13B4.1		Predicted membrane protein, contains DoH and Cytochrome b-561/ferric reductase transmembrane domains
179656_at	F11E6.6		Uncharacterized conserved protein
179679_at	F52H3.4		Uncharacterized protein
179682_at	C31H5.6		Peroxisomal long chain acyl-CoA thioesterase I/predicted bile acid-CoA-amino acid N-acyltransferase
179683_at	C44B9.3		Unnamed protein
179685_at	T12G3.7
179687_at	C06A8.5
179690_at	W02A2.5		Glutamate-gated kainate-type ion channel receptor subunit GluR5 and related subunits
179691_at	F59F3.4
179701_s_at	C10F3.1		Unnamed protein
179704_at	C16D9.4		Unnamed protein
179707_at	ZC190.5		Unnamed protein
179716_at	B0238.6		Integral membrane O-acyltransferase
179718_at	H24D24.2	srw-58	7-transmembrane olfactory receptor
179733_s_at	K11G9.5		Permease of the major facilitator superfamily
179736_at	F19C7.3		Uncharacterized protein
179740_s_at	C23H3.1	egl-26
179742_at	Y63D3A.8		Uncharacterized conserved protein
179745_at	F29G9.2a		Uncharacterized conserved proteins (Hepatitis delta antigen-interacting protein A)
179754_at	T04G9.6
179758_at	K02D7.5		Multitransmembrane protein
179766_s_at	C09E7.9		Predicted E3 ubiquitin ligase
179773_at	B0478.3		Unnamed protein
179776_at	T13C2.1
179782_s_at	W01F3.1a		Uncharacterized conserved protein
179784_at	C50D2.9		Malonyl-CoA:ACP transacylase
179791_s_at	K04C2.4	brd-1	WSN domain
179794_at	T05E11.8		Predicted alpha-helical protein
179799_s_at	F27D9.6	dhs-29	Hydroxysteroid 17-beta dehydrogenase 11
179806_at	W05H9.1
179808_at	F42C5.6		Unnamed protein
179809_s_at	Y65A5A.1
179812_at	F58G4.4		Proteins containing Ca2+-binding EGF-like domains
179813_at	F17A9.2		Uncharacterized conserved protein
179817_at	C46A5.6
179819_s_at	Y41E3.11		Scaffold/matrix specific factor hnRNP-U/SAF-A, contains SPRY domain
179831_at	F26E4.10	drsh-1	Ribonuclease
179837_s_at	ZK112.7	cdh-3	Uncharacterized conserved protein, contains laminin, cadherin and EGF domains
179839_at	M01G12.3		7-transmembrane receptor
179840_at	F40F9.10		Putative methyltransferase
179852_at	F35E12.2		Unnamed protein
179854_at	Y47D3A.2		Uncharacterized protein
179856_at	F22E5.1		Unnamed protein
179860_at	K04C2.5
179865_at	F54E7.5		Unnamed protein
179868_at	Y81G3A.4		Unnamed protein
179869_at	R12B2.5a	mdt-15
179876_at	ZK430.5		Regulator of spindle pole body duplication
179880_at	K10C9.3		Ribonuclease, T2 family
179886_at	F10G7.3		Histone chaperone involved in gene silencing
179888_at	R13A5.11		Serine/threonine specific protein phosphatase PP1, catalytic subunit
179890_at	F59H6.2		Small secreted protein with conserved cysteines
179894_at	F47B10.9		Unnamed protein
179895_at	K05F6.9		Predicted transposase
179904_at	F35A5.5
179907_at	T20H4.2		Zn-finger
179911_at	T12B5.8		Uncharacterized protein
179913_at	E04F6.9		Unnamed protein
179914_at	F35E12.8		Unnamed protein
179936_at	C37C3.1		Predicted riboflavin biosynthesis protein
179939_at	F22E5.6		Polymerase delta-interacting protein PDIP1 and related proteins, contain BTB/POZ domain
179955_at	F59D12.2
179958_at	T05C1.5
179961_at	B0454.1		Uncharacterized protein
179967_s_at	M01D1.8		Predicted transposase
179970_at	C27F2.6		Tandem pore domain K+ channel
179983_at	F35A5.3	abu-10	Uncharacterized protein
179987_at	Y39E4B.5		Permease of the major facilitator superfamily
179989_at	F36G9.14		Uncharacterized protein
179994_at	T01A4.3		Uncharacterized protein
179997_s_at	F09A5.4a		Cell cycle-associated protein Mob1-1
180008_at	K06A1.2
180009_at	F59A6.5		Rho/Rac1-interacting serine/threonine kinase Citron
180011_at	W04E12.2		Unnamed protein
180014_s_at	K07A1.13
180016_at	R05D11.8
180018_at	F56F4.1		Uncharacterized protein with conserved cysteine
180021_at	B0041.1
180028_at	F22E5.9
180030_at	C10F3.7
180032_at	D2092.4		Thioredoxin/protein disulfide isomerase
180040_s_at	C18B2.5a		Unnamed protein
180052_at	C10B5.3
180055_at	ZC328.1
180060_at	ZC132.9		Unnamed protein
180072_s_at	F13D12.9		Methyltransferases
180086_at	C50F2.2
180087_at	W05F2.6
180100_at	R04E5.9
180113_at	F07E5.9
180133_at	C54G6.3		Unnamed protein
180139_at	R08E5.4		Unnamed protein
180149_at	T27C4.2
180150_at	F54E2.1		Uncharacterized protein
180153_s_at	K12D9.7	srw-119	7-transmembrane olfactory receptor
180165_at	F39G3.5
180185_at	F57A10.1	str-9	7-transmembrane olfactory receptor
180193_at	F14F9.4		Unnamed protein
180196_at	T06A1.3
180200_at	T13C2.2
180201_at	T05A7.8		Sre G protein-coupled chemoreceptor
180204_at	F35E12.9		Unnamed protein
180212_at	C44B7.6a
180220_at	F32D8.10		7-transmembrane receptor
180227_at	F21H7.10		Predicted glycosyltransferase
180233_s_at	C04E6.7		Predicted hydrolase (HAD superfamily)
180239_at	C32B5.8		F-box domain
180246_s_at	Y39E4B.2		Small nuclear RNA activating complex (SNAPc), subunit SNAP43
180251_at	T10H9.1		Unnamed protein
180258_at	ZC487.2
180261_s_at	F52E4.5
180263_s_at	C35E7.5a		Uncharacterized protein
180268_at	C31G12.1		Unnamed protein
180279_at	M02B7.2		Predicted exonuclease
180284_at	H32K16.1		Amino acid transporters
180296_at	Y26D4A.2		Cysteine rich domain (CW domain) probably distantly related to the C-type lectin
180301_s_at	C44C8.1		F-box domain
180308_at	C18E3.1
180311_at	M04G7.1		Secreted surface protein
180312_at	F17C11.4
180314_at	C47A10.3	srh-284	Predicted olfactory G-protein coupled receptor
180315_at	F44G3.10		Unnamed protein
180319_at	K04F1.4	srw-91	7-transmembrane olfactory receptor
180328_at	F38E11.6a
180331_at	ZK1037.3		7-transmembrane receptor
180344_at	C18E3.4
180347_s_at	T13B5.8		Unnamed protein
180349_at	Y49A3A.3		Uncharacterized conserved protein
180355_at	C55C3.5
180358_at	F23C8.3
180366_s_at	ZK770.3	inx-12	Innexin-type channels
180375_at	M03A1.3		Predicted membrane protein, contains DoH and Cytochrome b-561/ferric reductase transmembrane domains
180376_s_at	M03A1.7	dao-2
180377_at	R12E2.4a	inx-17	Innexin-type channels
180382_s_at	C35B1.2a		Unnamed protein
180394_s_at	T16G12.5		Uncharacterized conserved protein
180400_at	ZK381.5a
180401_at	F22F7.7		Predicted cation transporter
180406_at	F59D6.7		Ca2+/calmodulin-dependent protein phosphatase (calcineurin subunit B), EF-Hand superfamily protein
180409_at	F17C11.5		C-type lectin
180419_at	F41C3.8
180427_at	ZC395.5
180432_at	Y48A6C.4		Uncharacterized conserved protein
180435_at	F52C6.8		Uncharacterized protein, contains BTB/POZ domain
180453_at	F53A9.1		Unnamed protein
180459_s_at	K10G6.4
180462_at	C07E3.10
180463_s_at	T02C5.3
180470_at	F22F7.1a		Uncharacterized membrane protein
180471_at	Y17G7B.8		Uncharacterized protein
180473_s_at	F52E4.7		Exocyst protein Sec3
180488_at	ZK682.7
180489_at	Y79H2A.1
180493_at	C26B9.6		Predicted E3 ubiquitin ligase
180497_at	C25B8.6	nhr-120	Hormone receptors
180502_at	H12I19.7	srz-59
180505_at	F29C12.1	pqn-32
180506_at	Y9C9A.9	str-158	7-transmembrane olfactory receptor
180510_s_at	ZK1128.4		RNA polymerase II transcription initiation/nucleotide excision repair factor TFIIH, subunit TFB4
180513_at	C08G5.4	snt-6	Ca2+-dependent phospholipid-binding protein Synaptotagmin, required for synaptic vesicle and secretory granule exocytosis
180515_at	C52E2.1		Predicted transposase
180518_at	R03H4.7		7-transmembrane receptor
180520_at	T28H10.2		Uncharacterized conserved protein
180525_at	ZK816.1
180531_at	T09D3.6	srg-29
180538_s_at	F43H9.3		S-M checkpoint control protein CID1 and related nucleotidyltransferases
180540_at	C42D4.3		Fibronectin
180555_at	C48B6.4
180566_at	ZC142.1		7-transmembrane receptor
180577_at	C03H12.1
180581_at	VY35H6BL.2
180589_at	F14D2.9		Alternative splicing factor SRp55/B52/SRp75 (RRM superfamily)
180600_at	ZC132.3		Unnamed protein
180601_s_at	F54B11.6		PHD Zn-finger protein
180604_at	ZC132.4		Transposase-encoded protein linked to peptidase
180607_at	C10G6.1
180610_at	F14B8.3	pes-23	Synaptic vesicle transporter SVOP and related transporters (major facilitator superfamily)
180618_at	F14D2.7		Unnamed protein
180627_at	K04F1.9		Unnamed protein
180642_at	F53A9.2		Unnamed protein
180644_at	C42D4.1		Predicted alpha-helical protein
180645_at	K06H6.5		Chondroitin 6-sulfotransferase and related sulfotransferases
180646_at	F42G2.3		F-box domain
180654_at	T07A9.5a	eri-1	Predicted exonuclease
180662_at	C54E4.4
180666_at	F08G12.3
180667_at	T09B4.4		Calmodulin and related proteins (EF-Hand superfamily)
180669_s_at	Y4C6B.6		Beta-glucocerebrosidase
180674_at	C03A7.9		Integral membrane O-acyltransferase
180681_at	T22B2.1		Predicted E3 ubiquitin ligase
180690_at	F35E12.4		Unnamed protein
180693_at	F21A10.2a
180694_at	W09D12.2	srg-55	Predicted membrane protein
180703_at	T28B4.3		Uncharacterized protein with conserved cysteine
180705_at	C01B7.5		PDZ domain
180714_at	F58H7.7		F-box domain
180716_at	H02I12.2		Predicted transposase
180717_at	F46H5.5
180726_s_at	F44D12.2		Unnamed protein
180737_at	C31B8.1		Unnamed protein
180738_at	F40A3.7		Unnamed protein
180741_at	F36H9.5		Unnamed protein
180742_at	K02F3.7		Unnamed protein
180747_s_at	K02D7.4	dsc-4	Microsomal triglyceride transfer protein
180758_at	T23E7.4	nlp-6
180760_at	EGAP4.1		Unnamed protein
180763_at	ZC266.1
180766_at	F13B6.3		Hormone receptors
180767_at	C06G3.4		Uncharacterized protein, contains BRCT, WSN domains and ankyrin repeats
180770_at	F52C6.3		Ubiquitin and ubiquitin-like proteins
180793_at	K09B11.2		Uncharacterized conserved protein similar to ATP/GTP-binding protein
180796_at	D2063.2		Integral membrane O-acyltransferase
180806_at	F56C3.8
180821_at	B0035.1a		Zn finger protein
180838_at	ZK430.1		Uncharacterized conserved protein
180842_s_at	C33A12.7		Glyoxylase
180846_at	C27D9.2
180858_at	T09B4.5a
180874_at	C04C11.1
180886_s_at	C36B1.11		Unnamed protein
180888_at	F02C12.1		Unnamed protein
180897_at	Y51H1A.7
180899_at	F23H12.7
180902_s_at	F25B5.7a		RNA-binding protein p54nrb (RRM superfamily)
180909_at	C32H11.4		Uncharacterized protein
180916_at	C09D4.2		Unnamed protein
180925_at	F49F1.1		Secreted surface protein
180929_s_at	C10G8.8a
180939_s_at	C01B7.7		Predicted secreted cysteine rich protein found only in C.elegans
180941_at	K10E9.1
180944_s_at	F14B8.6
180956_at	Y37H2C.1		Unnamed protein
180959_s_at	F42F12.4		Uncharacterized conserved protein, contains double-stranded beta-helix domain
180963_at	Y43F8B.7		Unnamed protein
180965_at	W04B5.1
180969_s_at	T04C9.1a		Oligophrenin-1 and related Rho GTPase-activating proteins
180981_at	Y51H1A.1a		Uncharacterized conserved protein, contains C1, PH and RUN domains
180985_s_at	F46G10.2
180986_s_at	C18H7.6
180990_at	F14B8.4
180999_at	T20B5.2
181003_at	B0410.1
181009_at	F13B6.2		Unnamed protein
181016_at	C39B10.5
181018_s_at	Y44F5A.1		WD40 repeat protein
181027_at	Y42A5A.2		Unnamed protein
181034_at	Y9C9A.8		Uncharacterized protein
181041_at	F09F9.3
181050_at	C50C3.2		Ca2+-binding actin-bundling protein (spectrin), alpha chain (EF-Hand protein superfamily)
181052_at	F26G1.4
181054_at	C45H4.9		Unnamed protein
181055_at	T19D7.2		Unnamed protein
181057_at	T14F9.2
181068_at	F31B12.2
181076_at	C53H9.2a		Predicted GTP-binding protein MMR1
181089_at	F26D2.11	srw-29	7-transmembrane olfactory receptor
181090_at	T16G12.8
181096_at	F54D8.1	dpy-17	Collagens (type IV and type XIII), and related proteins
181098_at	ZK563.6		Lysosomal & prostatic acid phosphatases
181115_at	Y69E1A.8
181121_at	C46F2.1
181123_at	K02F3.8
181126_at	Y9C9A.7	str-153	7-transmembrane olfactory receptor
181131_at	F53G2.8
181133_at	E04A4.1		Predicted transposase
181136_s_at	F52B11.3		Unnamed protein
181139_at	F13G11.2
181140_at	T19D2.3
181142_at	B0034.1
181149_at	F40A3.1
181158_s_at	T07H6.5		C-type lectin
181159_s_at	F15E6.9
181162_s_at	T03F1.1		Molybdopterin biosynthesis-related protein
181166_s_at	F11A10.6		Predicted membrane protein
181177_at	F18C5.8	sra-29	Sra family integral membrane protein
181182_at	R12E2.8
181185_at	C47A10.2	srh-283	Predicted olfactory G-protein coupled receptor
181187_at	C52B9.4		Predicted membrane protein
181196_at	T05A10.6
181198_at	E04A4.2		Predicted transposase
181213_s_at	T03F1.9	hcp-4	Unnamed protein
181216_s_at	Y53H1B.2		Unnamed protein
181227_at	F07A11.1
181228_at	F15E6.5		Predicted transposase
181231_at	Y79H2A.2		Unnamed protein
181235_at	F23F1.9		CCAAT-binding factor, subunit C (HAP5)
181238_at	T22B2.3
181240_at	C44C3.3	srw-138	7-transmembrane olfactory receptor
181242_s_at	C18H2.3
181249_at	T04B8.3		Thioredoxin binding protein TBP-2/VDUP1
181253_at	T09B4.3
181262_s_at	F53A9.4
181264_at	F16F9.1		Unnamed protein
181272_s_at	C18H2.2
181287_at	C37H5.2		Predicted hydrolase/acyltransferase (alpha/beta hydrolase superfamily)
181298_at	Y36E3A.1		Uncharacterized protein
181299_s_at	R05H10.3
181302_s_at	F14D2.4a		Uncharacterized protein, contains BTB/POZ domain
181311_s_at	F49C12.9
181312_at	R01H2.3		Low-density lipoprotein receptors containing Ca2+-binding EGF-like domains
181316_at	F54B11.4
181323_at	Y40H7A.8	srg-51	Predicted membrane protein
181329_s_at	C25A1.10	dao-5	Nucleolar GTPase/ATPase p130
181335_at	F53G2.2
181339_s_at	K09F6.5		Unnamed protein
181340_at	T16D1.2	pho-4	Lysosomal & prostatic acid phosphatases
181353_s_at	Y53F4B.9		Replication factor C, subunit RFC1 (large subunit)
181392_at	F23F1.5		m3G-cap-specific nuclear import receptor (Snurportin1)
181399_at	ZK682.5		Leucine rich repeat
181400_at	C18H7.8		7-transmembrane receptor
181403_at	K04A8.1		Uncharacterized protein
181407_at	T06E4.11	pqn-63
181410_s_at	F26G1.5		Fibronectin
181413_at	F31E8.4		Copper transporter
181417_at	F18A1.8
181441_s_at	T01D1.3
181442_at	F40A3.6
181445_s_at	F58D5.4a	ksr-2	Serine/threonine protein kinase RAF
181446_s_at	C07E3.1a		Tuftelin-interacting protein TIP39, contains G-patch domain
181450_at	K02F3.9
181453_at	C39E9.12
181480_at	C15F1.2
181500_at	T02H6.1a		U3 snoRNP-associated protein (contains WD40 repeats)
181502_s_at	W07A12.6		Predicted acyltransferase
181504_at	Y53F4B.8		Uncharacterized protein
181510_at	W09B6.5
181513_at	W08F4.2		Predicted transposase
181519_at	F47E1.1		Unnamed protein
181520_at	W07A12.7		Predicted acyltransferase
181523_s_at	F18A1.7		Unnamed protein
181524_at	T28B4.4
181527_at	C15H9.8	prx-3	Peroxisomal assembly protein PEX3
181528_at	Y48B6A.4	eat-2	Acetylcholine receptor
181532_at	F13H8.4		Neuronal membrane glycoprotein/Myelin proteolipid protein
181540_s_at	F56A3.1
181550_at	R10D12.6		Stress responsive protein
181555_at	B0496.7		Regulatory protein MLP and related LIM proteins
181557_at	F56C9.8
181566_at	F52D2.5
181570_at	C24B5.5	pqn-16	Uncharacterized protein
181575_at	Y9C9A.5		7-transmembrane olfactory receptor
181578_at	F56C9.6
181580_at	K07B1.7a
181582_at	F18C12.3
181588_at	W02D7.5		Uncharacterized protein
181598_at	F45E1.7
181605_at	T02C12.3		RNA polymerase III transcription factor (TF)IIIC subunit
181609_at	T05C12.8
181618_at	ZK418.2
181637_at	ZK418.3		Predicted membrane protein
181656_at	C18H7.9		Unnamed protein
181664_at	R07E4.1		Uncharacterized conserved protein, contains ankyrin and FN3 repeats
181673_at	F56D2.8
181674_at	T08H4.2
181677_at	F40H3.4	fkh-8	Transcription factor of the Forkhead/HNF3 family
181681_at	F08F1.6	spp-13
181682_at	F10D7.1
181689_at	F54F11.1
181697_at	C08E3.6		Uncharacterized protein
181698_s_at	C08F1.5		Uncharacterized protein, contains BTB/POZ domain
181708_s_at	K10B2.5		Actin binding protein Anillin
181715_s_at	T19B10.2
181719_at	T05C12.4
181721_at	C27C12.1		CLIP-associating protein
181722_s_at	T01D1.4		Uncharacterized conserved protein, contains double-stranded beta-helix domain
181730_at	C48B6.9
181731_at	C06E2.1		GYF domain containing proteins
181736_s_at	K05F1.9		VAMP-associated protein involved in inositol metabolism
181741_s_at	F46H5.7a		Unnamed protein
181742_s_at	ZC328.3		Uncharacterized conserved protein, contains GRAM domain
181745_at	ZK783.1		Fibrillins and related proteins containing Ca2+-binding EGF-like domains
181747_at	T21B4.12	srx-118	7-transmembrane receptor
181752_at	D1079.1		7-transmembrane receptor
181755_at	F56D6.4	srz-19
181768_s_at	F29C4.6		Uncharacterized conserved protein with similarity to predicted ATPase of the PP-loop superfamily
181773_at	F14F9.3		Unnamed protein
181775_at	C14A4.14		Mitochondrial 28S ribosomal protein S22
181776_s_at	T08H4.1	tag-127	Predicted guanine nucleotide exchange factor
181782_at	F08F1.3
181784_at	F35D2.4		Uncharacterized conserved protein
181797_at	F17H10.1		Uncharacterized conserved protein
181804_at	Y40B1B.5		Translation initiation factor eIF3, p35 subunit
181806_at	C26D10.5a	eff-1	Unnamed protein
181807_at	ZC328.4	san-1	Mitotic checkpoint serine/threonine protein kinase
181823_s_at	C56E6.3a
181824_s_at	F32A11.1		Uncharacterized conserved protein
181827_at	F45E1.3		Predicted hydrolase (HAD superfamily)
181830_at	E04F6.2		Uncharacterized conserved protein
181831_s_at	F54D5.15
181837_at	F10E7.5		Protein involved in mRNA turnover
181844_at	Y45F3A.4
181845_at	T10B5.3		WD40 repeat-containing protein
181847_s_at	C26D10.4		L-fucose kinase
181849_at	C53D5.3
181853_at	B0281.4		Polymerase delta-interacting protein PDIP1 and related proteins, contain BTB/POZ domain
181854_at	K09B3.2		Beta-1,3-glucuronyltransferase B3GAT1/SQV-8
181855_at	F58A6.1		Enoyl-CoA isomerase
181857_at	C06E4.8
181863_s_at	K02F6.3		WSN domain
181868_at	R05D11.9		Predicted membrane-anchored protein
181870_at	F56B3.1	col-103	Collagens (type IV and type XIII), and related proteins
181873_at	K04B12.2a
181874_at	W03F8.6
181881_at	F58A6.2
181887_at	C01G12.7
181888_at	T05C1.3
181898_at	F40G9.9		Uncharacterized protein
181909_s_at	T10E9.2
181912_at	F58H10.1		Unnamed protein
181914_s_at	C17D12.3		Predicted peptide:N-glycanase
181922_at	Y87G2A.3		Cysteine protease required for autophagy - Apg4p/Aut2p
181924_at	F58E1.5		Predicted transposase
181925_at	Y9C2UA.1a
181932_at	ZK1053.4		Uncharacterized coiled-coil containing protein
181933_at	T27A3.5		Protein tyrosine phosphatase
181937_s_at	F27C1.2
181942_at	K02B12.4
181960_at	C01G12.2		Unnamed protein
181961_at	T22H9.4		Transcription factor Doublesex
181965_at	C03H5.2		Predicted UDP-galactose transporter
181967_at	C24A1.1
181984_at	F42A6.5		Unnamed protein
181987_at	T23B3.6
181993_at	T10E9.6		Unnamed protein
181995_at	F40G9.5
181999_s_at	ZC155.7		SNARE protein TLG2/Syntaxin 16
182039_at	F37C4.3		Integral membrane O-acyltransferase
182046_at	K07A1.10		Extracellular matrix-associated peroxidase
182047_at	F26H11.1	kbp-3
182063_at	Y46G5A.7		Unnamed protein
182066_s_at	F59B10.1	pqn-47	Uncharacterized conserved protein
182075_at	C34B2.1
182076_s_at	R02C2.3	tag-40
182081_s_at	K05F6.5		Predicted transposase
182091_s_at	T04A11.1		Predicted PhzC/PhzF-type epimerase
182106_at	C34H4.1		Unnamed protein
182111_at	D2024.4
182117_at	R05G6.4		Uncharacterized conserved protein
182133_at	F08E10.6	srh-111	Predicted olfactory G-protein coupled receptor
182136_at	ZK973.1		Transcription accessory protein TEX, contains S1 domain
182141_at	C43H6.8	hlh-15	Transcription factor HAND2/Transcription factor TAL1/TAL2/LYL1
182143_s_at	F42C5.7	grl-4	GROUND domains (extracellular cysteine-containing domain sometimes associated with HOG domains)
182148_s_at	F22G12.5		PH domain-containing protein
182153_at	R13A1.5
182154_at	T12F5.1
182160_at	Y46G5A.6		RNA helicase BRR2, DEAD-box superfamily
182165_s_at	W02H5.4		DNA-binding centromere protein B (CENP-B)
182172_at	B0344.2	wrt-9	Sonic hedgehog and related proteins
182178_at	D1005.2		UDP-glucose pyrophosphorylase
182185_at	B0554.2		Unnamed protein
182187_s_at	F29G9.1
182192_s_at	C24A1.3
182208_at	D1069.1
182213_at	Y4C6B.1
182218_s_at	W07E6.2		Notchless-like WD40 repeat-containing protein
182223_at	F28B3.9	acl-11
182224_at	F17A2.11	srd-47	Chemoreceptor/7TM receptor
182230_at	F26B1.6	srg-14	Receptor-like protein, Srg family
182235_at	T05C1.1
182241_s_at	C04A11.2
182246_at	F54D7.2		sn-1,2-diacylglycerol ethanolamine- and cholinephosphotranferases
182247_s_at	W02A11.1		tRNA(1-methyladenosine) methyltransferase, subunit GCD14
182249_at	C47D2.1
182251_at	Y37H2A.9		F-box domain
182257_at	T22A3.8	lam-3	Extracellular matrix glycoprotein Laminin subunits alpha and gamma
182260_at	C01F1.2		Putative cytochrome C oxidase assembly protein
182265_s_at	ZK484.3
182268_at	C31A11.4		Unnamed protein
182282_s_at	F59A3.6		Single-stranded DNA-binding replication protein A (RPA), medium (30 kD) subunit
182290_at	Y80D3A.4		Hormone receptors
182295_at	F40E3.6		Small secreted protein with conserved cysteines
182304_s_at	F28H1.4		Members of chemokine-like factor super family and related proteins
182323_at	C02H6.2		Uncharacterized protein
182324_at	Y46G5A.8		Unnamed protein
182327_at	W08F4.6
182333_at	C54G7.1
182334_at	R05G6.1
182337_at	Y44A6C.2		Uncharacterized protein
182354_at	T05C3.7	srg-66
182367_at	K02A6.2
182374_at	K09E3.6		Uncharacterized protein
182376_s_at	F53F4.11		Uncharacterized conserved protein
182394_at	F10A3.11		Cysteine rich domain (CW domain) probably distantly related to the C-type lectin
182396_at	F14F9.2
182403_at	ZK418.7		Unnamed protein
182419_at	W05F2.5		Uncharacterized protein
182421_at	R12B2.4	him-10
182423_s_at	W02A11.2		Uncharacterized conserved protein
182430_at	K08B5.1
182441_s_at	ZC412.9		Unnamed protein
182442_at	C31E10.1		7-transmembrane olfactory receptor
182444_at	F18G5.6
182446_at	F35B12.5	sas-5
182462_at	T05E7.3		Uncharacterized conserved protein
182466_at	ZK470.2c		Unnamed protein
182468_s_at	K05F1.6
182470_at	F09F7.6
182474_at	Y59A8B.6		HAT repeat protein
182475_at	Y43F8C.4
182477_s_at	K10D2.2		S-M checkpoint control protein CID1 and related nucleotidyltransferases
182480_at	K10D11.3		Uncharacterized protein
182481_at	F35D2.1		Unnamed protein
182483_s_at	T20F7.1		C2H2-type Zn-finger
182485_at	C39B5.2		Uncharacterized protein
182486_at	E04F6.8		Unnamed protein
182501_at	C46A5.5
182502_at	F18E9.4
182512_s_at	R05D8.4	srx-26	7-transmembrane receptor
182519_at	F20D6.5		Predicted small molecule kinase
182529_at	C31E10.5		Uncharacterized conserved protein
182538_at	C15H9.4		Predicted membrane protein
182540_at	F55A11.8
182551_s_at	T10B10.6
182552_at	F22A3.2		Uncharacterized protein with conserved cysteine
182553_at	C54D10.3		Secreted surface protein
182558_at	Y38H6A.3
182561_at	Y11D7A.9		FGF receptor activating protein 1
182562_at	Y44A6B.2		Uncharacterized protein
182563_at	R03A10.5		Phosphatidylinositol transfer protein SEC14 and related proteins
182565_at	F10G2.2		Unnamed protein
182573_at	T05B4.3		Secreted surface protein
182574_at	Y54E5B.2		WD-repeat protein WDR6, WD repeat superfamily
182580_at	Y47H9C.2		DHHC-type Zn-finger proteins
182581_s_at	Y53H1A.1
182597_at	T07E3.4a
182609_at	B0496.6		Unnamed protein
182612_at	C30E1.7		Unnamed protein
182619_at	R03G5.3		Predicted receptor
182621_at	F35B12.3
182626_at	F08F3.10
182628_s_at	T21F4.1		Arginase
182631_at	F39G3.2		Unnamed protein
182632_at	R03H4.4		7-transmembrane receptor
182634_at	F56C9.11
182645_at	F44E7.9		Putative Rab5-interacting protein
182650_at	C27D6.8	srb-3	Sra family integral membrane protein
182659_at	ZK1010.6		Unnamed protein
182663_at	F57F4.1		Acyl-CoA thioesterase
182667_at	C13D9.1	srr-6	Unnamed protein
182674_at	C36C5.7		Sra family integral membrane protein
182675_at	Y4C6B.3		Permease of the major facilitator superfamily
182682_at	R12A1.2	snt-5	Ca2+-dependent phospholipid-binding protein Synaptotagmin, required for synaptic vesicle and secretory granule exocytosis
182683_at	ZC250.3		Predicted UDP-galactose transporter
182704_at	F37C4.4a
182706_at	C46A5.8
182710_at	C35B8.3a
182715_at	K03H1.11
182720_s_at	K08B4.2
182722_at	C11D2.7		Predicted RNA-binding protein with PUA domain
182733_at	C31A11.5		Predicted acyltransferase
182741_s_at	D2096.4	sqv-1	dTDP-glucose 4-6-dehydratase/UDP-glucuronic acid decarboxylase
182743_at	Y47D3B.6
182752_s_at	Y43F8C.7		Uncharacterized conserved protein
182754_at	C16B8.3
182757_at	F53F4.14		Uncharacterized conserved protein
182760_at	D2024.2		Kynurenine formamidase
182771_s_at	Y70C5B.1		Unnamed protein
182798_at	T04A6.1a
182799_at	W03F8.9		G-protein alpha subunit (small G protein superfamily)
182806_at	C50C10.1	sru-37	Uncharacterized protein
182815_at	T24C4.4		Unnamed protein
182824_at	C32E8.5		Transcriptional regulator SNIP1, contains FHA domain
182826_at	K05F6.6		Polymerase delta-interacting protein PDIP1 and related proteins, contain BTB/POZ domain
182829_at	F31D5.6		Uncharacterized protein
182830_at	Y59A8B.1	dpy-21	Uncharacterized conserved protein
182831_at	F08B4.4
182832_at	K09C4.6
182839_at	Y11D7A.3		Uncharacterized conserved protein
182843_at	Y44A6C.1
182846_s_at	M01H9.3a		Unnamed protein
182847_at	Y11D7A.2		Acetyl-CoA hydrolase
182869_at	F07H5.10		Nuclear 5'-3' exoribonuclease-interacting protein, Rai1p
182877_at	ZK185.3
182882_at	C48E7.8		Predicted acyltransferase
182890_at	R01H10.5
182898_at	C49A9.4		Uncharacterized protein with ubiquitin fold
182903_at	ZK418.6		Unnamed protein
182905_at	F38E11.3	cpi-1	Atrazine chlorohydrolase/guanine deaminase
182907_s_at	ZK328.4		SPRT-like metalloprotease
182912_at	C48E7.3	lpd-2	Protein involved in rRNA processing
182916_s_at	D2024.5a
182917_at	F37B12.1
182927_at	K01D12.5
182932_at	T26A5.6		Uncharacterized conserved protein
182934_at	C30H7.2		Thiol-disulfide isomerase and thioredoxin
182941_at	M01H9.4
182944_at	R05A10.2
182954_s_at	T07A9.9a		GTP-binding protein CRFG/NOG1 (ODN superfamily)
182959_s_at	F56A6.4
182960_at	F48D6.3	hlh-13	Transcription factor HAND2/Transcription factor TAL1/TAL2/LYL1
182964_s_at	R09A1.1		Translation initiation factor 2C (eIF-2C) and related proteins
182965_at	F38A5.2a		Uncharacterized conserved protein, contains TraB domain
182969_at	F43E2.1		S-M checkpoint control protein CID1 and related nucleotidyltransferases
182974_at	T01C8.3		Unnamed protein
182976_at	C24G7.4		Non voltage-gated ion channels (DEG/ENaC family)
182977_at	C48E7.5	cof-2	Olfactomedin and related extracellular matrix glycoproteins
182979_at	K08B5.2
182996_at	F16B4.3		Uncharacterized protein
182998_at	Y51A2A.5		Uncharacterized conserved protein
182999_at	W06H8.2		NADH:flavin oxidoreductase/12-oxophytodienoate reductase
183000_at	C15H11.5
183012_at	C18A3.3		Nucleolar protein-like/EBNA1-binding protein
183016_at	F46F5.1		Unnamed protein
183024_at	R02F2.4		Unnamed protein
183027_at	R07C3.5		F-box domain
183041_s_at	ZK1058.4		Uncharacterized conserved protein
183055_at	Y73F4A.3		Unnamed protein
183062_at	F16B4.4
183067_s_at	F58F6.6		Membrane protein
183071_at	C34B2.9
183076_at	T15B7.1		Ficolin and related extracellular proteins
183080_at	F58G11.6		Putative myrosinase precursor
183085_at	W05H7.4a
183090_s_at	ZK742.4		NADH:flavin oxidoreductase/12-oxophytodienoate reductase
183092_at	F15H10.7		Unnamed protein
183093_at	F38E1.8		7-transmembrane receptor
183095_at	R03H4.2	srx-2	Integral membrane O-acyltransferase
183101_at	F48G7.9		Serine/threonine protein kinase
183103_at	F25E5.2		Chondroitin 6-sulfotransferase and related sulfotransferases
183107_at	ZC513.3
183123_s_at	F20A1.9		Putative DEAD-box RNA helicase DDX1
183124_at	K10C2.5	grl-6	GROUND domains (extracellular cysteine-containing domain sometimes associated with HOG domains)
183126_s_at	F54H5.2		Casein kinase (serine/threonine/tyrosine protein kinase)
183132_at	T07D1.3
183138_at	C06A6.5		Thiol-disulfide isomerase and thioredoxin
183147_at	C06G1.2
183151_at	F42G8.7		Thiol-disulfide isomerase and thioredoxin
183160_at	C08A9.4		Unnamed protein
183161_at	R01H10.6		Unnamed protein
183166_at	C16A3.6		RNA-binding nuclear protein (MAK16) containing a distinct C4 Zn-finger
183167_at	C10A4.5
183170_at	C33G8.5		Sra family integral membrane protein
183180_s_at	H03G16.2		Unnamed protein
183185_at	F15H10.8		Predicted secreted small molecules methylase
183189_s_at	C44C10.9
183190_at	C54E4.5		Aldehyde reductase
183192_at	C54F6.9		Nuclear hormone receptor
183193_at	C46G7.2
183198_at	D1073.1
183211_s_at	C04F12.7		Unnamed protein
183217_at	C24H11.5
183225_at	W06B4.2		N-Acetylglucosamine kinase
183232_s_at	K01A2.3
183242_at	C10A4.3
183243_at	T07C12.1	srj-33	7-transmembrane olfactory receptor
183249_s_at	K02E7.5
183250_at	ZC513.5		Protein involved in dolichol pathway for N-glycosylation (mannosyltransferase family)
183251_s_at	F31D5.4
183263_s_at	F59B1.8		Predicted small molecule kinase
183265_at	C26F1.6		7 transmembrane receptor
183266_at	K07A12.7		Mitochondrial/choloroplast ribosomal protein S15
183287_at	Y4C6B.2a		Amino acid transporters
183289_at	T07H8.2	srx-138	7-transmembrane receptor
183293_at	M03C11.3
183300_at	F41A4.1		Unnamed protein
183306_at	F40F11.4
183310_s_at	T23C6.3		Unnamed protein
183311_at	F40H3.1		Uncharacterized protein, contains BTB/POZ domain
183314_at	C29F5.1
183318_at	F23D12.5		DNA-binding protein jumonji/RBP2/SMCY, contains JmjC domain
183319_at	C24A8.3	pqn-15	Predicted spermine/spermidine synthase
183320_at	F45E4.5
183322_at	C06A12.3		Uncharacterized conserved protein
183324_at	K10D11.5		Uncharacterized protein
183325_s_at	F22D3.6		Paracaspase
183327_at	C32H11.3		Uncharacterized protein
183328_at	Y38F1A.1
183333_at	C33H5.3		Kinesin-like protein
183340_at	ZC449.5
183352_at	C43H8.2		Mod5 protein sorting/negative effector of RNA Pol III synthesis
183365_at	C48E7.9	twk-37	Tandem pore domain K+ channel
183376_at	Y39B6A.28		Uncharacterized conserved protein
183388_at	F23B12.4		Secreted surface protein
183404_at	F11A5.13
183407_at	F40H3.3
183411_at	ZC449.4
183416_s_at	Y39B6A.35	tgt-2	Queuine-tRNA ribosyltransferase
183419_at	B0024.13a
183434_at	Y39B6A.8
183438_s_at	F45E4.8	nlp-20
183440_s_at	R09A1.3
183449_s_at	F45H10.4
183450_at	F25B4.9		C-type lectin
183454_at	F38B6.1
183483_at	K12B6.1		Translation initiation factor 2C (eIF-2C) and related proteins
183484_at	ZK470.1		Peroxisomal membrane protein MPV17 and related proteins
183489_at	C24A8.5
183493_at	B0432.3		Mitochondrial ribosomal protein L27
183495_at	F32A6.1
183496_at	C26B2.8
183499_at	C10A4.4
183528_at	T21B10.4		Unnamed protein
183530_at	F40G9.6
183533_s_at	F07B7.7		Unnamed protein
183535_at	F46C8.3
183537_at	C03G6.6		Predicted secreted small molecules methylase
183539_s_at	C06E7.4
183546_s_at	K02F2.3		Splicing factor 3b, subunit 3
183553_s_at	F42G9.6a		Predicted lipase/calmodulin-binding heat-shock protein
183554_at	R05A10.6		Extracellular protein with conserved cysteines
183556_at	C08F11.4	sru-21	Uncharacterized protein
183557_at	C05D9.3		Integrin beta subunit (N-terminal portion of extracellular region)
183563_at	F31D5.2		Uncharacterized conserved protein
183568_at	C39B5.1	srz-56
183576_s_at	K02F6.5		Polymerase delta-interacting protein PDIP1 and related proteins, contain BTB/POZ domain
183577_at	ZK1067.7	pqn-95	Uncharacterized protein
183578_at	M01G5.3
183582_at	C47E12.6a		Unnamed protein
183587_at	F40F11.3
183600_at	F45E1.5
183603_at	F23B12.3
183604_at	T08A11.2		Splicing factor 3b, subunit 1
183619_at	C15C7.6
183629_at	F55G11.6		Uncharacterized protein
183635_s_at	C01G5.8		Uncharacterized conserved protein
183636_at	F46B3.12	srz-17	7-transmembrane receptor
183640_at	F58E2.9	srz-23
183641_at	F08B12.4
183651_at	C03G6.8		Nuclear hormone receptor
183653_at	F41D9.2		Unnamed protein
183657_at	F26F4.8
183660_at	C08F11.2		Unnamed protein
183661_at	R02F2.1a		Cyclin B and related kinase-activating proteins
183663_s_at	Y41C4A.8		Predicted membrane protein
183671_at	F58F9.4		Uncharacterized protein with ubiquitin fold
183676_s_at	F08F8.5		Unnamed protein
183680_at	T10E9.1
183689_at	C54F6.3		Chondroitin 6-sulfotransferase and related sulfotransferases
183693_at	Y50E8A.5
183696_at	ZK1010.4		Fibronectin
183698_at	F59A3.3		Mitochondrial/chloroplast ribosomal protein L24
183701_s_at	F20B6.6		Protein tyrosine phosphatase
183708_at	C48E7.2		RNA polymerase III (C) subunit
183717_at	F20B10.3
183722_at	F26A1.6		Unnamed protein
183732_at	Y94A7B.5	srh-298	Predicted olfactory G-protein coupled receptor
183735_at	K03H9.3		Unnamed protein
183736_at	B0511.3		Uncharacterized protein
183745_at	F09F7.1		Unnamed protein
183747_at	C27A2.5		Unnamed protein
183758_s_at	F47D2.1		7-transmembrane receptor
183759_at	Y38F1A.9	oig-2
183765_s_at	F34D10.4		Unnamed protein
183771_at	F55B12.5		BPI/LBP/CETP family protein
183773_at	K12B6.4
183775_at	C34G6.6a		Unnamed protein
183779_at	ZK121.1		Glutaredoxin and related proteins
183782_at	ZK1058.5		Predicted methyltransferase
183801_at	T08G11.3		Unnamed protein
183809_at	C03H5.5		RNA polymerase I-associated factor - PAF67
183815_at	F21E9.3		Uncharacterized protein with conserved cysteine
183818_s_at	C05E7.1		Unnamed protein
183824_s_at	F38A6.3a	hif-1	Hypoxia-inducible factor 1/Neuronal PAS domain protein NPAS1
183827_at	K01A2.5		Predicted hydrolase
183828_at	C08F11.3		Integral membrane O-acyltransferase
183830_at	C06A5.9	rnf-1	Predicted E3 ubiquitin ligase
183836_at	T25E12.6		Uncharacterized protein
183841_at	C50F7.9		Predicted secreted small molecules methylase
183845_s_at	C54G7.2		Predicted membrane protein
183852_s_at	Y48E1B.5
183861_at	W02D9.10		Unnamed protein
183868_at	K12H6.8		Unnamed protein
183874_s_at	Y56A3A.7
183881_at	F42E11.3
183887_at	K07A9.3
183893_s_at	C08F1.6		Predicted membrane protein
183899_at	C06A5.2
183903_at	F18A1.1
183906_at	F56D2.2		Predicted E3 ubiquitin ligase
183913_s_at	T10E9.3
183914_s_at	R08E3.3a
183916_at	T22E7.1a
183919_s_at	H38K22.1	evl-14	Sister chromatid cohesion complex Cohesin, subunit PDS5
183935_at	R07C3.6		F-box domain
183940_at	F56D2.5		Predicted E3 ubiquitin ligase
183941_s_at	F56D3.1
183942_s_at	T14B4.5
183954_at	C46F11.3
183956_at	C48E7.1
183964_at	T24A6.7		Predicted riboflavin biosynthesis protein
183971_at	C18A3.4a		Predicted seven transmembrane receptor - rhodopsin family
183975_s_at	F57B9.9	pqn-46
183977_at	C50C10.6	str-193	7-transmembrane olfactory receptor
183989_at	F07G6.7		Uncharacterized protein
183991_at	B0511.5		Cuticulin precursor
183993_at	C16C4.5		Uncharacterized protein, contains BTB/POZ domain
183996_s_at	F59A3.9		S-M checkpoint control protein CID1 and related nucleotidyltransferases
184001_at	C30B5.7		Unnamed protein
184004_s_at	W03B1.3		Unnamed protein
184005_at	Y39A1A.5		Vacuolar assembly/sorting protein VPS9
184008_at	D1022.5		Unnamed protein
184016_at	W03A5.5
184019_at	C01F1.3		Putative NAD+-dependent epimerases
184027_at	C01G5.9		Extracellular protein with conserved cysteines
184028_at	Y38F1A.4
184033_s_at	ZK250.5		Unnamed protein
184041_at	F09G2.2		Cyclin
184042_at	C15F1.8
184045_at	F43E2.3
184048_s_at	ZK1225.5		Splicing factor RNPS1, SR protein superfamily
184049_at	R02D3.2		Golgi transport complex subunit
184068_at	R05D8.7		Reductases with broad range of substrate specificities
184069_at	F49E12.7		Unnamed protein
184071_s_at	Y73F8A.6	ccg-1
184077_at	F49E12.8
184081_at	T07H8.1	srx-16	7-transmembrane receptor
184086_at	W03B1.7		Integral membrane O-acyltransferase
184089_s_at	F09G2.9
184090_at	T21B10.1		Uncharacterized conserved protein
184098_s_at	Y73F4A.2		Unnamed protein
184101_at	C03G6.2	srx-56	7-transmembrane receptor
184103_s_at	W09B7.2		Unnamed protein
184106_at	M03F8.1		Unnamed protein
184117_at	Y12A6A.2
184122_at	M03F8.3		Cell cycle control protein (crooked neck)
184124_at	F48C1.8		Unnamed protein
184125_at	C05D12.1		Predicted membrane protein, contains DoH and Cytochrome b-561/ferric reductase transmembrane domains
184144_at	C05D9.8
184152_at	ZK697.1		Unnamed protein
184161_at	F56D2.4	uev-2	Ubiquitin-protein ligase
184165_at	F26D10.8	str-187	7-transmembrane olfactory receptor
[truncated: 7,105 more rows]
