# Supplementary material for: A gene expression fingerprint of C. elegans embryonic motor neurons
Source: BMC Genomics. 2005 Mar 21;6:42. doi: 10.1186/1471-2164-6-42 (PMC1079822; doi:10.1186/1471-2164-6-42)
Supplement: Additional File 5 — unc-4::GFP Present Genes 6828 genes were called "Present" by MAS 5.0 in 2 out of 3 unc-4::GFP hybridizations and are listed here. [file 1471-2164-6-42-S5.xls]

## Sheet: unc4GFP Present Genes
Additional File 5 - unc-4::GFP Present Genes
Affy ID	Cosmid Name	Common Name	KOG
188110_s_at	K04G2.8a	apr-1	Beta-catenin-binding protein APC, contains ARM repeats
187171_s_at	Y110A7A.10	aap-1	Adaptor for phosphoinositide 3-kinase
192458_at	F27C8.1	aat-1	Amino acid transporters
175425_at	C55C2.5a	aat-5	Amino acid transporters
183740_at	Y53H1C.1	aat-9	Amino acid transporters
194131_s_at	M79.1a	abl-1	Protein tyrosine kinase
177193_s_at	AC3.3	abu-1	Uncharacterized protein
173482_s_at	T01D1.6	abu-11
172605_x_at	Y105C5A.4	abu-5	Uncharacterized protein
175746_at	Y44E3A.2	ace-2	Acetylcholinesterase/Butyrylcholinesterase
193639_at	F59F4.4	acl-1	1-acyl-sn-glycerol-3-phosphate acyltransferase
173737_at	C01C10.3	acl-12	Lysophosphatidic acid acyltransferase LPAAT and related acyltransferases
182900_at	K07B1.5a	acl-14
193635_s_at	T06E8.1	acl-2	1-acyl-sn-glycerol-3-phosphate acyltransferase
175021_at	F49H12.6a	acl-4	Predicted phosphate acyltransferase, contains PlsC domain
193081_at	F08F3.2a	acl-6	Mitochondrial glycerol-3-phosphate acyltransferase GPAT
179621_at	ZK40.1	acl-9	Lysophosphatidic acid acyltransferase LPAAT and related acyltransferases
193891_at	ZK455.1	aco-1	RNA-binding translational regulator IRP (aconitase superfamily)
184052_s_at	F54H12.1a	aco-2	Aconitase/homoaconitase (aconitase superfamily)
193580_at	D2092.3	acr-11	Acetylcholine receptor
193235_at	R01E6.4	acr-12	Acetylcholine receptor
193789_at	T05C12.2	acr-14	Acetylcholine receptor
192412_at	F28F8.1	acr-18	Acetylcholine receptor
193424_at	C31H5.3	acr-19	Acetylcholine receptor
193868_at	K11G12.2	acr-2	Acetylcholine receptor
189416_at	F27B3.2	acr-21	Acetylcholine receptor
193222_at	ZC504.2	acr-8	Acetylcholine receptor
172816_x_at	T04C12.5	act-2	Actin and related proteins
173992_at	T04C12.4	act-3	Actin and related proteins
176923_s_at	M03F4.2a	act-4	Actin and related proteins
189551_s_at	T25C8.2	act-5	Actin and related proteins
191633_s_at	F17C8.1	acy-1	Adenylyl cyclase
191877_at	C10F3.3	acy-2	Adenylate/guanylate cyclase
187854_s_at	F39C12.2a	add-1	Cytoskeletal protein Adducin
192244_s_at	C04A11.4	adm-2	Meltrins, fertilins and related Zn-dependent metalloproteinases of the ADAMs family
193552_s_at	H15N14.1c	adr-1	tRNA-specific adenosine deaminase 1
188416_s_at	T20H4.4	adr-2	tRNA-specific adenosine deaminase 1
176769_s_at	Y50D7A.7	ads-1	Alkyl-dihydroxyacetonephosphate synthase
174723_at	F08C6.1a	adt-2	Disintegrin metalloproteinases with thrombospondin repeats
173456_at	C02H7.3	aex-3	MAPK-activating protein DENN
193074_s_at	B0334.8	age-1	Phosphatidylinositol 3-kinase catalytic subunit (p110)
188296_at	F32A6.4a	ags-3	Predicted G-alpha GTPase interaction protein, contains GoLoco domain
185038_at	F09E5.13	agt-2
172057_x_at	C25A1.11	aha-1	Aryl-hydrocarbon receptor nuclear translocator
183597_at	F58E10.4	aip-1	Predicted Zn-finger protein
175053_at	C25A11.4b	ajm-1	Unnamed protein
183889_s_at	D1022.7a	aka-1	Smad anchor for receptor activation
175808_s_at	C12D8.10	akt-1	Serine/threonine protein kinase
175809_at	F28H6.1	akt-2	Serine/threonine protein kinase
174189_at	F48F7.1	alg-1	Translation initiation factor 2C (eIF-2C) and related proteins
190851_at	F54D8.3a	alh-1	Aldehyde dehydrogenase
192098_at	F42G9.5a	alh-11	Aldehyde dehydrogenase
190762_at	T05H4.13a	alh-4	Aldehyde dehydrogenase
192937_at	F45H10.1	alh-7	Aldehyde dehydrogenase
193502_s_at	F13D12.4a	alh-8	Methylmalonate semialdehyde dehydrogenase
187403_at	R10E12.1a	alx-1	Predicted signal transduction protein
193736_at	C01F6.5	aly-1	RRM motif-containing protein
188872_at	F23B2.6	aly-2	RRM motif-containing protein
193709_at	M18.7	aly-3	RRM motif-containing protein
190272_at	R13G10.2	amx-1	Amine oxidase
174791_s_at	ZK973.6	anc-1	Dystonin, GAS (Growth-arrest-specific protein), and related proteins
191344_s_at	C08B6.9	aos-1	SMT3/SUMO-activating complex, AOS1/RAD31 component
192918_at	F35G12.9	apc-11	Anaphase-promoting complex (APC), subunit 11
176913_at	K06H7.6	apc-2	Anaphase-promoting complex (APC), subunit 2
186386_s_at	VF36H2L.1	aph-1	Predicted membrane protein
173504_at	C42D8.8a	apl-1	Beta amyloid precursor protein
193194_at	T05H10.2	apn-1	Major apurinic/apyrimidinic endonuclease/3'-repair diesterase APN1
192044_at	F02E8.3	aps-2	Clathrin adaptor complex, small subunit
172129_x_at	Y105E8A.9	apt-1	Vesicle coat complex AP-1, gamma subunit
193062_s_at	C27H6.1	apt-10	Stoned B synaptic vesicle biogenesis protein
192028_at	F29G9.3	apt-2	Clathrin adaptor complex, small subunit
187113_at	Y71H2B.10a	apt-3
174879_at	T20B5.1	apt-4	Vesicle coat complex AP-2, alpha subunit
191561_s_at	R11A5.1a	apt-6	Vesicle coat complex AP-3, beta subunit
192100_at	F53H8.1	apt-7	Clathrin-associated protein medium chain
180913_at	F32A5.5a	aqp-1	Aquaporin (major intrinsic protein family)
171910_x_at	C01G6.1a	aqp-2	Aquaporin (major intrinsic protein family)
190939_at	C35A5.1	aqp-5	Aquaporin (major intrinsic protein family)
189807_at	M02F4.8	aqp-7	Aquaporin (major intrinsic protein family)
194111_at	ZK1320.6	arc-1	GTP-binding ADP-ribosylation factor Arf1
193427_at	F01G4.2	ard-1	Short-chain alcohol dehydrogenase/3-hydroxyacyl-CoA dehydrogenase
174944_s_at	B0336.2	arf-1	GTP-binding ADP-ribosylation factor Arf1
175058_at	F57H12.1	arf-3	GTP-binding ADP-ribosylation factor Arf1
187872_at	F31A9.3a	arg-1	Fibrillins and related proteins containing Ca2+-binding EGF-like domains
194031_at	C01C7.1	ark-1	ACK and related non-receptor tyrosine kinases
175319_at	F54C9.10	arl-1	GTP-binding ADP-ribosylation factor-like protein ARL1
192764_at	ZK632.8	arl-5	GTP-binding ADP-ribosylation factor Arf1
190776_at	F45E4.1	arl-6	GTP-binding ADP-ribosylation factor Arf1
189562_at	F53H8.2	arr-1	Arrestin
172036_x_at	W02B12.6	ars-1	Alanyl-tRNA synthetase
191028_at	F28H1.3	ars-2	Alanyl-tRNA synthetase
173972_s_at	C15F1.6	art-1	Steroid reductase required for elongation of the very long chain fatty acids
188492_s_at	Y71F9AL.16	arx-1	Actin-related protein Arp2/3 complex, subunit Arp3
173624_at	K07C5.1	arx-2	Actin-related protein Arp2/3 complex, subunit Arp2
181000_s_at	Y79H2A.6	arx-3	Actin-related protein Arp2/3 complex, subunit ARPC1/p41-ARC
187442_s_at	Y37D8A.1	arx-5	Actin-related protein Arp2/3 complex, subunit ARPC3
173552_s_at	M01B12.3	arx-7	Actin-related protein Arp2/3 complex, subunit ARPC5
190337_s_at	F35G12.10	asb-1	Mitochondrial F1F0-ATP synthase, subunit b/ATP4
190242_at	F02E8.1	asb-2	Mitochondrial F1F0-ATP synthase, subunit b/ATP4
184727_s_at	Y53F4B.15	asc-1	Activating signal cointegrator 1
191143_at	K07A12.3	asg-1	Mitochondrial F1F0-ATP synthase, subunit g/ATP20
189436_at	C53B7.4	asg-2	Mitochondrial F1F0-ATP synthase, subunit g/ATP20
192104_at	B0252.2	asm-1	Acid sphingomyelinase and PHM5 phosphate metabolism protein
183470_at	Y39B6A.20	asp-1	Aspartyl protease
189862_at	T18H9.2a	asp-2	Aspartyl protease
191956_at	H22K11.1	asp-3	Aspartyl protease
173148_s_at	R12H7.2	asp-4	Aspartyl protease
190096_at	F21F8.3	asp-5	Aspartyl protease
173989_s_at	F21F8.7	asp-6	Aspartyl protease
189943_at	K08F8.2	atf-2	Basic region leucine zipper transcription factor
192027_s_at	T04C10.4	atf-5	Activating transcription factor 4
174669_s_at	F45E6.2	atf-6	bZIP transcription factor ATF6
173892_s_at	C07G2.2a	atf-7	Transcriptional activator FOSB/c-Fos and related bZIP transcription factors
192037_at	F26D10.9	atg-1	Alpha-amylase
188953_s_at	C38C6.2	atg-2	Alpha-amylase
188254_s_at	K04G2.5	ath-1	Lysophospholipase
172042_x_at	T06E4.3a	atl-1	Protein kinase of the PI-3 kinase family involved in mitotic growth, DNA repair and meiotic recombination
191573_s_at	C34E10.6	atp-2	F0F1-type ATP synthase, beta subunit
174702_at	D2045.1	atx-2	Protein interacting with poly(A)-binding protein
176660_s_at	B0207.12b	avr-14	Ligand-gated ion channel
193518_s_at	R11G10.1a	avr-15	Ligand-gated ion channel
190540_s_at	B0035.1a		Zn finger protein
174974_s_at	B0041.2a		Unnamed protein
174763_s_at	B0280.1a		Protein geranylgeranyltransferase type II, beta subunit
192109_s_at	B0334.3a		Thiamine pyrophosphate-requiring enzyme
183642_s_at	B0336.7a
187781_s_at	B0410.2a		Signaling protein van gogh/strabismus
187622_s_at	B0495.10a		Copine
187511_s_at	B0495.8a		Spliceosome subunit
187747_at	B0496.3a
183877_s_at	B0511.9a
173485_s_at	B0546.4a		Predicted Yippee-type zinc-binding protein
192752_at	B0464.7	baf-1	DNA-bridging protein BAF
186704_s_at	F57B10.11	bag-1	Unnamed protein
193649_s_at	K08F8.4	bas-2	Aromatic amino acid hydroxylase
175867_at	Y105E8A.5	bbs-1	Uncharacterized conserved protein
182578_at	T13C5.5b	bca-1	Predicted carbonic anhydrase involved in protection against oxidative damage
174823_at	K02A4.1	bcat-1	Branched chain aminotransferase BCAT1, pyridoxal phosphate enzymes type IV superfamily
181053_s_at	T19E7.3	bec-1	Beclin-like protein
174883_s_at	C54C6.2	ben-1	Beta tubulin
193166_at	T27F2.3	bir-1	Apoptosis inhibitor IAP1 and related BIR domain proteins
172006_x_at	K04F10.4d	bli-4	Subtilisin-like proprotein convertase
192207_at	F13H8.10a	bpl-1	Biotin holocarboxylase synthetase/biotin-protein ligase
172599_x_at	F23H11.5	bra-2
173968_s_at	C36A4.8	brc-1	Transcriptional regulator BRCA1
188054_at	B0464.4	bre-3	Unnamed protein
176901_at	Y73E7A.7	bre-4	UDP-Gal:glucosylceramide beta-1,4-galactosyltransferase
193633_s_at	F45E12.2	brf-1	Transcription initiation factor TFIIIB, Brf1 subunit
188338_at	F15D4.1	btf-1	SNF2 family DNA-dependent ATPase domain-containing protein
187141_at	F57B9.5	byn-1	Cell adhesion complex protein bystin
192508_s_at	C01C4.3a		Serine/threonine kinase
189146_at	C01F4.2a		Rho GTPase-activating protein
174425_at	C01G8.9a		SWI-SNF chromatin-remodeling complex protein
174177_at	C02F5.7a		F-box protein containing LRR
188899_s_at	C05C10.2a		tRNA-splicing endonuclease positive effector (SEN1)
192335_at	C05C10.6a		Phospholipase A2-activating protein (contains WD40 repeats)
175266_s_at	C05C8.9a		Unnamed protein
187692_at	C05D10.2a		Mitogen-activated protein kinase
175264_at	C05D10.4a
187678_at	C05D11.1a		Predicted Zn2+-dependent endopeptidase, insulinase superfamily
174170_at	C05D11.7a		Adiponutrin and related vesicular transport proteins; predicted alpha/beta hydrolase
190012_s_at	C05D2.10a		WD40 repeat-containing protein
176698_at	C06A6.2a
173556_s_at	C06A8.1a		5,10-methylenetetrahydrofolate reductase
192191_s_at	C06E7.1a		S-adenosylmethionine synthetase
173851_at	C06E7.3a		S-adenosylmethionine synthetase
189941_at	C06G3.5a		Adenine deaminase/adenosine deaminase
187841_s_at	C07A12.7a		Cytosolic sorting protein GGA2/TOM1
186866_at	C07A9.7a		Predicted histone tail methylase containing SET domain
175303_at	C07D10.2a		Speckle-type POZ protein SPOP and related proteins with TRAF, MATH and BTB/POZ domains
181446_s_at	C07E3.1a		Tuftelin-interacting protein TIP39, contains G-patch domain
187778_at	C09D4.4a		Uncharacterized conserved protein
183257_at	C09E8.1a		Sodium-neurotransmitter symporter
181956_at	C09E8.2a		Triacylglycerol lipase
174580_at	C09G4.2a		cGMP-dependent protein kinase
188163_s_at	C09H5.2a		Na+/K+ ATPase, alpha subunit
174605_at	C10C5.6a		Guanine nucleotide binding protein MIP1
189938_s_at	C12D8.1a		K-homology type RNA binding proteins
184315_at	C13F10.1a		Unnamed protein
190232_s_at	C13G3.3a		Serine/threonine protein phosphatase 2A, regulatory subunit
188431_s_at	C14F5.1a		Unnamed protein
188549_at	C16A3.1a		Chromatin remodeling protein HARP/SMARCAL1, DEAD-box superfamily
193115_s_at	C16A3.10a		Ornithine aminotransferase
186086_s_at	C16E9.2a		Uncharacterized conserved protein
173527_at	C16H3.3a
173151_s_at	C17C3.1a		Acyl-CoA thioesterase
173996_at	C17C3.12a		Short-chain acyl-CoA dehydrogenase
174311_at	C17H11.6a		Predicted E3 ubiquitin ligase
183971_at	C18A3.4a		Predicted seven transmembrane receptor - rhodopsin family
190103_at	C18A3.5a		Apoptosis-promoting RNA-binding protein TIA-1/TIAR (RRM superfamily)
176748_s_at	C18C4.5a
179369_s_at	C18D4.6a		Unnamed protein
184867_s_at	C18F10.7a		Ankyrin repeat protein
187752_at	C18G1.4a		Uncharacterized protein
187706_at	C23G10.2a		Putative translation initiation inhibitor UK114/IBM1
186391_s_at	C23G10.7a		Uncharacterized conserved protein
182085_at	C23H3.9a		Uncharacterized conserved protein
181559_at	C24A3.2a		Unnamed protein
191419_at	C24A8.4a		STE20-like serine/threonine kinase MST
188136_at	C24B5.2a		AAA+-type ATPase
182499_s_at	C24F3.1a		Protein transporter of the TRAM (translocating chain-associating membrane) superfamily
188529_at	C24H12.4a		RNA helicase
185519_at	C25E10.9a		Uncharacterized protein
175492_at	C25H3.6a
183401_at	C25H3.7a
194185_x_at	C25H3.9a		NADH:ubiquinone oxidoreductase, NDUFB5/SGDH subunit
187792_at	C26E6.7a		Unnamed protein
185460_s_at	C27A12.7a		Predicted E3 ubiquitin ligase
174881_s_at	C27A7.5a		Asparaginase
174963_at	C27D6.4a		CREB/ATF family transcription factor
175133_at	C27F2.5b		Uncharacterized conserved protein, contains JmjC domain
189919_s_at	C27F2.5a		RNA polymerase II transcription factor complex subunit
173679_s_at	C27H6.4a		Uncharacterized conserved protein
187205_s_at	C28H8.9a		Predicted transcription factor Requiem/NEURO-D4
183630_at	C29F9.3a		Uncharacterized protein
175414_at	C30B5.2a		Leptin receptor gene-related protein
181056_at	C31H1.6a		Unnamed protein
189839_at	C32A3.3a		Unnamed protein
176668_at	C32B5.1a		F-box domain
191162_s_at	C32F10.8a		Alanine aminotransferase
193014_s_at	C33F10.5a		Neural cell adhesion molecule L1
173995_at	C33H5.18a		CDP-diacylglycerol synthase
189114_at	C34F11.3a		Adenosine monophosphate deaminase
174240_at	C34G6.6a		Unnamed protein
180382_s_at	C35B1.2a		Unnamed protein
181840_s_at	C35C5.3a		Selenoprotein T
187615_at	C35D10.1a		Predicted membrane protein
176524_at	C35D10.7a		Unnamed protein
180598_s_at	C35E7.2a		Uncharacterized protein
174728_at	C36B1.8a
180022_s_at	C37A2.8a		Unnamed protein
187332_s_at	C37C3.2a		Translation initiation factor 5 (eIF-5)
173049_at	C37C3.6a		Serine proteinase inhibitor (KU family) with thrombospondin repeats
187304_s_at	C37C3.8a
187814_s_at	C37H5.13a		Acyl-CoA thioesterase
181164_at	C37H5.3a		Predicted hydrolase/acyltransferase (alpha/beta hydrolase superfamily)
192101_at	C37H5.6a		Adenylosuccinate synthase
171751_x_at	C38D4.1a		Unnamed protein
186942_s_at	C41C4.7a		Cystine transporter Cystinosin
181858_s_at	C42C1.4a		Vacuolar assembly/sorting protein VPS8
184653_at	C43E11.2a		Endonuclease MUS81
193682_s_at	C44C1.4a		Vacuolar sorting protein VPS45/Stt10 (Sec1 family)
185604_s_at	C44E4.1a		Zn-binding protein Push
181484_s_at	C45G3.2a		LIM domain
193882_at	C46F11.2a		Pyridine nucleotide-disulphide oxidoreductase
185202_s_at	C46F11.5a		Unnamed protein
187006_at	C46H11.10a
171925_x_at	C46H3.2a		Uncharacterized SAM domain protein
180324_s_at	C47B2.2a		Predicted uracil phosphoribosyltransferase
191831_s_at	C47E12.4a
183637_at	C49H3.6a		Predicted coiled-coil protein
191405_at	C50F7.1a
174612_at	C53B4.4a		Predicted protein kinase
190917_at	C53B4.7a		GDP-mannose 4,6 dehydratase
174107_at	C53D5.1a		Uncharacterized conserved protein
173350_s_at	C54E4.2a		Ca2+-binding proteoglycan Testican
188805_at	C55F2.1a		AICAR transformylase/IMP cyclohydrolase/methylglyoxal synthase
184209_s_at	C56C10.7a
173438_at	C23H4.1	cab-1	Neural proliferation, differentiation and control protein
190238_at	F54D8.4	cah-1	Carbonic anhydrase
175329_s_at	D1022.8	cah-2	Carbonic anhydrase
173294_at	K05G3.3	cah-3	Carbonic anhydrase
189711_at	T28F2.3	cah-6	Carbonic anhydrase
188630_at	C18E9.1	cal-2	Calmodulin and related proteins (EF-Hand superfamily)
188689_at	T07G12.1	cal-4	Calmodulin and related proteins (EF-Hand superfamily)
188551_s_at	D2024.6	cap-1	F-actin capping protein, alpha subunit
193666_at	M106.5	cap-2	F-actin capping protein, beta subunit
190392_s_at	F41G4.2a	cas-1	Adenylate cyclase-associated protein (CAP/Srv2p)
193560_s_at	W01C8.6a	cat-1
173403_s_at	T13F2.8	cav-1	Caveolin
191123_s_at	R10E11.1a	cbp-1	CREB binding protein/P300 and related TAZ Zn-finger proteins
192518_at	T28F2.5	ccb-1	L-type voltage-dependent Ca2+ channel, beta subunit
187619_s_at	Y56A3A.20	ccf-1	mRNA deadenylase subunit
171827_x_at	Y73F8A.6	ccg-1
189990_at	F26E4.9	cco-1	Cytochrome c oxidase, subunit Vb/COX4
189344_s_at	F08F3.7	ccp-14A5	Cytochrome P450 CYP2 subfamily
189444_at	ZK177.5	ccp-44	Cytochrome P450 CYP11/CYP12/CYP24/CYP27 subfamilies
173382_s_at	T05C12.7	cct-1	Chaperonin complex component, TCP-1 alpha subunit (CCT1)
192169_s_at	K01C8.10	cct-4	Chaperonin complex component, TCP-1 delta subunit (CCT4)
192602_s_at	C07G2.3a	cct-5	Chaperonin complex component, TCP-1 epsilon subunit (CCT5)
188482_s_at	F01F1.8a	cct-6	Chaperonin complex component, TCP-1 zeta subunit (CCT6)
186610_s_at	C17G10.4a	cdc-14
171724_x_at	K06A5.7	cdc-25.1	M-phase inducer phosphatase
174914_at	F16B4.8	cdc-25.2	M-phase inducer phosphatase
188912_s_at	R07G3.1	cdc-42	Ras-related small GTPase, Rho type
186879_s_at	C43E11.10	cdc-6	Pre-initiation complex, subunit CDC6, AAA+ superfamily ATPase
189699_at	F49E8.4	cdd-2	Cytidine deaminase
193718_at	C15B12.7a	cdf-1	Zn2+ transporter ZNT1 and related Cd2+/Zn2+ transporters (cation diffusion facilitator superfamily)
193283_at	R10F2.2	cdh-1	Cadherin repeats
187795_at	B0034.3a	cdh-11	Calsyntenin
179837_s_at	ZK112.7	cdh-3	Uncharacterized conserved protein, contains laminin, cadherin and EGF domains
194029_s_at	F25F2.2	cdh-4	Uncharacterized conserved protein, contains laminin, cadherin and EGF domains
174613_at	F08B4.2b	cdh-5	Cadherin repeats
190264_s_at	F15B9.7	cdh-6	Cadherin EGF LAG seven-pass G-type receptor
190177_at	R05H10.6	cdh-7	Cadherin repeats
193939_at	T05G5.3	cdk-1	Protein kinase PCTAIRE and related kinases
173429_at	F18H3.5a	cdk-4	Protein kinase PCTAIRE and related kinases
173139_s_at	T27E9.3	cdk-5	Cyclin-dependent kinase CDK5
176484_s_at	Y39G10AL.3	cdk-7	Cdk activating kinase (CAK)/RNA polymerase II transcription initiation/nucleotide excision repair factor TFIIH/TFIIK, kinase subunit CDK7
193890_s_at	H25P06.2a	cdk-9	Cyclin T-dependent kinase CDK9
191611_at	F35E8.11	cdr-1	Failed axon connections (fax) protein/glutathione S-transferase-like protein
173863_s_at	ZK1236.2	cec-1	Uncharacterized conserved protein, contains chromo domain
189327_s_at	Y47H9C.4a	ced-1	Proteins containing Ca2+-binding EGF-like domains
173435_s_at	C09G12.8	ced-10	Ras-related small GTPase, Rho type
174072_at	Y106G6E.5	ced-12	Regulator of Rac1, required for phagocytosis and cell migration
188266_at	R09F10.9	ced-13
175812_at	Y41D4B.13	ced-2	Crk family adapters
188557_at	C35D10.9	ced-4	Apoptotic ATPase
191080_s_at	C02F4.1	ced-5	Signaling protein DOCK180
175802_at	F56D2.7	ced-6	Adaptor protein CED-6, contains PTB domain
193420_s_at	C48B4.4a	ced-7	Lipid exporter ABCA1 and related proteins, ABC superfamily
174916_at	T07C4.8	ced-9	Anti-apoptotic Bcl-2 family proteins, prevent opening of mitochondrial porin channel
176628_at	F16H11.4	ceh-1	Transcription factor BarH and related HOX domain proteins
176624_at	W03A3.1	ceh-10	Transcription factor CHX10 and related HOX domain proteins
187890_at	ZC64.3a	ceh-18	Transcription factor OCT-1, contains POU and HOX domains
191750_at	C27A12.5	ceh-2	Transcription factor EMX1 and related HOX domain proteins
177324_s_at	F31E3.1	ceh-20	Transcription factor PBX and related HOX domain proteins
174031_at	T26C11.6	ceh-21	Unnamed protein
192317_at	F46F3.1	ceh-27	Transcription factor tinman/NKX2-3, contains HOX domain
174236_at	W05E10.3	ceh-32	Transcription factor SIX and related HOX domain proteins
192166_s_at	C10G8.6	ceh-34	Transcription factor SIX and related HOX domain proteins
173897_at	C37E2.5	ceh-37	Homeobox transcription factor
189668_at	F22D3.1a	ceh-38	CCAAT displacement protein and related homeoproteins
174323_at	T26C11.7	ceh-39	CCAAT displacement protein and related homeoproteins
193249_at	T26C11.5	ceh-41	Unnamed protein
193833_s_at	C28A5.4	ceh-43	Transcription factor DLX and related proteins with LIM Zn-binding and HOX domains
176483_at	Y54F10AM.4a	ceh-44	Transcription factor/CCAAT displacement protein CDP1
194028_s_at	K02B12.1	ceh-6	Transcription factor OCT-1, contains POU and HOX domains
177875_at	F52B5.5	cep-1
173932_at	F33A8.3	cey-1	Predicted RNA-binding protein containing PIN domain and invovled in translation or RNA processing
173835_at	Y39A1C.3	cey-4	Predicted RNA-binding protein containing PIN domain and invovled in translation or RNA processing
190664_s_at	F27E11.3a	cfz-2	Smoothened and related G-protein-coupled receptors
174828_at	C07H6.5	cgh-1	ATP-dependent RNA helicase
187675_s_at	C06G3.10	cgo-2	Low density lipoprotein receptor
192229_s_at	Y38C9A.2	cgp-1	GTP-binding protein GP-1
172037_x_at	ZC416.8b	cha-1	Carnitine O-acyltransferase CRAT
193596_s_at	T14G8.1	chd-3	Predicted helicase
174657_s_at	F56H1.1	che-14	Predicted patched transmembrane receptor
189823_s_at	F18C12.1	che-3	Dyneins, heavy chain
173465_at	Y39H10A.7a	chk-1	Checkpoint kinase and related serine/threonine protein kinases
184586_s_at	T09B4.10	chn-1	Chaperone-dependent E3 ubiquitin protein ligase (contains TPR repeats)
188414_at	Y110A7A.13	chp-1	Zn2+-binding protein Melusin/RAR1, contains CHORD domain
193466_s_at	C04F6.3	cht-1	Chitinase
188303_s_at	H14E04.5	cic-1	CDK8 kinase-activating protein cyclin C
175479_at	F44B9.3a	cit-1.2	CDK9 kinase-activating protein cyclin T
173739_at	C28D4.2	cka-1	Choline kinase
189097_at	C52B9.1	cka-2	Choline kinase
189460_at	B0285.9	ckb-2	Choline kinase
178704_s_at	T05A6.1	cki-1	Cyclin-dependent kinase inhibitor
179803_at	Y47D3A.4	cku-70	DNA-binding subunit of a DNA-dependent protein kinase (Ku70 autoantigen)
188027_s_at	R07E5.8	cku-80	DNA-binding subunit of a DNA-dependent protein kinase (Ku80 autoantigen)
192573_at	C15C8.2	cky-1	Predicted transcription factor
184003_s_at	C09F12.1	clc-1	Unnamed protein
181065_at	ZK563.4a	clc-3
188401_s_at	C36B1.1a	cle-1
175763_at	B0491.8	clh-2	Cl- channel CLC-2 and related proteins (CLC superfamily)
173476_s_at	C07H4.2	clh-5	Cl- channel CLC-3 and related proteins (CLC superfamily)
186472_at	R01B10.1a	cli-1	Unnamed protein
189734_at	K08B4.6	cli-2	Unnamed protein
188417_at	ZC395.2	clk-1	DMQ mono-oxygenase/Ubiquinone biosynthesis protein COQ7/CLK-1/CAT5
176159_s_at	C07H6.6	clk-2	Uncharacterized conserved protein
188354_s_at	C01G8.2	cln-3.2	Predicted small molecule transporter involved in cellular pH homeostasis (Batten disease protein in human)
174918_at	C06G4.2a	clp-1
190536_s_at	T04A8.16	clp-2	Cytosolic Ca2+-dependent cysteine protease (calpain), large subunit (EF-Hand protein superfamily)
187153_s_at	Y39A3CL.5a	clp-4	Cytosolic Ca2+-dependent cysteine protease (calpain), large subunit (EF-Hand protein superfamily)
187231_at	Y77E11A.10	clp-6	Cytosolic Ca2+-dependent cysteine protease (calpain), large subunit (EF-Hand protein superfamily)
187233_s_at	Y77E11A.11	clp-7	Cytosolic Ca2+-dependent cysteine protease (calpain), large subunit (EF-Hand protein superfamily)
193160_s_at	F56D1.4a	clr-1	Protein tyrosine phosphatase
173133_s_at	R107.6	cls-2	CLIP-associating protein
174874_at	F55H2.6	clu-1	Uncharacterized protein CLU1/cluA/TIF31 involved in mitochondrial morphology/distribution, also found associated with eIF-3
188710_s_at	T21H3.3	cmd-1	Calmodulin and related proteins (EF-Hand superfamily)
175828_at	K07A9.2	cmk-1	Ca2+/calmodulin-dependent protein kinase, EF-Hand protein superfamily
189751_at	F55C10.1	cnb-1	Ca2+/calmodulin-dependent protein phosphatase (calcineurin subunit B), EF-Hand superfamily protein
173777_s_at	F14H8.6	cng-1	Cyclic nucleotide-gated cation channel CNGA1-3 and related proteins
190947_s_at	Y39A1A.15a	cnt-2	GTPase-activating protein Centaurin gamma (contains Ras-like GTPase, PH and ankyrin repeat domains)
190378_s_at	ZK632.6	cnx-1	Calnexin
174272_at	K08A8.3	coh-1	Sister chromatid cohesion complex Cohesin, subunit RAD21/SCC1
172723_x_at	B0222.8	col-10	Collagens (type IV and type XIII), and related proteins
173518_s_at	C34D4.15	col-113	Collagens (type IV and type XIII), and related proteins
172862_x_at	T28C6.4	col-117	Collagens (type IV and type XIII), and related proteins
172698_x_at	C53B4.5	col-119	Collagens (type IV and type XIII), and related proteins
172879_x_at	F15H10.1	col-12	Collagens (type IV and type XIII), and related proteins
173071_s_at	F56D5.1	col-121	Collagens (type IV and type XIII), and related proteins
172804_x_at	C24F3.6	col-124	Collagens (type IV and type XIII), and related proteins
172701_x_at	C29F4.1	col-125	Collagens (type IV and type XIII), and related proteins
188364_s_at	F08G5.4	col-130	Collagens (type IV and type XIII), and related proteins
180332_at	Y51H4A.9	col-137	Collagens (type IV and type XIII), and related proteins
172472_x_at	B0222.6	col-144	Collagens (type IV and type XIII), and related proteins
172710_x_at	T06E4.6	col-146	Collagens (type IV and type XIII), and related proteins
172709_x_at	T06E4.4	col-147	Collagens (type IV and type XIII), and related proteins
172726_x_at	F55C10.2	col-154	Collagens (type IV and type XIII), and related proteins
172753_x_at	F55C10.3	col-155	Collagens (type IV and type XIII), and related proteins
171725_x_at	F57B1.4	col-160	Collagens (type IV and type XIII), and related proteins
172746_x_at	T07H6.3a	col-166	Collagens (type IV and type XIII), and related proteins
172736_x_at	T10E10.2	col-167	Collagens (type IV and type XIII), and related proteins
172735_x_at	T10E10.1	col-168	Collagens (type IV and type XIII), and related proteins
172826_x_at	F11G11.10	col-17	Collagens (type IV and type XIII), and related proteins
188747_at	Y54E10BL.2	col-48	Collagens (type IV and type XIII), and related proteins
184551_at	H27M09.4	col-59	Collagens (type IV and type XIII), and related proteins
188481_at	F52F12.2	col-64	Collagens (type IV and type XIII), and related proteins
172729_x_at	F11G11.12	col-73	Collagens (type IV and type XIII), and related proteins
177024_at	C29E4.1	col-90	Collagens (type IV and type XIII), and related proteins
171770_x_at	W05B2.5	col-93	Collagens (type IV and type XIII), and related proteins
172197_x_at	W05B2.1	col-94	Collagens (type IV and type XIII), and related proteins
174960_at	ZK1010.7	col-97	Collagens (type IV and type XIII), and related proteins
193070_at	F57B9.4a	coq-2	Para-hydroxybenzoate-polyprenyl transferase
193663_s_at	Y57G11C.11	coq-3	Methyltransferases
187208_at	K07B1.2	coq-6	Monooxygenase involved in coenzyme Q (ubiquinone) biosynthesis
187629_at	C35D10.4	coq-8	ABC (ATP binding cassette) 1 protein
174512_at	B0414.5	cpb-3	Predicted RNA-binding protein (RRM superfamily)
192224_s_at	F28C6.3	cpf-1	mRNA cleavage stimulating factor complex; subunit 1
193767_s_at	F56A8.6	cpf-2	mRNA cleavage and polyadenylation factor I complex, subunit RNA15
182905_at	F38E11.3	cpi-1	Atrazine chlorohydrolase/guanine deaminase
173990_s_at	T03E6.7	cpl-1	Cysteine proteinase Cathepsin L
193225_s_at	F43G9.9	cpn-1	Calponin
184319_at	F49D11.8	cpn-4	Calponin
193293_at	C52E4.1	cpr-1	Cysteine proteinase Cathepsin L
189469_at	F36D3.9	cpr-2	Cysteine proteinase Cathepsin L
191887_s_at	W07B8.5	cpr-5	Cysteine proteinase Cathepsin L
180122_at	C25B8.3a	cpr-6	Cysteine proteinase Cathepsin L
187671_at	C41D11.8	cps-6	Mitochondrial endonuclease
189020_at	Y47G6A.8	crn-1	5'-3' exonuclease
177336_at	CD4.2	crn-2	TatD-related DNase
189609_s_at	C14A4.4a	crn-3	Exosome 3'-5' exoribonuclease complex, subunit PM/SCL-100 (Rrp6)
185507_at	AH9.2	crn-4	Predicted exonuclease
191659_at	C14A4.5	crn-5	Exosomal 3'-5' exoribonuclease complex, subunit Rrp46
175314_s_at	K04H4.6a	crn-6	Deoxyribonuclease II
191242_s_at	Y23H5A.7a	crs-1	Cysteinyl-tRNA synthetase
171938_x_at	Y38A10A.5	crt-1	Calreticulin
175406_at	Y48G1C.2	csk-1	Tyrosine kinases
182238_s_at	Y59A8A.1	csn-1	COP9 signalosome, subunit CSN1
177136_at	Y38C1AA.2	csn-3	COP9 signalosome, subunit CSN3
181157_at	B0547.1	csn-5	COP9 signalosome, subunit CSN5
173384_at	Y67H2A.6	csn-6	COP9 signalosome, subunit CSN6
177150_s_at	Y73B6BL.7	csp-2	Dystonin, GAS (Growth-arrest-specific protein), and related proteins
172030_x_at	Y47H9C.6	csp-3	Caspase, apoptotic cysteine protease
189738_at	F40E10.3	csq-1	Calsequestrin
173298_at	MTCE.21	ctb-1	Cytochrome b
187858_at	Y23H5A.5a	ctn-1	Alpha-catenin
189842_s_at	T20G5.2	cts-1	Citrate synthase
194091_s_at	Y76A2A.2	cua-1	Cation transport ATPase
175697_at	ZK652.11	cuc-1	Copper chaperone
191843_s_at	D2045.6	cul-1	Cullins
175606_at	ZK520.4a	cul-2	E3 ubiquitin ligase, Cullin 2 component
175604_at	Y108G3AL.1	cul-3	Cullins
188599_s_at	F45E12.3	cul-4	Cullins
191449_s_at	ZK856.1	cul-5	E3 ubiquitin ligase, Cullin 1 component
192359_s_at	K08E7.7	cul-6	Cullins
191105_s_at	C02C2.3	cup-4	Acetylcholine receptor
176083_s_at	C07H6.8	cux-7	Surface glycoprotein
188486_s_at	K10B4.6a	cwn-1	Wnt family of developmental regulators
191723_s_at	W01B6.1	cwn-2	Wnt family of developmental regulators
172256_x_at	F59H6.7	cya-2	G2/Mitotic-specific cyclin A
171947_x_at	ZC168.4	cyb-1	Cyclin B and related kinase-activating proteins
175681_at	T06E6.2a	cyb-3	Cyclin B and related kinase-activating proteins
173823_at	C54G4.8	cyc-1	Cytochrome c1
193554_s_at	F11H8.4a	cyk-1
194075_s_at	ZK328.1a	cyk-3	Ubiquitin C-terminal hydrolase
194139_s_at	K08E3.6	cyk-4	GTPase-activating protein
173964_s_at	C52E4.6a	cyl-1	Cyclin L
193725_at	Y49A3A.5	cyp-1	Cyclophilin type peptidyl-prolyl cis-trans isomerase
190873_at	B0252.4a	cyp-10
188362_at	C34D4.12	cyp-12	Cyclophilin type peptidyl-prolyl cis-trans isomerase
173741_s_at	Y116A8C.34	cyp-13	Cyclophilin-type peptidyl-prolyl cis-trans isomerase
192647_at	F39H2.2a	cyp-14	Predicted peptidyl prolyl cis-trans isomerase
190645_s_at	Y87G2A.6	cyp-15	Cyclophilin-related peptidyl-prolyl cis-trans isomerase
193776_at	Y75B12B.5	cyp-3	Cyclophilin type peptidyl-prolyl cis-trans isomerase
190460_s_at	F31C3.1	cyp-5	Peptidyl-prolyl cis-trans isomerase
175387_at	Y75B12B.2	cyp-7	Cyclophilin type peptidyl-prolyl cis-trans isomerase
173041_s_at	F20D12.4	czw-1	Centromere/kinetochore protein zw10 involved in mitotic chromosome segregation
182250_at	D1007.5a		Uncharacterized conserved protein
171935_s_at	D1044.2a		Mucin/alpha-tectorin
181161_at	D2021.2a		DHHC-type Zn-finger proteins
182915_at	D2024.5a
192909_at	D2030.2a		Putative ATP-dependent Clp-type protease (AAA+ ATPase superfamily)
192424_s_at	D2030.9a		WD40 repeat-containing protein
178777_s_at	D2085.5a		Uncharacterized conserved protein
191864_s_at	D2092.1a		Predicted Ca2+-dependent phospholipid-binding protein
188737_at	F57B10.10	dad-1	Defender against cell death protein/oligosaccharyltransferase, epsilon subunit
174801_at	F29C4.1	daf-1	Activin A type IB receptor, serine/threonine protein kinase
175665_at	F11A1.3a	daf-12	Unnamed protein
175659_at	F01G10.8	daf-14	TGFbeta receptor signaling protein SMAD and related proteins
175678_at	R13H8.1a	daf-16	Transcription factor of the Forkhead/HNF3 family
174631_at	T07A9.6	daf-18	Clathrin coat dissociation kinase GAK/PTEN/Auxilin and related tyrosine phosphatases
190486_s_at	F33H1.1a	daf-19	RFX family transcription factor
173055_s_at	C47E8.5	daf-21	Molecular chaperone (HSP90 family)
188906_s_at	F25E2.5a	daf-3	TGFbeta receptor signaling protein SMAD and related proteins
175667_at	C05D2.1	daf-4	Transforming growth factor beta/activin receptor subfamily of serine/threonine kinases
171993_x_at	W01G7.1	daf-5
187906_at	F31F6.5	daf-6	Predicted membrane protein (patched superfamily)
181329_s_at	C25A1.10	dao-5	Nucleolar GTPase/ATPase p130
175625_at	F56D1.7	daz-1	RRM domain
175643_s_at	T25F10.2	dbl-1	Transforming growth factor beta, bone morphogenetic protein and related proteins
191189_at	C55B7.8	dbr-1	RNA lariat debranching enzyme
184712_s_at	H38K22.2a	dcn-1	Uncharacterized conserved protein
177140_s_at	K12H4.8	dcr-1	dsRNA-specific nuclease Dicer and related ribonucleases
185410_s_at	Y113G7A.9	dcs-1	Uncharacterized conserved protein
186934_s_at	Y39A3CR.4	ddp-1	Mitochondrial import inner membrane translocase, subunit TIM8
174754_at	ZC477.9a	deb-1	Alpha-catenin
177732_s_at	F58G6.6	del-2
173858_at	F44G4.8	dep-1	Protein tyrosine phosphatase, contains fn3 domain
192531_s_at	C09E10.2a	dgk-1	Diacylglycerol kinase
189788_at	F46H6.2a	dgk-2	Diacylglycerol kinase
174786_at	T21B6.1	dgn-1	Dystroglycan
189907_s_at	T21E12.4	dhc-1	Dyneins, heavy chain
190246_at	K08F4.9	dhs-12	Predicted short chain-type dehydrogenase
179694_s_at	F29G9.6	dhs-17	Dehydrogenases with different specificities (related to short-chain alcohol dehydrogenases)
193345_s_at	T11F9.11	dhs-19	Hydroxysteroid 17-beta dehydrogenase 11
191373_s_at	F35B12.2	dhs-20	Corticosteroid 11-beta-dehydrogenase and related short chain-type dehydrogenases
192691_s_at	R11D1.11	dhs-21	Diacetyl reductase/L-xylulose reductase
189084_s_at	C15H11.4	dhs-22	Dehydrogenases with different specificities (related to short-chain alcohol dehydrogenases)
192650_at	F09E10.3	dhs-25	Mitochondrial/plastidial beta-ketoacyl-ACP reductase
193919_at	M03A8.1	dhs-28	17-beta-hydroxysteroid dehydrogenase
173876_s_at	C17G10.8	dhs-6	Reductases with broad range of substrate specificities
189372_s_at	Y32H12A.3	dhs-9	Reductases with broad range of substrate specificities
174659_at	C18D1.1	die-1	Unnamed protein
193110_at	F49E8.5	dif-1	Mitochondrial carnitine-acylcarnitine carrier protein
173656_at	C18A11.7a	dim-1	Immunoglobin and related proteins
173306_s_at	C04G2.6	dis-3	Exosomal 3'-5' exoribonuclease complex, subunit Rrp44/Dis3
173665_at	T26A5.9	dlc-1	Dynein light chain type 1
174906_s_at	C25F6.2b	dlg-1
187711_s_at	C39E9.14a	dli-1	Dynein light intermediate chain
189712_s_at	ZK593.5	dnc-1	Microtubule-associated protein dynactin DCTN1/Glued
188643_s_at	C28H8.12	dnc-2	Putative dynamitin
175437_at	B0035.14	dnj-1	Molecular chaperone (DnaJ superfamily)
175178_at	F22B7.5a	dnj-10	Molecular chaperone (DnaJ superfamily)
190164_s_at	F38A5.13	dnj-11	Zuotin and related molecular chaperones (DnaJ superfamily), contains DNA-binding domains
192824_s_at	F39B2.10	dnj-12	Molecular chaperone (DnaJ superfamily)
175039_at	F54D5.8	dnj-13	Molecular chaperone (DnaJ superfamily)
175242_at	K02G10.8	dnj-14	Molecular chaperone (DnaJ superfamily)
185272_at	K08D10.2	dnj-15	Mitochondrial J-type chaperone
174744_s_at	R74.4	dnj-16	Molecular chaperone (DnaJ superfamily)
193932_s_at	T03F6.2	dnj-17	Molecular chaperone (DnaJ superfamily)
178846_at	T04A8.9	dnj-18	Molecular chaperone (DnaJ superfamily)
189606_s_at	T05C3.5	dnj-19	Molecular chaperone (DnaJ superfamily)
173707_at	B0035.2	dnj-2	Molecular chaperone (DnaJ superfamily)
184080_at	T19B4.4	dnj-21	Molecular chaperone (DnaJ superfamily)
173712_s_at	T23B12.7	dnj-22	Molecular chaperone (DnaJ superfamily)
173845_at	T24H10.3	dnj-23	Molecular chaperone (DnaJ superfamily)
172275_x_at	W07A8.3	dnj-25	Auxilin-like protein and related proteins containing DnaJ domain
191065_s_at	Y47H9C.5	dnj-27	Thioredoxin/protein disulfide isomerase
188941_s_at	Y63D3A.6b	dnj-29	Molecular chaperone (DnaJ superfamily)
189053_s_at	C01G10.12	dnj-3	Molecular chaperone (DnaJ superfamily)
186269_s_at	Y71F9B.16	dnj-30	Predicted molecular chaperone (DnaJ superfamily)
187648_s_at	C04A2.7a	dnj-5
180919_s_at	C24G6.5	dnj-6	Molecular chaperone (DnaJ superfamily)
172949_s_at	C56C10.13	dnj-8	Molecular chaperone (DnaJ superfamily)
188625_at	C54G4.6	dod-18	Predicted nucleic acid-binding protein ASMTL
183848_at	F49E12.2	dod-23
174070_at	C09G4.3	dom-6	Cyclin-dependent protein kinase CDC28, regulatory subunit CKS1, and related proteins
173854_s_at	F15A8.5a	dop-1
188617_s_at	K02F2.1a	dpf-3	Dipeptidyl aminopeptidases/acylaminoacyl-peptidases
181108_at	F01F1.5	dpf-4	Dipeptidyl aminopeptidase
179902_s_at	R11E3.8	dpf-5	Dipeptidyl aminopeptidase
179897_s_at	R11E3.7a	dpf-7	Dipeptidyl aminopeptidase
191593_s_at	T23G7.1	dpl-1	E2F-like protein
175025_at	T14B4.7a	dpy-10	Collagens (type IV and type XIII), and related proteins
173425_at	F46E10.9	dpy-11	Thiol-disulfide isomerase and thioredoxin
172895_x_at	F30B5.1	dpy-13	Collagens (type IV and type XIII), and related proteins
181096_at	F54D8.1	dpy-17	Collagens (type IV and type XIII), and related proteins
175803_at	Y47D3B.10	dpy-18	Prolyl 4-hydroxylase alpha subunit
191799_at	T22B3.1	dpy-20	Unnamed protein
173764_at	F47A4.2	dpy-22	Thyroid hormone receptor-associated protein complex, subunit TRAP230
193254_s_at	R160.1a	dpy-23	Adaptor complexes medium subunit family
188069_s_at	C25G4.5	dpy-26
188603_s_at	R13G10.1	dpy-27	Structural maintenance of chromosome protein 4 (chromosome condensation complex Condensin, subunit C)
174642_at	Y39A1B.3	dpy-28	Chromosome condensation complex Condensin, subunit D2
191754_at	ZK863.6	dpy-30	Histone H3 (Lys4) methyltransferase complex, subunit CPS25/DPY-30
172809_x_at	Y41E3.2	dpy-4	Collagens (type IV and type XIII), and related proteins
190360_s_at	F27C1.8	dpy-5	Collagens (type IV and type XIII), and related proteins
173635_at	F16F9.2	dpy-6	Unnamed protein
184356_s_at	F15B10.2	drh-1	DEAD-box like helicase
185299_s_at	C01B10.1	drh-2	DEAD-box like helicase
175729_at	T12E12.4a	drp-1	Vacuolar sorting protein VPS1, dynamin, and related proteins
191243_s_at	B0464.1	drs-1	Aspartyl-tRNA synthetase
188918_at	F26E4.10	drsh-1	Ribonuclease
175295_at	C34F11.9c	dsh-1	Dishevelled 3 and related proteins
181439_at	C27A2.6	dsh-2	Dishevelled 3 and related proteins
173977_at	Y106G6H.12	duo-3	Ubiquitin-specific protease
174446_s_at	F25H8.5a	dur-1	Unnamed protein
175221_at	C33G3.1	dyc-1	Muscular protein implicated in muscular dystrophy phenotype
175189_at	C43C3.3	dyf-8
175673_s_at	C02C6.1	dyn-1	Vacuolar sorting protein VPS1, dynamin, and related proteins
176109_at	E01A2.2a		C2H2 Zn-finger protein
179946_s_at	E02D9.1b		RNA-binding protein Sam68 and related KH domain proteins
192979_at	E02H4.3a		LAMMER dual specificity kinases
187640_s_at	E04D5.1a		Predicted translation initiation factor related to eIF-3a
188775_s_at	T11B7.4b	eat-1
193467_s_at	C16C2.2a	eat-16	G protein signaling regulators
175674_s_at	H30A04.1a	eat-20	Fibrillins and related proteins containing Ca2+-binding EGF-like domains
175628_at	ZK512.6	eat-4	Permease of the major facilitator superfamily
171881_x_at	B0365.3	eat-6	Na+/K+ ATPase, alpha subunit
189804_s_at	F38H4.8	ech-2	Enoyl-CoA isomerase
190412_s_at	T05G5.6	ech-6	Enoyl-CoA hydratase
181806_at	C26D10.5a	eff-1	Unnamed protein
172737_x_at	F42A10.4a	efk-1
173791_at	Y102A5C.18	efl-1	Transcription factor E2F/dimerization partner (TDP)
178996_at	C43F9.8	efn-2	Ephrin, ligand for Eph receptor tyrosine kinase
175497_at	F56A11.3	efn-4	Ephrin, ligand for Eph receptor tyrosine kinase
192052_at	ZK328.2	eft-1	U5 snRNP-specific protein
194024_s_at	F25H5.4	eft-2	Elongation factor 2
188725_s_at	F31E3.5	eft-3	Translation elongation factor EF-1 alpha/Tu
194263_x_at	R03G5.1	eft-4	Translation elongation factor EF-1 alpha/Tu
175845_at	F23B12.9	egl-1
193037_s_at	T22B7.1a	egl-13	HMG-box transcription factor SOX5
175822_at	C48A7.1	egl-19	Voltage-gated Ca2+ channels, alpha1 subunits
190244_s_at	F01D4.4	egl-21	Zinc carboxypeptidase
179740_s_at	C23H3.1	egl-26
175679_at	C04A2.3a	egl-27	Transcriptional corepressor Atrophin-1/DRPLA
173431_at	C51E3.7a	egl-3	Subtilisin-like proprotein convertase
174624_at	F55A8.2a	egl-4	cGMP-dependent protein kinase
175340_at	F28B12.2	egl-44	TEF-1 and related transcription factor, TEAD family
173728_at	C27D11.1	egl-45	Translation initiation factor 3, subunit a (eIF-3a)
174403_at	K11G9.4	egl-46	Transcription factor (contains Zn finger)
175785_at	B0348.4a	egl-8	Phospholipase C
187973_s_at	F22E12.4a	egl-9	EGL-Nine (EGLN) protein
175832_s_at	F26A3.3	ego-1	RNA-directed RNA polymerase QDE-1 required for posttranscriptional gene silencing and RNA interference
188120_at	ZK1248.3a	ehs-1	Synaptic vesicle protein EHS-1 and related EH domain proteins
185386_s_at	Y54E2A.11a	eif-3.B	Translation initiation factor 3, subunit b (eIF-3b)
186888_s_at	T23D8.4	eif-3.C	Translation initiation factor 3, subunit c (eIF-3c)
187125_s_at	R08D7.3	eif-3.D	Translation initiation factor 3, subunit d (eIF-3d)
173539_at	B0511.10	eif-3.E	Translation initiation factor 3, subunit e (eIF-3e)
173101_at	D2013.7	eif-3.F	Translation initiation factor 3, subunit f (eIF-3f)
190300_s_at	F22B5.2	eif-3.G	Translation initiation factor 3, subunit g (eIF-3g)
184246_s_at	C41D11.2	eif-3.H	Translation initiation factor 3, subunit h (eIF-3h)
176492_s_at	Y74C10AR.1	eif-3.I	Translation initiation factor 3, subunit i (eIF-3i)/TGF-beta receptor-interacting protein (TRIP-1)
183172_s_at	T16G1.11	eif-3.K	Uncharacterized conserved protein
193814_at	C47B2.5	eif-6	Translation initiation factor 6 (eIF-6)
173581_s_at	Y41C4A.10	elb-1	RNA polymerase II transcription elongation factor Elongin/SIII, subunit elongin B
191269_at	F56H11.4	elo-1	Long chain fatty acid elongase
189318_at	F11E6.5	elo-2	Long chain fatty acid elongase
191698_at	C40H1.4	elo-4	Long chain fatty acid elongase
191276_s_at	F41H10.7	elo-5	Long chain fatty acid elongase
180660_at	Y53F4B.2	elo-9	Long chain fatty acid elongase
192566_s_at	F38A6.2	elp-1	Uncharacterized conserved protein, contains HELP and WD40 domains
192655_s_at	W09C2.1	elt-1	GATA-4/5/6 transcription factors
175269_at	C33D3.1	elt-2	GATA-4/5/6 transcription factors
175801_at	K02B9.4	elt-3	GATA-4/5/6 transcription factors
175050_at	F52C12.5	elt-6	GATA-4/5/6 transcription factors
193154_at	F10B5.6	emb-27	Anaphase-promoting complex (APC), Cdc16 subunit
172044_x_at	F54C8.3	emb-30
173857_at	T04A8.14	emb-5	Transcription elongation factor SPT6
173790_at	K04H4.1a	emb-9	Collagens (type IV and type XIII), and related proteins
193944_at	F32D8.6	emo-1	Preprotein translocase, gamma subunit
173171_s_at	M01D7.6	emr-1	Thymopoietin
173830_at	ZK809.4	ent-1	Nucleoside transporter
189910_s_at	R11E3.6	eor-1	Zn-finger
177725_at	C44H4.7a	eor-2
175283_at	Y111B2A.11	epc-1	Polycomb enhancer protein, EPC
189605_at	K08C7.3a	epi-1	Extracellular matrix glycoprotein Laminin subunits alpha and gamma
174712_at	Y57G11C.24a	eps-8
173939_at	F09B9.3	erd-2	ER lumen protein retaining receptor
183227_at	T07A9.5b	eri-1
189677_s_at	C01G8.5a	erm-1	Radixin, moesin and related proteins of the ERM family
176243_at	Y105E8B.8a	ero-1	Endoplasmic reticulum membrane-associated oxidoreductin involved in disulfide bond formation
179774_s_at	F35A5.8a	erp-1	SH3 domain protein SH3GLB
192774_s_at	Y41E3.4	ers-1	Glutaminyl-tRNA synthetase
190790_at	ZC434.5	ers-2	Glutamyl-tRNA synthetase
189347_at	T07A9.2	ers-3	Glutamyl-tRNA synthetase (mitochondrial)
192227_s_at	T01D1.2a	etr-1	RNA-binding protein CUGBP1/BRUNO (RRM superfamily)
193722_at	F22B5.1	evl-20	GTP-binding ADP-ribosylation factor-like protein ARL2
174457_at	F35H8.5	exc-7	RNA-binding protein ELAV/HU (RRM superfamily)
187188_s_at	F26H11.5	exl-1	Intracellular Cl- channel CLIC, contains GST domain
191890_s_at	C49A1.4	eya-1	Predicted haloacid dehalogenase-like hydrolase (eyes absent)
175205_s_at	F01D4.5a		Transcription factor TCF20
192102_s_at	F01E11.5a		7 transmembrane receptor
187798_s_at	F01F1.1a		Leucine permease transcriptional regulator
184801_at	F01F1.10a
192421_s_at	F01F1.12a		Fructose-biphosphate aldolase
187224_at	F02A9.1a		Unnamed protein
173806_s_at	F02A9.4a		3-Methylcrotonyl-CoA carboxylase, non-biotin containing subunit/Acetyl-CoA carboxylase carboxyl transferase, subunit beta
191246_at	F02E8.2a
171810_x_at	F02G3.1a
193719_s_at	F07A11.2a		Glucosamine 6-phosphate synthetases, contain amidotransferase and phosphosugar isomerase domains
193843_s_at	F07A11.6a		Large RNA-binding protein (RRM superfamily)
173625_s_at	F08A10.1a
185380_at	F08D12.3a		Unnamed protein
178334_at	F08G5.3a
179997_s_at	F09A5.4a		Cell cycle-associated protein Mob1-1
190067_at	F09F7.4a		Enoyl-CoA hydratase
183908_at	F09F7.5a		Unnamed protein
173490_s_at	F09F7.7a		2-Oxoglutarate- and iron-dependent dioxygenase-related proteins
174632_at	F10D7.5e
173622_s_at	F10G7.10a		Predicted ubiquitin-protein ligase of the N-recognin family
180070_s_at	F10G7.9a
190346_at	F10G8.9a
182418_s_at	F11C1.5a		AAA ATPase containing von Willebrand factor type A (vWA) domain
182671_at	F12D9.1a
173849_at	F13H10.3a		Amino acid transporter protein
173210_s_at	F14B8.5a		Unnamed protein
181360_s_at	F14D2.4a		Uncharacterized protein, contains BTB/POZ domain
172144_x_at	F14H12.4a		STE20-like serine/threonine kinase MST
173746_s_at	F15C11.2a		Ubiquitin-like protein
187446_s_at	F15G9.1a		Unnamed protein
187754_s_at	F16B4.5a		Unnamed protein
191798_s_at	F17C11.9a		Glutathione S-transferase
187819_s_at	F18A1.6a		Unnamed protein
188704_s_at	F18A12.8a		M13 family peptidase
174010_at	F19B6.1a
174927_at	F19C6.2a		Predicted MADS box transcription factor
180292_at	F19C7.8a
186421_at	F21C10.3a		Uncharacterized protein, contains CX module
184861_at	F21H11.2a		Fry-like conserved proteins
172400_x_at	F22A3.6a		Unnamed protein
185373_s_at	F23H11.4a		Rho- and Arf-GTPase activating protein ARAP3
187770_s_at	F25B5.3a		Uncharacterized conserved protein
193209_s_at	F25B5.6a		Folylpolyglutamate synthase
179219_at	F25C8.3a
180174_at	F25H2.12a		rRNA adenine N-6-methyltransferase
189852_at	F26B1.2a		PolyC-binding hnRNP-K protein HRB57A/hnRNP, contains KH domain
173086_s_at	F26F12.3a		Unnamed protein
187818_s_at	F26H11.2a		Nucleosome remodeling factor, subunit NURF301/BPTF
188137_s_at	F27C1.7a
175400_s_at	F28B3.6a		Unnamed protein
174691_at	F28C1.3a		Ribonuclease inhibitor type leucine-rich repeat proteins
189173_s_at	F28C6.4a		Glycosylphosphatidylinositol anchor synthesis protein
184725_at	F28E10.1a
176914_s_at	F29B9.2a		F-box protein JEMMA and related proteins with JmjC, PHD, F-box and LRR domains
190068_s_at	F29C4.7a		Large RNA-binding protein (RRM superfamily)
177774_at	F31C3.2a		S-M checkpoint control protein CID1 and related nucleotidyltransferases
183621_at	F31F7.1a		Uncharacterized protein
190628_at	F32A5.4a		Unnamed protein
191366_s_at	F32A7.3a		Galactoside-binding lectin
189026_s_at	F32A7.5a		Microtubule-associated proteins
183036_at	F32B5.6a		Unnamed protein
190145_s_at	F32D8.12a		Proteins containing the FAD binding domain
180254_s_at	F32D8.5a		Uncharacterized membrane protein
186283_at	F32E10.1a		WD40 repeat protein
182440_s_at	F35C8.7a		Choline transporter-like protein
174414_at	F35D11.11a		Unnamed protein
174970_s_at	F35H12.2a		Rab6 GTPase activator GAPCenA and related TBC domain proteins
173923_at	F36A2.1a		Regulator of nuclear mRNA
174433_at	F36A2.9a
174096_at	F36D4.5a		Uncharacterized conserved protein
188773_at	F36H2.1a
192520_s_at	F36H2.3a		Unnamed protein
186920_s_at	F37C12.13a		Exosomal 3'-5' exoribonuclease complex, subunit Rrp45
181941_s_at	F37C4.5a		Unnamed protein
173949_s_at	F37D6.2a		Zn-finger
173942_s_at	F38A5.1a		Uncharacterized conserved protein
193650_at	F40F9.1a
173733_s_at	F40F9.6a		Glucosidase II catalytic (alpha) subunit and related enzymes, glycosyl hydrolase family 31
175915_at	F41B4.2a
185259_at	F41E6.13a		Uncharacterized conserved protein, contains WD40 repeats
174617_at	F41E6.4a		Protein required for actin cytoskeleton organization and cell cycle progression
186088_s_at	F41H10.3a		Unnamed protein
185294_s_at	F42E11.2a		Tweety transmembrane/cell surface protein
185691_s_at	F42G8.10a		Uncharacterized conserved protein
174942_at	F42G9.1a		Serine/threonine protein phosphatase
183958_s_at	F43E2.7a		Mitochondrial carrier protein
193138_at	F43G6.11a		Histone deacetylase complex, catalytic component HDA1
191404_at	F43H9.2a		Serine palmitoyltransferase
190003_at	F44C8.9a		Hormone receptors
174709_at	F44E2.2a		Unnamed protein
187272_s_at	F44E2.7a
188575_s_at	F44E7.4a		N-arginine dibasic convertase NRD1 and related Zn2+-dependent endopeptidases, insulinase superfamily
182163_s_at	F44E7.5a
180027_s_at	F44F1.6a		Uncharacterized coiled-coil containing protein
184979_at	F45E12.5b		Mitochondrial ribosomal protein L14
176806_at	F45E4.3a		Rab3 effector RIM1 and related proteins, contain PDZ and C2 domains
173690_at	F46B6.5a
190757_s_at	F46E10.10a		Malate dehydrogenase
184481_at	F46F11.1a		Arp2/3 complex-interacting protein VIP1/Asp1, involved in regulation of actin cytoskeleton
187827_s_at	F46F11.9a		Protein with predicted involvement in meiosis (GSG1)
174718_at	F46F6.1a		RAS signaling inhibitor ST5
174193_at	F46H5.2a
189706_s_at	F46H5.3a
190673_s_at	F47A4.1a
174388_at	F47B7.2a		FAD-dependent sulfhydryl oxidase/quiescin and related proteins
173542_at	F47D12.9a		WD40 repeat protein
175327_at	F49D11.9b
171758_x_at	F49E2.5a		Uncharacterized protein
186026_at	F49E7.1a		Vacuolar assembly/sorting protein VPS9
190143_s_at	F52A8.6a		Ras family small GTPase
180980_at	F52B11.1a		Uncharacterized PHD Zn-finger protein
182550_at	F52C9.1a
174904_at	F52E1.13a		Oxidation resistance protein
192119_s_at	F52E4.1a		3-Methylcrotonyl-CoA carboxylase, non-biotin containing subunit/Acetyl-CoA carboxylase carboxyl transferase, subunit beta
181277_s_at	F52H2.1a
176785_at	F53A10.2a		Rap1-GTPase-activating protein (Rap1GAP)
189728_s_at	F53B6.2a		Disintegrin metalloproteinases with thrombospondin repeats
187797_at	F53C3.6a		Uncharacterized protein, contains CX module
189121_s_at	F53F10.2a		Ornithine decarboxylase
188548_s_at	F53H1.1a		RNA helicase
173627_at	F54C8.7a		Arfaptin and related proteins
175117_s_at	F54D8.6a
176744_s_at	F54F2.5a		Zn-finger
181190_at	F54G2.1a		Synaptic vesicle protein BAIAP3, involved in vesicle priming/regulation
185269_at	F55A12.2a
182206_s_at	F55A4.8a		Vesicular amine transporter
187860_s_at	F55C12.1a
187850_s_at	F55C12.5a		Uncharacterized conserved protein TEX2, contains PH domain
188904_s_at	F55F8.2a		RNA helicase
176756_s_at	F56A6.1a		Translation initiation factor 2C (eIF-2C) and related proteins
187616_s_at	F56A8.3a		Leucine-rich repeat protein
171722_x_at	F56B3.11a		Uncharacterized conserved protein
174784_at	F56B6.2a		G protein signaling regulators
189869_at	F56C11.6a		Carboxylesterase and related proteins
185911_at	F56C9.10a		WD40 repeat protein
174318_s_at	F56D12.6a		Predicted proline-serine-threonine phosphatase-interacting protein (PSTPIP)
187184_s_at	F56D2.6a		mRNA splicing factor ATP-dependent RNA helicase
190941_at	F57B10.3a		Phosphoglycerate mutase
191173_at	F57B7.1a		Unnamed protein
181595_at	F57B9.7a		Double stranded RNA binding protein
174775_at	F57C7.1a		Transcription initiation factor TFIID, subunit BDF1 and related bromodomain proteins
187707_at	F57C9.1a		Pyridoxal/pyridoxine/pyridoxamine kinase
175580_s_at	F57C9.4a		Small secreted protein with conserved cysteines
190788_at	F57F10.1a		Na+-independent Cl/HCO3 exchanger AE1 and related transporters (SLC4 family)
177439_s_at	F58D5.2a
171876_at	F58G11.1a		Ca2+-binding transmembrane protein LETM1/MRS7
177419_s_at	F59B8.1a
172504_x_at	F59E12.4a		Nuclear pore complex, rNpl4 component (sc Npl4)
172577_x_at	F59E12.5a		Nuclear pore complex, rNpl4 component (sc Npl4)
172579_x_at	F59E12.6a		Unnamed protein
193651_s_at	F02A9.2	far-1	Unnamed protein
188325_at	F02A9.3	far-2	Unnamed protein
180370_at	K02F3.3	far-8
176915_at	Y67H2A.8	fat-1	Oleate desaturase/linoleate desaturase
192186_at	W02A2.1	fat-2	Oleate desaturase/linoleate desaturase
193726_at	T13F2.1	fat-4	Delta 6-fatty acid desaturase/delta-8 sphingolipid desaturase
187997_s_at	VZK822L.1	fat-6	Fatty acid desaturase
171829_x_at	K07A3.1	fbp-1	Fructose-1,6-bisphosphatase
173202_s_at	C04F12.10	fce-1	Metalloprotease
176445_at	Y54F10AM.2a	feh-1	Predicted phosphotyrosine binding protein
176622_s_at	F35D6.1a	fem-1	Ankyrin repeat protein
174772_at	T19C3.8	fem-2	Serine/threonine protein phosphatase
192174_at	F43G9.6	fer-1	Membrane-associated protein FER-1 and related ferlins, contain multiple C2 domains
189006_s_at	T01C3.7	fib-1	Fibrillarin and related nucleolar RNA-binding proteins
192201_at	F36H1.1	fkb-1	FKBP-type peptidyl-prolyl cis-trans isomerase
172964_x_at	Y18D10A.19	fkb-2	FKBP-type peptidyl-prolyl cis-trans isomerase
192137_at	C05C8.3	fkb-3	FKBP-type peptidyl-prolyl cis-trans isomerase
193656_s_at	C50F2.6a	fkb-5
193916_s_at	F31D4.3	fkb-6	FKBP-type peptidyl-prolyl cis-trans isomerase
193950_s_at	Y18D10A.25	fkb-8	FKBP-type peptidyl-prolyl cis-trans isomerase
190179_at	C25A1.2	fkh-10	Transcription factor of the Forkhead/HNF3 family
174839_at	F26D12.1c	fkh-7
181677_at	F40H3.4	fkh-8	Transcription factor of the Forkhead/HNF3 family
174978_at	K03C7.2a	fkh-9
175718_s_at	B0523.5	fli-1	Cytoskeletal regulator Flightless-I (contains leucine-rich and gelsolin repeats)
193561_at	F23B2.5a	flp-1	Unnamed protein
188353_s_at	C05E11.8	flp-12
188219_at	F33D4.3	flp-13	Unnamed protein
186207_at	Y37D8A.15	flp-14	Unnamed protein
188030_s_at	ZK525.1	flp-15
175390_at	F15D4.8	flp-16
185166_s_at	Y48D7A.2a	flp-18	Unnamed protein
177082_at	M79.4	flp-19
175777_at	W07E11.3a	flp-2	Unnamed protein
193247_at	W07E11.2	flp-3	Unnamed protein
187944_at	C18D1.3	flp-4
180535_at	C03G5.7	flp-5
187903_at	F31F6.4a	flp-8	Unnamed protein
173466_s_at	C36H8.3	flp-9	Unnamed protein
183840_at	ZK783.4	flt-1	Chromatin remodeling complex WSTF-ISWI, large subunit (contains heterochromatin localization, PHD and BROMO domains)
175245_at	F53F4.5	fmo-14	Flavin-containing monooxygenase
189169_s_at	H24K24.5	fmo-15	Flavin-containing monooxygenase
184776_at	Y113G7B.5	fog-2	Uncharacterized protein
187972_at	C03C11.2	fog-3	Anti-proliferation factor BTG1/TOB
173414_s_at	T07D1.4	fox-1	Ataxin 2-binding protein (RRM superfamily)
185459_s_at	Y113G7A.8	fre-1	NADP-dependent flavoprotein reductase
190364_s_at	ZK270.2a	frm-1
179338_at	F25H9.5	frm-10	FERM domain-containing protein KRIT1
190228_s_at	T04C9.6	frm-2	FERM domain protein EHM2
174741_at	H05G16.1	frm-3	Rho guanine nucleotide exchange factor CDEP
187828_at	C24A11.8a	frm-4	FERM domain protein EHM2
191771_s_at	T08B2.9a	frs-1	Phenylalanyl-tRNA synthetase, beta subunit
192056_at	F22B5.9	frs-2	Phenylalanyl-tRNA synthetase beta subunit
181592_s_at	C26E6.5	fsn-1	SOCS box protein SSB-1, contains SPRY domain
188378_s_at	D1037.3	ftn-2	Ferritin
171773_x_at	F52D10.3a	ftt-2	Multifunctional chaperone (14-3-3 family)
188577_at	H14A12.2a	fum-1	Fumarase
189602_s_at	K08F8.3	fut-1	Fucosyltransferase
186735_s_at	ZK1248.14	fzo-1	Mitofusin 1 GTPase, involved in mitochondrila biogenesis
175030_at	ZK1307.6	fzr-1	Anaphase promoting complex, Cdc20, Cdh1, and Ama1 subunits
186115_s_at	T05H4.14	gad-1	Uncharacterized conserved protein, contains WD40 repeat
192879_s_at	ZK899.8a	gap-2	GTPase-activating protein
176812_at	F47D12.1a	gar-2
175791_at	Y40H4A.1a	gar-3	Muscarinic acetylcholine receptor
193887_s_at	K09A9.5	gas-1	NADH:ubiquinone oxidoreductase, NDUFS2/49 kDa subunit
193914_at	M05D6.7	gbh-2	Predicted gamma-butyrobetaine,2-oxoglutarate dioxygenase
174616_at	T19A5.2	gck-1	Serine/threonine protein kinase
173813_at	F37B12.2	gcs-1	Gamma-glutamylcysteine synthetase
191964_at	C17F4.6	gcy-19	Natriuretic peptide receptor, guanylate cyclase
174520_s_at	F57F5.2	gcy-33	Adenylate/guanylate kinase
194192_x_at	Y57G11C.10	gdi-1	RAB proteins geranylgeranyltransferase component A (RAB escort protein)
182025_at	F13C5.6a	gei-10
192826_s_at	F32H2.1a	gei-11	Transcription factor, Myb superfamily
174770_at	T17H7.4a	gei-16
182837_s_at	W10D5.3a	gei-17	Zn-finger transcription factor
173906_at	Y37A1B.15	gei-18	SH3 domain
174588_at	T22H6.6	gei-3	HMG-box transcription factor Capicua and related proteins
172126_x_at	W07B3.2a	gei-4	Unnamed protein
187938_at	B0513.1	gei-5	Unnamed protein
174852_at	C14B9.6	gei-8	Nuclear receptor coregulator SMRT/SMRTER, contains Myb-like domains
175177_s_at	C28C12.9a	gei-9	Very-long-chain acyl-CoA dehydrogenase
175462_s_at	T12A7.1	gem-4	Copine
193883_s_at	F28D1.10	gex-3	Membrane-associated hematopoietic protein
189157_at	K02A11.1a	gfi-2	Myosin phosphatase, regulatory subunit
187864_at	M163.4	gfi-3	Unnamed protein
187804_s_at	F45E4.10a	gfi-4	Unnamed protein
190531_at	M04B2.3	gfl-1	Transcription initiation factor IIF, auxiliary subunit
185448_at	H04J21.3a	gip-1
174247_at	T23G11.3	gld-1	RNA-binding protein Sam68 and related KH domain proteins
172979_at	ZC308.1a	gld-2
190711_at	T21G5.3	glh-1	ATP-dependent RNA helicase
190000_s_at	T12F5.3	glh-4	ATP-dependent RNA helicase
171892_x_at	C45B2.5	gln-1	Glutamine synthetase
173167_s_at	C28D4.3	gln-6	Glutamine synthetase
172066_x_at	C06E1.4	glr-1	Glutamate-gated AMPA-type ion channel receptor subunit GluR2 and related subunits
174456_at	C06A8.9	glr-4	Glutamate-gated kainate-type ion channel receptor subunit GluR5 and related subunits
192597_at	ZC196.7	glr-5	Glutamate-gated kainate-type ion channel receptor subunit GluR5 and related subunits
187852_at	F41B4.4a	glr-6	Glutamate-gated kainate-type ion channel receptor subunit GluR5 and related subunits
175715_s_at	C12D12.2a	glt-1	Glutamate/aspartate and neutral amino acid transporters
194093_s_at	F48E3.1a	gly-12	N-acetylglucosaminyltransferase I
175818_s_at	B0416.6	gly-13	N-acetylglucosaminyltransferase I
194021_s_at	C55B7.2	gly-2	N-Acetylglucosaminyltransferase
173502_s_at	C03E10.4	gly-20	N-acetylglucosaminyltransferase
186500_s_at	ZK688.8	gly-3	Polypeptide N-acetylgalactosaminyltransferase
188437_s_at	Y116F11B.12a	gly-4	Predicted polypeptide N-acetylgalactosaminyltransferase
175627_s_at	Y39E4B.12	gly-5	Polypeptide N-acetylgalactosaminyltransferase
173450_at	Y46H3A.6	gly-7	Predicted polypeptide N-acetylgalactosaminyltransferase
193539_at	B0024.12	gna-1	Glucosamine-phosphate N-acetyltransferase
174412_at	C26C6.2	goa-1	G-protein alpha subunit (small G protein superfamily)
187947_at	T01H8.5	gon-2	Ca2+/Mg2+-permeable cation channels (LTRPC family)
179141_at	K04D7.5	gon-4
187686_at	C34E10.3	gop-1	Uncharacterized conserved protein
187601_at	C34E10.2	gop-2	GTPase XAB1, interacts with DNA repair protein XPA
173390_s_at	C34E10.1	gop-3	Predicted cell surface protein homologous to bacterial outer membrane proteins
193657_at	C16A11.1	gpa-11	G-protein alpha subunit (small G protein superfamily)
193961_at	B0207.3a	gpa-14	G-protein alpha subunit (small G protein superfamily)
193531_at	F48C11.1	gpa-6	G-protein alpha subunit (small G protein superfamily)
175503_at	F13D12.7	gpb-1	G-protein beta subunit
193647_s_at	F52A8.2	gpb-2	G-protein beta subunit
172962_at	K02A4.2	gpc-1	G protein gamma subunit
188091_at	F08B6.2	gpc-2	G protein gamma subunit
194177_x_at	K10B3.8	gpd-2	Glyceraldehyde 3-phosphate dehydrogenase
173608_s_at	K10B3.7	gpd-3	Glyceraldehyde 3-phosphate dehydrogenase
193860_s_at	F33H1.2	gpd-4	Glyceraldehyde 3-phosphate dehydrogenase
188408_at	F59D12.4	gpn-1	Heparin sulfate cell surface proteoglycan
180979_at	F41E6.2	grd-5	Unnamed protein
175197_at	F19C6.1	grk-1	G protein-coupled receptor kinase
181111_at	C24G6.7	grl-1	GROUND domains (extracellular cysteine-containing domain sometimes associated with HOG domains)
185468_at	Y75B8A.20	grl-15	GROUND domains (extracellular cysteine-containing domain sometimes associated with HOG domains)
186927_s_at	Y65B4BR.6a	grl-16	GROUND domains (extracellular cysteine-containing domain sometimes associated with HOG domains)
174459_at	ZK643.8	grl-25
176327_s_at	Y47D7A.5	grl-5	GROUND domains (extracellular cysteine-containing domain sometimes associated with HOG domains)
179710_s_at	ZC487.4	grl-9	GROUND domains (extracellular cysteine-containing domain sometimes associated with HOG domains)
188896_at	ZC395.6	gro-1	tRNA delta(2)-isopentenylpyrophosphate transferase
189841_s_at	K06H7.4	grp-1	Guanine nucleotide exchange factor Cytohesin, contains PH and Sec7 domains
191016_s_at	T10F2.1a	grs-1	Glycyl-tRNA synthetase and related class II tRNA synthetase
175736_at	R06A10.2	gsa-1	G protein subunit Galphas, small G protein superfamily
192851_s_at	F29F11.6	gsp-1	Serine/threonine specific protein phosphatase PP1, catalytic subunit
176747_s_at	F56C9.1	gsp-2	Serine/threonine specific protein phosphatase PP1, catalytic subunit
193611_at	R107.7	gst-1	Glutathione S-transferase
187084_at	Y45G12C.2	gst-10	Glutathione S-transferase
190979_at	F37B1.2	gst-12	Glutathione S-transferase
190929_at	F37B1.3	gst-14	Glutathione S-transferase
190959_s_at	F37B1.5	gst-16	Glutathione S-transferase
191653_at	T28A11.11	gst-23	Glutathione S-transferase
190975_at	F37B1.1	gst-24	Glutathione S-transferase
191393_s_at	Y53F4B.30	gst-27	Glutathione S-transferase
191307_at	Y53F4B.35	gst-31	Glutathione S-transferase
191382_at	F35E8.8	gst-38	Glutathione S-transferase
191337_at	Y53F4B.33	gst-39	Glutathione S-transferase
172089_x_at	F56B3.10	gst-40	Glutathione S-transferase
191878_at	Y71F9AL.5	gst-43	Glutathione S-transferase
192820_at	R03D7.6	gst-5	Glutathione S-transferase
192948_at	F11G11.2	gst-7	Glutathione S-transferase
193418_s_at	R05F9.5a	gst-9	Glutathione S-transferase
175357_at	Y46G5A.31	gsy-1	Glycogen synthase
192551_at	K04D7.3	gta-1	4-aminobutyrate aminotransferase
191026_s_at	C14F11.3	gur-2	Unnamed protein
187943_at	ZC504.5	gur-3	Unnamed protein
173168_s_at	T10G3.6	gut-2	Predicted snRNP core protein
184970_s_at	H05C05.2a		Uncharacterized protein
187523_s_at	H06H21.10a		P-type ATPase
173021_s_at	H06I04.1a
186922_s_at	H14E04.2a		Unnamed protein
177128_at	H17B01.1a		Permease of the major facilitator superfamily
184475_s_at	H17B01.4a		Uncharacterized conserved protein
175454_at	H18N23.2a		Protein phosphatase, regulatory subunit PPP1R3C/D
193044_s_at	H19N07.2a		Ubiquitin carboxyl-terminal hydrolase
186413_at	H20E11.1a		Unnamed protein
174579_s_at	H24G06.1a		WD40 repeat protein
174529_at	H28G03.1a
172011_x_at	H28G03.2a
194025_s_at	H28O16.1a		F0F1-type ATP synthase, alpha subunit
191424_s_at	F43E2.4	haf-2	Peptide exporter, ABC superfamily
193533_s_at	F57A10.3	haf-3	Peptide exporter, ABC superfamily
171901_x_at	W04C9.1	haf-4	Peptide exporter, ABC superfamily
193490_s_at	W09D6.6	haf-5	Heavy metal exporter HMT1, ABC superfamily
185780_at	Y50E8A.16	haf-7	Peptide exporter, ABC superfamily
174587_at	F53B2.6	ham-1	Conserved protein Knockout
174886_at	C07A12.1	ham-2	Zn-finger
181167_at	ZC395.7	hap-1	Inosine triphosphate pyrophosphatase
175782_s_at	F13D11.2	hbl-1	Zn-finger
174198_at	C46A5.9	hcf-1	Host cell transcription factor HCFC1
191394_s_at	F40E10.1	hch-1	Meprin A metalloprotease
194214_x_at	T06E4.1	hcp-2	Unnamed protein
190809_s_at	F58A4.3	hcp-3	Histones H3 and H4
174162_s_at	Y110A7A.1a	hcp-6	Uncharacterized conserved protein related to condensin complex subunit 1
192776_at	C53A5.3	hda-1	Histone deacetylase complex, catalytic component RPD3
193870_s_at	C08B11.2	hda-2	Histone deacetylase complex, catalytic component RPD3
173001_s_at	R06C1.1	hda-3	Histone deacetylase complex, catalytic component RPD3
191464_s_at	Y51H1A.5	hda-6	Histone deacetylase complex, catalytic component HDA1
173469_s_at	ZK829.2	hdl-1	Aromatic-L-amino-acid/L-histidine decarboxylase
173455_s_at	C26D10.2a	hel-1	ATP-dependent RNA helicase
172046_x_at	W06D4.1	hgo-1	Homogentisate 1,2-dioxygenase
188269_s_at	K02E10.2a	hid-1	Proteins containing regions of low-complexity
177209_at	Y73B6BL.9a	hil-2	Histone H1
188654_at	F22F1.1	hil-3	Histone H1
188740_at	B0414.3	hil-5	Histone H1
188657_at	F59A7.4	hil-6	Histone H1
172045_x_at	C01B10.5a	hil-7	Unnamed protein
183760_s_at	F28B3.7	him-1	Structural maintenance of chromosome protein 1 (sister chromatid cohesion complex Cohesin, subunit SMC1)
188001_s_at	T09E8.2	him-17
175805_at	ZK381.1	him-3	HORMA domain
193863_s_at	F15G9.4a	him-4	Immunoglobin and related proteins
189916_at	T04A11.6	him-6	ATP-dependent DNA helicase
172761_x_at	T10C6.14	his-1	Histone H4
190307_s_at	ZK131.4	his-10	Histone H4
172835_x_at	ZK131.6	his-12	Histone 2A
172871_x_at	ZK131.7	his-13	Histones H3 and H4
192280_s_at	ZK131.9	his-15	Histone H2B
172647_x_at	K06C4.5	his-17	Histones H3 and H4
172650_x_at	K06C4.10	his-18	Histone H4
172833_x_at	T10C6.13	his-2	Histones H3 and H4
172685_x_at	K06C4.4	his-20
172641_x_at	K06C4.3	his-21	Histone 2A
175662_at	M163.3	his-24	Histone H1
172851_x_at	F35H10.11	his-29	Histone H2B
172763_x_at	T10C6.12	his-3	Histone 2A
172661_x_at	F17E9.12	his-31	Histone H4
172881_x_at	F17E9.10	his-32	Histones H3 and H4
172860_x_at	F17E9.13	his-33	Histone 2A
190805_at	C50F4.13	his-35	Histone 2A
172692_x_at	C50F4.6	his-36
188708_at	C50F4.7	his-37	Histone H4
172671_x_at	K03A1.6	his-38	Histone H4
172825_x_at	F45F2.2	his-39	Histone H2B
172824_x_at	T10C6.11	his-4	Histone H2B
188692_at	C50F4.5	his-41	Histone H2B
172899_x_at	F08G2.3	his-42	Histones H3 and H4
172679_x_at	B0035.9	his-46	Histone H4
172758_x_at	B0035.8	his-48	Histone H2B
172777_x_at	F07B7.5	his-49	Histones H3 and H4
172733_x_at	F45F2.3	his-5	Histone H4
172618_x_at	F07B7.9	his-50	Histone H4
172774_x_at	F54E12.1	his-55	Histones H3 and H4
172823_x_at	F54E12.5	his-57	Histone 2A
172891_x_at	F54E12.4	his-58	Histone H2B
172732_x_at	F55G1.2	his-59	Histones H3 and H4
172867_x_at	F45F2.13	his-6	Histones H3 and H4
187410_at	F55G1.11	his-60	Histone H4
172649_x_at	F55G1.10	his-61	Histone 2A
172702_x_at	F55G1.3	his-62	Histone H2B
172788_x_at	F22B3.2	his-63	Histones H3 and H4
172787_x_at	F22B3.1	his-64	Histone H4
172778_x_at	T23D8.6	his-68	Histone 2A
172764_x_at	F45F2.4	his-7	Histone 2A
188999_s_at	F45E1.6	his-71	Histones H3 and H4
171960_x_at	Y49E10.6	his-72	Histones H3 and H4
172874_x_at	F45F2.12	his-8
192781_s_at	F58A4.7a	hlh-11	bHLH transcription factor
172921_x_at	F38C2.2	hlh-17
173461_at	M05B5.5	hlh-2	Helix loop helix transcription factor
190064_at	T05G5.2	hlh-4	Transcription factor HAND2/Transcription factor TAL1/TAL2/LYL1
175799_at	Y48B6A.14	hmg-1.1	HMG box-containing protein
175806_at	F47D12.4a	hmg-1.2	HMG box-containing protein
193301_at	T05A7.4	hmg-11
188169_at	Y17G7A.1	hmg-12
188651_s_at	T20B12.8	hmg-4	Nucleosome-binding factor SPN, POB3 subunit
187989_at	F45E4.9	hmg-5	HMG box-containing protein
174707_s_at	R13H4.4	hmp-1	Alpha-catenin
193907_at	K05C4.6	hmp-2	Armadillo/beta-Catenin/plakoglobin
171907_x_at	W02B9.1	hmr-1	Cadherin repeats
181103_s_at	E04A4.4a	hoe-1	Predicted metal-dependent hydrolase (beta-lactamase superfamily)
193338_at	C18E3.8	hop-1	Presenilin
185407_at	Y39B6A.48	hot-2
188035_at	K07A12.6	hot-5	Unnamed protein
187955_at	C13G3.2	hot-6
188108_at	Y48B6A.9	hot-7
191902_s_at	K08H2.6	hpl-1	Heterochromatin-associated protein HP1 and related CHROMO domain proteins
171755_x_at	K01G5.2a	hpl-2	Heterochromatin-associated protein HP1 and related CHROMO domain proteins
192043_s_at	F42A6.7a	hrp-1	RRM domain
175331_at	F58D5.1	hrp-2	Heterogeneous nuclear ribonucleoprotein R (RRM superfamily)
190675_at	T11G6.1a	hrs-1	Histidyl-tRNA synthetase
187945_at	K08E7.2	hsb-1	Heat shock factor binding protein
186851_at	B0285.5	hse-5	Heparan sulfate-glucuronic acid C5-epimerase
171962_x_at	Y53C10A.12	hsf-1	Heat shock transcription factor
193430_at	F26D10.3	hsp-1	Molecular chaperones HSP70/HSC70, HSP70 superfamily
189087_s_at	T27E4.8	hsp-16.1	Alpha crystallins
188282_at	Y46H3A.3	hsp-16.2	Alpha crystallins
188444_at	Y46H3A.2	hsp-16.41	Alpha crystallins
172901_x_at	T27E4.9	hsp-16.49	Alpha crystallins
189735_at	F52E1.7a	hsp-17	Alpha crystallins
190900_s_at	C09B8.6a	hsp-25	Alpha crystallins
189828_s_at	C15H9.6	hsp-3	Molecular chaperones GRP78/BiP/KAR2, HSP70 superfamily
192010_s_at	F43E2.8	hsp-4	Molecular chaperones GRP78/BiP/KAR2, HSP70 superfamily
190097_s_at	C14F11.5	hsp-43	Alpha crystallins
174618_at	C37H5.8	hsp-6	Molecular chaperones mortalin/PBP74/GRP75, HSP70 superfamily
175619_s_at	Y22D7AL.5	hsp-60	Mitochondrial chaperonin, Cpn60/Hsp60p
192266_s_at	C12C8.1	hsp-70	Molecular chaperones HSP70/HSC70, HSP70 superfamily
174690_at	T05F1.6	hsr-9	DNA damage checkpoint protein RHP9/CRB2/53BP1
192606_s_at	F08B4.6	hst-1	Heparan sulfate N-deacetylase/N-sulfotransferase
178822_s_at	C34F6.4	hst-2	Sulfotransferases
177043_at	Y34B4A.3	hst-6	Heparan sulfate 6-O-sulfotransferase
189636_s_at	F29D10.4	hum-1	Myosin class I heavy chain
189865_s_at	F36D4.3a	hum-2	Myosin class V heavy chain
190165_s_at	T02C12.1	hum-5	Myosin class I heavy chain
173473_s_at	C09G4.1	hyl-1	Protein transporter of the TRAM (translocating chain-associating membrane) superfamily
186471_at	K02G10.6a	hyl-2	Protein transporter of the TRAM (translocating chain-associating membrane) superfamily
192927_s_at	C56C10.8	icd-1	RNA polymerase II general transcription factor BTF3 and related proteins
177684_s_at	C01F6.8a	icl-1	Chloride ion current inducer protein
174466_at	Y39G10AR.13	icp-1	Inner centromere protein (INCENP), C-terminal domain
193087_s_at	B0244.2	ida-1	Protein tyrosine phosphatase
175020_at	F10C1.2a	ifb-1	Nuclear envelope protein lamin, intermediate filament superfamily
174548_at	M6.1a	ifc-2	Nuclear envelope protein lamin, intermediate filament superfamily
193321_at	R04E5.10a	ifd-1	Nuclear envelope protein lamin, intermediate filament superfamily
194110_at	F53A2.6	ife-1	Translation initiation factor 4F, cap-binding subunit (eIF-4E) and related cap-binding proteins
173946_s_at	R04A9.4	ife-2	Translation initiation factor 4F, cap-binding subunit (eIF-4E) and related cap-binding proteins
173994_at	B0348.6a	ife-3	Translation initiation factor 4F, cap-binding subunit (eIF-4E) and related cap-binding proteins
193404_at	C05D9.5	ife-4	Predicted mRNA cap-binding protein related to eIF-4E
187743_at	Y57A10A.30a	ife-5	Translation initiation factor 4F, cap-binding subunit (eIF-4E) and related cap-binding proteins
190791_at	T05G5.10	iff-1	Translation initiation factor 5A (eIF-5A)
190474_s_at	F54C9.1	iff-2	Translation initiation factor 5A (eIF-5A)
191437_at	M110.4a	ifg-1	Translation initiation factor 4F, ribosome/mRNA-bridging subunit (eIF-4G)
191718_s_at	C43C3.1	ifp-1	Nuclear envelope protein lamin, intermediate filament superfamily
173838_at	K07A1.8	ile-1	Mannose lectin ERGIC-53, involved in glycoprotein traffic
192475_s_at	T04G9.3	ile-2	Lectin VIP36, involved in the transport of glycoproteins carrying high mannose-type glycans
175688_at	T19B10.7	ima-1	Karyopherin (importin) alpha
192711_at	F26B1.3	ima-2	Karyopherin (importin) alpha
194195_x_at	F32E10.4	ima-3	Karyopherin (importin) alpha
175429_at	F28B3.8	imb-1	Karyopherin (importin) beta 1
174443_at	R06A4.4	imb-2	Nuclear transport receptor Karyopherin-beta2/Transportin (importin beta superfamily)
174895_at	C53D5.6	imb-3	Karyopherin (importin) beta 3
192060_at	ZK742.1a	imb-4	Nuclear transport receptor CRM1/MSN5 (importin beta superfamily)
184608_s_at	C49H3.10	imb-6	Nuclear mRNA export factor receptor LOS1/Exportin-t (importin beta superfamily)
173833_at	F54G8.3	ina-1	Vitronectin receptor, alpha subunit
188535_s_at	F57B9.6	inf-1	Translation initiation factor 4F, helicase subunit (eIF-4A) and related helicases
175745_at	F13B12.5	ins-1
188088_at	F56F3.6	ins-17	Unnamed protein
193494_at	T28B8.2	ins-18	Unnamed protein
178669_s_at	ZC334.3	ins-24	Insulin-like peptides
178776_at	ZC334.2	ins-30	Insulin-like peptides
187959_s_at	C16E9.4a	inx-1	Innexin-type channels
193448_s_at	Y8G1A.2	inx-13	Innexin-type channels
180698_s_at	R12E2.9	inx-15	Innexin-type channels
174153_at	T16H5.1a	inx-19
188634_s_at	F08G12.10	inx-2	Innexin-type channels
184702_at	Y47G6A.2	inx-22	Innexin-type channels
192259_s_at	F22F4.2	inx-3	Innexin-type channels
190727_at	C36H8.2	inx-6	Innexin-type channels
183562_s_at	K02B2.4	inx-7	Innexin-type channels
173766_at	C41C4.4	ire-1	Serine/threonine protein kinase and endoribonuclease ERN1/IRE1, sensor of the unfolded protein response pathway
174761_at	F44C4.4a	iri-1	Tam3-transposase (Ac family)
191575_at	R11A8.6	irs-1	Isoleucyl-tRNA synthetase
173901_s_at	C25A1.7	irs-2	Isoleucyl-tRNA synthetase
173270_s_at	F42G8.12	isp-1	Ubiquinol cytochrome c reductase, subunit RIP1
187328_s_at	F37A4.8	isw-1	Chromatin remodeling complex WSTF-ISWI, small subunit
185212_at	F56D12.4	jip-1	Mitogen-activated protein kinase scaffold protein JIP
175641_at	F35C8.3	jkk-1	Mitogen-activated protein kinase (MAPK) kinase MKK7/JNKK2
190415_s_at	B0478.1a	jnk-1	Jun-N-terminal kinase (JNK)
177980_at	T22C1.7	jph-1	Junctional membrane complex protein Junctophilin and related MORN repeat proteins
188357_at	Y77E11A.4	jtr-1	Transmembrane protein
180812_s_at	K01G5.8a		Conserved alpha-helical protein
182252_s_at	K02A6.3a		Leucine rich repeat proteins, some proteins contain F-box
187787_at	K02D10.1a
182696_s_at	K03B4.7a
173684_s_at	K04C2.3a
191058_at	K04D7.2a		AAA+-type ATPase
189698_s_at	K04G7.4a		NADH:ubiquinone oxidoreductase, NDUFA10/42kDa subunit
174044_at	K04H4.2a
180179_at	K06A5.8a
194259_x_at	K06A9.1a		Unnamed protein
192818_at	K07A1.9a
181723_at	K07B1.6a
187653_at	K07C11.7a		Phosphoesterases
176180_s_at	K07D4.7a		Putative guanine nucleotide exchange factor TIM
173296_at	K07E12.1a
187806_s_at	K07E3.4a		Formyltetrahydrofolate synthetase
173922_s_at	K07H8.2a		Predicted divalent cation transporter
174275_at	K08B12.2a		Transcription factor Doublesex
176145_at	K08D12.3a		E3 ubiquitin ligase interacting with arginine methyltransferase
173135_s_at	K08E3.3a
194129_s_at	K08E3.5a		UDP-glucose pyrophosphorylase
189818_at	K08F8.1a		MAP kinase-activated protein kinase 2
174700_at	K08H10.2a		Uncharacterized conserved protein
173669_s_at	K10B3.6a		Predicted starch-binding protein
181843_s_at	K10D2.1a		Histone transcription regulator HIRA, WD repeat superfamily
171905_x_at	K10D6.2a		Unnamed protein
184428_at	K11H12.8a		Growth hormone-induced protein and related proteins
192756_s_at	K11H3.1a		Glycerol-3-phosphate dehydrogenase/dihydroxyacetone 3-phosphate reductase
175962_s_at	K12H4.7a		Hydrolytic enzymes of the alpha/beta hydrolase fold
181537_s_at	K12H6.6a		Uncharacterized conserved protein
172047_x_at	F08F8.3a	kap-1
191013_s_at	T02G5.8	kat-1	Acetyl-CoA acetyltransferase
183127_at	C34B2.2	kbp-5
192591_s_at	C47D12.7	kel-1	Proteins containing BTB/POZ and Kelch domains, involved in regulatory/signal transduction processes
190511_at	T27E9.4a	kel-3	Proteins containing BTB/POZ and Kelch domains, involved in regulatory/signal transduction processes
173843_s_at	T07A9.3	kgb-1	Jun-N-terminal kinase (JNK)
193737_s_at	T01G9.6a	kin-10	Casein kinase II, beta subunit
194070_at	F22D6.1	kin-14	Protein tyrosine kinase
175743_at	T17E9.1b	kin-18
174850_at	C03C10.1	kin-19	Casein kinase (serine/threonine/tyrosine protein kinase)
172012_x_at	R07E4.6	kin-2	cAMP-dependent protein kinase types I and II, regulatory subunit
189608_at	F46F2.2a	kin-20	Casein kinase (serine/threonine/tyrosine protein kinase)
174559_at	F58H12.1	kin-29	Serine/threonine protein kinase
187874_at	B0205.7	kin-3	Casein kinase II, alpha subunit
194184_x_at	C10C6.1	kin-4	Microtubule-associated serine/threonine kinase and related proteins
189205_at	M7.2	klc-1	Kinesin light chain
190122_at	C18C4.10a	klc-2	Kinesin light chain
172023_x_at	F20C5.2b	klp-11
190233_s_at	T01G1.1	klp-12	Kinesin-like protein
175128_s_at	W02B12.7	klp-17	Kinesin (KAR3 subfamily)
192468_at	T09A5.2a	klp-3	Kinesin (KAR3 subfamily)
192519_s_at	F56E3.3a	klp-4	Kinesin-like protein
175001_at	C15C7.2	klp-8
174889_s_at	C02F5.1	knl-1
180137_s_at	T10B5.6	knl-3
173098_at	F11A6.1a	kpc-1	Subtilisin-like proprotein convertase
173782_at	M60.5	kqt-2	Voltage-gated K+ channel KCNQ
175608_at	F13B9.5	ksr-1	Serine/threonine protein kinase RAF
171765_x_at	F58D5.4a	ksr-2	Serine/threonine protein kinase RAF
172864_x_at	F10C2.2	kup-1
174243_s_at	Y54G2A.25a	lad-2	Neural cell adhesion molecule L1
175617_at	K08B4.1a	lag-1	Recombination signal binding protein-J kappa(CBF1, Su(H), HS2NF5)
191227_s_at	ZK353.6	lap-1	Predicted aminopeptidase of the M17 family
174738_at	B0457.1a	lat-1	Galactoside-binding lectin
193132_at	F40F4.2	lbp-2	Fatty acid-binding protein FABP
188405_at	F40F4.4	lbp-3	Fatty acid-binding protein FABP
188533_at	ZK742.5	lbp-4	Fatty acid-binding protein FABP
192988_at	W02D3.5	lbp-6	Fatty acid-binding protein FABP
176834_at	Y40B10A.1	lbp-9	Fatty acid-binding protein FABP
174597_at	F58A3.1a	ldb-1	LIM domain binding protein LDB1/NLI/CLIM
192972_at	F13D12.2	ldh-1	Lactate dehydrogenase
187999_at	K08H10.1	lea-1	Uncharacterized conserved protein
175758_at	W09H1.6	lec-1	Galectin, galactose-binding lectin
172043_x_at	F52H3.7a	lec-2	Low-complexity
189338_at	ZK892.1a	lec-3	Galectin, galactose-binding lectin
192831_s_at	C44F1.3	lec-4	Galectin, galactose-binding lectin
175708_s_at	ZK1248.16	lec-5	Galectin, galactose-binding lectin
187047_at	Y55B1AR.1	lec-6	Galectin, galactose-binding lectin
175710_s_at	R07B1.10	lec-8	Galectin, galactose-binding lectin
189224_s_at	F42H11.2	lem-3	Ankyrin repeat
174498_at	K08F8.6	let-19	Thyroid hormone receptor-associated protein complex, subunit TRAP240
174977_at	B0261.2a	let-363	DNA-dependent protein kinase
189004_at	F26F12.7	let-418	Predicted helicase
173436_at	C10H11.9	let-502	Rho-associated, coiled-coil containing protein kinase
174039_at	ZK792.6	let-60	Ras-related GTPase
175578_at	M7.1	let-70	Ubiquitin-protein ligase
171813_x_at	C05D11.12	let-721	Electron transfer flavoprotein ubiquinone oxidoreductase
187384_s_at	C56G2.6	let-767	17 beta-hydroxysteroid dehydrogenase type 3, HSD17B3
175691_s_at	H19M22.2a	let-805	Immunoglobulin C-2 Type/fibronectin type III domains
173299_s_at	F33A8.1	let-858	Uncharacterized conserved protein
174899_at	F38H4.9	let-92	Serine/threonine protein phosphatase 2A, catalytic subunit
172001_x_at	Y105E8B.1a	lev-11	Actin filament-coating protein tropomyosin
175839_s_at	C46H11.4a	lfe-2	1D-myo-inositol-triphosphate 3-kinase A
173059_at	ZC8.4a	lfi-1	Unnamed protein
188536_s_at	C32D5.9	lgg-1	Microtubule-associated anchor protein involved in autophagy and membrane trafficking
193745_at	ZK593.6	lgg-2	Microtubule-associated anchor protein involved in autophagy and membrane trafficking
187993_at	B0336.8	lgg-3	Protein conjugation factor involved in autophagy
174256_at	C54G7.3a	lgx-1	Proteins containing Ca2+-binding EGF-like domains
191386_at	C29A12.3a	lig-1	ATP-dependent DNA ligase I
176572_at	C07H6.1	lig-4	ATP-dependent DNA ligase IV
175607_s_at	C37F5.1	lin-1	Predicted transcription factor
194092_s_at	C09H6.2a	lin-10	Beta amyloid precursor-binding protein
175280_at	ZC247.3	lin-11	Transcription factor, contains HOX domain
189214_s_at	C03B8.4	lin-13	Zn-finger
174510_at	T25C12.1A	lin-14	Unnamed protein
191285_at	ZK678.1	lin-15A	Unnamed protein
191304_s_at	ZK662.4	lin-15B	Tam3-transposase (Ac family)
188299_at	Y71F9B.5a	lin-17	Smoothened and related G-protein-coupled receptors
174032_s_at	F17E5.1a	lin-2	Ca2+/calmodulin-dependent protein kinase, EF-Hand protein superfamily
174984_at	K10B2.1	lin-23	Beta-TrCP (transducin repeats containing)/Slimb proteins
188185_at	F56H9.5	lin-25
174037_at	F18A1.2	lin-26
172855_x_at	F02E9.2a	lin-28	Predicted RNA-binding protein containing PIN domain and invovled in translation or RNA processing
175838_at	C32F10.2	lin-35	Rb (Retinoblastoma tumor suppressor)-related protein
173445_s_at	F44B9.6	lin-36
183157_s_at	ZK418.4	lin-37
173413_at	Y73B6A.5a	lin-45	Serine/threonine protein kinase RAF
175775_s_at	F42A9.2	lin-49	PHD finger protein BR140/LIN-49
188545_s_at	T09A5.10	lin-5	Unnamed protein
187296_at	ZK632.13	lin-52	Uncharacterized conserved protein
193888_s_at	K07A1.12	lin-53	Nucleosome remodeling factor, subunit CAF1/NURF55/MSI1
173428_at	T12F5.4	lin-59	Putative transcription factor ASH1/LIN-59
187896_s_at	R06C7.7	lin-61	Polycomb group protein SCM/L(3)MBT (tumor-supressor in Drosophila and humans)
193276_at	Y54G11A.10	lin-7	Receptor targeting protein Lin-7
172019_x_at	ZK637.7a	lin-9	Retinoblastoma pathway protein LIN-9/chromatin-associated protein Aly
176605_s_at	F18A1.3a	lir-1	Unnamed protein
193382_at	F18A1.4a	lir-2	Unnamed protein
192263_s_at	F37H8.1	lir-3	Unnamed protein
175630_at	T03F6.5	lis-1	WD40 repeat-containing protein
175738_s_at	W06F12.1a	lit-1	Nemo-like MAPK-related serine/threonine protein kinase
193082_s_at	DY3.2	lmn-1	Nuclear envelope protein lamin, intermediate filament superfamily
187660_s_at	C03B1.12	lmp-1	Lysosomal-associated membrane protein
174576_at	C39E6.1	lon-2
186609_s_at	Y47G6A.23	lpd-3
185440_s_at	ZK973.10	lpd-5	NADH:ubiquinone oxidoreductase, NDUFS4/18 kDa subunit
173689_s_at	K09H9.6	lpd-6	RNA-binding protein required for 60S ribosomal subunit biogenesis
176403_at	R13A5.12	lpd-7	Protein required for normal rRNA processing
192872_at	R10H10.1	lpd-8	NifU-like domain-containing proteins
177411_s_at	T21C9.5	lpd-9
187731_at	ZC410.7a	lpl-1	Uncharacterized conserved protein
189274_s_at	T27C10.6	lrk-1	Tyrosine kinase specific for activated (GTP-bound) p21cdc42Hs
171791_at	F29D11.1	lrp-1	Low-density lipoprotein receptors containing Ca2+-binding EGF-like domains
173760_s_at	T21E3.3	lrp-2	Low-density lipoprotein receptors containing Ca2+-binding EGF-like domains
190624_s_at	R74.1	lrs-1	Leucyl-tRNA synthetase
192886_s_at	ZK524.3a	lrs-2
189393_at	F40F8.9	lsm-1	Small Nuclear ribonucleoprotein splicing factor
172613_x_at	Y62E10A.12	lsm-3	Small nuclear ribonucleoprotein (snRNP) LSM3
187400_s_at	F32A5.7	lsm-4	Small nuclear ribonucleoprotein (snRNP)
193620_at	F28F8.3	lsm-5	U6 snRNA-associated Sm-like protein
176316_at	Y71G12B.14	lsm-6	Small nuclear ribonucleoprotein F
189411_at	ZK593.7	lsm-7	Small Nuclear ribonucleoprotein splicing factor
173500_at	R160.7	lst-2	FYVE finger-containing proteins
180736_s_at	Y37A1B.1a	lst-3	Predicted DNA-binding protein, contains SAP domain
173958_at	Y37A1B.2	lst-4	Unnamed protein
192071_at	F49H12.1	lsy-2	Zn-finger
174235_at	K02C4.4	ltd-1	Regulatory protein MLP and related LIM proteins
182989_at	Y22F5A.4	lys-1	N-acetylmuraminidase/lysozyme
184694_at	F17E9.11	lys-10	N-acetylmuraminidase/lysozyme
183028_s_at	Y22F5A.5	lys-2	N-acetylmuraminidase/lysozyme
184497_at	C17G10.5	lys-8	N-acetylmuraminidase/lysozyme
185376_s_at	M01B12.4a
185637_at	M01B12.5a		Serine/threonine protein kinase involved in cell cycle control
182846_s_at	M01H9.3a		Unnamed protein
183767_at	M02E1.1a		Unnamed protein
181251_at	M03A1.6a		Phosphatidic acid-preferring phospholipase A1, contains DDHD domain
190667_s_at	M03F4.7a		Reticulocalbin, calumenin, DNA supercoiling factor, and related Ca2+-binding proteins of the CREC family (EF-Hand protein superfamily)
177279_at	M60.4a
176579_s_at	C08C3.3	mab-5	Transcription factor zerknullt and related HOX domain proteins
181968_s_at	Y48C3A.7	mac-1	Nuclear AAA ATPase (VCP subfamily)
173444_s_at	R09B3.5	mag-1	Exon-exon junction complex, Magoh component
176600_s_at	K10B3.9	mai-1	ATPase inhibitory factor
189233_s_at	C44C8.6a	mak-2	MAP kinase-activated protein kinase 2
177266_s_at	Y37E11AL.7	map-1	Putative methionine aminopeptidase
179516_at	W10C6.1	mat-2	Anaphase-promoting complex (APC), subunit 1 (meiotic check point regulator/Tsg24)
174329_s_at	F10C5.1	mat-3	Anaphase-promoting complex (APC), Cdc23 subunit
192238_s_at	C34B4.1	max-1	Cytoplasmic protein Max-1, contains PH, MyTH4 and FERM domains
189559_s_at	H21P03.1	mbf-1	Transcription factor MBF1
175032_at	F49E11.1	mbk-2	Dual-specificity tyrosine-phosphorylation regulated kinase
177003_at	Y67D8C.10a	mca-3	Calcium transporting ATPase
191321_s_at	Y17G7B.5a	mcm-2	DNA replication licensing factor, MCM2 component
189811_s_at	R10E4.4	mcm-5	DNA replication licensing factor, MCM5 component
190078_at	ZK632.1	mcm-6	DNA replication licensing factor, MCM6 component
175644_s_at	C50F4.11	mdf-1
192658_s_at	F20H11.3	mdh-1	NAD-dependent malate dehydrogenase
193723_s_at	R03E9.1	mdl-1	Upstream transcription factor 2/L-myc-2 protein
183417_at	T23C6.1	mdt-1.2	Unnamed protein
186988_at	T09A5.6	mdt-10	Transcription factor, subunit of SRB subcomplex of RNA polymerase II
176646_at	R144.9	mdt-11	Uncharacterized conserved protein
176754_at	C55B7.9	mdt-18	Uncharacterized conserved protein
185096_at	Y71H2B.6	mdt-19	Uncharacterized conserved protein
186907_at	ZK970.3	mdt-22	Surfeit family protein 5
181815_s_at	T18H9.6	mdt-27
179508_s_at	K08E3.8	mdt-29	Unnamed protein
190612_at	F32H2.2	mdt-31	Transcriptional regulator SOH1
173510_s_at	Y57E12AL.5	mdt-6	RNA polymerase II transcriptional regulation mediator
172520_x_at	Y62F5A.1a	mdt-8	Uncharacterized conserved protein
191281_s_at	C44B11.3	mec-12	Alpha tubulin
186924_at	F37C12.12	mec-14	Predicted oxidoreductase
184596_s_at	F57H12.7	mec-17	Uncharacterized conserved protein
188555_s_at	F14D12.4a	mec-2	Prohibitins and stomatins of the PID superfamily
191590_at	W02D3.3	mec-6	Unnamed protein
171793_x_at	ZK154.3	mec-7	Beta tubulin
192507_at	F46A9.6	mec-8	RNA binding protein (contains RRM repeats)
194089_s_at	C50H2.3a	mec-9	Serine proteinase inhibitor (KU family)
175648_at	W10D5.1	mef-2	MADS box transcription factor
173443_s_at	F57B10.12	mei-2	Unnamed protein
191720_at	K08A8.1a	mek-1	Mitogen-activated protein kinase (MAPK) kinase MKK7/JNKK2
175594_at	C06C3.1a	mel-11	Myosin phosphatase, regulatory subunit
175252_at	ZK858.4	mel-26	Speckle-type POZ protein SPOP and related proteins with TRAF, MATH and BTB/POZ domains
174662_at	M04B2.1	mep-1	Unnamed protein
175638_at	F54F7.5	mes-1	Unnamed protein
175611_at	F54C1.3	mes-3
175748_s_at	Y2H9A.1	mes-4	Transcription factor NSD1 and related SET domain proteins
187971_at	C09G4.5a	mes-6	Transcriptional repressor EED/ESC/FIE, required for transcriptional silencing, WD repeat superfamily
193869_at	T07C4.7	mev-1	Succinate dehydrogenase, cytochrome b subunit
171952_s_at	W03C9.7	mex-1	CCCH-type Zn-finger protein
189002_s_at	F53G12.5a	mex-3	Predicted RNA binding protein, contains KH domain
173928_at	F45H11.4	mgl-2	Glutamate-gated metabotropic ion channel receptor subunit GRM2 and related subunits, G-protein coupled receptor superfamily
184164_at	Y56A3A.3	mif-1	Macrophage migration inhibitory factor
194003_s_at	C52E4.2	mif-2	Macrophage migration inhibitory factor
173982_s_at	F13G3.9	mif-3	Macrophage migration inhibitory factor
177051_at	Y73B6BL.13	mif-4	Macrophage migration inhibitory factor
173119_s_at	Y34D9B.1a	mig-1	Smoothened and related G-protein-coupled receptors
176616_s_at	F10E9.6a	mig-10
193977_s_at	F43C9.4a	mig-13
193908_s_at	ZC504.4a	mig-15	Traf2- and Nck-interacting kinase and related germinal center kinase (GCK) family protein kinases
175342_at	C35C5.4	mig-2	Ras-related small GTPase, Rho type
173908_at	R07E4.4	mig-23	Nucleoside phosphatase
194013_s_at	T05C12.6a	mig-5	Dishevelled 3 and related proteins
186582_s_at	Y47G6A.24	mis-12
173070_s_at	M106.1	mix-1	Structural maintenance of chromosome protein 2 (chromosome condensation complex Condensin, subunit E)
174873_at	C36E6.3	mlc-1	Myosin regulatory light chain, EF-Hand protein superfamily
171856_x_at	C36E6.5	mlc-2	Myosin regulatory light chain, EF-Hand protein superfamily
173182_at	F09F7.2a	mlc-3	Myosin essential light chain, EF-Hand protein superfamily
193478_s_at	C56G7.1	mlc-4	Myosin regulatory light chain, EF-Hand protein superfamily
173345_s_at	T28A8.7	mlh-1	DNA mismatch repair protein - MLH1 family
187082_s_at	K11D12.10a	mlk-1	Tyrosine kinase specific for activated (GTP-bound) p21cdc42Hs
189498_s_at	C39E6.4	mls-2	Transcription factor NKX-5.1/HMX1, contains HOX domain
175004_at	T20B12.6a	mml-1	Mlx interactors and related transcription factors
186120_at	W01A11.6	moc-2	Molybdopterin biosynthesis protein
193315_s_at	K03H1.2	mog-1	mRNA splicing factor ATP-dependent RNA helicase
193103_s_at	C04H5.6	mog-4	mRNA splicing factor ATP-dependent RNA helicase
189340_at	EEED8.5	mog-5	DEAH-box RNA helicase
172040_x_at	F52F12.3	mom-4	Tyrosine kinase specific for activated (GTP-bound) p21cdc42Hs
193720_at	T23D8.1	mom-5	Smoothened and related G-protein-coupled receptors
175613_at	F43C1.2a	mpk-1
173861_at	ZC302.1	mre-11
173721_at	Y37D8A.9	mrg-1	Dosage compensation regulatory complex/histone acetyltransferase complex, subunit MSL-3/MRG15/EAF3, and related CHROMO domain-containing proteins
191708_s_at	F57C12.5a	mrp-1	Multidrug resistance-associated protein/mitoxantrone resistance protein, ABC superfamily
193187_s_at	F57C12.4	mrp-2	Multidrug resistance-associated protein/mitoxantrone resistance protein, ABC superfamily
189403_s_at	F14F4.3a	mrp-5	Multidrug resistance-associated protein/mitoxantrone resistance protein, ABC superfamily
175209_at	F20B6.3	mrp-6	Multidrug resistance-associated protein/mitoxantrone resistance protein, ABC superfamily
193902_at	Y75B8A.26	mrp-8	Multidrug resistance-associated protein/mitoxantrone resistance protein, ABC superfamily
191555_s_at	F58B3.5	mrs-1	Methionyl-tRNA synthetase
188179_at	Y41C4A.14	mrt-2	Checkpoint 9-1-1 complex, RAD1 component
193072_s_at	H26D21.2	msh-2	Mismatch repair ATPase MSH2 (MutS family)
187673_at	F09E8.3	msh-5	Mismatch repair ATPase MSH5 (MutS family)
193152_s_at	Y47G6A.11	msh-6	Mismatch repair ATPase MSH6 (MutS family)
172714_x_at	R05F9.13	msp-31	Major sperm protein domain
172834_x_at	C33F10.9	msp-40	Major sperm protein domain
171867_x_at	C34F11.4	msp-50	Major sperm protein domain
172687_x_at	F09C12.7	msp-74
189122_s_at	B0414.7a	mtk-1	MEKK and related serine/threonine protein kinases
188487_s_at	T08G5.10	mtl-2	Predicted metallothionein
191644_at	Y110A7A.5	mtm-1	Phosphatidylinositol 3-phosphate 3-phosphatase myotubularin MTM1
175789_s_at	T24A11.1	mtm-3	Myotubularin-related phosphatidylinositol 3-phosphate 3-phosphatase MTM6
185540_s_at	H28G03.6	mtm-5	Predicted dual-specificity phosphatase
189351_at	F53A2.8a	mtm-6	Myotubularin-related phosphatidylinositol 3-phosphate 3-phosphatase MTM6
193287_s_at	F37D6.1	mus-101	Nucleotide excision repair factor NEF2, RAD4/CUT5 component
188616_s_at	C14C11.6	mut-14	ATP-dependent RNA helicase
193662_at	T19B10.11	mxl-1	Upstream transcription factor 2/L-myc-2 protein
184737_s_at	F40G9.11	mxl-2	bHLHZip transcription factor BIGMAX
177347_at	VC5.4	mys-1	Histone acetyltransferase (MYST family)
187830_s_at	C43E11.6a	nab-1	Protein phosphatase 1 binding protein spinophilin/neurabin II
186061_at	R107.1	nac-2	Na+/dicarboxylate, Na+/tricarboxylate and phosphate transporters
189892_at	F58B4.1a	nas-31
190877_at	C07D10.4	nas-7	Meprin A metalloprotease
181223_at	C34D4.9	nas-8	Meprin A metalloprotease
188103_s_at	C11D2.6a	nca-1
175800_at	ZK112.2	ncl-1	Predicted E3 ubiquitin ligase
187969_s_at	F02E8.6	ncr-1	Cholesterol transport protein (Niemann-Pick C disease protein)
171728_x_at	C10G8.5	ncx-2
191782_s_at	F35C12.2	ncx-4	K+-dependent Ca2+/Na+ exchanger NCKX1 and related proteins
190161_at	C07A9.4	ncx-6	K+-dependent Na+:Ca2+ antiporter
189529_at	T26E3.2	ndx-1	Predicted NUDIX hydrolase FGF-2 and related proteins
190918_at	Y37H9A.6	ndx-4	Diadenosine and diphosphoinositol polyphosphate phosphohydrolase
187202_s_at	EEED8.8	ndx-6	Transient receptor potential-related channel 7
184463_at	C43E11.7	ndx-7	Predicted hydrolase RP2 (NUDIX/MutT superfamily)
172739_at	F45H11.2	ned-8	Ubiquitin-like protein
173014_at	ZK20.6	nep-1	M13 family peptidase
173222_s_at	ZC155.1	nex-1	Annexin
189585_s_at	T07C4.9a	nex-2	Annexin
189583_at	C28A5.3	nex-3	Annexin
188328_at	C37H5.1	nex-4	Annexin
174954_at	ZK1290.4	nfi-1	Nuclear factor I
188237_at	Y56A3A.13	nft-1	Carbon-nitrogen hydrolase
189662_at	T19A6.2a	ngp-1	Nucleolar GTPase
193113_s_at	F54G8.4	nhl-1	Predicted E3 ubiquitin ligase
175228_at	W04H10.3	nhl-3	Predicted E3 ubiquitin ligase
192168_at	R09G11.2a	nhr-1
173903_at	B0280.8	nhr-10	Hormone receptors
194112_at	C28D4.1	nhr-100	Hormone receptors
173975_s_at	T06C12.6	nhr-102	Hormone receptors
190875_at	R11E3.5a	nhr-104	Hormone receptors
192634_at	ZC410.1	nhr-11	Hormone receptors
173159_s_at	Y70C5C.6a	nhr-112	Hormone receptors
189980_at	T27B7.4	nhr-115	Hormone receptors
190812_at	F09C6.9	nhr-116	Nuclear hormone receptor
190287_at	F16B4.12a	nhr-117	Hormone receptors
193687_at	R04B5.4	nhr-12	Hormone receptors
190842_at	F44C8.2	nhr-134	Hormone receptors
193175_at	T01B10.4a	nhr-14	Hepatocyte nuclear factor 4 and similar steroid hormone receptors
192777_at	F44C8.3	nhr-18	Hormone receptors
175663_at	F11C1.6	nhr-25	Nuclear hormone receptor betaFTZ-F1
173241_at	C11G6.4	nhr-28	Hormone receptors
193679_s_at	H01A20.1	nhr-3	Hormone receptors
192541_s_at	C26B2.3a	nhr-31	Hormone receptors
174018_at	F58G6.5a	nhr-34	Hormone receptors
194035_s_at	T03G6.2a	nhr-40
193486_at	F16H11.5	nhr-45	Hormone receptors
192835_at	C45E5.6a	nhr-46	Hormone receptors
192271_s_at	C24G6.4	nhr-47	Hormone receptors
193671_at	ZK662.3a	nhr-48	Hormone receptors
194120_at	K10C3.6a	nhr-49
172035_x_at	C06C6.5a	nhr-50	Hormone receptors
192231_at	F44C8.6	nhr-56	Hormone receptors
192189_at	T05B4.2	nhr-57	Hormone receptors
172034_x_at	T27B7.1	nhr-59	Hormone receptors
175833_s_at	C48D5.1	nhr-6	Nuclear receptors of the nerve growth factor-induced protein B type
194128_s_at	F57A10.5	nhr-60	Nuclear hormone receptor
193603_s_at	W01D2.2a	nhr-61	Hormone receptors
193566_at	C06C6.4	nhr-63	Hormone receptors
193768_at	C45E1.1a	nhr-64	Hepatocyte nuclear factor 4 and similar steroid hormone receptors
174022_at	T09A12.4a	nhr-66
192717_at	C08F8.8	nhr-67	Hormone receptors
193540_s_at	T26H2.9	nhr-79	Hormone receptors
193542_at	T06C12.7	nhr-84	Hormone receptors
176830_s_at	Y40B10A.8	nhr-86	Hormone receptors
174119_at	K08A2.5a	nhr-88	Hormone receptors
183502_at	Y39B6A.17a	nhr-95	Hormone receptors
189966_s_at	F57C7.2a	nhx-5
190588_s_at	F54F3.1	nid-1	Nidogen and related basement membrane protein proteins
188068_at	F37A8.4	nlp-10
187582_at	ZK1320.10	nlp-11
177120_s_at	CC4.2	nlp-15	Unnamed protein
184558_at	Y45F10A.5	nlp-17
177686_at	F33A8.2	nlp-18
185393_s_at	Y47D3B.2a	nlp-21	Unnamed protein
172427_x_at	B0213.3	nlp-28	Unnamed protein
172375_x_at	B0213.4	nlp-29	Unnamed protein
180116_at	F48C11.3	nlp-3
172386_x_at	B0213.5	nlp-30	Unnamed protein
172343_x_at	B0213.6	nlp-31	Unnamed protein
182484_at	F35C11.1	nlp-5
182967_at	F18E9.2	nlp-7
178934_at	D2005.2	nlp-8
174265_at	E03D2.2a	nlp-9	Unnamed protein
189625_s_at	F20B10.1	nlr-1	Neurexin IV
192353_at	ZK892.2	nlt-1	2-enoyl-CoA hydratase/3-hydroxyacyl-CoA dehydrogenase/Peroxisomal 3-ketoacyl-CoA-thiolase, sterol-binding domain and related enzymes
189742_s_at	F52B10.1	nmy-1	Myosin class II heavy chain
175751_s_at	F20G4.3	nmy-2	Myosin class II heavy chain
174793_at	Y53C12B.3	nos-3	Unnamed protein
177317_at	VC5.3a	npa-1
186098_s_at	K07F5.13a	npp-1	Nuclear pore complex, p54 component (sc Nup57)
193412_s_at	ZK328.5b	npp-10	Nuclear pore complex, Nup98 component (sc Nup145/Nup100/Nup116)
184293_at	F53F10.5	npp-11	Nuclear pore complex, Nup98 component (sc Nup145/Nup100/Nup116)
171843_x_at	T23H2.1	npp-12	Nuclear pore complex, gp210 component
173346_at	Y37E3.15a	npp-13	Cullins
173670_s_at	C03D6.4	npp-14	Nuclear pore complex, Nup214/CAN component
191350_s_at	F10G8.3	npp-17	mRNA export protein (contains WD40 repeats)
192771_at	Y43F4B.4	npp-18	Nuclear pore complex component (sc Seh1)
187392_s_at	R06F6.5a	npp-19	Mitotic phosphoprotein
187948_s_at	T01G9.4	npp-2	Nuclear pore complex component (sc Nup85)
187691_s_at	Y77E11A.13a	npp-20	Vesicle coat complex COPII, subunit SEC13
173366_s_at	K12D12.2	npp-3	Uncharacterized conserved protein
180237_s_at	Y54E5A.4	npp-4	Nuclear pore complex, Nup98 component (sc Nup145/Nup100/Nup116)
181476_s_at	F07A11.3	npp-5	Nuclear pore complex, rNup107 component (sc Nup84)
181931_at	F56A3.3a	npp-6	Nuclear pore complex, Nup160 component
174124_at	T19B4.2	npp-7	Nuclear pore complex, Nup98 component (sc Nup145/Nup100/Nup116)
174671_at	Y41D4B.19b	npp-8	Nuclear pore complex, Nup155 component (D Nup154, sc Nup157/Nup170)
191225_at	T05A1.1a	npr-2
172742_x_at	C08B11.4	nrf-6	Predicted acyltransferase
192226_s_at	H15N14.2	nsf-1	AAA+-type ATPase
189791_s_at	K01C8.9	nst-1	GTPase
174422_at	F59A6.1	nsy-1	Serine/threonine protein kinase
174705_at	F57B9.2	ntl-1	Negative regulator of transcription
182822_s_at	B0286.4a	ntl-2	Predicted transcriptional regulator
174253_at	C49H3.5a	ntl-4	MOT2 transcription factor
187656_s_at	C33H5.14	ntp-1	Nucleoside phosphatase
186790_at	C07B5.5	nuc-1	Deoxyribonuclease II
187905_at	F53A2.4	nud-1	Nuclear distribution protein NUDC
193519_s_at	T03D8.1a	num-1	Adaptor protein NUMB
192049_at	C09H10.3	nuo-1	NADH:ubiquinone oxidoreductase, NDUFV1/51kDa subunit
175794_s_at	Y71F9AM.5	nxt-1	RNA export factor NXT1
190931_s_at	F14H8.1	obr-2	Oxysterol-binding protein
175180_s_at	ZK1086.1a	obr-3
192924_s_at	K11C4.4	odc-1	Ornithine decarboxylase
175752_s_at	Y102E9.1a	odr-4	Uncharacterized conserved protein
173433_s_at	K04G7.3	ogt-1	O-linked N-acetylglucosamine transferase OGT
180340_at	C09E7.3	oig-1	Unnamed protein
193909_at	ZK938.5	old-2	Fibroblast/platelet-derived growth factor receptor and related receptor tyrosine kinases
180068_s_at	B0334.11a	ooc-3
188116_at	F57H12.3	ora-1	Unnamed protein
175653_at	F59E10.1	orc-2	Origin recognition complex, subunit 2
185157_at	Y75B8A.12	osm-12	Uncharacterized conserved protein related to the Bardet-Biedl syndrome protein BBS2
177371_s_at	M02B7.3a	osm-3
188198_s_at	Y41G9A.1	osm-5	TPR repeat-containing protein
191389_s_at	C44B12.2	ost-1	Matricellular protein Osteonectin/SPARC/BM-40
193607_at	Y39A1C.2	oxi-1	E3 ubiquitin protein ligase
191046_s_at	F48E8.5	paa-1	Protein phosphatase 2A regulatory subunit A and related proteins
174670_s_at	Y106G6H.2a	pab-1	Polyadenylate-binding protein (RRM superfamily)
173881_at	F18H3.3a	pab-2	Polyadenylate-binding protein (RRM superfamily)
173396_s_at	C17E4.5	pab-3	Splicing factor RNPS1, SR protein superfamily
180855_s_at	C52B9.7a	paf-2	Phospholipase A2 (platelet-activating factor acetylhydrolase in humans)
175721_s_at	C09B8.7	pak-1	p21-activated serine/threonine protein kinase
183029_s_at	F49E8.3	pam-1	Puromycin-sensitive aminopeptidase and related aminopeptidases
189705_s_at	M88.6a	pan-1	Leucine rich repeat
175741_s_at	H39E23.1	par-1	Serine/threonine protein kinase
176609_s_at	F58B6.3a	par-2	Unnamed protein
186926_s_at	PAR2.4a		Uncharacterized conserved protein
175616_at	F54E7.3	par-3	Unnamed protein
189382_s_at	M117.2	par-5	Multifunctional chaperone (14-3-3 family)
175652_at	T26E3.3	par-6	Cell polarity protein PAR6
193428_s_at	C15H11.7	pas-1	20S proteasome, regulatory subunit alpha type PSMA6/SCL1
192778_at	D1054.2	pas-2	20S proteasome, regulatory subunit alpha type PSMA2/PRE8
192103_s_at	Y110A7A.14	pas-3	20S proteasome, regulatory subunit alpha type PSMA4/PRE9
192934_s_at	C36B1.4	pas-4	20S proteasome, regulatory subunit alpha type PSMA7/PRE6
192534_at	F25H2.9	pas-5	20S proteasome, regulatory subunit alpha type PSMA5/PUP2
190251_s_at	CD4.6	pas-6	20S proteasome, regulatory subunit alpha type PSMA1/PRE5
193348_s_at	ZK945.2	pas-7	20S proteasome, regulatory subunit alpha type PSMA3/PRE10
174768_s_at	F54C1.7	pat-10	Calmodulin and related proteins (EF-Hand superfamily)
191710_at	ZK1058.2	pat-3	Integrin beta subunit (N-terminal portion of extracellular region)
173317_s_at	C29F9.7	pat-4	Integrin-linked kinase
188184_s_at	T21D12.4	pat-6	Alpha-parvin and related focal adhesion proteins
192418_at	K07C11.1	pax-1	Transcription factor PAX1/9
176617_s_at	K08D12.1	pbs-1	20S proteasome, regulatory subunit beta type PSMB6/PSMB9/PRE3
193057_s_at	C47B2.4	pbs-2	20S proteasome, regulatory subunit beta type PSMB7/PSMB10/PUP1
173141_s_at	Y38A8.2	pbs-3	20S proteasome, regulatory subunit beta type PSMB3/PUP3
190229_at	T20F5.2	pbs-4	20S proteasome, regulatory subunit beta type PSMB2/PRE1
193039_s_at	K05C4.1	pbs-5	20S proteasome, regulatory subunit beta type PSMB5/PSMB8/PRE2
175565_s_at	C02F5.9	pbs-6	20S proteasome, regulatory subunit beta type PSMB1/PRE7
173146_s_at	F39H11.5	pbs-7	20S proteasome, regulatory subunit beta type PSMB4/PRE4
191622_s_at	C10F3.5	pcm-1	Protein-L-isoaspartate(D-aspartate) O-methyltransferase
190226_s_at	W03D2.4	pcn-1	DNA polymerase delta processivity factor (proliferating cell nuclear antigen)
175995_at	ZK112.1	pcp-1	Prolylcarboxypeptidase (angiotensinase C)
190481_s_at	C07G1.3a	pct-1	Protein kinase PCTAIRE and related kinases
174408_s_at	C14B1.1	pdi-1	Protein disulfide isomerase (prolyl 4-hydroxylase beta subunit)
193124_s_at	C07A12.4a	pdi-2	Protein disulfide isomerase (prolyl 4-hydroxylase beta subunit)
193755_s_at	H06O01.1	pdi-3	Protein disulfide isomerase (prolyl 4-hydroxylase beta subunit)
188407_at	C27H5.1	pdl-1	cGMP-phosphodiesterase, delta subunit
179259_at	K08E3.7	pdr-1	E3 ubiquitin-protein ligase (Parkin protein)
174029_at	T14F9.4	peb-1
192128_s_at	F23H11.8a	pef-1	Protein serine/threonine phosphatase RDGC/PPEF, contains STphosphatase and EF-hand domains
171753_x_at	F46C3.1	pek-1	eIF-2alpha kinase PEK/EIF2AK3
178267_at	T28D6.9	pen-2	Predicted membrane protein
174930_at	K05B2.5	pes-22	Monocarboxylate transporter
182399_s_at	T27D12.4	pes-5	Transposon-encoded proteins with TYA, reverse transcriptase, integrase domains in various combinations
192420_at	F09C3.1	pes-7	Ras GTPase-activating protein family - IQGAP
193030_s_at	R11H6.1	pes-9	Metalloexopeptidases
190548_at	Y18D10A.20	pfn-1	Profilin
188438_s_at	K03E6.6	pfn-3	Profilin
173817_at	F22E10.3	pgp-14	Multidrug/pheromone exporter, ABC superfamily
190182_at	F22E10.4	pgp-15	Multidrug/pheromone exporter, ABC superfamily
191228_at	F42E11.1	pgp-4	Multidrug/pheromone exporter, ABC superfamily
188998_s_at	C05A9.1	pgp-5	Multidrug/pheromone exporter, ABC superfamily
189041_s_at	T21E8.1	pgp-6	Multidrug/pheromone exporter, ABC superfamily
189037_at	T21E8.3	pgp-8	Multidrug/pheromone exporter, ABC superfamily
193963_s_at	F38A6.1	pha-4	Forkhead/HNF-3-related transcription factor
173347_at	Y37E3.9	phb-1	Prohibitin
189029_s_at	T24H7.1	phb-2	Prohibitin-like protein
191661_s_at	T13F2.3a	pis-1	Signaling protein SWIFT and related BRCT domain proteins
175146_at	F57F5.5	pkc-1	Serine/threonine protein kinase
175780_at	E01H11.1a	pkc-2
189468_s_at	F09E5.1	pkc-3	Serine/threonine protein kinase
173954_at	F31B12.1b	plc-1
189046_s_at	R05G6.8	plc-4	Phosphoinositide-specific phospholipase C
175702_s_at	C04G6.3	pld-1	Phospholipase D1
185586_at	K10F12.3a	pll-1	Phosphoinositide-specific phospholipase C
173043_at	F45E4.2	plp-1	Transcriptional regulator of the PUR family, single-stranded-DNA-binding
188084_s_at	K04B12.1	plx-2	Plexins (functional semaphorin receptors)
187257_s_at	Y71F9AL.18	pme-1	NAD+ ADP-ribosyltransferase Parp, required for poly-ADP ribosylation of nuclear proteins
172973_at	E02H1.4	pme-2	NAD+ ADP-ribosyltransferase Parp, required for poly-ADP ribosylation of nuclear proteins
178234_at	F20C5.1a	pme-3
189364_at	H23L24.5	pme-4	Poly(ADP-ribose) glycohydrolase
185797_s_at	ZK1005.1a	pme-5	NAD+ ADP-ribosyltransferase Parp, required for poly-ADP ribosylation of nuclear proteins
191432_at	B0218.3	pmk-1	Mitogen-activated protein kinase
191073_s_at	F42G8.3a	pmk-2	Mitogen-activated protein kinase
191052_at	F42G8.4	pmk-3	Mitogen-activated protein kinase
174554_at	C54G10.3	pmp-3	Long-chain acyl-CoA transporter, ABC superfamily (involved in peroxisome organization and biogenesis)
189259_s_at	T02D1.5	pmp-4	Peroxisomal long-chain acyl-CoA transporter, ABC superfamily
189402_s_at	T10H9.5a	pmp-5	Long-chain acyl-CoA transporter, ABC superfamily (involved in peroxisome organization and biogenesis)
189036_s_at	ZK256.1a	pmr-1
186446_at	C10G11.5a	pnk-1	Pantothenate kinase PanK and related proteins
175810_at	F52E1.1	pos-1	CCCH-type Zn-finger protein
174572_at	F55A12.3	ppk-1	Phosphatidylinositol-4-phosphate 5-kinase
173846_at	VF11C1L.1	ppk-3	Phosphatidylinositol-4-phosphate 5-kinase and related FYVE finger-containing proteins
191504_at	T14G10.1	pps-1	Bifunctional ATP sulfurylase/adenosine 5'-phosphosulfate kinase
193167_s_at	F52C9.8b	pqe-1	Unnamed protein
173513_s_at	C18E9.3a	pqn-14	Unnamed protein
177675_at	C34E7.1	pqn-18
183025_s_at	C34G6.7a	pqn-19	Signal transducing adaptor protein STAM/STAM2
180036_s_at	C37A2.5a	pqn-21
174417_s_at	D1044.3	pqn-25	Proteins containing Ca2+-binding EGF-like domains
177600_at	F02E9.4	pqn-28	Histone deacetylase complex, SIN3 component
180505_at	F29C12.1	pqn-32
176671_at	F35B3.5a	pqn-34	Uncharacterized CH domain protein
194254_x_at	F39D8.1a	pqn-36	Unnamed protein
173681_s_at	F44B9.7	pqn-38	Replication factor C, subunit RFC5
182603_at	F53A3.4	pqn-41
174633_at	F54E2.3a	pqn-43	Unnamed protein
175052_at	F55A12.9	pqn-44	Uncharacterized conserved protein
174392_at	F56F3.1	pqn-45
183975_s_at	F57B9.9	pqn-46
182066_s_at	F59B10.1	pqn-47	Uncharacterized conserved protein
185179_s_at	K11D12.2	pqn-51	RNA polymerase II transcription initiation factor TFIIA, large chain
186438_s_at	M01E11.4a	pqn-52	Unnamed protein
176634_s_at	R07B7.3	pqn-53
182642_s_at	R09E10.7	pqn-55	Uncharacterized conserved protein
173018_s_at	R119.4	pqn-59
174830_at	T03G11.1	pqn-62
174701_at	T12F5.5a	pqn-64	c-Mpl binding protein, contains La domain
183082_s_at	T13H2.4a	pqn-65
183375_at	T16G1.10	pqn-68	D-Tyr-tRNA (Tyr) deacylase
184466_s_at	T19B10.4a	pqn-70	Unnamed protein
172585_x_at	Y105C5A.3	pqn-76	Uncharacterized protein
172552_x_at	Y105C5A.5	pqn-78	Uncharacterized protein
172573_x_at	Y105C5A.6	pqn-79	Uncharacterized protein
186777_s_at	Y111B2A.14	pqn-80	Ubinuclein, nuclear protein interacting with cellular and viral transcription factors
174735_at	Y57A10A.18	pqn-87	Ubiquitin carboxyl-terminal hydrolase
174432_at	C07G1.5	pqn-9	Membrane trafficking and cell signaling protein HRS, contains VHS and FYVE domains
172442_x_at	Y73F8A.8	pqn-90	Uncharacterized protein
172443_x_at	Y73F8A.9	pqn-91	Uncharacterized protein
185669_at	Y75B8A.27	pqn-92
177254_at	ZC15.8	pqn-94
174071_at	ZK1067.7	pqn-95	Uncharacterized protein
175129_at	ZK1236.6	pqn-96
181072_at	C06E8.3a	prk-1	Serine/threonine protein kinase
191891_at	T19D2.2	prl-1	Protein tyrosine phosphatase IVA1
177274_s_at	R166.4	pro-1	WD40 repeat protein
191654_at	W07E6.4	prp-21	Splicing factor 3a, subunit 1
190611_s_at	F22D6.5	prp-4	U4/U6-associated splicing factor PRP4
176091_s_at	C50C3.6	prp-8	U5 snRNP spliceosome subunit
174242_s_at	T27F6.5	prs-2	Prolyl-tRNA synthetase
178813_at	C47B2.8	prx-11	Peroxisomal biogenesis protein (peroxin)
179616_at	R07H5.1	prx-14	Peroxisomal membrane anchor protein (peroxin)
187518_s_at	F54F2.8	prx-19	40 kDa farnesylated protein associated with peroxisomes
175557_at	ZK809.7	prx-2	Predicted E3 ubiquitin ligase
173432_at	Y113G7B.23	psa-1	Chromatin remodeling factor subunit and related transcription factors
189012_s_at	F01G4.1	psa-4	Chromatin remodeling complex SWI/SNF, component SWI2 and related ATPases (DNA/RNA helicase superfamily)
183891_at	F29B9.4	psr-1	Phosphatidylserine-specific receptor PtdSerR, contains JmjC domain
183424_at	M03F8.2a	pst-1	UDP-galactose transporter related protein
175397_at	ZK675.1	ptc-1	Membrane protein Patched/PTCH
175660_at	F42G9.9b	ptl-1	Microtubule-associated protein TAU
173075_at	C48D5.2a	ptp-1	Protein tyrosine phosphatase PTPMEG, contains FERM domain
175765_at	F59G1.5	ptp-2	Protein tyrosine phosphatase Corkscrew and related SH2 domain enzymes
174545_at	C09D8.1a	ptp-3	Protein tyrosine phosphatase
188066_at	C24B5.3	ptr-1	Predicted membrane protein (patched superfamily)
188085_s_at	R09H10.4	ptr-14	Predicted membrane protein (patched superfamily)
188102_s_at	C32E8.8	ptr-2	Predicted membrane protein (patched superfamily)
174816_at	ZK270.1	ptr-23	Predicted membrane protein (patched superfamily)
188121_s_at	F46G10.5	ptr-24
187961_s_at	C41D7.2	ptr-3	Predicted membrane protein (patched superfamily)
172991_at	C45B2.7	ptr-4	Predicted membrane protein (patched superfamily)
187935_s_at	F44F4.4	ptr-8	Predicted membrane protein (patched superfamily)
194176_x_at	Y48G1BL.3	puf-10	Translational repressor Pumilio/PUF3 and related RNA-binding proteins (Puf superfamily)
175573_s_at	B0273.2	puf-7	Translational repressor Pumilio/PUF3 and related RNA-binding proteins (Puf superfamily)
188144_s_at	C30G12.7	puf-8	Translational repressor Pumilio/PUF3 and related RNA-binding proteins (Puf superfamily)
174989_at	W06B11.2	puf-9	Translational repressor Pumilio/PUF3 and related RNA-binding proteins (Puf superfamily)
173522_s_at	W06H3.2	pus-1	Pseudouridylate synthase
187026_s_at	Y39A3CL.6	pvf-1	Endothelial growth factor C/Platelet-derived growth factor
193700_s_at	T14G10.2a	pxf-1	cAMP-regulated guanine nucleotide exchange factor
194127_at	T20G5.5	pxf-2	cAMP-regulated guanine nucleotide exchange factor
173131_at	D2085.1	pyr-1	Multifunctional pyrimidine synthesis protein CAD (includes carbamoyl-phophate synthetase, aspartate transcarbamylase, and glutamine amidotransferase)
193729_at	Y45F10B.10	qui-1	WD40 repeat
183661_at	R02F2.1a		Cyclin B and related kinase-activating proteins
192999_s_at	R05F9.1a		Uncharaterized conserved protein, contains BTB/POZ domain
190418_s_at	R06C7.5a		Adenylosuccinate lyase
174526_s_at	R06F6.8a		WD40 repeat protein
189877_at	R07G3.3a
187223_at	R07G3.7a
179232_at	R07H5.3a
180310_s_at	R08C7.2a		Cell cycle control protein
192062_at	R08D7.6a		Cyclic nucleotide phosphodiesterase
187871_s_at	R102.4a		Threonine aldolase
172270_x_at	R102.5a		Unnamed protein
190856_s_at	R107.4a
187161_s_at	R107.5a		Unnamed protein
186808_s_at	R10D12.13a		Uncharacterized conserved protein
173909_s_at	R10E11.3a		Ubiquitin-specific protease
192262_at	R11A5.4a		Phosphoenolpyruvate carboxykinase
174599_at	R11A8.7a		RTK signaling protein MASK/UNC-44
190882_s_at	R11D1.1a		WD40 repeat protein
189125_s_at	R11G1.6a
186119_s_at	R12C12.8a		Vacuolar protein sorting-associated protein
174391_at	R13H7.2a		Unnamed protein
179101_at	R148.3a
192383_s_at	R151.2a		Ribose-phosphate pyrophosphokinase
194175_x_at	R153.1a		Cyclic nucleotide phosphodiesterase
177535_s_at	R155.1a		Predicted membrane protein
190840_at	R53.7a		5'-AMP-activated protein kinase, gamma subunit
190034_at	C39F7.4	rab-1	GTPase Rab1/YPT1, small G protein superfamily, and related GTP-binding proteins
187873_s_at	T23H2.5	rab-10	GTP-binding protein SEC4, small G protein superfamily, and related Ras family GTP-binding proteins
194162_s_at	F53G12.1	rab-11.1	GTPase Rab11/YPT3, small G protein superfamily
174988_at	K09A9.2	rab-14	GTPase Rab14, small G protein superfamily
173196_s_at	Y62E10A.9	rab-19	GTPase Rab1/YPT1, small G protein superfamily, and related GTP-binding proteins
189779_at	T01B7.3	rab-21	GTPase Rab21, small G protein superfamily
173226_s_at	Y87G2A.4	rab-27	GTPase Rab27, small G protein superfamily
192427_s_at	C18A3.6a	rab-3	GTPase Rab3, small G protein superfamily
174493_at	W01H2.3	rab-37	GTPase Rab26/Rab37, small G protein superfamily
192665_at	D2013.1	rab-39	GTPase Rab39, small G protein superfamily
189793_at	F26H9.6	rab-5	GTPase Rab5/YPT51 and related small G protein superfamily GTPases
175373_s_at	F59B2.7	rab-6.1	GTPase Rab6/YPT6/Ryh1, small G protein superfamily
190201_s_at	T25G12.4	rab-6.2	GTPase Rab6/YPT6/Ryh1, small G protein superfamily
189719_at	W03C9.3	rab-7	Ras-related GTPase
173776_s_at	D1037.4	rab-8	GTP-binding protein SEC4, small G protein superfamily, and related Ras family GTP-binding proteins
193153_s_at	T04H1.4	rad-50	DNA repair protein RAD50, ABC-type ATPase/SMC superfamily
193054_s_at	Y43C5A.6a	rad-51	DNA repair protein RAD51/RHP55
193491_at	W06D4.6	rad-54	DNA repair protein, SNF2 family
194252_x_at	F38A3.2	ram-2	Collagens (type IV and type XIII), and related proteins
189729_s_at	K01G5.4	ran-1	GTPase Ran/TC4/GSP1 (nuclear protein transport pathway), small G protein superfamily
187745_at	C29E4.3a	ran-2	Ran GTPase-activating protein
174507_at	C26D10.1	ran-3	RCC1 domain
192589_at	R05D11.3	ran-4	Nuclear transport factor 2
185936_at	R12C12.2	ran-5	Ran-binding protein RANBP3
189763_at	C25D7.7	rap-2	Ras-related GTPase
173434_at	C44C11.1a	ras-1	Ras-related GTPase
193912_s_at	K07A1.11	rba-1	Nucleosome remodeling factor, subunit CAF1/NURF55/MSI1
174648_at	F54E4.1	rbc-1	RAVE (regulator of V-ATPase assembly) complex subunit RAV1/DMX protein, WD repeat superfamily
193951_at	T23F6.4	rbd-1	RNA-binding protein (RRM superfamily)
193277_at	F20D1.6	rbg-1	Uncharacterized conserved protein
182427_s_at	T22C1.10a	rbg-2	Rab3 GTPase-activating protein, non-catalytic subunit
174561_at	ZK593.4	rbr-2	DNA-binding protein jumonji/RBP2/SMCY, contains JmjC domain
192856_at	ZK287.5	rbx-1	SCF ubiquitin ligase, Rbx1 component
188507_s_at	F54E7.7	rcn-1	Calcineurin-mediated signaling pathway inhibitor DSCR1
188776_s_at	E03A3.2	rcq-5	ATP-dependent DNA helicase
172064_x_at	K08H10.7	rde-1	Translation initiation factor 2C (eIF-2C) and related proteins
192371_s_at	T20G5.11	rde-4
193898_at	T01E8.2	ref-1	Unnamed protein
190792_s_at	W06A7.3a	ret-1	Homeobox protein, contains Reticulon domain
193785_s_at	C54G10.2	rfc-1	Replication factor C, subunit RFC1 (large subunit)
192416_at	F58F6.4	rfc-2	Replication factor C, subunit RFC2
192550_at	F31E3.3	rfc-4	Replication factor C, subunit RFC4
192975_at	F11H8.1	rfl-1	NEDD8-activating complex, catalytic component UBA3
189462_s_at	C38C10.5a	rgr-1	Thyroid hormone receptor-associated coactivator complex component (TRAP170)
175626_at	C05B5.7	rgs-1	G protein signaling regulators
175634_at	F16H9.1a	rgs-2	G protein signaling regulators
193102_s_at	T07D4.3	rha-1	Dosage compensation complex, subunit MLE
174946_at	Y51H4A.3	rho-1	Ras-related small GTPase, Rho type
193165_at	F08F3.3	rhr-1	Ammonium transporter RHBG
193036_s_at	F12F6.3	rib-1	Acetylglucosaminyltransferase EXT1/exostosin 1
192978_at	K01G5.6	rib-2	Exostosin EXT1L
188220_at	C32E8.7	ric-19	Secretory vesicle-associated protein ICA69, contains Arfaptin domain
174398_at	T14A8.1	ric-3	Unnamed protein
176565_s_at	Y69A2AR.2a	ric-8	Signaling protein RIC-8/synembryn (regulates neurotransmitter secretion)
183395_at	K09E2.4a	rig-1
181180_at	C53B7.1	rig-3	Immunoglobulin C-2 Type/fibronectin type III domains
174638_at	Y42H9B.2	rig-4	Immunoglobulin C-2 Type/fibronectin type III domains
192133_s_at	C36F7.4a	rig-5
185746_s_at	W06H8.1a	rme-1
174721_at	F18C12.2a	rme-8	Endocytosis protein RME-8, contains DnaJ domain
193778_s_at	C16C10.7	rnf-5	Predicted E3 ubiquitin ligase
175841_at	T13H5.7	rnh-2	Ribonuclease HI
190655_at	ZK863.7	rnp-1	RNA-binding protein LARK, contains RRM and retroviral-type Zn-finger domains
192941_at	K08D10.4	rnp-2	Spliceosomal protein snRNP-U1A/U2B
192965_at	K08D10.3	rnp-3	Spliceosomal protein snRNP-U1A/U2B
173284_s_at	R07E5.14	rnp-4	RNA-binding protein RBM8/Tsunagi (RRM superfamily)
192011_s_at	K02F3.11	rnp-5	Splicing factor RNPS1, SR protein superfamily
190506_s_at	Y47G6A.20a	rnp-6	Polypyrimidine tract-binding protein PUF60 (RRM superfamily)
188684_s_at	K04G7.10	rnp-7	U1 small nuclear ribonucleoprotein (RRM superfamily)
193141_s_at	C03C10.3	rnr-2	Ribonucleotide reductase, beta subunit
172032_x_at	B0414.2	rnt-1	Runt and related transcription factors
173302_at	F55G1.4	rod-1	Kinetochore component
173772_at	C16D9.2a	rol-3	Protein tyrosine kinase
192967_at	ZK1290.3a	rol-8	Collagens (type IV and type XIII), and related proteins
182155_at	F26F4.3	rom-1	Rhomboid family proteins
188662_at	C48B4.2	rom-2	Rhomboid family proteins
186902_s_at	Y116A8C.16	rom-4	Rhomboid family proteins
193792_s_at	C12D8.11	rop-1	Uncharacterized conserved protein
190133_at	F25H2.10	rpa-0	60S acidic ribosomal protein P0
173255_at	Y37E3.7	rpa-1	60s acidic ribosomal protein P1
173334_s_at	Y62E10A.1	rpa-2	60S acidic ribosomal protein P2
193901_s_at	C42D4.8	rpc-1	RNA polymerase III, large subunit
175469_s_at	Y71F9AL.13a	rpl-1	60S ribosomal protein L10A
192827_at	F10B5.1	rpl-10	60s ribosomal protein L10
193434_s_at	T22F3.4	rpl-11.1	60S ribosomal protein L11
192343_s_at	F07D10.1	rpl-11.2	60S ribosomal protein L11
173407_s_at	JC8.3a	rpl-12	40S ribosomal protein S2
190982_at	C32E8.2a	rpl-13	60S Ribosomal protein L13
188181_at	C04F12.4	rpl-14	60S ribosomal protein L14
191915_s_at	K11H12.2	rpl-15	60s ribosomal protein L15
173269_s_at	M01F1.2	rpl-16	60S ribosomal protein L13a
173380_at	Y48G8AL.8a	rpl-17	60S ribosomal protein L22
193571_at	Y45F10D.12	rpl-18	60s ribosomal protein L18
171800_x_at	C09D4.5	rpl-19	60s ribosomal protein L19
190162_at	B0250.1	rpl-2	60s ribosomal protein L2/L8
192013_s_at	E04A4.8	rpl-20	60S ribosomal protein L18A
173249_s_at	C14B9.7	rpl-21	60S ribosomal protein L21
172883_x_at	C27A2.2a	rpl-22	60S ribosomal protein L22
173275_s_at	B0336.10	rpl-23	60S ribosomal protein L14/L17/L23
173243_s_at	D1007.12	rpl-24.1	60s ribosomal protein L24
189887_at	C03D6.8	rpl-24.2	60s ribosomal protein L30 isolog
193097_s_at	F55D10.2	rpl-25.1	60s ribosomal protein L23
192887_at	F52B5.6	rpl-25.2	60s ribosomal protein L23
194186_x_at	F28C6.7a	rpl-26	60S ribosomal protein L26
173203_at	C53H9.1	rpl-27	60S ribosomal protein L27
192805_at	R11D1.8	rpl-28	60S ribosomal protein L28
172911_x_at	B0513.3	rpl-29	60S ribosomal protein L29
191663_at	F13B10.2a	rpl-3	60S ribosomal protein L3 and related proteins
188283_at	Y106G6H.3	rpl-30	60S ribosomal protein L30
171940_x_at	W09C5.6a	rpl-31	60S ribosomal protein L31
173248_s_at	T24B8.1	rpl-32	60S ribosomal protein L32
171786_x_at	F10E7.7	rpl-33	60S ribosomal protein L35A/L37
175065_s_at	C42C1.14	rpl-34	60s ribosomal protein L34
173351_s_at	ZK652.4	rpl-35	60S ribosomal protein L35
173331_s_at	F37C12.4	rpl-36	60S ribosomal protein L36
193079_s_at	C54C6.1	rpl-37	60S ribosomal protein L37
171957_x_at	C06B8.8	rpl-38	60S ribosomal protein L38
172910_at	C26F1.9	rpl-39	60s ribosomal protein L39
173931_s_at	B0041.4	rpl-4	Ribosomal protein RPL1/RPL2/RL4L4
190847_s_at	C09H10.2	rpl-41	60S ribosomal protein L44
173333_s_at	Y48B6A.2	rpl-43	60S ribosomal protein L37
191501_at	F54C9.5	rpl-5	60S ribosomal protein L5
192679_at	R151.3	rpl-6	60s ribosomal protein L6
190532_at	F53G12.10	rpl-7	60S ribosomal protein L7
176904_s_at	Y24D9A.4a	rpl-7A	60S ribosomal protein L7A
173087_s_at	R13A5.8	rpl-9	60S ribosomal protein L9
181455_s_at	C01B7.6	rpm-1	Inhibitor of type V adenylyl cyclases/Neuronal presynaptic protein Highwire/PAM/RPM-1
173655_s_at	T22D1.9	rpn-1	26S proteasome regulatory complex, subunit RPN1/PSMD2
188262_s_at	B0205.3	rpn-10	26S proteasome regulatory complex, subunit RPN10/PSMD4
188150_s_at	K07D4.3	rpn-11	26S proteasome regulatory complex, subunit RPN11
193048_at	ZK20.5	rpn-12	26S proteasome regulatory complex, subunit RPN12/PSMD8
189994_at	C23G10.4b	rpn-2	26S proteasome regulatory complex, subunit RPN2/PSMD1
187979_at	C30C11.2	rpn-3	26S proteasome regulatory complex, subunit RPN3/PSMD3
180117_s_at	F10G7.8	rpn-5	26S proteasome regulatory complex, subunit RPN5/PSMD12
184582_s_at	F57B9.10	rpn-6	26S proteasome regulatory complex, subunit RPN6/PSMD11
188415_at	F49C12.8	rpn-7	26S proteasome regulatory complex, subunit RPN7/PSMD6
187980_at	R12E2.3	rpn-8	26S proteasome regulatory complex, subunit RPN8/PSMD7
187950_s_at	T06D8.8	rpn-9	26S proteasome regulatory complex, subunit RPN9/PSMD13
192558_s_at	B0393.1	rps-0	40S ribosomal protein SA (P40)/Laminin receptor 1
193146_at	F56F3.5	rps-1	40S ribosomal protein S3A
173367_s_at	D1007.6	rps-10	40s ribosomal protein s10
171954_x_at	F40F11.1	rps-11	40S ribosomal protein S11
185359_at	F54E7.2	rps-12	40S ribosomal protein S12
174109_at	C16A3.9	rps-13	40S ribosomal protein S13
192991_s_at	F37C12.9	rps-14	40S ribosomal protein S14
192877_at	F36A2.6	rps-15	40S ribosomal protein S15
191545_at	T01C3.6	rps-16	40S ribosomal protein S16
193198_s_at	T08B2.10	rps-17	40S ribosomal protein S17
171959_x_at	Y57G11C.16	rps-18	Ribosomal protein S18
173251_s_at	T05F1.3	rps-19	40S ribosomal protein S19
192310_s_at	C49H3.11	rps-2	40S ribosomal protein S2/30S ribosomal protein S5
171976_x_at	Y105E8A.16	rps-20	40S ribosomal protein S20
173369_s_at	F37C12.11	rps-21	40S ribosomal protein S21
172892_x_at	F53A3.3	rps-22	40S ribosomal protein S15/S22
192686_at	F28D1.7	rps-23	40S ribosomal protein S23
175100_s_at	T07A9.11	rps-24	40S ribosomal protein S24
189778_s_at	K02B2.5	rps-25	40S ribosomal protein S25
192800_s_at	F39B2.6	rps-26	40s ribosomal protein S26
173246_s_at	F56E10.4	rps-27	40s ribosomal protein S27
172083_x_at	Y41D4B.5	rps-28	40S ribosomal protein S28
173281_s_at	B0412.4	rps-29	40S ribosomal protein S29
192702_s_at	C23G10.3	rps-3	40S ribosomal protein S3
193802_at	C26F1.4	rps-30	Ubiquitin and ubiquitin-like proteins
173887_s_at	Y43B11AR.4	rps-4	40S ribosomal protein S4
191618_s_at	T05E11.1	rps-5	Ribosomal protein S7
192860_at	Y71A12B.1	rps-6	40S ribosomal protein S6
192562_at	ZC434.2	rps-7	40S ribosomal protein S7
193021_s_at	F42C5.8	rps-8	40S ribosomal protein S8
192585_s_at	F40F8.10	rps-9	Ribosomal protein S4
173893_at	C52E4.4	rpt-1	26S proteasome regulatory complex, ATPase RPT1
190174_s_at	F29G9.5	rpt-2	26S proteasome regulatory complex, ATPase RPT2
188631_at	F23F12.6	rpt-3	26S proteasome regulatory complex, ATPase RPT3
188424_s_at	F23F1.8	rpt-4	26S proteasome regulatory complex, ATPase RPT4
189654_s_at	F56H1.4	rpt-5	26S proteasome regulatory complex, ATPase RPT5
194011_at	Y49E10.1	rpt-6	26S proteasome regulatory complex, ATPase RPT6
190256_s_at	C18H9.7	rpy-1	Acetylcholine receptor-associated protein of the synapse (rapsyn)
172670_x_at	F26A3.8	rrf-1	RNA-directed RNA polymerase QDE-1 required for posttranscriptional gene silencing and RNA interference
176778_s_at	M01G12.12	rrf-2	RNA-directed RNA polymerase QDE-1 required for posttranscriptional gene silencing and RNA interference
178112_at	F10B5.7	rrf-3	RNA-directed RNA polymerase QDE-1 required for posttranscriptional gene silencing and RNA interference
190915_at	C29H12.1	rrt-2	Arginyl-tRNA synthetase
177582_s_at	F52G2.2	rsd-2	Unnamed protein
174664_at	C34E11.1	rsd-3	Predicted equilibrative nucleoside transporter protein
177822_s_at	F16D3.2	rsd-6
193678_at	W02B12.3a	rsp-1	Alternative splicing factor SRp55/B52/SRp75 (RRM superfamily)
193674_s_at	W02B12.2	rsp-2	Alternative splicing factor SRp55/B52/SRp75 (RRM superfamily)
171975_x_at	Y111B2A.18	rsp-3	Alternative splicing factor ASF/SF2 (RRM superfamily)
190239_s_at	EEED8.7a	rsp-4	Predicted splicing factor, SR protein superfamily
189363_at	T28D9.2a	rsp-5
192183_s_at	C33H5.12a	rsp-6	Alternative splicing factor SRp20/9G8 (RRM superfamily)
192018_at	D2089.1a	rsp-7	Splicing factor, arginine/serine-rich
173352_s_at	C18D11.4	rsp-8	RRM domain
174639_at	F15A2.6	sad-1	Serine/threonine protein kinase
175722_s_at	R11G1.4a	sax-1
188034_s_at	ZK377.2a	sax-3	Axon guidance receptor Dscam
174238_at	C18F3.2	sax-7
174028_at	K11D9.2	sca-1	Ca2+ transporting ATPase
188971_s_at	K11D9.2a	sca-1	Ca2+ transporting ATPase
178399_s_at	F18E2.3	scc-3	Sister chromatid cohesion complex Cohesin, subunit STAG/IRR1/SCC3
173068_at	T10H9.2	scd-2	Protein tyrosine kinase
173458_at	F49E11.9	scl-1	Defense-related protein containing SCP domain
176728_s_at	M01D7.2	scm-1	Secretory carrier membrane protein
174961_s_at	D2013.8	scp-1	Cholesterol transport protein (Niemann-Pick C disease protein)
175632_at	C35C5.1	sdc-2	Unnamed protein
192294_s_at	C25D7.3	sdc-3
190774_s_at	F57C7.3a	sdn-1	Heparan sulfate proteoglycan Syndecan
174157_at	K10G6.3	sea-2
185913_at	Y113G7A.3	sec-23	Vesicle coat complex COPII, subunit SEC23
174907_at	F12F6.6	sec-24.1	Vesicle coat complex COPII, subunit SFB3
174397_at	ZC518.2	sec-24.2	Vesicle coat complex COPII, subunit SEC24/subunit SFB2
178628_s_at	T23G7.4	sec-5	Sec5 subunit of exocyst complex
185235_at	Y106G6H.7	sec-8	Exocyst complex subunit Sec8
175279_s_at	R03G5.2	sek-1	Mitogen-activated protein kinase (MAPK) kinase MKK3/MKK6
175610_at	F45D3.5	sel-1	Extracellular protein SEL-1 and related proteins
193107_s_at	F55B12.3a	sel-10	Cdc4 and related F-box and WD-40 proteins
186893_at	F35H12.3	sel-12	Presenilin
173478_at	F35G12.3b	sel-5	ARK protein kinase family
192625_s_at	W02D7.7	sel-9	Putative cargo transport protein EMP24 (p24 protein family)
175707_s_at	F15C11.1	sem-4	Transcriptional repressor SALM
187892_at	C14F5.5	sem-5	Adaptor protein GRB2, contains SH2 and SH3 domains
191976_at	K02F2.6	ser-3	7 transmembrane receptor
175772_s_at	Y22D7AR.13	ser-4	7 transmembrane receptor
191282_at	C09B7.1a	ser-7	7 transmembrane receptor
188087_at	T26A5.7a	set-1	Predicted methyltransferase (contains a SET domain)
176289_s_at	C26E6.9a	set-2	Histone H3 (Lys4) methyltransferase complex, subunit SET1 and related methyltransferases
171736_x_at	F44A6.2a	sex-1	Nuclear receptor
173418_at	C54H2.5	sft-4	Putative cargo transport protein ERV29
182975_s_at	C04F5.1	sid-1	Unnamed protein
192463_s_at	R11A8.4	sir-2.1	Sirtuin 5 and related class III sirtuins (SIR2 family)
187776_s_at	C06A5.11	sir-2.4	Class IV sirtuins (SIR2 family)
174799_at	T19E7.2a	skn-1	bZIP transcription factor NRF1
194169_s_at	T19E7.2	skn-1	bZIP transcription factor NRF1
193488_at	T27F2.1	skp-1	mRNA splicing factor/probable chromatin binding snw family nuclear protein
193777_s_at	F46A9.5	skr-1	SCF ubiquitin ligase, Skp1 component
[truncated: 4,829 more rows]
