# Supplementary material for: A gene expression fingerprint of C. elegans embryonic motor neurons
Source: BMC Genomics. 2005 Mar 21;6:42. doi: 10.1186/1471-2164-6-42 (PMC1079822; doi:10.1186/1471-2164-6-42)
Supplement: Additional File 6 — unc-4::GFP Present Genes minus N2 Enriched Genes The list of unc-4::GFP "present" calls in Additional file 5 is likely to include transcripts that are highly expressed in the small fraction of contaminating non-GFP cells (~10%). These transcripts were removed from the list of unc-4::GFP Present calls (Additional file 5) by subtracting genes that are highly enriched in N2 cells (Additional file 10). The balance of 6099 genes is listed here with Affy ID, Cosmid Name, Common Name and KOG description. [file 1471-2164-6-42-S6.xls]

## Sheet: unc4GFP Present Genes-N2 Enrich
Additional File 6 - unc-4::GFP Present Genes – N2 Enriched Genes
Affy ID	Cosmid Name	Common Name	KOG
173849_at	F13H10.3a		Amino acid transporter protein
174339_at	yk442f5.3
191782_s_at	F35C12.2	ncx-4	K+-dependent Ca2+/Na+ exchanger NCKX1 and related proteins
191504_at	T14G10.1	pps-1	Bifunctional ATP sulfurylase/adenosine 5'-phosphosulfate kinase
183774_s_at	K12H6.9		Unnamed protein
181421_at	F52B11.7		Na+/K+ symporter
187567_at	ZK177.2		Serine/threonine kinase (haspin family)
175808_s_at	C12D8.10
191010_s_at	M60.5	kqt-2	Voltage-gated K+ channel KCNQ
189021_at	C41C4.8		AAA+-type ATPase
192494_s_at	B0273.4a	unc-5
194231_x_at	B0334.3		Thiamine pyrophosphate-requiring enzyme
175702_s_at	C04G6.3	pld-1	Phospholipase D1
175497_at	F56A11.3	efn-4	Ephrin, ligand for Eph receptor tyrosine kinase
179778_at	F27D9.2		Predicted transporter/transmembrane protein
173746_s_at	F15C11.2a		Ubiquitin-like protein
179479_at	F55C9.9
192148_at	T07C5.1A		UDP-glucuronosyl and UDP-glucosyl transferase
191046_s_at	F48E8.5	paa-1	Protein phosphatase 2A regulatory subunit A and related proteins
188003_s_at	B0414.2	rnt-1	Runt and related transcription factors
176408_s_at	Y71F9AR.3
172936_x_at	Y47H9C.6	csp-3	Caspase, apoptotic cysteine protease
181829_at	C43H8.1		Uncharacterized conserved protein
184169_s_at	C01G12.3		Unnamed protein
184310_at	K11H12.3		Uncharacterized protein
184479_s_at	Y51H1A.3a		NADH:ubiquinone oxidoreductase, NDUFB8/ASHI subunit
173455_s_at	C26D10.2a	hel-1	ATP-dependent RNA helicase
175160_at	R04F11.5		Uncharacterized conserved protein
188084_s_at	K04B12.1	plx-2	Plexins (functional semaphorin receptors)
190947_s_at	Y39A1A.15a	cnt-2	GTPase-activating protein Centaurin gamma (contains Ras-like GTPase, PH and ankyrin repeat domains)
179937_s_at	F54E2.3a	pqn-43	Unnamed protein
173801_at	F54C8.4		mRNA capping enzyme, guanylyltransferase (alpha) subunit
187956_at	ZK593.4	rbr-2	DNA-binding protein jumonji/RBP2/SMCY, contains JmjC domain
180157_at	F57G12.1
174489_at	ZK973.6	anc-1	Dystonin, GAS (Growth-arrest-specific protein), and related proteins
186319_at	F52C12.1		Tyrosyl-DNA phosphodiesterase
192489_s_at	C26E6.4		RNA polymerase II, second largest subunit
174408_s_at	C14B1.1	pdi-1	Protein disulfide isomerase (prolyl 4-hydroxylase beta subunit)
192863_at	C05E4.1	srp-2	Serpin
185732_at	W08F4.11
190137_s_at	F55A3.3		Global transcriptional regulator, cell division control protein
174416_at	F56F10.4		Tomosyn and related SNARE-interacting proteins
174278_s_at	M04F3.3		Casein kinase (serine/threonine/tyrosine protein kinase)
187205_s_at	C28H8.9a		Predicted transcription factor Requiem/NEURO-D4
189237_at	C11E4.6		CASK-interacting adaptor protein (caskin) and related proteins with ankyrin repeats and SAM domain
193326_s_at	T05H10.6a
192280_s_at	ZK131.9	his-15	Histone H2B
184244_at	Y32B12B.2
174261_at	Y71H10B.1
192151_at	F10G7.2	tsn-1	Transcriptional coactivator p100
173294_at	K05G3.3	cah-3	Carbonic anhydrase
189529_at	T26E3.2	ndx-1	Predicted NUDIX hydrolase FGF-2 and related proteins
172078_x_at	Y48G1BM.I
187797_at	F53C3.6		Uncharacterized protein, contains CX module
191832_at	VW06B3R.1a		Ubiquinol cytochrome c reductase, subunit QCR2
173511_at	H37A05.1		Protein involved in plasmid maintenance/nuclear protein involved in lipid metabolism
187087_at	D2005.3		Apoptosis-related protein/predicted DNA-binding protein
179403_at	F57A8.6		Unnamed protein
180551_at	F42A9.6		Unnamed protein
183475_at	C33G8.1	srw-127	7-transmembrane olfactory receptor
186500_s_at	ZK688.8	gly-3	Polypeptide N-acetylgalactosaminyltransferase
191868_at	T22C1.3		Major facilitator superfamily permease - Cdc91p
186681_at	Y37E11B.6
175708_s_at	ZK1248.16	lec-5	Galectin, galactose-binding lectin
193316_s_at	Y54E5A.7		SPRY domain-containing proteins
174999_at	F42A10.5
181207_at	E04A4.6		Uncharacterized conserved protein
189374_s_at	F45H7.6		Ubiquitin protein ligase RSP5/NEDD4
185498_at	Y106G6D.6		Unnamed protein
186930_s_at	F19F10.10		Tam3-transposase (Ac family)
180073_s_at	F32D1.7
183013_at	T07C12.12		Uncharacterized conserved protein
179774_s_at	F35A5.8a	erp-1	SH3 domain protein SH3GLB
184160_at	C04F12.9		Ribonuclease H
175993_at	C29E4.7		Glutathione S-transferase
174105_at	F55A4.5
173214_s_at	W10C8.5		Creatine kinases
178156_at	T04H1.5		Predicted RNA binding protein, contains G-patch and Zn-finger domains
190335_s_at	C01H6.2		Ankyrin repeat
173606_s_at	T26A5.9	dlc-1	Dynein light chain type 1
180063_at	F08C6.3		Vacuolar sorting protein VPS52/suppressor of actin Sac2
188577_at	H14A12.2a	fum-1	Fumarase
191936_at	C06A1.5		RNA polymerase subunit K
182018_at	K07H8.1		Beta-tubulin folding cofactor E
182880_at	ZK1067.3
182777_at	F53C3.5		Uncharacterized protein, contains CX module
184725_at	F28E10.1a
181778_at	T14G10.8
187626_s_at	C38D4.1a		Unnamed protein
181137_at	F46G10.1		Uncharacterized conserved protein, contains BTB/POZ domain
185504_at	F23H11.6
180081_s_at	W05F2.7		Unnamed protein
172739_at	F45H11.2	ned-8	Ubiquitin-like protein
183219_s_at	B0391.6		Uncharacterized protein
187841_s_at	C07A12.7a		Cytosolic sorting protein GGA2/TOM1
186780_at	F10B5.2		mRNA splicing factor
184772_at	C01G10.14		Uncharacterized protein, contains major sperm protein (MSP) domain
190856_s_at	R107.4a
184780_s_at	Y102A5C.1		Uncharacterized protein
184716_at	Y46G5A.11
190554_at	K09A9.1
179476_at	R07E5.1		Predicted RNA binding protein, contains G-patch domain
191661_s_at	T13F2.3a	pis-1	Signaling protein SWIFT and related BRCT domain proteins
181761_at	C47D12.3		Sideroflexin
177604_at	F52B5.5	cep-1
182226_at	W05H12.2		Unnamed protein
183178_at	T22E5.1
188602_at	K04G2.3		AAA+-type ATPase
175240_at	C03F11.4		Uncharacterized conserved protein
194225_x_at	T05H4.6		Peptide chain release factor 1 (eRF1)
191263_at	ZK1307.8		Protein kinase C substrate, 80 KD protein, heavy chain
185725_at	F46E10.3		Unnamed protein
176746_s_at	R05D3.9
176181_s_at	Y69A2AR.18a		F0F1-type ATP synthase, gamma subunit
175064_at	Y38C1AA.5
193948_s_at	F43C1.2a	mpk-1
173026_at	F46G11.4
188144_s_at	C30G12.7	puf-8	Translational repressor Pumilio/PUF3 and related RNA-binding proteins (Puf superfamily)
175255_s_at	C05D10.3		Transporter, ABC superfamily (Breast cancer resistance protein)
177009_at	Y54G2A.17a
192468_at	T09A5.2a	klp-3	Kinesin (KAR3 subfamily)
175327_at	F49D11.9b
183562_s_at	K02B2.4	inx-7	Innexin-type channels
173932_at	F33A8.3	cey-1	Predicted RNA-binding protein containing PIN domain and invovled in translation or RNA processing
175423_at	T06D10.1
188670_at	C50C3.7		Inositol polyphosphate 5-phosphatase and related proteins
193412_s_at	ZK328.5b	npp-10	Nuclear pore complex, Nup98 component (sc Nup145/Nup100/Nup116)
193485_at	CC4.3	smu-1	Conserved WD40 repeat-containing protein
171907_x_at	W02B9.1
192462_at	F09C6.8		Hormone receptors
190841_at	B0547.4	srd-8	Chemoreceptor/7TM receptor
193030_s_at	R11H6.1	pes-9	Metalloexopeptidases
189586_s_at	K01G5.7	tbb-1	Beta tubulin
192463_s_at	R11A8.4	sir-2.1	Sirtuin 5 and related class III sirtuins (SIR2 family)
186529_at	Y116A8C.28a
193709_at	M18.7	aly-3	RRM motif-containing protein
174941_s_at	Y105E8A.23		Mitochondrial/chloroplast DNA-directed RNA polymerase RPO41, provides primers for DNA replication-initiation
176730_at	Y111B2A.2		Unnamed protein
192077_at	C33F10.2		Predicted protein kinase (contains TBC and RHOD domains)
173937_at	F30F8.1
188709_s_at	W05B10.2		Unnamed protein
187635_at	C05E11.1		Predicted membrane protein
183401_at	C25H3.7a
173605_s_at	C14A11.6
187637_at	C32D5.10		Predicted E3 ubiquitin ligase
175274_s_at	ZK287.7
176788_at	Y51H7C.4		DNA alkylation damage repair protein
185520_s_at	Y57G11C.4		V-SNARE
185151_s_at	C16A11.2
175143_s_at	R06C1.4		mRNA cleavage and polyadenylation factor I complex, subunit RNA15
182995_at	F45H11.3		Unnamed protein
176760_at	F18E3.10		Predicted olfactory G-protein coupled receptor
180913_at	F32A5.5a	aqp-1	Aquaporin (major intrinsic protein family)
184414_at	Y46H3A.1		7-transmembrane receptor
174613_at	F08B4.2b	cdh-5	Cadherin repeats
181941_s_at	F37C4.5a		Unnamed protein
186650_at	Y55F3BL.3		Putative zinc transporter
188575_s_at	F44E7.4a		N-arginine dibasic convertase NRD1 and related Zn2+-dependent endopeptidases, insulinase superfamily
193803_s_at	C26F1.4	rps-30	Ubiquitin and ubiquitin-like proteins
185014_s_at	F37B4.10
175063_s_at	T25B9.8
189608_at	F46F2.2a	kin-20	Casein kinase (serine/threonine/tyrosine protein kinase)
174032_s_at	F17E5.1a
192988_at	W02D3.5	lbp-6	Fatty acid-binding protein FABP
190244_s_at	F01D4.4	egl-21	Zinc carboxypeptidase
193006_at	T18H9.5
193547_at	F27D4.1		Electron transfer flavoprotein, alpha subunit
176592_at	Y97E10AL.2		Predicted alpha/beta hydrolase
185120_at	Y76G2A.2
178251_s_at	T13F2.7
190385_at	F21D5.9
181668_at	F25F8.1
173666_at	R07G3.8		Uncharacterized conserved protein
175109_at	Y34B4A.9		Uncharacterized protein
174467_s_at	Y73C8B.3		Unnamed protein
172625_x_at	B0464.3		Unnamed protein
175610_at	F45D3.5	sel-1	Extracellular protein SEL-1 and related proteins
176604_at	R13F6.3	srv-1	Uncharacterized protein
174217_at	F31A3.5
194074_at	ZK678.2		Nuclear hormone receptor
189338_at	ZK892.1a	lec-3	Galectin, galactose-binding lectin
177411_s_at	T21C9.5	lpd-9
183902_at	F43E2.5		Peptide methionine sulfoxide reductase
173992_at	T04C12.4	act-3	Actin and related proteins
177019_s_at	Y54G2A.18		B-cell receptor-associated protein and related proteins
178964_s_at	F53B7.3		mRNA splicing factor
182031_at	W02H5.5		Unnamed protein
186069_at	Y62E10A.4		7-transmembrane receptor
185139_at	Y45F10A.1
184173_at	C54F6.6		Uncharacterized protein
175783_s_at	R07G3.1	cdc-42	Ras-related small GTPase, Rho type
193294_at	C02B8.6		Predicted E3 ubiquitin ligase
173476_s_at	C07H4.2	clh-5	Cl- channel CLC-3 and related proteins (CLC superfamily)
177744_at	C11H1.2		Predicted G-protein coupled receptor
184541_s_at	Y67A10A.6	ssu-2	Predicted molecular chaperone, contains DnaJ domain
174570_s_at	R119.6	taf-4	TATA box binding protein (TBP)-associated factor, RNA polymerase II
184680_at	Y54E2A.10
184136_at	W01C8.1
185745_at	Y57G11C.5
184433_at	K04F10.1		Ataxin-1, involved in Ca2+ homeostasis
184474_at	C46E10.6	srx-110	7-transmembrane receptor
188755_at	F13A7.2	srd-63	Chemoreceptor/7TM receptor
193278_at	K05C4.9		ZYG-1-like serine/threonine protein kinases
183323_at	K11C4.2		Predicted membrane proteins, contain hemolysin III domain
185667_s_at	Y48A6B.11a
175396_s_at	Y44E3B.1		Basic region leucine zipper transcription factor
192251_at	R07H5.2		Carnitine O-acyltransferase CPT2/YAT1
193834_at	T13B5.1	snf-3	Sodium-neurotransmitter symporter
174057_s_at	W08A12.1a
194089_s_at	C50H2.3a	mec-9	Serine proteinase inhibitor (KU family)
177265_s_at	Y54E10BR.8		Zn-finger
172325_x_at	C02E7.7		Unnamed protein
190579_at	C17G1.3		UDP-glucuronosyl and UDP-glucosyl transferase
173231_at	K07B1.8
190409_at	ZC513.4	vrs-1	Valyl-tRNA synthetase
186827_s_at	R03D7.4		RNA polymerase II transcription elongation factor Elongin/SIII, subunit elongin A
174446_s_at	F25H8.5a	dur-1	Unnamed protein
176914_s_at	F29B9.2a		F-box protein JEMMA and related proteins with JmjC, PHD, F-box and LRR domains
173685_s_at	M60.6
174511_s_at	C16A3.9	rps-13	40S ribosomal protein S13
182411_at	Y37H2A.4		Uncharacterized protein
176155_at	ZK688.3		Predicted fumarylacetoacetate hydralase
186544_s_at	C35D10.10		Thioredoxin-like protein
192231_at	F44C8.6	nhr-56	Hormone receptors
177151_at	Y39A3CL.4a
174060_at	M02E1.2
179775_at	F58H7.6		Transposon-encoded proteins with TYA, reverse transcriptase, integrase domains in various combinations
175347_s_at	W04C9.1	haf-4	Peptide exporter, ABC superfamily
174764_at	C54G4.1
185055_at	C10H11.6		UDP-glucuronosyl and UDP-glucosyl transferase
174911_at	ZK617.1a
188557_at	C35D10.9	ced-4	Apoptotic ATPase
192515_at	F58B3.6		Interferon-related protein PC4 like
191492_at	F42C5.2		7 transmembrane receptor
180141_at	K03B4.2
177911_at	C01F6.9		Uncharacterized conserved protein
192958_at	W02A11.3		Predicted E3 ubiquitin ligase
180871_at	C44B7.4		Unnamed protein
187814_s_at	C37H5.13a		Acyl-CoA thioesterase
184876_at	T08E11.4		Uncharacterized protein, contains BTB/POZ domain
187533_at	Y55F3AM.14		Zn-finger
193824_s_at	W04D2.6a		U1 snRNP complex, subunit SNU71 and related PWI-motif proteins
180310_s_at	R08C7.2a		Cell cycle control protein
193132_at	F40F4.2	lbp-2	Fatty acid-binding protein FABP
174076_at	C17H12.2		Uncharacterized conserved protein
184060_at	C27D6.7	srb-4	Sra family integral membrane protein
190936_s_at	F21C3.5		Prefoldin subunit 6, KE2 family
173139_s_at	T27E9.3	cdk-5	Cyclin-dependent kinase CDK5
193040_s_at	F46E10.8	ubh-1	Ubiquitin C-terminal hydrolase UCHL1
174694_at	F30H5.1
193736_at	C01F6.5	aly-1	RRM motif-containing protein
187188_s_at	F26H11.5	exl-1	Intracellular Cl- channel CLIC, contains GST domain
176262_at	Y58A7A.2
192393_at	F25B4.6		Hydroxymethylglutaryl-CoA synthase
190508_at	R03G5.5		Glutathione peroxidase
193231_s_at	B0564.6
189134_s_at	C36E8.5	tbb-2	Beta tubulin
193885_at	B0393.5		Mucin/alpha-tectorin
191188_s_at	Y111B2A.15		Protein-tyrosine sulfotransferase TPST1/TPST2
183877_s_at	B0511.9a
184203_at	Y47D3A.26	smc-3
173574_at	T10F2.3
192772_at	F30A10.6		Putative phosphoinositide phosphatase
174119_at	K08A2.5a
177015_at	Y34B4A.2		UV radiation resistance associated protein
192774_s_at	Y41E3.4	ers-1	Glutaminyl-tRNA synthetase
190655_at	ZK863.7	rnp-1	RNA-binding protein LARK, contains RRM and retroviral-type Zn-finger domains
184582_s_at	F57B9.10	rpn-6	26S proteasome regulatory complex, subunit RPN6/PSMD11
189966_s_at	F57C7.2a	nhx-5
173461_at	M05B5.5
181956_at	C09E8.2a		Triacylglycerol lipase
173382_s_at	T05C12.7	cct-1	Chaperonin complex component, TCP-1 alpha subunit (CCT1)
189084_s_at	C15H11.4	dhs-22	Dehydrogenases with different specificities (related to short-chain alcohol dehydrogenases)
175228_at	W04H10.3	nhl-3	Predicted E3 ubiquitin ligase
192713_s_at	F12F6.6	sec-24.1	Vesicle coat complex COPII, subunit SFB3
175052_at	F55A12.9
180169_at	C54D2.2
189267_s_at	F38B2.4		Uridylate kinase/adenylate kinase
192915_at	R04F11.4	twk-13	Tandem pore domain K+ channel
172865_x_at	C53H9.1	rpl-27	60S ribosomal protein L27
182946_at	F48C1.2		Uncharacterized protein
176724_s_at	C36B7.6		Transmembrane protein
184305_at	C41D11.4
179475_s_at	F28F8.5
181393_at	F17C11.6
174798_at	Y110A7A.16		IkappaB kinase complex, IKAP component
174427_s_at	F35G12.2		Isocitrate dehydrogenase, gamma subunit
184135_s_at	F49E8.1		Nitrogen permease regulator NLRG/NPR2
189945_at	T01G9.3		Leucine rich repeat
181791_at	T06A1.5		Extracellular protein with conserved cysteines
193518_s_at	R11G10.1	avr-15	Ligand-gated ion channel
187795_at	B0034.3a	cdh-11	Calsyntenin
171802_s_at	Y75B8A.24		Phosphatidylinositol 4-kinase
191996_s_at	F47G4.2		ZYG-1-like serine/threonine protein kinases
178970_at	T02E1.2
179219_at	F25C8.3a
179910_s_at	F29A7.1		Predicted transposase
181514_s_at	Y39A1A.3		Zn-ribbon-containing protein implicated in mitosis
176932_at	Y34D9A.3a
174915_s_at	K07C5.4		Ribosome biogenesis protein - Nop56p/Sik1p
177517_at	F58D5.1	hrp-2	Heterogeneous nuclear ribonucleoprotein R (RRM superfamily)
182758_at	B0261.4		Mitochondrial/chloroplast ribosomal protein L4/L29
173980_at	C34F6.9		Ubiquitin-specific protease
187611_s_at	F53F10.3		Uncharacterized conserved protein
193424_at	C31H5.3	acr-19	Acetylcholine receptor
191253_at	C36B1.7		Dihydrofolate reductase
190324_at	E02H1.6		Predicted nucleotide kinase/nuclear protein involved oxidative stress response
184763_s_at	Y111B2A.I
191631_at	R05F9.11		Small nuclear RNA activating complex (SNAPc), subunit SNAP43
190040_at	F54E4.4		Predicted tyrosinase
172633_x_at	Y55H10B.1		Uncharacterized protein
173635_at	F16F9.2
174424_at	R13F6.4a
178707_at	C56A3.5		Unnamed protein
175195_at	T09F5.12
184730_at	Y49F6B.6
186566_s_at	F58A4.2
181255_s_at	K07F5.14		Uncharacterized conserved protein
179283_at	C46E1.1
178713_at	D1046.5		Predicted membrane protein
188452_s_at	B0523.5	fli-1	Cytoskeletal regulator Flightless-I (contains leucine-rich and gelsolin repeats)
189271_s_at	C29A12.4		Neurexin III-alpha
182539_at	F29C4.2		Unnamed protein
192238_s_at	C34B4.1	max-1	Cytoplasmic protein Max-1, contains PH, MyTH4 and FERM domains
190250_at	F28C12.7	sra-22	Sra family integral membrane protein
183516_at	F40G9.2		Cytochrome c oxidase assembly protein/Cu2+ chaperone COX17
172660_s_at	Y38E10A.24
179619_at	T12G3.5		Uncharacterized conserved protein
190238_at	F54D8.4	cah-1	Carbonic anhydrase
176531_at	Y71D11A.3a		Predicted metal-dependent hydrolase of the TIM-barrel fold
173787_at	Y47G7B.2		Unnamed protein
188471_at	M03C11.8		SNF2 family DNA-dependent ATPase
182961_at	R02D3.8		Predicted exonuclease
177770_s_at	F32H2.3	spd-2
191739_at	C16A3.2		Dual specificity phosphatase
188506_s_at	Y55F3BR.1		Putative DEAD-box RNA helicase DDX1
182053_at	B0205.5
177357_at	M176.3		Head-elevated expression protein
186056_s_at	Y71H2B.2		Mediator of U snRNA nuclear export PHAX
182989_at	Y22F5A.4	lys-1	N-acetylmuraminidase/lysozyme
184567_s_at	Y48G10A.4
192169_s_at	K01C8.10	cct-4	Chaperonin complex component, TCP-1 delta subunit (CCT4)
192872_at	R10H10.1	lpd-8	NifU-like domain-containing proteins
172999_s_at	C41G7.3		Peripheral-type benzodiazepine receptor and related proteins
180084_s_at	F10G7.5		Monocarboxylate transporter
193159_s_at	T05G5.5		Similar to bacterial dephospho-CoA kinase
176109_at	E01A2.2		C2H2 Zn-finger protein
183036_at	F32B5.6a		Unnamed protein
192367_at	M02A10.3a	sli-1	Tyrosine kinase negative regulator CBL
180855_s_at	C52B9.7a	paf-2	Phospholipase A2 (platelet-activating factor acetylhydrolase in humans)
172287_x_at	H04D03.1		Unnamed protein
175409_at	C09H10.10
184974_at	Y38C9B.3		Predicted receptor
189076_at	T21B10.6		Cuticulin precursor
189826_at	F25D1.1a	tag-93	Protein phosphatase 1B (formerly 2C)
180844_at	Y43F8A.3		Arylacetamide deacetylase
190630_at	ZK524.4		Serine/threonine protein kinase
184493_at	M01E11.1		Farnesyl cysteine-carboxyl methyltransferase
174585_at	F26A1.1
173187_s_at	Y51A2D.7a		Unnamed protein
188900_at	B0464.2		TPR-containing nuclear phosphoprotein that regulates K(+) uptake
193062_s_at	C27H6.1	apt-10	Stoned B synaptic vesicle biogenesis protein
190157_at	ZK1320.7		Major histocompatibility complex protein BAT4, contains G-patch and ankyrin domains
192335_at	C05C10.6a		Phospholipase A2-activating protein (contains WD40 repeats)
191198_at	F35B12.4		Serine proteinase inhibitor (KU family)
176209_at	Y58A7A.5		Unnamed protein
194248_x_at	Y39G10AR.18a
185705_at	Y62E10A.2		Unnamed protein
192508_s_at	C01C4.3a		Serine/threonine kinase
180097_at	T02C5.5b	unc-2
175809_at	F28H6.1
188068_at	F37A8.4	nlp-10
185082_at	T23B12.1		Polycomb-like PHD Zn-finger protein
182105_s_at	F49E8.6
174187_s_at	K04D7.4		Protein tyrosine phosphatase
194262_x_at	W05H9.2
193054_s_at	Y43C5A.6a	rad-51	DNA repair protein RAD51/RHP55
193849_at	F13D11.4		Flavonol reductase/cinnamoyl-CoA reductase
173321_at	T05E11.3		Endoplasmic reticulum glucose-regulated protein (GRP94/endoplasmin), HSP90 family
175909_at	C06E1.1		Protein involved in membrane traffic (YOP1/TB2/DP1/HVA22 family)
191512_at	T22G5.5		Serine palmitoyltransferase
194186_x_at	F28C6.7	rpl-26	60S ribosomal protein L26
182336_at	C54D10.5		7-transmembrane receptor
180517_at	K09B11.9		ER-Golgi vesicle-tethering protein p115
187231_at	Y77E11A.10	clp-6	Cytosolic Ca2+-dependent cysteine protease (calpain), large subunit (EF-Hand protein superfamily)
191189_at	C55B7.8	dbr-1	RNA lariat debranching enzyme
178879_at	F43G9.5		mRNA cleavage factor I subunit
173144_at	Y54G2A.6		C-type lectin
186426_at	Y39A3A.3
183897_s_at	C33H5.9		Exocyst subunit - Sec10p
179144_at	T25B9.3a
192072_s_at	D2030.1		Mannosyl-oligosaccharide alpha-1,2-mannosidase and related glycosyl hydrolases
175139_s_at	R05D11.5		Predicted membrane protein
177914_s_at	K05C4.2		Uncharacterized conserved protein
193418_s_at	R05F9.5a	gst-9	Glutathione S-transferase
183525_s_at	F31F7.2		Unnamed protein
179103_at	F19H6.6
177150_s_at	Y73B6BL.7	csp-2	Dystonin, GAS (Growth-arrest-specific protein), and related proteins
173250_s_at	C05D11.9		Ribonucleases P/MRP protein subunit
191304_s_at	ZK662.4	lin-15B	Tam3-transposase (Ac family)
177051_at	Y73B6BL.13	mif-4	Macrophage migration inhibitory factor
174632_at	F10D7.5e
173701_s_at	T03D3.5		Unnamed protein
193101_s_at	F59G1.5	ptp-2	Protein tyrosine phosphatase Corkscrew and related SH2 domain enzymes
192028_at	F29G9.3	apt-2	Clathrin adaptor complex, small subunit
184661_at	Y43F8C.11
183088_at	Y39B6A.36		Transcription initiation factor IIF, small subunit (RAP30)
192821_at	C14A11.3a	tag-150	Guanine nucleotide exchange factor for Rho and Rac GTPases
173346_at	Y37E3.15a	npp-13	Cullins
192086_s_at	Y51A2D.18		Synaptic vesicle transporter SVOP and related transporters (major facilitator superfamily)
173502_s_at	C03E10.4	gly-20	N-acetylglucosaminyltransferase
189068_at	C33A12.11	sru-3	Uncharacterized protein
181333_at	Y61B8A.2	srh-115	Predicted olfactory G-protein coupled receptor
172703_x_at	F57B1.4	col-160	Collagens (type IV and type XIII), and related proteins
176087_at	C07H6.2		Uncharacterized conserved protein
190811_at	Y48E1C.4a
183992_at	B0432.2		Putative transcriptional regulator DJ-1
175445_at	T23G5.2		Phosphatidylinositol transfer protein SEC14 and related proteins
184330_at	C56C10.1		Vacuolar sorting protein VPS33/slp1 (Sec1 family)
173469_s_at	ZK829.2	hdl-1	Aromatic-L-amino-acid/L-histidine decarboxylase
175603_at	R12H7.1
185194_at	F09E5.11
190148_s_at	C56E6.6
184024_at	C18A3.2		Fe2+/Zn2+ regulated transporter
179629_at	B0284.2		Uncharacterized protein
188688_s_at	R06A4.3		DNA-binding centromere protein B (CENP-B)
189170_at	R10E4.5		Endonuclease III
193611_at	R107.7	gst-1	Glutathione S-transferase
174563_at	yk22611.3
188116_at	F57H12.3	ora-1	Unnamed protein
175245_at	F53F4.5	fmo-14	Flavin-containing monooxygenase
191725_s_at	K11D9.3		Synaptic vesicle transporter SVOP and related transporters (major facilitator superfamily)
185622_at	Y106G6H.4		Unnamed protein
193813_at	T21C9.12		TFIIF-interacting CTD phosphatase, including NLI-interacting factor (involved in RNA polymerase II regulation)
190277_at	W01B11.2		Sulfate/bicarbonate/oxalate exchanger SAT-1 and related transporters (SLC26 family)
176873_s_at	ZK616.6		Predicted membrane protein
177823_at	F18H3.1		Uncharacterized conserved protein, contains SPRY domain
191454_at	F10G8.7		Structure-specific endonuclease ERCC1-XPF, ERCC1 component
172649_x_at	F55G1.10	his-61	Histone 2A
176219_s_at	Y69A2AR.21		F0F1-type ATP synthase, gamma subunit
192727_at	F19C6.1	grk-1	G protein-coupled receptor kinase
190170_s_at	W09D12.1		Gelatinase A and related matrix metalloproteases
180971_at	Y9C9A.2	str-164	7-transmembrane olfactory receptor
190177_at	R05H10.6	cdh-7	Cadherin repeats
183116_s_at	W05H7.3		TRAPP 20 K subunit
189763_at	C25D7.7	rap-2	Ras-related GTPase
179272_at	C06B3.6		Uncharacterized protein
192830_s_at	T01C3.3		Predicted E3 ubiquitin ligase
192629_s_at	F07C3.4		RCC1 domain
182418_s_at	F11C1.5B		AAA ATPase containing von Willebrand factor type A (vWA) domain
185394_at	F21C10.6		Uncharacterized protein, contains CX module
171941_s_at	F44E5.5		Molecular chaperones HSP70/HSC70, HSP70 superfamily
172400_x_at	F22A3.6		Unnamed protein
190224_at	F36F12.8		Zn-finger
190775_s_at	C33D9.5		Unnamed protein
188392_s_at	C32F10.2	lin-35	Rb (Retinoblastoma tumor suppressor)-related protein
184400_at	F22H10.2		Unnamed protein
172833_x_at	T10C6.13	his-2	Histones H3 and H4
174588_at	T22H6.6
181628_at	F39G3.4		Cytochrome b
182276_at	T10B10.4
173983_at	F43G9.9	cpn-1	Calponin
171933_at	Y37E3.11		Choline phosphate cytidylyltransferase/Predicted CDP-ethanolamine synthase
185914_at	Y48C3A.20		Predicted pseudouridylate synthase
173748_at	M01A8.2
179931_s_at	C18E3.9
193539_at	B0024.12	gna-1	Glucosamine-phosphate N-acetyltransferase
183481_s_at	T26A8.4		Polyadenylation factor I complex, subunit, Yth1 (CPSF subunit)
185502_at	Y75B12B.1		Uncharacterized protein
187935_s_at	F44F4.4	ptr-8	Predicted membrane protein (patched superfamily)
193651_s_at	F02A9.2	far-1	Unnamed protein
191315_at	R09F10.6	srh-11	Predicted olfactory G-protein coupled receptor
180253_at	C18E3.3
190648_at	T07G12.12
182816_s_at	C04F5.9		Zn-finger
174468_s_at	Y71F9AM.3a
190068_s_at	F29C4.7a		Large RNA-binding protein (RRM superfamily)
179041_at	C09G9.2		Nucleoporin
174774_s_at	F27D4.6
175287_at	yk651h1.3
175123_at	Y73B6BL.33
172637_x_at	F56B3.11a		Uncharacterized conserved protein
186165_s_at	Y48C3A.18		RNA binding/translational regulation protein of the SUA5 family
181111_at	C24G6.7	grl-1	GROUND domains (extracellular cysteine-containing domain sometimes associated with HOG domains)
186999_at	Y45G12C.7		Chemoreceptor/7TM receptor
187700_at	F58H1.3		Enolase-phosphatase E-1
176820_at	R05D3.11		Predicted histone methyl transferase
188553_at	B0303.9		Vacuolar sorting protein VPS33/slp1 (Sec1 family)
181940_at	T24H7.3		Uncharacterized conserved protein
187886_at	C06E1.10		DEAH-box RNA helicase
190805_at	C50F4.13	his-35	Histone 2A
172942_x_at	C03G6.19	srp-6	Serpin
191733_at	M05D6.2		SOK1 kinase belonging to the STE20/SPS1/GC kinase family
173694_s_at	F55F8.6		Unnamed protein
189618_at	B0035.4		Molecular chaperone Prefoldin, subunit 4
173652_at	Y50E8A.4a	unc-61
175107_s_at	Y66D12A.22	tin-10	Mitochondrial import inner membrane translocase, subunits TIM10/TIM12
173560_s_at	H19N07.3
190847_s_at	C09H10.2	rpl-41	60S ribosomal protein L44
189727_at	F09D1.1		Spindle pole body protein - Sad1p
173322_at	Y82E9BR.14a		Glycolipid transfer protein
172987_s_at	Y22D7AL.7
191063_at	F10C2.4		DNA polymerase delta, catalytic subunit
186301_at	C09G12.6	srz-70
190455_at	W01B6.5		Protein tyrosine kinase
181811_at	C54G7.4		WD40 repeat protein
175819_s_at	C50H2.1		Glycoprotein hormone receptor
183136_at	R05G6.9		Fibrillins and related proteins containing Ca2+-binding EGF-like domains
181138_at	F54F12.2
178566_at	F26A3.6
189004_at	F26F12.7	let-418	Predicted helicase
183044_at	F38A5.7		Unnamed protein
192753_at	H01G02.2		Cdk activating kinase (CAK)/RNA polymerase II transcription initiation/nucleotide excision repair factor TFIIH/TFIIK, kinase subunit CDK7
192520_s_at	F36H2.3a		Unnamed protein
180612_s_at	F53A9.8
189088_at	F58E2.1
172239_x_at	F22D6.7
185741_at	C47E12.10		Uncharacterized protein
179038_at	F26A3.5
187694_s_at	W06E11.4		Predicted exosome subunit
184904_at	Y39C12A.2
182427_s_at	T22C1.10a	rbg-2	Rab3 GTPase-activating protein, non-catalytic subunit
189323_at	F02E9.7		Purple (tartrate-resistant) acid phosphatase
172417_x_at	F38A5.5		Unnamed protein
180145_s_at	Y51H4A.7		Urocanate hydratase
184467_at	Y37H2A.10		Unnamed protein
185251_s_at	F11G11.5
192743_s_at	C10H11.9	let-502	Rho-associated, coiled-coil containing protein kinase
188020_s_at	F35C8.3	jkk-1	Mitogen-activated protein kinase (MAPK) kinase MKK7/JNKK2
180798_at	T08B2.8		Predicted mitochondrial ribosomal protein L23
177422_s_at	F46B6.5a
174909_at	ZK783.4	flt-1	Chromatin remodeling complex WSTF-ISWI, large subunit (contains heterochromatin localization, PHD and BROMO domains)
183235_at	K10B4.2		7-transmembrane receptor
177180_s_at	Y73B6BL.18	smg-3	Nonsense-mediated mRNA decay 2 protein
187473_at	B0361.3		Synaptic vesicle transporter SVOP and related transporters (major facilitator superfamily)
177558_at	F41E7.2		Na+/H+ antiporter
185767_at	H01M10.1
185186_at	H04M03.6	srv-19	Uncharacterized protein
192234_s_at	C38C10.2		Permease of the major facilitator superfamily
191891_at	T19D2.2	prl-1	Protein tyrosine phosphatase IVA1
177540_at	C29F4.3
181172_s_at	C31H2.1
190161_at	C07A9.4	ncx-6	K+-dependent Na+:Ca2+ antiporter
174671_at	Y41D4B.19b	npp-8	Nuclear pore complex, Nup155 component (D Nup154, sc Nup157/Nup170)
189129_at	T14B4.1		RNA Methylase, SpoU family
192261_s_at	F58A4.9		DNA-directed RNA polymerase, subunit L
175822_at	C48A7.1
175999_at	K12H4.5
190020_at	T23F2.1		Glycosyltransferase
182534_at	Y17D7B.2		Unnamed protein
174846_at	R02F2.7
187939_at	ZK1010.3		Predicted actin-bundling protein
173945_s_at	B0303.7		Sorbin and SH3 domain-containing protein
183244_at	F58E10.1
172685_x_at	K06C4.4	his-20
180159_at	C32B5.9		F-box domain
190251_s_at	CD4.6	pas-6	20S proteasome, regulatory subunit alpha type PSMA1/PRE5
194006_at	Y37D8A.23a	unc-25	Glutamate decarboxylase and related proteins
189195_at	T23F11.1		Serine/threonine protein phosphatase
173445_s_at	F44B9.6
180330_at	Y44A6D.6
181230_at	K02F3.4
192051_at	Y71F9AL.4		Protein tyrosine phosphatase
176850_at	Y111B2A.20		UDP-galactose transporter related protein
173054_at	C09E9.1		Uncharacterized conserved protein
192147_s_at	F54C9.2	stc-1	Molecular chaperones HSP70/HSC70, HSP70 superfamily
187696_s_at	C06G3.11a	tin-9	Mitochondrial import inner membrane translocase, subunit TIM9
185210_s_at	K11D12.5		Multitransmembrane protein
177568_at	F33H1.4
191307_at	Y53F4B.35	gst-31	Glutathione S-transferase
174390_s_at	W09C5.7		Phosphoinositide phosphatase SAC1
173600_s_at	R07E4.5
182646_s_at	T23B3.1
173186_s_at	Y38F1A.2		Predicted E3 ubiquitin ligase
190216_s_at	F23H11.3		Succinyl-CoA synthetase, alpha subunit
182885_at	F52G3.3		DNA helicase PIF1/RRM3
188408_at	F59D12.4	gpn-1	Heparin sulfate cell surface proteoglycan
191944_at	K01C8.7		Mitochondrial FAD carrier protein
185678_at	Y53F4B.14		Uncharacterized conserved protein
189852_at	F26B1.2a		PolyC-binding hnRNP-K protein HRB57A/hnRNP, contains KH domain
173692_at	E04A4.5		Mitochondrial import inner membrane translocase, subunit TIM17
182644_s_at	C41H7.5		Uncharacterized protein
173142_at	H02I12.1		Unnamed protein
189839_at	C32A3.3a		Unnamed protein
193232_at	ZK512.4		Signal recognition particle, subunit Srp9
174001_s_at	K07H8.10
180466_s_at	C05C8.1		Uncharacterized conserved protein
172337_x_at	C18B12.1
194009_at	T05A10.1a	sma-9
175673_s_at	C02C6.1
187296_at	ZK632.13	lin-52	Uncharacterized conserved protein
182415_s_at	F48E3.4
190894_at	K10B2.1	lin-23	Beta-TrCP (transducin repeats containing)/Slimb proteins
177398_at	W01A8.4
180715_at	Y48B6A.5		Unnamed protein
194126_s_at	C53B4.4a		Predicted protein kinase
188521_at	R11E3.2		Xanthine/uracil transporters
174112_at	C06G3.10	cgo-2	Low density lipoprotein receptor
189801_s_at	C50B8.1		RRM domain
192965_at	K08D10.3	rnp-3	Spliceosomal protein snRNP-U1A/U2B
173118_s_at	F08C6.2		Phosphorylcholine transferase/cholinephosphate cytidylyltransferase
178386_s_at	C47E8.4		Uncharacterized conserved protein XAP-5
179067_at	K11B4.2		Uncharacterized conserved protein
174793_at	Y53C12B.3
176913_at	K06H7.6	apc-2	Anaphase-promoting complex (APC), subunit 2
175326_s_at	Y71H2AM.20a		Phosphotyrosyl phosphatase activator
193519_s_at	T03D8.1a	num-1	Adaptor protein NUMB
193533_s_at	F57A10.3	haf-3	Peptide exporter, ABC superfamily
186924_at	F37C12.12	mec-14	Predicted oxidoreductase
184053_at	C01F1.5
177871_at	C27B7.2		Uncharacterized conserved protein
193308_at	W01G7.3		RNA polymerase, subunit L
184543_s_at	Y57G7A.5
192063_s_at	T07D1.4	fox-1	Ataxin 2-binding protein (RRM superfamily)
192825_at	F38H4.10		Cell cycle-associated protein Mob1-1
190678_s_at	K06A5.6		Short-chain acyl-CoA dehydrogenase
186269_s_at	Y71F9B.16	dnj-30	Predicted molecular chaperone (DnaJ superfamily)
176041_s_at	Y105E8A.16	rps-20	40S ribosomal protein S20
180700_at	F45F2.9		Predicted hydrolases of HD superfamily
193654_at	F40F9.2	tag-120	N-methyl-D-aspartate receptor glutamate-binding subunit
184309_at	R05C11.2		Uncharacterized protein
187532_s_at	F39B2.11		Translocase of outer mitochondrial membrane complex, subunit TOM37/Metaxin 1
191229_at	F48G7.11		Hormone receptors
176260_at	Y58A7A.1		Copper transporter
182250_at	D1007.5a		Uncharacterized conserved protein
173014_at	ZK20.6	nep-1	M13 family peptidase
176871_at	T08B2.5a		RNA-binding protein RBM5 and related proteins, contain G-patch and RRM domains
187733_s_at	C45G9.11
192113_s_at	T13H2.3
173359_at	Y37E3.4		Small EDRK-rich protein H4F5
185395_at	C17G10.1		Predicted component of NuA3 histone acetyltransferase complex
177173_s_at	Y73B6BL.4		Intracellular membrane-bound Ca2+-independent phospholipase A2
174153_at	T16H5.1a	inx-19
172416_x_at	B0391.10
177224_at	DY3.6		F-box proteins
192098_at	F42G9.5a	alh-11	Aldehyde dehydrogenase
179167_at	M05D6.6
191394_s_at	F40E10.1	hch-1	Meprin A metalloprotease
193863_s_at	F15G9.4a	him-4	Immunoglobin and related proteins
191939_at	F08G5.5
188636_at	R05D3.1		DNA topoisomerase type II
172387_x_at	M01D1.5
180468_at	C18B2.6		Non voltage-gated ion channels (DEG/ENaC family)
186137_at	Y44E3A.3		Thioredoxin
191989_at	F20D1.9		Mitochondrial solute carrier protein
173520_at	T20B5.3
192922_s_at	F26E4.8	tba-1	Alpha tubulin
175592_s_at	C06H2.3		Uncharacterized conserved protein, contains JmjC domain
173695_s_at	T01H3.2		Uncharacterized conserved protein, contains dysferlin, TECPR and PH domains
175089_at	Y71H2AM.1
190917_at	C53B4.7a		GDP-mannose 4,6 dehydratase
182980_at	T08B1.4
190624_s_at	R74.1	lrs-1	Leucyl-tRNA synthetase
181558_at	C30B5.5		7-transmembrane receptor
192102_s_at	F01E11.5a		7 transmembrane receptor
193340_at	B0025.1a	vps-34	Phosphatidylinositol 3-kinase VPS34, involved in signal transduction
181816_s_at	C18E9.10		Membrane protein involved in ER to Golgi transport
182180_at	C50D2.6		Unnamed protein
190252_s_at	F22B3.3
188625_at	C54G4.6	dod-18	Predicted nucleic acid-binding protein ASMTL
172579_x_at	F59E12.6a		Unnamed protein
191698_at	C40H1.4	elo-4	Long chain fatty acid elongase
173397_at	Y20F4.4		Uncharacterized protein
174636_at	yk5a11.3
188113_s_at	T06D8.5		Cytochrome oxidase assembly factor COX15
190091_at	C01B12.1	sqt-2	Collagens (type IV and type XIII), and related proteins
184020_at	C16C8.5		Ubiquitin and ubiquitin-like proteins
172768_x_at	F41B5.3		Cytochrome P450 CYP2 subfamily
172650_x_at	K06C4.10	his-18	Histone H4
179375_at	B0250.9		Sterol reductase/lamin B receptor
190084_at	C33G8.8		Hormone receptors
174655_at	Y59H11AR.2a
183488_s_at	F25B4.5		mRNA processing protein
177374_at	LLC1.2		Uncharacterized protein
180597_at	F40E10.6		Predicted seven transmembrane receptor - rhodopsin family
190360_s_at	F27C1.8	dpy-5	Collagens (type IV and type XIII), and related proteins
190486_s_at	F33H1.1a	daf-19	RFX family transcription factor
175960_s_at	R13A5.9		Predicted transporter
182206_s_at	F55A4.8a		Vesicular amine transporter
186719_s_at	ZK1248.11		Protein involved in DNA repair
182929_s_at	ZK154.6
177508_at	F48F7.6
176255_s_at	Y71H2AM.10		Uncharacterized conserved protein
188845_at	K07C6.15	srx-70	7-transmembrane receptor
173873_at	F53E4.1
192272_at	K11G9.4	egl-46	Transcription factor (contains Zn finger)
188815_at	F36H1.2	tag-144	Integral membrane ankyrin-repeat protein Kidins220 (protein kinase D substrate)
187211_at	T28D9.1
182399_s_at	T27D12.4	pes-5	Transposon-encoded proteins with TYA, reverse transcriptase, integrase domains in various combinations
190256_s_at	C18H9.7	rpy-1	Acetylcholine receptor-associated protein of the synapse (rapsyn)
190308_at	F46B6.6		Mitochondrial translation initiation factor 2 (IF-2; GTPase)
190639_s_at	R07E5.10		Uncharacterized MYND Zn-finger protein
175485_at	yk743c10.3
186156_at	T13A10.9	srv-31	Uncharacterized protein
179945_at	R09H3.3		Unnamed protein
173590_at	F10E7.8		Uncharacterized conserved protein
173143_s_at	M03C11.1		Ribosomal protein S6 kinase and related proteins
185096_at	Y71H2B.6	mdt-19	Uncharacterized conserved protein
172557_x_at	C06G3.12		Transposon-encoded proteins with TYA, reverse transcriptase, integrase domains in various combinations
190959_s_at	F37B1.5	gst-16	Glutathione S-transferase
185854_s_at	T10B11.9		Uncharacterized conserved protein
186658_at	F44G4.2		Unnamed protein
184313_s_at	K11H12.4		Uncharacterized protein
179270_at	R07E5.7
184395_at	Y56A3A.22		Uncharacterized conserved protein
189224_s_at	F42H11.2	lem-3	Ankyrin repeat
180002_at	T02G5.1
183575_at	T14A8.2
180445_at	ZC404.2
174844_at	F40F12.5a
188085_s_at	R09H10.4	ptr-14	Predicted membrane protein (patched superfamily)
179315_at	C50F4.4
172729_x_at	F11G11.12	col-73	Collagens (type IV and type XIII), and related proteins
174592_s_at	ZK593.5	dnc-1	Microtubule-associated protein dynactin DCTN1/Glued
173314_at	Y48G8AL.1		E3 ubiquitin protein ligase
176740_at	M04F3.2		Unnamed protein
190341_at	C27B7.1a	spr-2	DNA replication factor/protein phosphatase inhibitor SET/SPR-2
178163_at	B0250.2
180047_at	Y40B1B.8		Mitochondrial carrier protein
191163_at	T02E9.1		7 transmembrane receptor
172064_x_at	K08H10.7	rde-1	Translation initiation factor 2C (eIF-2C) and related proteins
191219_at	Y41C4A.11		Vesicle coat complex COPI, beta' subunit
175490_at	W06H8.5
184150_at	F21F3.1		Peptidylglycine alpha-amidating monooxygenase
186651_at	Y119C1A.1
174432_at	C07G1.5	pqn-9	Membrane trafficking and cell signaling protein HRS, contains VHS and FYVE domains
193729_at	Y45F10B.10	qui-1	WD40 repeat
184907_at	C34D4.14		Predicted hormone receptor interactor
188088_at	F56F3.6	ins-17	Unnamed protein
176316_at	Y71G12B.14	lsm-6	Small nuclear ribonucleoprotein F
174085_s_at	T05E11.1	rps-5	Ribosomal protein S7
174456_at	C06A8.9	glr-4	Glutamate-gated kainate-type ion channel receptor subunit GluR5 and related subunits
176561_at	C52D10.12		Predicted membrane protein, contains two CBS domains
173012_at	W07E11.1		Glutamate synthase
172504_x_at	F59E12.4a		Nuclear pore complex, rNpl4 component (sc Npl4)
189962_at	C15F1.5
187806_s_at	K07E3.4a		Formyltetrahydrofolate synthetase
175452_at	M176.5
188868_at	F14H3.1	srj-10	7-transmembrane olfactory receptor
187202_s_at	EEED8.8	ndx-6	Transient receptor potential-related channel 7
173105_at	C44B7.3		Unnamed protein
186484_at	F45G2.4		Vesicle coat complex COPI, epsilon subunit
173441_s_at	F54C8.3	emb-30
177196_s_at	M88.2		Mitochondrial ribosomal protein S34
182413_at	R13A1.8
173722_at	T06D10.2		Chromatin assembly factor-I
188353_s_at	C05E11.8	flp-12
183207_at	D2096.3		Maltase glucoamylase and related hydrolases, glycosyl hydrolase family 31
185077_at	Y38H6C.13		Uncharacterized protein
192162_at	F58G11.2		RNA helicase
193517_at	R12E2.11		Uridine 5'- monophosphate synthase/orotate phosphoribosyltransferase
178642_at	T03F6.4
184419_at	Y56A3A.14		Predicted transposase
181108_at	F01F1.5	dpf-4	Dipeptidyl aminopeptidase
180089_at	C50F2.8		Calcium/calmodulin-dependent serine protein kinase/membrane-associated guanylate kinase
188998_s_at	C05A9.1	pgp-5	Multidrug/pheromone exporter, ABC superfamily
174989_at	W06B11.2
193809_at	F43G9.12		Transcriptional regulators binding to the GC-rich sequences
188981_at	T10B11.3
184653_at	C43E11.2a		Endonuclease MUS81
181595_at	F57B9.7		Double stranded RNA binding protein
182225_at	F37F2.2		Signal recognition particle, subunit Srp19
189972_at	C33C12.3		Beta-glucocerebrosidase
192423_s_at	ZK809.4	ent-1	Nucleoside transporter
187558_s_at	F38E1.9		Predicted endoplasmic reticulum membrane protein Lec35/MPDU1 involved in monosaccharide-P-dolichol utilization
193527_at	F27D9.1a	unc-18	Vesicle trafficking protein Sec1
186171_at	Y44E3A.1a
173894_s_at	C52E4.4	rpt-1	26S proteasome regulatory complex, ATPase RPT1
184574_at	Y54G11B.1		Unnamed protein
193629_at	F52F12.7		MLN, STAR and related lipid-binding proteins
178907_at	K04C1.1	srg-37	Predicted membrane protein
175069_at	Y80D3A.10
184003_s_at	C09F12.1	clc-1	Unnamed protein
184684_at	Y53F4B.27
173241_at	C11G6.4	nhr-28	Hormone receptors
192904_at	R07B5.9
174201_s_at	Y119C1B.5		E3 ubiquitin ligase
178790_at	F47B8.3		Glutaredoxin-related protein
183757_at	ZK402.5		Uncharacterized protein
182067_at	T23B3.3		Uncharacterized conserved protein
176091_s_at	C50C3.6	prp-8	U5 snRNP spliceosome subunit
179534_s_at	T23F1.5		Cuticulin precursor
193619_at	F45G2.6	trf-1	TNF receptor-associated factor
176888_at	Y73E7A.4		Unnamed protein
189785_at	C56A3.6		Ca2+ binding protein, contains EF-hand motifs
189161_at	R07E5.2		Alkyl hydroperoxide reductase, thiol specific antioxidant and related enzymes
173717_s_at	C26H9A.1	vha-7	Vacuolar H+-ATPase V0 sector, subunit a
178196_at	F14F8.6	srw-44	7-transmembrane olfactory receptor
192567_at	F11A10.7		RRM domain
192359_s_at	K08E7.7	cul-6	Cullins
190164_s_at	F38A5.13	dnj-11	Zuotin and related molecular chaperones (DnaJ superfamily), contains DNA-binding domains
187543_s_at	T17E9.2a		N-myristoyl transferase
189639_at	B0035.14	dnj-1	Molecular chaperone (DnaJ superfamily)
193679_s_at	H01A20.1	nhr-3	Hormone receptors
189020_at	Y47G6A.8	crn-1	5'-3' exonuclease
178192_at	F54C9.9		KRR1-interacting protein involved in 40S ribosome biogenesis
192694_s_at	R08A2.2		Serine/threonine specific protein phosphatase PP1, catalytic subunit
186568_s_at	Y102A5C.13		Uncharacterized protein
175656_at	F57F5.5	pkc-1	Serine/threonine protein kinase
193053_at	F54C9.10	arl-1	GTP-binding ADP-ribosylation factor-like protein ARL1
178247_at	F27D4.2
183793_at	Y39B6A.43a		Unnamed protein
173845_at	T24H10.3	dnj-23	Molecular chaperone (DnaJ superfamily)
190419_s_at	F47G9.1		emp24/gp25L/p24 family of membrane trafficking proteins
172583_x_at	F54D10.2		Uncharacterized protein
187959_s_at	C16E9.4a	inx-1	Innexin-type channels
191444_at	F58G4.5	str-129	7-transmembrane olfactory receptor
193810_at	F59D12.1		7 transmembrane receptor
180043_at	F54C4.4
177948_at	F44A6.3
179341_at	F15D4.2
191639_s_at	Y45G12B.1		NADH-ubiquinone oxidoreductase, NDUFS1/75 kDa subunit
188768_at	Y55D9A.1a		Guanine nucleotide exchange factor EFA6
186581_at	Y116F11A.6
174691_at	F28C1.3a
178769_at	B0019.3
175469_s_at	Y71F9AL.13a	rpl-1	60S ribosomal protein L10A
191423_s_at	R11A8.5		Glutathione S-transferase-related protein
187492_at	C02F5.4		Regulator of nuclear mRNA
185911_at	F56C9.10a		WD40 repeat protein
185071_at	F26D11.2
180232_at	M02B7.5		Predicted guanine nucleotide exchange factor, contains Sec7 domain
188156_at	C52A10.1		Carboxylesterase and related proteins
180444_s_at	ZC477.5
191871_s_at	K01D12.11		Failed axon connections (fax) protein/glutathione S-transferase-like protein
173810_at	F13E6.1		Coiled-coil protein TPD52
176660_s_at	B0207.12b	avr-14	Ligand-gated ion channel
191748_at	C28G1.1	ubc-23	Ubiquitin-protein ligase
173226_s_at	Y87G2A.4	rab-27	GTPase Rab27, small G protein superfamily
182205_s_at	F53B3.1		Zn-finger
173443_s_at	F57B10.12	mei-2	Unnamed protein
189934_at	Y57G11C.3		6-phosphogluconolactonase - like protein
172659_x_at	T23F2.5		Stress responsive protein
175340_at	F28B12.2
183611_at	C06A5.4		Unnamed protein
189708_at	ZC13.1a		Uncharacterized conserved protein
174181_s_at	F22B5.9	frs-2	Phenylalanyl-tRNA synthetase beta subunit
192597_at	ZC196.7	glr-5	Glutamate-gated kainate-type ion channel receptor subunit GluR5 and related subunits
178342_s_at	T20D3.9		Uncharacterized conserved protein
185440_s_at	ZK973.10	lpd-5	NADH:ubiquinone oxidoreductase, NDUFS4/18 kDa subunit
173513_s_at	C18E9.3a	pqn-14	Unnamed protein
174992_at	ZC123.3
190990_at	K04G2.2		Predicted alpha/beta hydrolase
173325_s_at	Y47G6A.6		Histone acetyltransferase SAGA/ADA, catalytic subunit PCAF/GCN5 and related proteins
191870_s_at	T13C2.6a		Low-density lipoprotein receptors containing Ca2+-binding EGF-like domains
187830_s_at	C43E11.6a	nab-1	Protein phosphatase 1 binding protein spinophilin/neurabin II
183247_at	C26F1.3
192464_at	ZK287.6
189203_at	F40A3.5		Epidermal growth factor receptor EGFR and related tyrosine kinases
188054_at	B0464.4	bre-3	Unnamed protein
193115_s_at	C16A3.10a		Ornithine aminotransferase
174693_at	F25H5.4	eft-2	Elongation factor 2
180687_at	K10B3.5		Unnamed protein
179266_at	F15D4.5		Unnamed protein
173683_s_at	F09G2.8		Predicted phospholipase D
187707_at	F57C9.1a		Pyridoxal/pyridoxine/pyridoxamine kinase
172749_x_at	W04G5.1		Transposase
172856_x_at	R12E2.10		Protein tyrosine phosphatase
173220_s_at	C47B2.5	eif-6	Translation initiation factor 6 (eIF-6)
191206_s_at	T02E9.3		7 transmembrane receptor
177730_s_at	C53A5.1
191285_at	ZK678.1	lin-15A	Unnamed protein
192977_s_at	C27H6.2		DNA helicase, TBP-interacting protein
181164_at	C37H5.3a		Predicted hydrolase/acyltransferase (alpha/beta hydrolase superfamily)
185977_s_at	C02B10.2
180707_at	F55H12.4		Unnamed protein
192381_at	R06C7.9		Zn-finger
177136_at	Y38C1AA.2	csn-3	COP9 signalosome, subunit CSN3
192941_at	K08D10.4	rnp-2	Spliceosomal protein snRNP-U1A/U2B
173290_at	Y67D2.3		Uncharacterized conserved protein containing CDGSH-type Zn-finger
185234_s_at	K02F3.10		Uncharacterized conserved protein
190160_at	B0250.7		60s ribosomal protein L2/L8
182696_s_at	K03B4.7a
192469_at	C06B3.4	stdh-1	17 beta-hydroxysteroid dehydrogenase type 3, HSD17B3
173413_at	Y73B6A.5a
192078_at	F32B6.2		3-Methylcrotonyl-CoA carboxylase, biotin-containing subunit/Propionyl-CoA carboxylase, alpha chain/Acetyl-CoA carboxylase, biotin carboxylase subunit
184953_at	Y113G7B.3		Uncharacterized protein
173329_s_at	T01C3.6	rps-16	40S ribosomal protein S16
173851_at	C06E7.3a		S-adenosylmethionine synthetase
177354_at	CD4.5
187807_at	C17H11.6a		Predicted E3 ubiquitin ligase
175862_at	Y69A2AR.1a
192061_at	F57B7.2		Defense-related protein containing SCP domain
176948_s_at	Y48G1C.6		DNA-binding centromere protein B (CENP-B)
188927_at	C02F5.11	tsp-2	Tetraspanin family integral membrane protein
178923_at	C01H6.3
186594_at	F45C12.16		Predicted receptor
181127_s_at	C16A3.8		KEKE-like motif-containing transcription regulator (Rlr1)/suppressor of sin4
176919_at	Y48G1C.1
194077_s_at	ZK637.8a	unc-32
172991_at	C45B2.7	ptr-4	Predicted membrane protein (patched superfamily)
189984_s_at	T07C12.9		Phenylethanolamine N-methyltransferase/indolethylamine N-methyltransferase/nicotinamide N-methyltransferase
189125_s_at	R11G1.6a
186119_s_at	R12C12.8a		Vacuolar protein sorting-associated protein
174207_s_at	C25D7.10
193542_at	T06C12.7	nhr-84	Hormone receptors
190979_at	F37B1.2	gst-12	Glutathione S-transferase
192384_s_at	F56B3.9
175154_s_at	C11D2.4		Cobyrinic acid a,c-diamide synthase
186242_at	T24A6.10		Unnamed protein
193275_at	F20D1.7		Leucine rich repeat
177439_s_at	F58D5.2a
186879_s_at	C43E11.10	cdc-6	Pre-initiation complex, subunit CDC6, AAA+ superfamily ATPase
183468_s_at	C26B2.1		Dynactin, subunit p62
179212_at	T01G5.3	srj-27	7-transmembrane olfactory receptor
176506_s_at	Y102A11A.8
177583_at	T22C8.8	vab-9	Brain cell membrane protein 1 (BCMP1)
175736_at	R06A10.2
182673_at	T23F2.2a
174618_at	C37H5.8
175797_at	R31.1	sma-1	Beta-spectrin
193478_s_at	C56G7.1	mlc-4	Myosin regulatory light chain, EF-Hand protein superfamily
192720_at	K07G5.2	xpa-1	DNA excision repair protein XPA/XPAC/RAD14
177417_at	F15A4.2		Unnamed protein
185283_at	C40A11.3		Polymerase delta-interacting protein PDIP1 and related proteins, contain BTB/POZ domain
174576_at	C39E6.1
176211_s_at	F42H10.7
191464_s_at	Y51H1A.5	hda-6	Histone deacetylase complex, catalytic component HDA1
176954_at	Y48G9A.3		Protein containing adaptin N-terminal region
187954_s_at	F52D10.3a	ftt-2	Multifunctional chaperone (14-3-3 family)
173961_s_at	W02F12.4a
187148_at	Y97E10B.6	srx-11	Integral membrane O-acyltransferase
173185_s_at	D1043.1		Uncharacterized conserved protein
174477_at	T22C1.2		Globins and related hemoproteins
179923_at	C23H3.3		Transcription coactivator complex, P50 component (LigT RNA ligase/phosphodiesterase family)
184595_s_at	C26E6.11		Unnamed protein
173671_at	F33D4.4		Fatty acid desaturase
172160_x_at	F57G4.3		Uncharacterized protein
185371_at	F38H12.5
192691_s_at	R11D1.11	dhs-21	Diacetyl reductase/L-xylulose reductase
175062_at	F42A6.9		Rab6 GTPase-interacting protein involved in endosome-to-TGN transport
188299_at	Y71F9B.5	lin-17	Smoothened and related G-protein-coupled receptors
183208_at	F34D10.3
181152_at	T08A9.7	spp-3	Prosaposin
181010_s_at	K04G7.3	ogt-1	O-linked N-acetylglucosamine transferase OGT
173076_s_at	T20F7.6
191976_at	K02F2.6	ser-3	7 transmembrane receptor
172154_x_at	Y48G1BM.H
186987_at	Y39A3CR.3		Predicted calmodulin-binding protein
193468_at	F30F8.8	taf-5	Transcription initiation factor TFIID, subunit TAF5 (also component of histone acetyltransferase SAGA)
178876_at	F56A8.5		Uncharacterized protein
174015_at	W02B12.9		Mitochondrial carrier protein MRS3/4
173130_s_at	C56C10.10		Aryl-hydrocarbon receptor-interacting protein
185948_at	F45F2.11		Unnamed protein
174505_at	T28C6.7
172848_x_at	F54D8.2		Cytochrome c oxidase, subunit VIa/COX13
192608_at	Y38H8A.5		Zn-finger
173259_at	Y37E3.17
173306_s_at	C04G2.6	dis-3	Exosomal 3'-5' exoribonuclease complex, subunit Rrp44/Dis3
192446_s_at	W04G3.5		Phosphoribosylpyrophosphate synthetase-associated protein
184648_at	F35F11.1
179645_s_at	F56A8.8
173168_s_at	T10G3.6	gut-2	Predicted snRNP core protein
191294_at	ZC373.1		Cystathionine beta-synthase and related enzymes
192820_at	R03D7.6	gst-5	Glutathione S-transferase
172874_x_at	F45F2.12	his-8
187724_s_at	F12A10.2		Serine/threonine kinase (haspin family)
174005_at	T16H12.5		Speckle-type POZ protein SPOP and related proteins with TRAF, MATH and BTB/POZ domains
193074_s_at	B0334.8	age-1	Phosphatidylinositol 3-kinase catalytic subunit (p110)
172816_x_at	T04C12.5	act-2	Actin and related proteins
172262_x_at	F35E8.4
188504_at	W02B12.4		Carboxylesterase and related proteins
184109_s_at	F54D5.14		DNA repair protein RAD18 (SMC family protein)
187948_s_at	T01G9.4	npp-2	Nuclear pore complex component (sc Nup85)
193540_s_at	T26H2.9	nhr-79	Hormone receptors
182397_at	C31A11.3		Unnamed protein
192193_at	F43C9.2		Calmodulin and related proteins (EF-Hand superfamily)
191775_s_at	Y32F6A.5		Serine carboxypeptidases
185524_at	F35D11.5		Predicted membrane protein
175293_at	Y18D10A.17
186472_at	R01B10.1	cli-1	Unnamed protein
174539_at	C14F5.4		Sideroflexin
175648_at	W10D5.1
176077_at	Y41D4B.11
192759_at	ZC302.2		WD40 repeat-containing protein
173889_s_at	R06C1.2		Polyprenyl synthetase
177698_s_at	T23G4.3		Unnamed protein
173658_at	F15A8.6		Carboxylesterase and related proteins
190343_at	Y37E11B.1		Zn-finger
184337_at	M01E10.3		Cysteine rich domain (CW domain) probably distantly related to the C-type lectin
181979_at	C47D12.2		Proteins containing regions of low-complexity
176575_s_at	ZK370.3a		Actin-binding protein SLA2/Huntingtin-interacting protein Hip1
176453_at	Y39G10AR.6a
187973_s_at	F22E12.4a	egl-9	EGL-Nine (EGLN) protein
184483_at	Y60A3A.19		Uncharacterized conserved protein
176411_s_at	Y71G12B.15	ubc-3	Ubiquitin-protein ligase
187299_at	F48E8.6		Exosomal 3'-5' exoribonuclease complex, subunit Rrp44/Dis3
182509_at	F40F11.2
190612_at	F32H2.2	mdt-31	Transcriptional regulator SOH1
180490_s_at	F58A3.1a	ldb-1	LIM domain binding protein LDB1/NLI/CLIM
175851_s_at	ZK54.1		Permease of the major facilitator superfamily
172045_x_at	C01B10.5	hil-7	Unnamed protein
172042_x_at	T06E4.3	atl-1	Protein kinase of the PI-3 kinase family involved in mitotic growth, DNA repair and meiotic recombination
177365_at	R102.2		Unnamed protein
190140_at	M01A10.1		K-homology type RNA binding proteins
185724_s_at	Y73F8A.25a		Uncharacterized conserved protein
187944_at	C18D1.3	flp-4
179867_at	Y75B8A.8
173272_s_at	Y38C9A.1
188415_at	F49C12.8	rpn-7	26S proteasome regulatory complex, subunit RPN7/PSMD6
176952_at	Y105E8A.11		BolA (bacterial stress-induced morphogen)-related protein
173222_s_at	ZC155.1	nex-1	Annexin
187393_at	B0361.4
188444_at	Y46H3A.2	hsp-16.41	Alpha crystallins
179605_s_at	B0491.6
185650_at	Y75B8A.34		Unnamed protein
190506_s_at	Y47G6A.20a	rnp-6	Polypyrimidine tract-binding protein PUF60 (RRM superfamily)
179123_at	B0391.5		Uncharacterized protein
180240_at	T23F4.2
178272_at	E03G2.1		Unnamed protein
181375_at	K09F6.4		Protein tyrosine phosphatase, contains WSN domain
185383_at	C41D11.3		Uncharacterized conserved protein (tumor-suppressor AXUD1 in humans)
172676_x_at	M03A1.4
180535_at	C03G5.7	flp-5
192130_at	ZK856.10		DNA-directed RNA polymerase subunit E'
173243_s_at	D1007.12	rpl-24.1	60s ribosomal protein L24
178732_at	K07A1.1
177808_at	R11H6.4
189562_at	F53H8.2	arr-1	Arrestin
172890_x_at	W09C5.6a	rpl-31	60S ribosomal protein L31
190785_s_at	K12D12.1		DNA topoisomerase type II
177385_at	DC2.4
184022_s_at	C48E7.6		Proteoglycan
187304_s_at	C37C3.8a
188407_at	C27H5.1	pdl-1	cGMP-phosphodiesterase, delta subunit
183358_at	C15H9.5		G protein-coupled seven transmembrane receptor
182495_at	Y37H2A.5		Uncharacterized protein
179069_at	C08E8.4		Predicted riboflavin biosynthesis protein
183072_at	F55D12.1
179523_at	F59A2.5
180195_at	T22F3.2a		Ubiquitin carboxyl-terminal hydrolase
194176_x_at	Y48G1BL.3	puf-10	Translational repressor Pumilio/PUF3 and related RNA-binding proteins (Puf superfamily)
174721_at	F18C12.2a
175435_s_at	Y74C9A.3		Hydroxyindole-O-methyltransferase and related SAM-dependent methyltransferases
181748_at	F34D6.4		Histone H3 (Lys9) methyltransferase SUV39H1/Clr4, required for transcriptional silencing
183307_at	F16B12.6		Unnamed protein
185956_at	Y71H2B.5		Uncharacterized conserved protein with similarity to predicted ATPase of the PP-loop superfamily
188956_at	C27D6.4a		CREB/ATF family transcription factor
193554_s_at	F11H8.4a	cyk-1
177005_at	Y94H6A.4
174740_s_at	T10B11.2		Ceramide kinase
193039_s_at	K05C4.1	pbs-5	20S proteasome, regulatory subunit beta type PSMB5/PSMB8/PRE2
173016_s_at	R10A10.2		SCF ubiquitin ligase, Rbx1 component
175156_at	F37A8.5
181303_at	C33A12.3		Unnamed protein
182994_s_at	F49E8.7
173742_at	R05F9.10		TPR repeat-containing protein
174778_s_at	ZC334.5		ZYG-1-like serine/threonine protein kinases
174161_at	K04B12.2
181632_at	B0281.3		Predicted E3 ubiquitin ligase
174799_at	T19E7.2a
172717_x_at	F08B12.3a	slo-2	K+ channel subunit
193276_at	Y54G11A.10	lin-7	Receptor targeting protein Lin-7
177052_s_at	Y42H9AR.3		FYVE finger-containing protein
182166_at	C44C1.1
192003_s_at	K11G12.5		Mitochondrial oxoglutarate/malate carrier proteins
175243_at	T21H3.5
183420_at	C33H5.8
192832_s_at	T01H3.1		Vacuolar H+-ATPase V0 sector, subunit c''
183741_s_at	Y73F4A.1		Unnamed protein
184289_at	F22H10.3
187083_at	Y57A10A.16		Transport protein particle (TRAPP) complex subunit
188034_s_at	ZK377.2a	sax-3	Axon guidance receptor Dscam
186386_s_at	VF36H2L.1	aph-1	Predicted membrane protein
174270_s_at	F23F1.1		CCAAT-binding factor, subunit C (HAP5)
191974_at	F55A3.6		Nucleoside diphosphate kinase
192087_at	ZK470.5a	tag-22	Adaptor protein NCK/Dock, contains SH2 and SH3 domains
176038_at	Y41D4B.4
186905_s_at	Y62E10A.10		Uncharacterized conserved protein
180980_at	F52B11.1		Uncharacterized PHD Zn-finger protein
184779_at	T27A10.2
193254_s_at	R160.1a	dpy-23	Adaptor complexes medium subunit family
187770_s_at	F25B5.3a		Uncharacterized conserved protein
173036_s_at	F21F8.7	asp-6	Aspartyl protease
186058_at	F57B10.5		emp24/gp25L/p24 family of membrane trafficking proteins
185159_at	F59E11.1	srx-1	Integral membrane O-acyltransferase
181727_at	B0041.3		Predicted peptidoglycan-binding protein, contains LysM domain
191877_at	C10F3.3	acy-2	Adenylate/guanylate cyclase
187542_s_at	T01G9.2a		Uncharacterized conserved protein
187184_s_at	F56D2.6a		mRNA splicing factor ATP-dependent RNA helicase
173023_at	Y54F10BM.9		Uncharacterized protein
177384_s_at	R166.2		Transmembrane protein
173481_at	Y41E3.1		Unnamed protein
191795_s_at	F14B4.3		RNA polymerase I, second largest subunit
190643_at	H37N21.1		Protein kinase
187622_s_at	B0495.10a		Copine
190180_at	F39B2.5		Cytokine-inducible SH2 protein
194111_at	ZK1320.6	arc-1	GTP-binding ADP-ribosylation factor Arf1
174386_at	C35C5.6
173261_s_at	B0507.1		von Willebrand factor and related coagulation proteins
188872_at	F23B2.6	aly-2	RRM motif-containing protein
186083_at	K08F11.1
191555_s_at	F58B3.5	mrs-1	Methionyl-tRNA synthetase
181106_at	F36H9.6		7-transmembrane receptor
183795_s_at	T25D3.2		Uncharacterized conserved protein (melanoma antigen P15)
193198_s_at	T08B2.10	rps-17	40S ribosomal protein S17
190350_at	ZK632.2		Anion exchanger adaptor protein Kanadaptin, contains FHA domain
180225_at	K03B4.1
186072_s_at	R08F11.4		SAM-dependent methyltransferases
191585_at	F58E6.10	unc-42	Transcription factor, contains HOX domain
188569_at	F44F4.13	sra-11	Sra family integral membrane protein
185887_at	Y81B9A.1		Unnamed protein
183709_at	T23G11.7		UV radiation resistance associated protein
190476_at	C34C12.3		Serine/threonine specific protein phosphatase involved in cell cycle control, PP2A-related
175678_at	R13H8.1a
188032_at	R07A4.2
191571_s_at	ZK682.2		Permease of the major facilitator superfamily
178747_at	M02B1.3		Uncharacterized conserved protein
185738_at	Y50E8A.11		Unnamed protein
179823_at	F10G7.1	tag-151	Uncharacterized conserved protein
182973_at	C27D6.6	srb-5	Sra family integral membrane protein
181695_at	C49G7.7		Unnamed protein
187161_s_at	R107.5a		Unnamed protein
184932_at	R11G11.3		Serpin
173425_at	F46E10.9	dpy-11	Thiol-disulfide isomerase and thioredoxin
192541_s_at	C26B2.3a	nhr-31	Hormone receptors
173068_at	T10H9.2	scd-2	Protein tyrosine kinase
173820_s_at	K07C5.5		Soluble epoxide hydrolase
192137_at	C05C8.3	fkb-3	FKBP-type peptidyl-prolyl cis-trans isomerase
193666_at	M106.5	cap-2	F-actin capping protein, beta subunit
172631_x_at	Y25C1A.7a		Uncharacterized conserved protein
190911_at	F25B4.7		Mitochondrial ADP/ATP carrier proteins
180181_at	T05B4.9		Secreted surface protein
176816_at	Y10G11A.B
173106_at	Y37E3.5		GTP-binding ADP-ribosylation factor-like protein ARL3
190300_s_at	F22B5.2	eif-3.G	Translation initiation factor 3, subunit g (eIF-3g)
174242_s_at	T27F6.5	prs-2	Prolyl-tRNA synthetase
189777_at	C49H3.8		Actin and related proteins
175915_at	F41B4.2a
177043_at	Y34B4A.3	hst-6	Heparan sulfate 6-O-sulfotransferase
173576_at	ZK180.5a
193988_at	D2085.4		E3 ubiquitin protein ligase
185402_at	W02C12.2
179781_at	C09E7.4		Unnamed protein
181935_s_at	C14C10.3
187608_s_at	Y55F3AM.10		Predicted hydrolase (alpha/beta superfamily)
175652_at	T26E3.3
183767_at	M02E1.1		Unnamed protein
185188_at	C32H11.13		Uncharacterized protein
179789_at	F10D2.3		Sre G protein-coupled chemoreceptor
189467_at	F09E5.15	tag-56	Alkyl hydroperoxide reductase, thiol specific antioxidant and related enzymes
172602_x_at	B0393.8		Unnamed protein
181373_at	F52C6.2		Ubiquitin and ubiquitin-like proteins
180307_at	F58H7.5
181189_s_at	C26E6.8	ula-1	NEDD8-activating complex, APP-BP1/UBA5 component
182256_at	F45E1.1
176470_at	Y54F10AM.5		NADH:ubiquinone oxidoreductase, NDUFA8/PGIV/19 kDa subunit
175162_s_at	C08F1.10		Predicted membrane protein
172952_s_at	C29A12.1
174752_at	Y39A3CL.1
175713_at	F59E12.2
177822_s_at	F16D3.2	rsd-6
176467_at	Y102A11A.2
178025_s_at	W09C5.1		Uncharacterized conserved protein related to ribosomal protein S8E
173410_s_at	Y87G2A.1
172431_x_at	ZC412.7		Unnamed protein
178830_at	B0001.1		Unnamed protein
173470_s_at	H19N07.4		Sterol O-acyltransferase/Diacylglycerol O-acyltransferase
178012_at	F10A3.8	str-97	7-transmembrane olfactory receptor
176249_at	Y82E9BL.15		Uncharacterized protein
193945_at	F17H10.3		Sorting nexin protein SNX27
194185_x_at	C25H3.9a		NADH:ubiquinone oxidoreductase, NDUFB5/SGDH subunit
175715_s_at	C12D12.2a	glt-1	Glutamate/aspartate and neutral amino acid transporters
184540_at	Y73F8A.19	tag-64	Copine
191947_at	T22D1.12		7 transmembrane receptor
174929_at	T04C10.2
174596_at	Y42H9AR.4
178999_at	T03F7.4	srh-47	Predicted olfactory G-protein coupled receptor
192297_s_at	B0035.3		Hismacro and SEC14 domain-containing proteins
176483_at	Y54F10AM.4a	ceh-44	Transcription factor/CCAAT displacement protein CDP1
175590_s_at	C27A2.6	dsh-2	Dishevelled 3 and related proteins
175313_at	C17E4.10
174317_at	F53C11.4
181429_at	C37H5.5		Protein involved in the nuclear export of pre-ribosomes
182677_at	K07E3.2
181541_at	W02D7.6		C2H2-type Zn-finger
184992_at	C33E10.1
188357_at	Y77E11A.4	jtr-1	Transmembrane protein
176150_at	Y50D4A.1
191411_at	T24A6.6	str-260	7-transmembrane olfactory receptor
186419_at	T09E11.11		Galactosyltransferases
189427_at	ZK1307.9		C2C2-type Zn-finger protein
173465_at	Y39H10A.7a	chk-1	Checkpoint kinase and related serine/threonine protein kinases
191048_at	T04A8.11		Mitochondrial ribosomal protein L16
187112_s_at	Y57G11C.32
187013_at	Y77E11A.2		Predicted kinase
186146_s_at	Y37D8A.11
186045_at	Y44E3A.5
180128_at	Y51H4A.8
181590_at	K02A6.1
176374_at	Y22D7AL.6
175573_s_at	B0273.2
189326_at	Y49C4A.6	srj-53	7-transmembrane olfactory receptor
188643_s_at	C28H8.12	dnc-2	Putative dynamitin
179368_at	W06H3.1		Mitochondrial inner membrane protein (mitofilin)
178922_at	T28F4.5		Unnamed protein
177324_s_at	F31E3.1	ceh-20	Transcription factor PBX and related HOX domain proteins
178690_s_at	F33E2.5		C-type lectin
173000_s_at	JC8.2		WD40 repeat-containing protein
184146_s_at	B0336.6		Abl interactor ABI-1, contains SH3 domain
193639_at	F59F4.4	acl-1	1-acyl-sn-glycerol-3-phosphate acyltransferase
182939_at	F38A5.8		Unnamed protein
178348_s_at	W09C5.8		Cytochrome c oxidase, subunit IV/COX5b
189425_s_at	ZK507.6		G2/Mitotic-specific cyclin A
172558_s_at	C33H5.17		Predicted RNA-processing protein, contains G-patch domain
174847_at	C26C6.5
188830_at	T13F3.1	str-183	7-transmembrane olfactory receptor
178969_at	F21A3.7		Acetylcholine receptor
187648_s_at	C04A2.7a	dnj-5
174872_s_at	ZK418.4	lin-37
173908_at	R07E4.4	mig-23	Nucleoside phosphatase
192875_s_at	F08B4.7		U1 snRNP-specific protein C
175316_s_at	F53E2.1		LisH motif-containing protein
174062_s_at	ZK632.9		DNA-binding nuclear protein p8
182513_at	F08F1.8	tth-1	Thymosin beta
194028_s_at	K02B12.1	ceh-6	Transcription factor OCT-1, contains POU and HOX domains
193434_s_at	T22F3.4	rpl-11.1	60S ribosomal protein L11
173978_at	C32D5.5		Histone tail methylase
184331_at	F54D11.2		Predicted alpha/beta hydrolase
180483_at	W02D7.8
193806_s_at	R186.3		Signal recognition particle receptor, beta subunit (small G protein superfamily)
180042_at	C34C12.2
190661_s_at	C07A9.5		Ca2+-binding actin-bundling protein (spectrin), alpha chain (EF-Hand protein superfamily)
174770_at	T17H7.4a
184973_at	C34D4.13
192803_at	C01G6.4		Predicted E3 ubiquitin ligase
190484_at	Y45F3A.3		Very-long-chain acyl-CoA dehydrogenase
182335_at	F17A2.13
177429_s_at	F54E4.3
188063_s_at	M28.6		Predicted esterase
187818_s_at	F26H11.2a		Nucleosome remodeling factor, subunit NURF301/BPTF
187511_s_at	B0495.8a		Spliceosome subunit
181251_at	M03A1.6a		Phosphatidic acid-preferring phospholipase A1, contains DDHD domain
186854_s_at	Y59E9AL.4		Xanthine/uracil transporters
183246_at	F55D1.2
172092_s_at	T08D2.8		RNA helicase
183258_at	F38B6.2		Unnamed protein
176098_s_at	F44B9.5		Predicted phosphate acyltransferase, contains PlsC domain
174876_at	Y69A2AR.7a		Uncharacterized conserved protein
191561_s_at	R11A5.1a	apt-6	Vesicle coat complex AP-3, beta subunit
174574_at	M106.4
194159_s_at	Y51F10.7
175177_s_at	C28C12.9a	gei-9	Very-long-chain acyl-CoA dehydrogenase
189361_s_at	T26C5.3a		Acetyl-CoA transporter
194153_at	Y102A5D
189642_at	B0238.10		N-acetyltransferase
173296_at	K07E12.1a
184819_s_at	Y66H1B.2
191977_at	Y87G2A.8a
172910_at	C26F1.9	rpl-39	60s ribosomal protein L39
188555_s_at	F14D12.4	mec-2	Prohibitins and stomatins of the PID superfamily
182837_s_at	W10D5.3A	gei-17	Zn-finger transcription factor
192483_at	Y43F4A.1a		Leishmanolysin-like peptidase (Peptidase M8 family)
180803_at	Y61B8B.1	sri-70	Predicted olfactory G-protein coupled receptor
184212_s_at	C56C10.3		Protein involved in glucose derepression and pre-vacuolar endosome protein sorting
173951_s_at	Y106G6H.5		Dimethylglycine dehydrogenase precursor
185165_s_at	F09E5.10		Uncharacterized protein
194070_at	F22D6.1	kin-14	Protein tyrosine kinase
180547_at	F09B12.2		DHHC-type Zn-finger proteins
190626_s_at	ZK829.4		Glutamate/leucine/phenylalanine/valine dehydrogenases
188137_s_at	F27C1.7a
187171_s_at	Y110A7A.10	aap-1	Adaptor for phosphoinositide 3-kinase
172524_x_at	M01B12.1		Reverse transcriptase
176142_at	Y58A7A.6		Globins and related hemoproteins
182135_at	ZK867.2		Glutamate-gated kainate-type ion channel receptor subunit GluR5 and related subunits
176180_s_at	K07D4.7a		Putative guanine nucleotide exchange factor TIM
184727_s_at	Y53F4B.15	asc-1	Activating signal cointegrator 1
188617_s_at	K02F2.1a	dpf-3	Dipeptidyl aminopeptidases/acylaminoacyl-peptidases
172932_x_at	ZC101.2a	unc-52	Basement membrane-specific heparan sulfate proteoglycan (HSPG) core protein
194093_s_at	F48E3.1a	gly-12	N-acetylglucosaminyltransferase I
187012_s_at	Y17G7B.18a		Predicted methyltransferase
178525_at	B0284.3
183947_at	K02E7.6		Uncharacterized protein
190337_s_at	F35G12.10	asb-1	Mitochondrial F1F0-ATP synthase, subunit b/ATP4
188932_at	D1054.8		Reductases with broad range of substrate specificities
180733_at	F52H2.3
172763_x_at	T10C6.12	his-3	Histone 2A
191740_s_at	F25H2.5		Nucleoside diphosphate kinase
180968_at	T04C9.1		Oligophrenin-1 and related Rho GTPase-activating proteins
172732_x_at	F55G1.2	his-59	Histones H3 and H4
188862_s_at	C56E6.5		Transporter, ABC superfamily (Breast cancer resistance protein)
186612_at	Y102A5C.19		Uncharacterized protein
184255_at	C46H11.8
173852_s_at	D1054.15	tag-135	Pleiotropic regulator 1
192322_s_at	F13D2.1
176585_at	Y57E12AM.1		Predicted membrane protein
179451_at	F28C1.1		SWAP mRNA splicing regulator
189359_s_at	ZK669.5		GTP-binding protein
173542_at	F47D12.9a		WD40 repeat protein
187078_at	Y45F10D.11		Unnamed protein
176553_s_at	Y108G3AL.2		Putative RNA binding protein
188272_at	ZK637.5		Putative arsenite-translocating ATPase
186341_at	Y71D11A.5		Ligand-gated ion channel
187523_s_at	H06H21.10a		P-type ATPase
182952_at	F35G12.5
188328_at	C37H5.1	nex-4	Annexin
184468_at	Y102A5C.4		Uncharacterized protein
190986_at	R05D7.4		Predicted alpha/beta hydrolase
181890_at	C55B6.4
189914_s_at	R08C7.3		Histone 2A
183548_at	C50F7.6		Uncharacterized conserved protein
194047_s_at	ZK792.5		Predicted RNA-binding protein, contains Pumilio domains
173331_s_at	F37C12.4	rpl-36	60S ribosomal protein L36
193338_at	C18E3.8	hop-1	Presenilin
184369_s_at	T22D1.10		DNA helicase TIP49, TBP-interacting protein
189866_s_at	B0496.8		LIM domain
181007_at	F53A9.7		Unnamed protein
172831_x_at	Y11D7A.6		Reverse transcriptase
187345_at	Y57E12AL.1a		Tumor differentially expressed (TDE) protein
180668_at	F56C3.7
177309_at	Y37E11AM.1		DEAH-box RNA helicase
183896_at	Y39A1A.7		Unnamed protein
188120_at	ZK1248.3a	ehs-1	Synaptic vesicle protein EHS-1 and related EH domain proteins
190429_at	R09H10.3		Transthyretin and related proteins
186098_s_at	K07F5.13a	npp-1	Nuclear pore complex, p54 component (sc Nup57)
192800_s_at	F39B2.6	rps-26	40s ribosomal protein S26
190919_at	T24H10.6		Dynein-associated protein Roadblock
187993_at	B0336.8	lgg-3	Protein conjugation factor involved in autophagy
172753_x_at	F55C10.3	col-155	Collagens (type IV and type XIII), and related proteins
192877_at	F36A2.6	rps-15	40S ribosomal protein S15
189363_at	T28D9.2a	rsp-5
186828_at	Y105C5A.17		Unnamed protein
178458_at	C31C9.3		Uncharacterized protein
176535_at	Y39G10AR.15		Unnamed protein
185147_at	W09G10.3		Ca2+ sensor (EF-Hand superfamily)
189994_at	C23G10.4b	rpn-2	26S proteasome regulatory complex, subunit RPN2/PSMD1
191013_s_at	T02G5.8	kat-1	Acetyl-CoA acetyltransferase
173738_at	F47B10.8
180250_at	Y63D3A.7		NADH:ubiquinone oxidoreductase NDUFA2/B8 subunit
175214_at	C33D9.6
181646_at	T24H7.4
184614_s_at	T26C11.4
173997_s_at	F30A10.5	stl-1	Prohibitins and stomatins of the PID superfamily
182100_s_at	C13B7.4	srd-71	Chemoreceptor/7TM receptor
183065_at	C04F5.8
193731_s_at	T14G11.3		Mitochondrial inner membrane protein (mitofilin)
187632_at	ZK1236.3
179554_at	F44F4.1
178839_s_at	B0240.4		Uncharacterized conserved protein
187113_at	Y71H2B.10	apt-3
178727_s_at	F54D5.9
173255_at	Y37E3.7	rpa-1	60s acidic ribosomal protein P1
183509_at	F45H10.2		Ubiquinol cytochrome c reductase, subunit QCR8
189122_s_at	B0414.7	mtk-1	MEKK and related serine/threonine protein kinases
193735_at	B0334.6
191727_at	D1022.1	ubc-6	Non-canonical ubiquitin conjugating enzyme 1
188620_s_at	Y2H9A.1	mes-4	Transcription factor NSD1 and related SET domain proteins
182041_s_at	T10H9.3		SNARE protein Syntaxin 18/UFE1
180537_s_at	F18C5.10		Unnamed protein
193114_at	C48C5.1		7 transmembrane receptor
174804_at	T07D3.7
187629_at	C35D10.4	coq-8	ABC (ATP binding cassette) 1 protein
181948_at	F58A6.6		Sra family integral membrane protein
192226_s_at	H15N14.2	nsf-1	AAA+-type ATPase
184535_s_at	T23B12.4		Glucose-repressible protein and related proteins
179226_at	C06B3.7		Unnamed protein
192857_s_at	ZC84.4		7 transmembrane receptor
183822_s_at	F10E7.2
174337_at	K08E5.2
176834_at	Y40B10A.1	lbp-9	Fatty acid-binding protein FABP
176922_s_at	Y48G9A.10
188095_at	T14A8.1	ric-3	Unnamed protein
189770_at	F57B9.1		Pyridoxamine-phosphate oxidase
192201_at	F36H1.1	fkb-1	FKBP-type peptidyl-prolyl cis-trans isomerase
188535_s_at	F57B9.6	inf-1	Translation initiation factor 4F, helicase subunit (eIF-4A) and related helicases
175343_at	T07A9.13
184578_at	Y106G6A.2		Predicted coiled-coil protein
184346_at	C17H12.1		Cytoplasmic dynein intermediate chain
187780_at	W07B8.3
189059_s_at	F26A1.8		Unnamed protein
186739_at	Y105C5B.20		Unnamed protein
174431_s_at	C31E10.8		Ypt/Rab GTPase activating protein
193321_at	R04E5.10a	ifd-1	Nuclear envelope protein lamin, intermediate filament superfamily
184246_s_at	C41D11.2	eif-3.H	Translation initiation factor 3, subunit h (eIF-3h)
183714_at	F42G9.4
186973_at	R08D7.2		Uncharacterized conserved protein
190873_at	B0252.4	cyp-10
190769_at	F55B12.4		tRNA nucleotidyltransferase/poly(A) polymerase
177699_at	K04G2.6		Uncharacterized conserved protein
175373_s_at	F59B2.7	rab-6.1	GTPase Rab6/YPT6/Ryh1, small G protein superfamily
190677_at	C18F3.2	sax-7
174529_at	H28G03.1a
172035_x_at	C06C6.5	nhr-50	Hormone receptors
186277_at	C50E10.4	sop-2	Unnamed protein
187208_at	K07B1.2	coq-6	Monooxygenase involved in coenzyme Q (ubiquinone) biosynthesis
188237_at	Y56A3A.13	nft-1	Carbon-nitrogen hydrolase
182083_at	Y48C3A.4
182541_at	H08J19.1
190162_at	B0250.1	rpl-2	60s ribosomal protein L2/L8
191771_s_at	T08B2.9	frs-1	Phenylalanyl-tRNA synthetase, beta subunit
186115_s_at	T05H4.14	gad-1	Uncharacterized conserved protein, contains WD40 repeat
178513_at	C38D4.7
172228_x_at	R11A5.5		Unnamed protein
187864_at	M163.4	gfi-3	Unnamed protein
173152_at	Y51F10.10
181918_at	K07H8.3		Subunit of the major N alpha-acetyltransferase
188006_s_at	ZC395.3	toc-1	Putative Zn2+ transporter MSC2 (cation diffusion facilitator superfamily)
191608_s_at	F44E2.6		Predicted pilin-like transcription factor
191144_s_at	K07A12.3	asg-1	Mitochondrial F1F0-ATP synthase, subunit g/ATP20
173429_at	F18H3.5a	cdk-4	Protein kinase PCTAIRE and related kinases
179054_at	C43F9.7
182713_s_at	C49G7.4		Secreted surface protein
188692_at	C50F4.5	his-41	Histone H2B
192223_at	R08B4.2		Transcription factor, contains HOX domain
193782_s_at	T11G6.8		Predicted RNA-binding protein (RRM superfamily)
175743_at	T17E9.1b	kin-18
173334_s_at	Y62E10A.1	rpa-2	60S acidic ribosomal protein P2
172206_x_at	W05H5.2		Unnamed protein
178911_at	T28A8.3		Uncharacterized protein
191008_at	Y71H9A.3	sto-4	Prohibitins and stomatins of the PID superfamily
178967_at	ZC434.7
175751_s_at	F20G4.3	nmy-2	Myosin class II heavy chain
174743_s_at	ZK1248.10		Ypt/Rab GTPase activating protein
176698_at	C06A6.2a
192938_at	H34C03.2		Ubiquitin C-terminal hydrolase
173159_s_at	Y70C5C.6a	nhr-112	Hormone receptors
187313_s_at	Y110A7A.19		Uncharacterized conserved protein
193404_at	C05D9.5	ife-4	Predicted mRNA cap-binding protein related to eIF-4E
180365_at	C48B6.3
178332_s_at	K09E4.4		Alpha-N-acetylglucosaminidase
189513_s_at	T13H5.4		Splicing factor 3a, subunit 3
193126_s_at	C27H6.8		Predicted metal-binding protein
190735_at	F39H11.1		Uncharacterized conserved protein BCNT
189031_at	F44E7.8		Hormone receptors
186709_at	Y111B2A.21		Uncharacterized protein
174894_at	F21A10.2
178987_at	C32A9.1
173291_at	Y82E9BR.3		Mitochondrial F1F0-ATP synthase, subunit c/ATP9/proteolipid
187762_at	C05D11.13		Zn-finger protein and coiled-coil protein
173972_s_at	C15F1.6	art-1	Steroid reductase required for elongation of the very long chain fatty acids
191078_at	F13D2.2		7 transmembrane receptor
173843_s_at	T07A9.3	kgb-1	Jun-N-terminal kinase (JNK)
192906_at	T01H8.5	gon-2	Ca2+/Mg2+-permeable cation channels (LTRPC family)
177952_s_at	K02E2.6
174232_at	T06F4.1a
189652_at	T09F3.2		Mitochondrial carrier protein - Rim2p/Mrs12p
177868_s_at	T28F3.8		Unnamed protein
183597_at	F58E10.4	aip-1	Predicted Zn-finger protein
173485_s_at	B0546.4a		Predicted Yippee-type zinc-binding protein
177191_s_at	3R5.2		Unnamed protein
192013_s_at	E04A4.8	rpl-20	60S ribosomal protein L18A
182008_at	R05D11.6		Transcription factor
185049_at	Y9C12A.1		Uncharacterized conserved protein
173213_s_at	DY3.7
188431_s_at	C14F5.1a		Unnamed protein
179032_at	C08F8.3
191051_at	T21C9.4		Enhancer of rudimentary
174326_s_at	C24A1.2		Transcription factor NERF and related proteins, contain ETS domain
172939_x_at	F37C12.11	rps-21	40S ribosomal protein S21
178605_s_at	C25A1.1		Uncharacterized conserved protein
179595_at	F31D4.1		Exosomal 3'-5' exoribonuclease complex, subunit Rrp42
186449_at	Y46G5A.19		Spermidine synthase
178472_at	K11B4.1		Uncharacterized conserved protein
185797_s_at	ZK1005.1a	pme-5	NAD+ ADP-ribosyltransferase Parp, required for poly-ADP ribosylation of nuclear proteins
193914_at	M05D6.7	gbh-2	Predicted gamma-butyrobetaine,2-oxoglutarate dioxygenase
179459_at	C38D9.1		Uncharacterized protein
192723_at	ZK632.12		FYVE finger containing protein
173959_at	K08H2.1	skr-21	SCF ubiquitin ligase, Skp1 component
174321_s_at	Y73E7A.1		Uncharacterized conserved protein
192751_at	T15B7.16		Ligand-gated ion channel
174049_s_at	ZK856.9		Uncharacterized conserved protein
174179_s_at	Y105E8A.17		DNA methyltransferase 1-associated protein-1
176826_at	Y40B10A.2		O-methyltransferase
175934_at	Y73B3A.U
187495_s_at	F28A10.6		Medium-chain acyl-CoA dehydrogenase
174635_s_at	F48E3.3		UDP-glucose:glycoprotein glucosyltransferase
187982_at	F26D2.2	syp-1	Unnamed protein
192514_at	F21C3.3		Zinc-binding protein of the histidine triad (HIT) family
178039_at	F33H2.7		Predicted histone tail methylase containing SET domain
173257_s_at	Y53F4B
188481_at	F52F12.2	col-64	Collagens (type IV and type XIII), and related proteins
187044_at	K04H4.5
181150_s_at	T22B7.4		Histone acetyltransferase SAGA associated factor SGF29
179494_s_at	B0491.5
186778_at	T10B9.9
178741_at	C25A1.6
174918_at	C06G4.2a	clp-1
179232_at	R07H5.3a
190566_at	T12G3.1		Uncharacterized conserved protein, contains ZZ-type Zn-finger
191009_s_at	Y45F10A.6a		GTPase-activating protein VRP
183518_s_at	F45E10.1a	unc-53
185414_at	R09F10.5
178082_s_at	R160.7	lst-2	FYVE finger-containing proteins
185311_at	K09D9.10	srx-62	7-transmembrane receptor
176728_s_at	M01D7.2	scm-1	Secretory carrier membrane protein
173508_at	C02B10.1		Isovaleryl-CoA dehydrogenase
188633_at	F21H11.3	tbx-2	TBX2 and related T-box transcription factors
173324_s_at	T28D6.6		GTP-binding protein DRG1 (ODN superfamily)
173628_at	Y55F3AM.12
176327_s_at	Y47D7A.5	grl-5	GROUND domains (extracellular cysteine-containing domain sometimes associated with HOG domains)
187556_s_at	T09B4.9		Mitochondrial import inner membrane translocase, subunit TIM44
178416_at	R02D5.4
176956_at	Y48G9A.11		C2H2-type Zn-finger
176544_at	Y71G12B.4		Peptidylglycine alpha-amidating monooxygenase
187971_at	C09G4.5a	mes-6	Transcriptional repressor EED/ESC/FIE, required for transcriptional silencing, WD repeat superfamily
181685_at	C10B5.1
187029_at	C17H12.10
176617_s_at	K08D12.1	pbs-1	20S proteasome, regulatory subunit beta type PSMB6/PSMB9/PRE3
172929_x_at	F16H9.1a	rgs-2	G protein signaling regulators
192518_at	T28F2.5	ccb-1	L-type voltage-dependent Ca2+ channel, beta subunit
181723_at	K07B1.6a
194189_x_at	F31C3.9
183502_at	Y39B6A.17	nhr-95	Hormone receptors
192220_at	F46C5.8		Golgi proteins involved in ER retention (RER)
188911_at	T06C12.2	str-57	7-transmembrane olfactory receptor
182272_at	F45E4.6
188007_at	F54D7.4	zig-7	Uncharacterized protein
187265_at	F30B5.4		Unnamed protein
183776_at	F01F1.2		Uncharacterized conserved protein
177456_at	K08F9.4
190714_at	D1081.8		mRNA splicing protein CDC5 (Myb superfamily)
173982_s_at	F13G3.9	mif-3	Macrophage migration inhibitory factor
178717_at	R06C7.4		Unnamed protein
186325_at	H23L24.1
182405_at	C01G10.4		Unnamed protein
175939_s_at	C30A5.3		Cell cycle-associated protein
192477_at	EEED8.10		Leucine rich repeat proteins, some proteins contain F-box
191403_s_at	T08G11.1a		Vacuolar protein sorting-associated protein
180067_at	C18E3.2		SWI/SNF transcription activation complex subunit
175529_s_at	ZC504.5	gur-3	Unnamed protein
184994_s_at	Y56A3A.18		U1-like Zn-finger-containing protein, probabl erole in RNA processing/splicing
185230_s_at	Y75B8A.14		Putative transcription factor FET5
193791_s_at	Y116A8C.42	snr-1	Small nuclear ribonucleoprotein Sm D3
172385_x_at	F41G3.1
180147_at	C54H2.3		RING1 interactor RYBP and related Zn-finger-containing proteins
186302_s_at	Y105C5A.1		Unnamed protein
179447_at	F14H3.9		Uncharacterized protein
189050_at	R74.6		Meiotic cell division protein Pelota/DOM34
177477_at	F58A3.4		Uncharacterized protein, contains major sperm protein (MSP) domain
190021_at	C53D5.4
189309_at	F41B5.2		Cytochrome P450 CYP2 subfamily
182854_at	T15B7.2		Protein tyrosine phosphatase-like protein PTPLA (contains Pro instead of catalytic Arg)
193514_at	F10C2.5		Glycosyl hydrolase, family 47
181129_at	B0507.6		Unnamed protein
173914_s_at	F21D5.2		OTU (ovarian tumor)-like cysteine protease
191537_at	F14D12.6a	tag-24
190940_at	F11F1.7		Unnamed protein
174624_at	F55A8.2a
176951_at	Y54G2A.31	ubc-13	Ubiquitin-protein ligase
178075_at	T27E7.6		Uncharacterized protein
179119_at	B0001.6
186673_at	C48B4.3
180560_s_at	F17C11.8		Vacuolar sorting protein VPS36
182576_at	Y37H2A.3		Unnamed protein
179216_at	R07H5.7		Predicted transposase
175948_s_at	D2007.5		Uncharacterized conserved protein
183978_at	B0212.1		Uncharacterized conserved protein
183426_at	Y56A3A.2		Intramembrane metalloprotease (sterol-regulatory element-binding protein (SREBP) protease)
190732_s_at	F25H8.1		Uncharacterized conserved protein
190055_s_at	M01F1.3		Lipoate synthase
176073_at	ZK370.6
186338_at	Y39C12A.9
178928_s_at	F39B2.8		Predicted membrane protein
172432_x_at	D2024.9
175744_s_at	Y92C3B.2a	uaf-1	Splicing factor U2AF, large subunit (RRM superfamily)
186927_s_at	Y65B4BR.6a	grl-16	GROUND domains (extracellular cysteine-containing domain sometimes associated with HOG domains)
184279_at	Y17G9B.5		Intermediate in Toll signal transduction pathway (ECSIT)
181063_at	K06A9.2
174604_at	C16C10.3
193727_at	C33A12.1		NADH:ubiquinone oxidoreductase, NDUFA5/B13 subunit
191244_at	R11A8.3		UDP-glucuronosyl and UDP-glucosyl transferase
184193_at	C04F12.5
186755_s_at	T19H5.4
193715_at	Y111B2A.13		Transcription initiation factor IIA, gamma subunit
172022_x_at	Y73E7A.6		Uncharacterized conserved protein BC10 (implicated in bladder cancer in humans)
180492_s_at	Y43F8A.5		Predicted transporter ADD1 (major facilitator superfamily)
184373_at	Y75B7B.1		Unnamed protein
191772_at	C02F5.7a		F-box protein containing LRR
175275_s_at	C33H5.11		Uncharacterized conserved protein
174882_s_at	K06H7.3		Ankyrin repeat protein
192673_s_at	T04A8.15
175904_s_at	Y73B3A.15		Uncharacterized protein
171844_x_at	Y94H6A.3
172375_x_at	B0213.4	nlp-29	Unnamed protein
182841_at	D2096.2		Glutamate transporter EAAC1-interacting protein GTRAP3-18
192669_at	F22D6.9		Serine/threonine specific protein phosphatase PP1, catalytic subunit
180964_s_at	H04D03.3		Uncharacterized conserved protein
189395_s_at	F35G2.2		Mitochondrial associated endoribonuclease MAR1 (isochorismatase superfamily)
188405_at	F40F4.4	lbp-3	Fatty acid-binding protein FABP
185449_s_at	T08B2.11		Unnamed protein
174426_at	F13H6.1
180364_s_at	F23C8.6		Vacuolar assembly/sorting protein DID2
184962_at	Y42G9A.4
194068_s_at	T23G11.6		Leucine rich repeat
190773_s_at	T14G10.6	tsp-12	Tetraspanin family integral membrane protein
177684_s_at	C01F6.8a	icl-1	Chloride ion current inducer protein
173723_s_at	R02F11.4		Protein phosphatase 1, regulatory subunit, and related proteins
187099_s_at	C28C12.10	tag-77	FYVE finger containing protein
186026_at	F49E7.1a		Vacuolar assembly/sorting protein VPS9
179175_at	T04B2.5		Ca2+-independent phospholipase A2
172270_x_at	R102.5a		Unnamed protein
182259_at	T12F5.2		Unnamed protein
173343_s_at	W08D2.7		Nuclear exosomal RNA helicase MTR4, DEAD-box superfamily
173006_s_at	F42C5.9		Actin and related proteins
172863_x_at	Y49E10.6	his-72	Histones H3 and H4
179274_at	T04F8.6
193143_at	C06G8.4	srd-7	Chemoreceptor/7TM receptor
190181_at	H12I13.2		Unnamed protein
183997_at	C40D2.4
193941_at	Y39A1A.12		Origin recognition complex, subunit 1, and related proteins
185810_s_at	T21D12.3		Polyglutamine tract-binding protein PQBP-1
173565_s_at	C05C8.6		Uncharacterized conserved protein, contains BTB/POZ domain
178754_at	F36D1.2		Sre G protein-coupled chemoreceptor
174782_s_at	B0261.7		Unnamed protein
187391_at	F40B5.1		M13 family peptidase
172607_x_at	Y54G11A.8a		Kinesin light chain
173935_at	T20F7.5
188904_s_at	F55F8.2a		RNA helicase
188676_at	F40F9.5		Predicted transporter ADD1 (major facilitator superfamily)
179040_at	F28D9.4
176053_s_at	F09G8.8		Lectin C-type domain/CUB domain
178433_at	C01G6.9
173796_at	B0303.14
174101_at	T22H2.5b		Phospholipid scramblase
172406_x_at	Y50E8A.8		Predicted peptidase
184324_s_at	C13F10.4		Uncharacterized conserved protein
193620_at	F28F8.3	lsm-5	U6 snRNA-associated Sm-like protein
188432_s_at	F46C5.9		WD40 repeat protein
181190_at	F54G2.1a		Synaptic vesicle protein BAIAP3, involved in vesicle priming/regulation
174313_s_at	K08A8.2a
190511_at	T27E9.4a	kel-3	Proteins containing BTB/POZ and Kelch domains, involved in regulatory/signal transduction processes
192415_at	ZK180.4		Vesicle coat complex COPII, GTPase subunit SAR1
176235_at	Y119C1B.10
185714_at	C24B9.13
188536_s_at	C32D5.9	lgg-1	Microtubule-associated anchor protein involved in autophagy and membrane trafficking
184323_at	Y60A3A.14		Glycosyltransferase
183497_at	M03F8.5		Unnamed protein
183592_s_at	F13B12.1		Uncharacterized conserved protein
175448_at	Y57G11C.36
186134_at	Y62H9A.12
180447_at	F54C9.11		Guanine nucleotide exchange factor
173555_at	R13F6.10
186588_at	Y55F3AM.4		Protein involved in autophagocytosis during starvation
194161_s_at	W02C12.3a
173319_s_at	T19D12.6		Basement membrane-specific heparan sulfate proteoglycan (HSPG) core protein
187510_at	B0563.4	tag-132	N-methyl-D-aspartate receptor glutamate-binding subunit
177234_at	M57.2		Protein geranylgeranyltransferase type II, alpha subunit
187341_s_at	B0280.9		WD40 repeat protein
189699_at	F49E8.4	cdd-2	Cytidine deaminase
173137_s_at	M117.2	par-5	Multifunctional chaperone (14-3-3 family)
175209_at	F20B6.3
174010_at	F19B6.1a
174115_at	F42G8.6		Molybdopterin synthase sulfurylase
181117_at	F14B8.2
174969_s_at	F07F6.4
186851_at	B0285.5	hse-5	Heparan sulfate-glucuronic acid C5-epimerase
190045_at	Y4C6A.3		Predicted E3 ubiquitin ligase
191082_at	F26E4.12		Glutathione peroxidase
173663_at	T28F3.1a		Copine
188493_at	K07C5.2		Aldo/keto reductase family proteins
174896_at	C14H10.3
172795_x_at	C06A5.5		Alternative splicing factor SRp55/B52/SRp75 (RRM superfamily)
185628_at	F21D12.3		Amino acid transporters
193249_at	T26C11.5	ceh-41	Unnamed protein
189117_s_at	C01F6.3
187476_at	F37A4.1		Predicted alpha/beta hydrolase BAT5
183017_s_at	F25E5.1		Unnamed protein
185671_s_at	F59H6.5		DNA helicase PIF1/RRM3
172892_x_at	F53A3.3	rps-22	40S ribosomal protein S15/S22
173653_at	B0205.3	rpn-10	26S proteasome regulatory complex, subunit RPN10/PSMD4
173373_s_at	Y48G10A.2		Unnamed protein
178822_s_at	C34F6.4
190665_at	Y38H6C.5		Unnamed protein
185669_at	Y75B8A.27	pqn-92
183761_at	M03C11.6
173195_s_at	Y49F6B.4	smu-2	IK cytokine down-regulator of HLA class II
178034_s_at	K08C9.1		Unnamed protein
188069_s_at	C25G4.5	dpy-26
178734_at	C08F8.5		Predicted transposase
173234_s_at	Y52B11A.10		Protein involved in high osmolarity signaling pathway
181428_at	F13B6.1		Unnamed protein
173670_s_at	C03D6.4	npp-14	Nuclear pore complex, Nup214/CAN component
174243_s_at	Y54G2A.25a	lad-2	Neural cell adhesion molecule L1
175872_at	R06B10.3		C-type lectin
173794_at	C14B9.8		Phosphorylase kinase
193908_s_at	ZC504.4A	mig-15	Traf2- and Nck-interacting kinase and related germinal center kinase (GCK) family protein kinases
188472_s_at	C52E12.2	unc-104	Kinesin-like protein
178249_at	T20G5.9
191678_s_at	F30A10.9		Predicted nucleic-acid-binding protein, contains PIN domain
191508_at	F26F12.6	srh-76
186975_at	T05G5.7		Uncharacterized conserved protein
182059_s_at	Y40B1B.6	spr-5	Amine oxidase
193919_at	M03A8.1	dhs-28	17-beta-hydroxysteroid dehydrogenase
189049_s_at	F56F10.1		Hydrolytic enzymes of the alpha/beta hydrolase fold
183387_at	C25H3.3
177727_at	R08H2.5	srh-122	Predicted olfactory G-protein coupled receptor
188747_at	Y54E10BL.2	col-48	Collagens (type IV and type XIII), and related proteins
172973_at	E02H1.4	pme-2	NAD+ ADP-ribosyltransferase Parp, required for poly-ADP ribosylation of nuclear proteins
173078_at	Y48G8AL.7
182515_at	F13B9.2		Unnamed protein
187053_at	C07A9.9
172883_x_at	C27A2.2a	rpl-22	60S ribosomal protein L22
188143_at	F56B3.4
175563_at	K11D2.5
187408_s_at	F13H10.4		Glucosidase I
175434_at	Y17G7B.2
175296_at	F48A11.4
187403_at	R10E12.1a	alx-1	Predicted signal transduction protein
182836_at	C29G2.6		Unnamed protein
187271_at	Y57E12AL.6
175802_at	F56D2.7
185899_at	Y46G5A.24		Beta, beta-carotene 15,15'-dioxygenase and related enzymes
189685_at	C35D10.6		Aldo/keto reductase family proteins
183519_at	F25B4.4
175456_at	W05H9.4
180815_at	K01H12.1		Uncharacterized conserved protein
172785_x_at	T25G12.9
174935_at	C25A1.12
191373_s_at	F35B12.2	dhs-20	Corticosteroid 11-beta-dehydrogenase and related short chain-type dehydrogenases
189517_at	T13B5.3		Lysosomal & prostatic acid phosphatases
193760_s_at	R12H7.5	skr-20	SCF ubiquitin ligase, Skp1 component
191366_s_at	F32A7.3a		Galactoside-binding lectin
175416_at	T24B1.1		Golgi integral membrane protein
172577_x_at	F59E12.5a		Nuclear pore complex, rNpl4 component (sc Npl4)
186099_at	Y41G9A.2		Uncharacterized protein
172404_x_at	T07F10.5		G2/Mitotic-specific cyclin A
188790_at	F34H10.3
174395_at	R03G5.7
183547_at	C44C1.2		Predicted member of glycosyl hydrolase family 18
179458_at	K08E7.6
185481_at	Y57A10A.7		Uncharacterized protein
173684_s_at	K04C2.3a
185307_at	Y113G7B.2	srh-217	Predicted olfactory G-protein coupled receptor
183234_s_at	ZC449.2		Unnamed protein
190608_s_at	C09D4.3		Casein kinase (serine/threonine/tyrosine protein kinase)
175285_at	F53C3.3		Uncharacterized protein, contains CX module
177650_at	W04G3.8		Unnamed protein
193088_at	W02B12.8		CDC42 Rho GTPase-activating protein
188265_s_at	F32D1.1		AAA+-type ATPase
189319_at	K08F4.1		DNA replication checkpoint protein CHL12/CTF18
182243_at	F55A3.1		Protein involved in mRNA turnover and stability
174347_s_at	C49C8.5		Ficolin and related extracellular proteins
177298_at	M163.1
183066_at	F13B9.8
183631_at	C08F11.5		Uncharacterized protein
193869_at	T07C4.7	mev-1	Succinate dehydrogenase, cytochrome b subunit
187640_s_at	E04D5.1a		Predicted translation initiation factor related to eIF-3a
175494_at	ZC477.3		Unnamed protein
172589_x_at	T12B5.11		Uncharacterized protein
173002_s_at	F52H2.7		Predicted Ca2+-dependent phospholipid-binding protein
178076_at	C14B1.3		F-box domain
189818_at	K08F8.1a		MAP kinase-activated protein kinase 2
182431_at	T06C12.8		Integral membrane O-acyltransferase
176787_s_at	F14H12.3		Unnamed protein
192892_s_at	D2030.4		NADH:ubiquinone oxidoreductase, NDUFB7/B18 subunit
191193_at	C08F8.2		Mitochondrial RNA helicase SUV3, DEAD-box superfamily
178587_s_at	F52A8.1		Unnamed protein
190231_at	T01H8.2		Serine racemase
187938_at	B0513.1	gei-5	Unnamed protein
192320_s_at	K01A6.1
187540_at	ZK177.9
173150_at	F13B12.6
176304_at	Y52E8A.3		Thioredoxin, nucleoredoxin and related proteins
193645_at	M7.1	let-70	Ubiquitin-protein ligase
192562_at	ZC434.2	rps-7	40S ribosomal protein S7
188837_at	ZK973.3		Protein phosphatase 2C/pyruvate dehydrogenase (lipoamide) phosphatase
189807_at	M02F4.8	aqp-7	Aquaporin (major intrinsic protein family)
188926_s_at	Y49E10.20		Plasma membrane glycoprotein CD36 and related membrane receptors
189204_at	F26D11.1		Gluconate kinase
191524_at	F55F3.3		Na+/K+ ATPase, beta subunit
181878_at	ZK1128.1		Uncharacterized conserved protein
188681_at	F43D9.3		Vesicle trafficking protein Sly1 (Sec1 family)
180320_at	F35A5.2
173079_s_at	Y48G1C.7		Unnamed protein
192519_s_at	F56E3.3a	klp-4	Kinesin-like protein
191933_at	Y47D3A.29		DNA polymerase alpha, catalytic subunit
184018_at	T14B4.8
182164_s_at	C43H6.4
193129_at	Y66H1A.2		Dolichol-phosphate mannosyltransferase
179539_at	ZK287.1
173050_at	F54F2.1		Vitronectin receptor, alpha subunit
193767_s_at	F56A8.6	cpf-2	mRNA cleavage and polyadenylation factor I complex, subunit RNA15
194059_at	F08A8.2		Acyl-CoA oxidase
193578_at	F53F4.3		Alpha-tubulin folding cofactor B
180508_s_at	C14C10.4
176831_at	Y97E10B.3		7-transmembrane receptor
191617_at	T13H5.1
176701_at	M04F3.1		Single-stranded DNA-binding replication protein A (RPA), medium (30 kD) subunit
185516_s_at	F19B10.1
173750_at	C29E4.5
187566_at	F35C8.4	syn-1	SNARE protein Syntaxin 1 and related proteins
172709_x_at	T06E4.4	col-147	Collagens (type IV and type XIII), and related proteins
187979_at	C30C11.2	rpn-3	26S proteasome regulatory complex, subunit RPN3/PSMD3
175065_s_at	C42C1.14	rpl-34	60s ribosomal protein L34
174800_s_at	C37E2.1
189793_at	F26H9.6	rab-5	GTPase Rab5/YPT51 and related small G protein superfamily GTPases
189877_at	R07G3.3a
173467_s_at	R10E11.4	sqv-3	Beta-1,4-galactosyltransferase B4GALT7/SQV-3
187223_at	R07G3.7a
191709_at	W08G11.4		Serine/threonine protein phosphatase 2A, regulatory subunit
190846_at	T09E8.3		ER vesicle integral membrane protein involved in establishing cell polarity, signaling and protein degradation
190035_s_at	C39F7.4	rab-1	GTPase Rab1/YPT1, small G protein superfamily, and related GTP-binding proteins
174367_at	Y66D12A.9		Proteasome activator subunit
190415_s_at	B0478.1	jnk-1	Jun-N-terminal kinase (JNK)
184799_at	Y47G6A.9		Unnamed protein
186167_at	T05H4.10		Uncharacterized conserved protein
192826_s_at	F32H2.1a	gei-11	Transcription factor, Myb superfamily
172647_x_at	K06C4.5	his-17	Histones H3 and H4
191421_at	C54F6.10	str-31	7-transmembrane olfactory receptor
188548_s_at	F53H1.1		RNA helicase
190403_s_at	K04C1.3		Unnamed protein
178418_s_at	F44F1.4		Uncharacterized coiled-coil containing protein
193163_s_at	C09D4.5	rpl-19	60s ribosomal protein L19
175436_at	R09F10.3
190571_at	D2045.7		Serine/threonine protein kinase/TGF-beta stimulated factor
185540_s_at	H28G03.6	mtm-5	Predicted dual-specificity phosphatase
188231_s_at	K02D10.5		SNAP-25 (synaptosome-associated protein) component of SNARE complex
181053_s_at	T19E7.3	bec-1	Beclin-like protein
174499_at	F42A9.1a
178120_s_at	C13C4.4		Predicted sugar phosphatase (HAD superfamily)
183891_at	F29B9.4	psr-1	Phosphatidylserine-specific receptor PtdSerR, contains JmjC domain
172023_x_at	F20C5.2	klp-11
192622_at	F53H4.6
191445_at	F01D4.2		UDP-glucuronosyl and UDP-glucosyl transferase
186614_at	ZK795.3		U3 small nucleolar ribonucleoprotein (snoRNP) component
181161_at	D2021.2a		DHHC-type Zn-finger proteins
188136_at	C24B5.2		AAA+-type ATPase
172787_x_at	F22B3.1	his-64	Histone H4
172891_x_at	F54E12.4	his-58	Histone H2B
187692_at	C05D10.2a		Mitogen-activated protein kinase
177623_at	T01B7.2
178653_at	W06B3.1		Nicotinamide mononucleotide adenylyl transferase
193089_at	ZK1098.4		Translation initiation factor 2B, alpha subunit (eIF-2Balpha/GCN3)
188776_s_at	E03A3.2	rcq-5	ATP-dependent DNA helicase
175385_at	yk676c6.3
172522_x_at	F14D2.10
184984_s_at	Y73C8B.1		Unnamed protein
179293_at	F31D4.9
184015_at	R05F9.9		Unnamed protein
173627_at	F54C8.7a		Arfaptin and related proteins
188738_s_at	Y7A5A.4		Predicted transposase
181642_at	T20G5.12		Fibronectin
185483_at	C16A11.4		PHD Zn-finger proteins
177792_at	F36D3.6	srh-136	Predicted olfactory G-protein coupled receptor
174202_at	M79.4	flp-19
187257_s_at	Y71F9AL.18	pme-1	NAD+ ADP-ribosyltransferase Parp, required for poly-ADP ribosylation of nuclear proteins
188254_s_at	K04G2.5	ath-1	Lysophospholipase
192972_at	F13D12.2	ldh-1	Lactate dehydrogenase
172324_x_at	F42F12.7
178428_at	W06D4.3		Unnamed protein
183290_at	R07E5.11
172138_x_at	F52C6.12
181465_at	C44E4.2
176622_s_at	F35D6.1	fem-1	Ankyrin repeat protein
180880_at	K06H6.1		Uncharacterized protein
171783_x_at	C35B1.1
186786_s_at	ZK1248.13
172209_x_at	W05B2.5	col-93	Collagens (type IV and type XIII), and related proteins
177313_at	Y43B11AR.3		Predicted pseudouridine synthase
177894_at	C01A2.4		Predicted assembly/vacuolar sorting protein
175310_s_at	ZK1073.1
177915_at	F48F7.1	alg-1	Translation initiation factor 2C (eIF-2C) and related proteins
187731_at	ZC410.7a	lpl-1	Uncharacterized conserved protein
192936_s_at	F28C6.6	suf-1	mRNA cleavage and polyadenylation factor I complex, subunit RNA14
174701_at	T12F5.5a
189522_at	B0365.1		ATP-citrate lyase
180602_at	T20D4.7		Thioredoxin, nucleoredoxin and related proteins
172144_x_at	F14H12.4a		STE20-like serine/threonine kinase MST
187526_at	ZK1098.7		Unnamed protein
175982_at	EGAP5.1
175349_at	C26E6.12		Predicted GTP-binding protein (ODN superfamily)
185212_at	F56D12.4	jip-1	Mitogen-activated protein kinase scaffold protein JIP
182447_at	T10B10.3
193992_s_at	C09G5.2		Diphthamide biosynthesis protein
179004_at	T28A8.5		Uncharacterized protein
174595_at	C06G1.4
185091_at	Y106G6D.5
182604_at	F40E3.2
174072_at	Y106G6E.5	ced-12	Regulator of Rac1, required for phagocytosis and cell migration
175638_at	F54F7.5	mes-1	Unnamed protein
183704_at	T20F5.7		Predicted E3 ubiquitin ligase
181157_at	B0547.1	csn-5	COP9 signalosome, subunit CSN5
180862_s_at	T07D1.2		Predicted E3 ubiquitin ligase
173080_s_at	ZK970.2		ATP-dependent Clp protease, proteolytic subunit
181325_s_at	C17B7.2		Predicted secreted cysteine rich protein found only in C.elegans
181265_at	R12E2.2		Uncharacterized conserved protein
190127_at	F53G12.1	rab-11.1	GTPase Rab11/YPT3, small G protein superfamily
178602_at	M04C9.1		Predicted pyroglutamyl peptidase
189402_s_at	T10H9.5a	pmp-5	Long-chain acyl-CoA transporter, ABC superfamily (involved in peroxisome organization and biogenesis)
176744_s_at	F54F2.5a		Zn-finger
193119_s_at	T28D9.10	snr-3	Small nuclear ribonucleoprotein SMD1 and related snRNPs
186086_s_at	C16E9.2a		Uncharacterized conserved protein
174164_at	K01G5.9		Asparaginase
185155_at	H03E18.2
193391_at	ZK858.4	mel-26	Speckle-type POZ protein SPOP and related proteins with TRAF, MATH and BTB/POZ domains
181205_at	C54E10.6
184820_at	F49H12.4
175068_s_at	Y76B12C.3		Selenoprotein
185840_at	K11G12.6		Predicted membrane protein
173862_s_at	F15E6.6		Xanthine dehydrogenase
175339_at	Y74C9A.4
180592_s_at	F56A4.2		C-type lectin
174797_at	H11E01.3
189589_s_at	C27B7.4		Predicted DNA helicase, DEAD-box superfamily
183084_at	C54D10.8		Uncharacterized protein
188486_s_at	K10B4.6a	cwn-1	Wnt family of developmental regulators
180698_s_at	R12E2.9	inx-15	Innexin-type channels
183953_at	F58B6.2		Rho GTPase effector BNI1 and related formins
184214_s_at	Y17G9B.8		Histone acetyltransferase SAGA associated factor SGF29
191159_s_at	K07A12.4		Elongation factor 1 alpha
184960_at	C33F10.4		Serine/threonine kinase TIP30/CC3
189230_s_at	ZC123.4a		Protein kinase PCTAIRE and related kinases
185272_at	K08D10.2	dnj-15	Mitochondrial J-type chaperone
193843_s_at	F07A11.6a		Large RNA-binding protein (RRM superfamily)
187064_at	R08D7.8		Predicted methyltransferase
187373_s_at	Y116F11B.10a		Uncharacterized protein
189175_at	C29E6.2
190368_s_at	T21B6.3		Unnamed protein
179244_s_at	C47G2.3		Mitochondrial import inner membrane translocase, subunit TIM22
189792_s_at	T05E11.5		Uncharacterized conserved protein
190524_at	C17E4.2
174387_at	K03E6.7		BTK-associated SH3-domain binding protein SAB
173644_at	K02D7.1		Purine nucleoside phosphorylase
194019_at	Y32F6A.3		Poly(A) polymerase and related nucleotidyltransferases
174186_s_at	F46F11.8
193643_s_at	C06G3.7		Thioredoxin reductase
177040_at	Y34B4A.4		Ras1 guanine nucleotide exchange factor
192913_at	Y43E12A.3		Unnamed protein
186120_at	W01A11.6	moc-2	Molybdopterin biosynthesis protein
183203_at	Y38A8.3	ulp-2	Protease, Ulp1 family
189131_at	R05D3.3
173823_at	C54G4.8	cyc-1	Cytochrome c1
188853_at	R07E5.4		Gamma-interferon inducible lysosomal thiol reductase
181179_s_at	F10D11.2
173193_s_at	C03B1.12	lmp-1	Lysosomal-associated membrane protein
185258_at	Y75B8A.13
187984_at	F39B2.2	uev-1	Ubiquitin-conjugating enzyme E2
177419_s_at	F59B8.1a
193856_at	F56D2.1		Mitochondrial processing peptidase, beta subunit, and related enzymes (insulinase superfamily)
174358_s_at	Y24D9A.1a		RNA polymerase II elongation factor
177849_at	T09F3.5		Ribonuclease H
184052_s_at	F54H12.1a	aco-2	Aconitase/homoaconitase (aconitase superfamily)
175468_at	T04C4.1a		Uncharacterized conserved protein
178112_at	F10B5.7	rrf-3	RNA-directed RNA polymerase QDE-1 required for posttranscriptional gene silencing and RNA interference
188549_at	C16A3.1a		Chromatin remodeling protein HARP/SMARCAL1, DEAD-box superfamily
177339_at	R102.6
186418_at	Y41C4A.13		Unnamed protein
189719_at	W03C9.3	rab-7	Ras-related GTPase
177311_at	CD4.8		Uncharacterized protein
181212_at	T04D1.3	unc-57	Lysophosphatidic acid acyltransferase endophilin/SH3GL, involved in synaptic vesicle formation
178154_at	C53A5.5		Ca2+-activated K+ channel proteins (intermediate/small conductance classes)
186782_at	C09G5.8		Unnamed protein
174781_at	T27A10.6
187169_s_at	T05H10.5a	ufd-2	Ubiquitin fusion degradation protein-2
193575_s_at	F14E5.2
189066_s_at	Y39E4A.3		Branched chain alpha-keto acid dehydrogenase complex, alpha subunit
184299_at	C41D11.1
181056_at	C31H1.6a		Unnamed protein
190941_at	F57B10.3a		Phosphoglycerate mutase
179246_s_at	F54B8.1		Uncharacterized protein
172434_at	F53B3.5		Unnamed protein
182014_s_at	F27C1.6		Uncharacterized conserved protein
176700_at	T07E3.1		Reverse transcriptase
182967_at	F18E9.2	nlp-7
190934_s_at	Y38A10A.5	crt-1	Calreticulin
192263_s_at	F37H8.1	lir-3	Unnamed protein
192417_at	F46E10.1		Long chain fatty acid acyl-CoA ligase
184224_at	Y45F10D.6		Unnamed protein
181038_at	C14B1.10		Predicted methyltransferase
192937_at	F45H10.1	alh-7	Aldehyde dehydrogenase
191966_at	Y57G11C.22		Protein kinase C, alpha binding protein
173029_s_at	F10G8.6		Predicted ATPase, nucleotide-binding
177074_at	Y46C8AL.6		Reverse transcriptase
172726_x_at	F55C10.2	col-154	Collagens (type IV and type XIII), and related proteins
174304_s_at	C06H2.1		Mitochondrial F1F0-ATP synthase, subunit d/ATP7
193310_s_at	F54D5.11		Transcription initiation factor IIE, beta subunit
180300_at	F41E6.4a		Protein required for actin cytoskeleton organization and cell cycle progression
192818_at	K07A1.9a
187261_s_at	B0228.7		Methylthioadenosine phosphorylase MTAP
172692_x_at	C50F4.6	his-36
175665_at	F11A1.3a
185703_at	H23L24.2		Ca2+-independent phospholipase A2
188060_s_at	ZK270.1	ptr-23	Predicted membrane protein (patched superfamily)
190349_at	C44H4.5	tap-1	Serine/threonine protein phosphatase
186257_s_at	C29H12.2		Predicted integral membrane protein
173721_at	Y37D8A.9	mrg-1	Dosage compensation regulatory complex/histone acetyltransferase complex, subunit MSL-3/MRG15/EAF3, and related CHROMO domain-containing proteins
174053_s_at	C37C3.9		Uncharacterized protein, contains BTB/POZ domain
187008_s_at	Y57G7A.10		Uncharacterized conserved protein
190657_at	T21C9.6		Unnamed protein
183681_s_at	M03C11.7		Putative u4/u6 small nuclear ribonucleoprotein
187139_s_at	F19C6.2a		Predicted MADS box transcription factor
178870_s_at	T06D8.7		Predicted membrane protein
179922_s_at	C18B2.4		WW domain binding protein WBP-2, contains GRAM domain
175171_at	Y69A2AR.31		GDNF family receptor alpha
190999_at	T20B3.1		Carnitine O-acyltransferase CROT
185485_at	H32C10.2
189711_at	T28F2.3	cah-6	Carbonic anhydrase
174821_at	K07E3.1
178489_at	F36A2.7		Unnamed protein
185606_at	F56A4.11
177021_at	Y48G1A.3		MYND Zn-finger and ankyrin repeat protein
173370_at	F58E10.3		ATP-dependent RNA helicase
173165_s_at	B0412.3		Uncharacterized conserved protein
172809_x_at	Y41E3.2	dpy-4	Collagens (type IV and type XIII), and related proteins
172921_x_at	F38C2.2	hlh-17
187019_at	F37C12.10
189733_at	T12A2.8		5'-3' exonuclease
179830_at	F01D5.10		Chondroitin 6-sulfotransferase and related sulfotransferases
[truncated: 4,101 more rows]
