# Supplementary material for: A gene expression fingerprint of C. elegans embryonic motor neurons
Source: BMC Genomics. 2005 Mar 21;6:42. doi: 10.1186/1471-2164-6-42 (PMC1079822; doi:10.1186/1471-2164-6-42)
Supplement: Additional File 7 — unc-4::GFP Expressed Genes (EGs) RMA normalization ignores the MAS 5.0 P/A calls and therefore does not discard some of the "absent" genes that are excluded from Additional file 6 (unc-4::GFP Present Genes). As a result, the unc-4::GFP enriched genes (Additional file 9) identified by SAM statistics actually includes 118 genes that are not listed in Additional Files 5 and 6. These 118 additional unc-4::GFP enriched genes were therefore restored to the list of unc-4::GFP Present Genes in Additional file 6 to provide a more accurate list of genes (6217) that are actually expressed in unc-4::GFP cells. These unc-4::GFP Expressed Genes (EGs) are listed with Affy ID, Cosmid Name, Common Name and KOG description. [file 1471-2164-6-42-S7.xls]

## Sheet: unc4GFP Expressed Genes
Additional File 7 - unc-4::GFP Expressed Genes (EGs)
Affy ID	Cosmid Name	Common Name	KOG
171720_x_at	Y48E1B.14a		Intermediate filament-like protein, sorting nexins, and related proteins containing PX (PhoX) domain(s)
171726_x_at	yk102a3.3	dpy-21	Uncharacterized conserved protein
171728_x_at	C10G8.5	ncx-2	Ca2+/Na+ exchanger NCX1 and related proteins
171738_x_at	B0350.2	unc-44	Ankyrin
171750_x_at	M01F1.7		Phosphatidylinositol transfer protein
171755_x_at	K01G5.2	hpl-2	Heterochromatin-associated protein HP1 and related CHROMO domain proteins
171762_x_at	Y39B6A.16		Uncharacterized protein involved in synaptonemal complex formation
171765_x_at	F58D5.4	ksr-2	Serine/threonine protein kinase RAF
171778_x_at	Y39G8B.1a		Aldo/keto reductase family proteins
171779_x_at	Y37E3.12
171783_x_at	C35B1.1	ubc-1	Ubiquitin-protein ligase
171791_at	F29D11.1	lrp-1	Low-density lipoprotein receptors containing Ca2+-binding EGF-like domains
171796_x_at	C02E7.6		Unnamed protein
171802_s_at	Y75B8A.24		Phosphatidylinositol 4-kinase
171810_x_at	F02G3.1a		Immunoglobin and related proteins
171844_x_at	Y94H6A.3
171854_x_at	F48F7.4	pqn-39
171855_x_at	Y59A8A.3
171863_x_at	B0416.5		Permease of the major facilitator superfamily
171867_x_at	F58A6.8	msp-50	Major sperm protein domain
171872_s_at	Y66D12A.8		Uncharacterized conserved protein
171887_x_at	Y39E4A.2a		Zn2+ transporter
171891_at	MTCE.35		NADH dehydrogenase subunits 2, 5, and related proteins
171904_x_at	D1054.11
171907_x_at	W02B9.1	hmr-1	Cadherin repeats
171915_at	MTCE.12		ATP synthase F0 subunit 6 and related proteins
171920_x_at	F54D7.7
171933_at	Y37E3.11		Choline phosphate cytidylyltransferase/Predicted CDP-ethanolamine synthase
171934_x_at	MTCE.11		NADH dehydrogenase subunit 1
171941_s_at	F44E5.5		Molecular chaperones HSP70/HSC70, HSP70 superfamily
171952_s_at	W03C9.7	mex-1	CCCH-type Zn-finger protein
171958_at	MTCE.25		NADH dehydrogenase, subunit 4
171970_x_at	H39E23.2
171981_x_at	W06H12.1
171987_x_at	W08F4.3
171993_x_at	W01G7.1	daf-5
172000_x_at	B0336.9	swp-1	mRNA splicing factor
172012_x_at	R07E4.6	kin-2	cAMP-dependent protein kinase types I and II, regulatory subunit
172015_x_at	Y82E9BR.17		Unnamed protein
172019_x_at	ZK637.7	lin-9	Retinoblastoma pathway protein LIN-9/chromatin-associated protein Aly
172022_x_at	Y73E7A.6		Uncharacterized conserved protein BC10 (implicated in bladder cancer in humans)
172023_x_at	F20C5.2	klp-11
172028_x_at	C32E8.10d	unc-11	Clathrin assembly protein AP180 and related proteins, contain ENTH domain
172035_x_at	C06C6.5	nhr-50	Hormone receptors
172037_x_at	ZC416.8	cha-1	Carnitine O-acyltransferase CRAT
172042_x_at	T06E4.3	atl-1	Protein kinase of the PI-3 kinase family involved in mitotic growth, DNA repair and meiotic recombination
172045_x_at	C01B10.5	hil-7	Unnamed protein
172047_x_at	F08F8.3	kap-1
172050_x_at	Y73B3A.9		Unnamed protein
172051_x_at	Y73B3A.11		Uncharacterized protein
172064_x_at	K08H10.7	rde-1	Translation initiation factor 2C (eIF-2C) and related proteins
172066_x_at	C06E1.4	glr-1	Glutamate-gated AMPA-type ion channel receptor subunit GluR2 and related subunits
172076_x_at	Y69A2AR.28
172078_x_at	Y48G1BM.I
172083_x_at	Y41D4B.5	rps-28	40S ribosomal protein S28
172085_x_at	Y73B3B.4
172088_x_at	Y73B3B.3
172092_s_at	T08D2.8		RNA helicase
172120_x_at	Y22D7AL.X
172138_x_at	F52C6.12
172154_x_at	Y48G1BM.H
172189_at	F46A8.7
172215_x_at	Y7A5A.5
172243_x_at	Y41E3.5
172250_x_at	R09H3.2
172262_x_at	F35E8.4		Secreted surface protein
172325_x_at	C02E7.7		Unnamed protein
172387_x_at	M01D1.5
172400_x_at	F22A3.6		Unnamed protein
172432_x_at	D2024.9
172454_x_at	F18E9.6		Unnamed protein
172509_at	M01A12.2
172522_x_at	F14D2.10		Alternative splicing factor SRp55/B52/SRp75 (RRM superfamily)
172529_x_at	K08D10.6
172544_x_at	F11G11.6
172547_x_at	R12E2.14		Unnamed protein
172595_x_at	F38A5.12		Unnamed protein
172626_at	F07H5.4
172642_s_at	T07G12.8
172676_x_at	M03A1.4
172683_x_at	F22D6.13
172709_x_at	T06E4.4	col-147	Collagens (type IV and type XIII), and related proteins
172768_x_at	F41B5.3		Cytochrome P450 CYP2 subfamily
172789_x_at	K07C6.14
172792_x_at	H02I12.8		Cytochrome P450 CYP4/CYP19/CYP26 subfamilies
172921_x_at	F38C2.2	hlh-17
172952_s_at	C29A12.1
172979_at	ZC308.1a	gld-2	S-M checkpoint control protein CID1 and related nucleotidyltransferases
173056_at	T23E7.2e		Unnamed protein
173076_s_at	T20F7.6		5'-AMP-activated protein kinase, gamma subunit
173086_s_at	F26F12.3a		Unnamed protein
173098_at	F11A6.1	kpc-1	Subtilisin-like proprotein convertase
173107_at	yk644c4.3
173142_at	H02I12.1		Unnamed protein
173144_at	Y54G2A.6		C-type lectin
173145_at	yk707c8.3
173150_at	F13B12.6
173210_s_at	F14B8.5a		Unnamed protein
173213_s_at	DY3.7	sup-17	Tumor necrosis factor-alpha-converting enzyme (TACE/ADAM17) and related metalloproteases
173230_s_at	Y46G5A.30	snf-5	Sodium-neurotransmitter symporter
173231_at	K07B1.8
173257_s_at	Y53F4B		Amino acid transporters
173280_at	Y37B11A.2		DNA polymerase zeta, catalytic subunit
173344_at	Y54F10BM.3		Protein tyrosine phosphatase
173354_s_at	F33E2.2	dlk-1	Serine/threonine protein kinase, contains leucine zipper domain
173413_at	Y73B6A.5a	lin-45	Serine/threonine protein kinase RAF
173421_at	Y38F2AL.4	vha-3	Vacuolar H+-ATPase V0 sector, subunits c/c'
173430_at	C03G5.1		Succinate dehydrogenase, flavoprotein subunit
173432_at	Y113G7B.23	psa-1	Chromatin remodeling factor subunit and related transcription factors
173435_s_at	C09G12.8	ced-10	Ras-related small GTPase, Rho type
173445_s_at	F44B9.6	lin-36
173456_at	C02H7.3	aex-3	MAPK-activating protein DENN
173458_at	F49E11.9	scl-1	Defense-related protein containing SCP domain
173461_at	M05B5.5	hlh-2	Helix loop helix transcription factor
173484_at	F53H8.4	sms-2	Uncharacterized conserved protein
173501_s_at	M70.4a
173536_s_at	K02B2.3		Uncharacterized conserved protein
173555_at	R13F6.10		Mitochondrial inheritance and actin cytoskeleton organization protein
173574_at	T10F2.3	ulp-1	Protease, Ulp1 family
173576_at	ZK180.5a
173593_at	ZK546.17		Unnamed protein
173628_at	Y55F3AM.12		Decapping enzyme complex component DCP1
173631_at	F29D11.2
173635_at	F16F9.2	dpy-6	Unnamed protein
173788_at	Y54E10A.16a
173812_at	T08H4.3a
173865_at	K03A1.5	sur-5	Acyl-CoA synthetase
173867_s_at	K01A11.4	spe-41	Receptor-activated Ca2+-permeable cation channels (STRPC family)
173873_at	F53E4.1		Uncharacterized conserved protein, contains kelch repeat
173892_s_at	C07G2.2	atf-7	Transcriptional activator FOSB/c-Fos and related bZIP transcription factors
173904_s_at	C27C12.6		Transcription factor Doublesex
173928_at	F45H11.4	mgl-2	Glutamate-gated metabotropic ion channel receptor subunit GRM2 and related subunits, G-protein coupled receptor superfamily
173958_at	Y37A1B.2	lst-4	Sorting nexin SNX9/SH3PX1 and related proteins
174024_at	M01E5.5	top-1	DNA topoisomerase I
174028_at	K11D9.2	sca-1	Ca2+ transporting ATPase
174029_at	T14F9.4	peb-1
174032_s_at	F17E5.1a	lin-2	Ca2+/calmodulin-dependent protein kinase, EF-Hand protein superfamily
174057_s_at	W08A12.1a		Unnamed protein
174090_at	F41E6.5		Protein involved in vacuolar protein sorting
174093_at	Y54G2A.5a
174105_at	F55A4.5		Staufen and related double-stranded-RNA-binding proteins
174107_at	C53D5.1a		Uncharacterized conserved protein
174110_at	F34D6.1		Unnamed protein
174119_at	K08A2.5a	nhr-88	Hormone receptors
174124_at	T19B4.2	npp-7	Nuclear pore complex, Nup98 component (sc Nup145/Nup100/Nup116)
174157_at	K10G6.3	sea-2
174161_at	K04B12.2
174174_at	D1046.3		Mitochondrial carrier protein PET8
174203_s_at	ZK632.7
174215_s_at	B0507.8		Unnamed protein
174217_at	F31A3.5
174219_at	W05B5.1
174232_at	T06F4.1a		Unnamed protein
174236_at	W05E10.3	ceh-32	Transcription factor SIX and related HOX domain proteins
174247_at	T23G11.3	gld-1	RNA-binding protein Sam68 and related KH domain proteins
174249_at	C14B1.7		Translation initiation factor 2C (eIF-2C) and related proteins
174253_at	C49H3.5a	ntl-4	MOT2 transcription factor
174256_at	C54G7.3	lgx-1	Proteins containing Ca2+-binding EGF-like domains
174257_at	yk202a7.3	ccr-4	Glucose-repressible alcohol dehydrogenase transcriptional effector CCR4 and related proteins
174261_at	Y71H10B.1		IMP-GMP specific 5'-nucleotidase
174272_at	K08A8.3	coh-1	Sister chromatid cohesion complex Cohesin, subunit RAD21/SCC1
174305_s_at	C47G2.5		SAP family cell cycle dependent phosphatase-associated protein
174313_s_at	K08A8.2a	sox-2	HMG-box transcription factor
174314_at	F41C6.1	unc-6	Netrin, axonal chemotropic factor
174317_at	F53C11.4
174337_at	K08E5.2	nac-3	Na+/dicarboxylate, Na+/tricarboxylate and phosphate transporters
174339_at	yk442f5.3
174346_at	yk210a3.3
174347_s_at	C49C8.5		Ficolin and related extracellular proteins
174359_at	F02A9.4		3-Methylcrotonyl-CoA carboxylase, non-biotin containing subunit/Acetyl-CoA carboxylase carboxyl transferase, subunit beta
174363_at	yk225g3.3
174369_at	F40F9.7		Class 2 transcription repressor NC2, alpha subunit (DRAP1)
174376_at	yk368h8.3
174377_at	M02F4.3		Predicted membrane protein, contains two CBS domains
174386_at	C35C5.6		Targeting complex (TRAPP) subunit
174392_at	F56F3.1	pqn-45
174395_at	R03G5.7
174414_at	F35D11.11a		Unnamed protein
174424_at	R13F6.4a	tag-152	Teneurin-1 and related extracellular matrix proteins, contain EGF-like repeats
174426_at	F13H6.1		Zn-finger
174430_at	K09A9.6		Aspartyl beta-hydroxylase
174433_at	F36A2.9a		Phospholipase
174443_at	R06A4.4	imb-2	Nuclear transport receptor Karyopherin-beta2/Transportin (importin beta superfamily)
174457_at	F35H8.5	exc-7	RNA-binding protein ELAV/HU (RRM superfamily)
174459_at	ZK643.8	grl-25
174470_at	Y71F9AR.1a
174473_at	ZK470.2a		Unnamed protein
174491_at	F16A11.1		Predicted E3 ubiquitin ligase
174492_at	C09D1.1c	unc-89	Ca2+/calmodulin-dependent protein kinase, EF-Hand protein superfamily
174493_at	W01H2.3	rab-37	GTPase Rab26/Rab37, small G protein superfamily
174496_at	C36E6.2		Uncharacterized conserved protein
174499_at	F42A9.1a	tag-137	Diacylglycerol kinase
174500_at	T15H9.1
174506_at	C27C12.2		Zn-finger
174510_at	T25C12.1A	lin-14	Unnamed protein
174512_at	B0414.5	cpb-3	Predicted RNA-binding protein (RRM superfamily)
174518_at	Y47D3A.5
174519_at	F26H9.2		RPEL repeat-containing protein
174529_at	H28G03.1a		RRM domain
174548_at	M6.1a	ifc-2	Nuclear envelope protein lamin, intermediate filament superfamily
174554_at	C54G10.3	pmp-3	Long-chain acyl-CoA transporter, ABC superfamily (involved in peroxisome organization and biogenesis)
174563_at	yk22611.3
174569_at	yk234e10.3
174571_at	Y54G2A.26a
174574_at	M106.4		GMP synthase
174575_at	T07A5.2		Uncharacterized conserved protein
174576_at	C39E6.1	lon-2
174588_at	T22H6.6	gei-3	HMG-box transcription factor Capicua and related proteins
174595_at	C06G1.4		Unnamed protein
174604_at	C16C10.3		Translation initiation factor 2C (eIF-2C) and related proteins
174616_at	T19A5.2	gck-1	Serine/threonine protein kinase
174618_at	C37H5.8	hsp-6	Molecular chaperones mortalin/PBP74/GRP75, HSP70 superfamily
174622_at	B0545.1	tpa-1	Serine/threonine protein kinase
174624_at	F55A8.2a	egl-4	cGMP-dependent protein kinase
174632_at	F10D7.5e		Predicted E3 ubiquitin ligase
174636_at	yk5a11.3
174638_at	Y42H9B.2	rig-4	Immunoglobulin C-2 Type/fibronectin type III domains
174642_at	Y39A1B.3	dpy-28	Chromosome condensation complex Condensin, subunit D2
174652_at	F28B4.2		Guanine-nucleotide releasing factor
174655_at	Y59H11AR.2a		Cation transport ATPase
174658_at	R02D5.1
174661_s_at	T19A5.3
174668_at	yk98h4.3
174669_s_at	F45E6.2	atf-6	bZIP transcription factor ATF6
174689_s_at	T23B5.1		Protein arginine N-methyltransferase PRMT1 and related enzymes
174690_at	T05F1.6	hsr-9	DNA damage checkpoint protein RHP9/CRB2/53BP1
174691_at	F28C1.3a		Ribonuclease inhibitor type leucine-rich repeat proteins
174694_at	F30H5.1	unc-45	Myosin assembly protein/sexual cycle protein and related proteins
174698_at	F38E11.5		Vesicle coat complex COPI, beta' subunit
174701_at	T12F5.5a	pqn-64	c-Mpl binding protein, contains La domain
174702_at	D2045.1	atx-2
174709_at	F44E2.2a		Unnamed protein
174711_at	T09A5.12		C2H2-type Zn-finger
174717_at	M04C9.6a
174718_at	F46F6.1a		RAS signaling inhibitor ST5
174721_at	F18C12.2a	rme-8	Endocytosis protein RME-8, contains DnaJ domain
174724_at	T13H5.1a		Protein tyrosine phosphatase
174728_at	C36B1.8a
174735_at	Y57A10A.18	pqn-87	Ubiquitin carboxyl-terminal hydrolase
174741_at	H05G16.1	frm-3	Rho guanine nucleotide exchange factor CDEP
174757_at	K02C4.3		Ubiquitin carboxyl-terminal hydrolase
174758_at	F44A2.1a	tag-153	Predicted transcriptional regulator
174760_at	Y65B4BL.5		Long-chain acyl-CoA synthetases (AMP-forming)
174764_at	C54G4.1		Ribosomal protein S6 kinase
174770_at	T17H7.4a	gei-16	Unnamed protein
174771_at	C01G6.8	cam-1	Nerve growth factor receptor TRKA and related tyrosine kinases
174778_s_at	ZC334.5		ZYG-1-like serine/threonine protein kinases
174781_at	T27A10.6
174784_at	F56B6.2a		G protein signaling regulators
174793_at	Y53C12B.3	nos-3	Unnamed protein
174797_at	H11E01.3
174799_at	T19E7.2a	skn-1	bZIP transcription factor NRF1
174800_s_at	C37E2.1		Isocitrate dehydrogenase, gamma subunit
174801_at	F29C4.1	daf-1	Activin A type IB receptor, serine/threonine protein kinase
174804_at	T07D3.7	alg-2	Translation initiation factor 2C (eIF-2C) and related proteins
174809_at	C52B11.2		Uncharacterized conserved protein, contains BTB/POZ domain
174821_at	K07E3.1
174825_at	C35B8.2	vav-1
174829_at	ZK1067.2		Helicases
174832_at	C46C11.1		Hormone-sensitive lipase HSL
174834_at	Y81G3A.3		eIF-2alpha kinase GCN2
174841_at	ZK546.1	zyg-12
174844_at	F40F12.5a
174847_at	C26C6.5	dcp-66	Uncharacterized conserved protein
174852_at	C14B9.6	gei-8	Nuclear receptor coregulator SMRT/SMRTER, contains Myb-like domains
174860_at	M04G12.4
174866_at	C08B11.1	zyg-11	ZYG-1-like serine/threonine protein kinases
174894_at	F21A10.2		Uncharacterized conserved protein
174896_at	C14H10.3		Predicted pyridoxal-dependent decarboxylase
174898_at	Y67D8C.5		E3 ubiquitin-protein ligase/Putative upstream regulatory element binding protein
174911_at	ZK617.1a	unc-22	Projectin/twitchin and related proteins
174919_at	Y113G7A.6B	ttx-1	Homeobox transcription factor
174922_at	Y105C5A.15
174929_at	T04C10.2	epn-1	Equilibrative nucleoside transporter protein
174931_at	C43H6.3		Myotrophin and similar proteins
174935_at	C25A1.12		Predicted hydrolase/acyltransferase (alpha/beta hydrolase superfamily)
174936_s_at	C17D12.5
174938_at	Y55B1AR.2a
174942_at	F42G9.1a		Serine/threonine protein phosphatase
174946_at	Y51H4A.3	rho-1	Ras-related small GTPase, Rho type
174951_at	C34D10.2		CCCH-type Zn-finger protein
174958_at	C52A11.4	mpz-1	PDZ domain
174968_at	W05H7.4
174969_s_at	F07F6.4		Predicted GTPase-activating protein
174982_at	F53G2.7		Predicted E3 ubiquitin ligase containing RING finger, subunit of transcription/repair factor TFIIH and CDK-activating kinase assembly factor
174987_at	C25H3.8		Vacuolar protein sorting-associated protein
174989_at	W06B11.2	puf-9	Translational repressor Pumilio/PUF3 and related RNA-binding proteins (Puf superfamily)
174992_at	ZC123.3		Homeobox protein
174994_at	F11C7.5		Unnamed protein
174996_at	H20J04.2		Chromatin remodeling complex WSTF-ISWI, large subunit (contains heterochromatin localization, PHD and BROMO domains)
174999_at	F42A10.5
175012_at	F28H6.6
175022_s_at	T24B8.3
175032_at	F49E11.1	mbk-2	Dual-specificity tyrosine-phosphorylation regulated kinase
175033_at	Y53G8AR.9		C3H1-type Zn-finger protein
175036_at	Y69A2AR.16		Nuclear transport receptor exportin 4 (importin beta superfamily)
175048_at	C34F6.7		Uncharacterized conserved protein
175052_at	F55A12.9	pqn-44	Uncharacterized conserved protein
175089_at	Y71H2AM.1
175094_s_at	F07H5.3
175119_at	Y69A2AR.17
175123_at	Y73B6BL.33		Splicing factor hnRNP-F and related RNA-binding proteins
175130_s_at	Y18H1A.2		Unnamed protein
175133_at	C27F2.9		Uncharacterized conserved protein, contains JmjC domain
175135_at	yk541f10.5
175156_at	F37A8.5		Predicted Yippee-type zinc-binding protein
175195_at	T09F5.12
175209_at	F20B6.3	mrp-6	Multidrug resistance-associated protein/mitoxantrone resistance protein, ABC superfamily
175213_at	yk499d4.3		DNA-binding protein jumonji/RBP2/SMCY, contains JmjC domain
175215_at	K09A9.4		Ubiquitin C-terminal hydrolase
175221_at	C33G3.1	dyc-1	Nitric oxide synthase-binding protein, contains PTB domain
175222_at	K09F5.3	spp-14	Unnamed protein
175223_at	T20G5.4		Bestrophin (Best vitelliform macular dystrophy-associated protein)
175231_s_at	C17E7.9a		Unnamed protein
175239_at	F15E11.15
175242_at	K02G10.8	dnj-14	Molecular chaperone (DnaJ superfamily)
175269_at	C33D3.1	elt-2	GATA-4/5/6 transcription factors
175286_at	yk663g9.3
175287_at	Y38F1A.10		p21-activated serine/threonine protein kinase
175293_at	Y18D10A.17		Uncharacterized mRNA-associated protein RAP55
175310_s_at	ZK1073.1		Differentiation-related gene 1 protein (NDR1 protein), related proteins
175318_at	F33D11.12		DHHC-type Zn-finger proteins
175339_at	Y74C9A.4		Predicted DNA-binding protein, contains Myb-like, SANT and ELM2 domains
175340_at	F28B12.2	egl-44	TEF-1 and related transcription factor, TEAD family
175357_at	Y46G5A.31	gsy-1	Glycogen synthase
175364_at	T01C8.1		Serine/threonine protein kinase
175368_at	F17E5.2
175371_at	R04E5.8
175372_s_at	M03A1.1	vab-1	Tyrosine kinase, EPH (ephrin) receptor family
175382_at	Y39A1A.9
175385_at	yk676c6.3
175388_at	t2110.5
175396_s_at	Y44E3B.1		Basic region leucine zipper transcription factor
175406_at	Y48G1C.2	csk-1	Tyrosine kinases
175409_at	C09H10.10
175422_s_at	Y48E1B.2a		Predicted GTPases
175423_at	T06D10.1
175429_at	F28B3.8	imb-1	Karyopherin (importin) beta 1
175432_at	Y95B8A.6
175434_at	Y17G7B.2		Histone H3 (Lys4) methyltransferase complex, subunit CPS60/ASH2/BRE2
175454_at	H18N23.2a		Protein phosphatase, regulatory subunit PPP1R3C/D
175467_at	yk608d10.3
175483_at	Y53G8B.4		Uncharacterized conserved protein
175485_at	yk743c10.3	rap-1	Ras-related GTPase
175490_at	W06H8.5
175501_at	Y106G6E.6		Casein kinase (serine/threonine/tyrosine protein kinase)
175507_at	Y17G7B.20
175537_at	yk629a11.3
175540_at	C04A11.1
175545_at	yk512h10.3
175551_at	Y26E6A.1
175573_s_at	B0273.2	puf-7	Translational repressor Pumilio/PUF3 and related RNA-binding proteins (Puf superfamily)
175603_at	R12H7.1	unc-9	Innexin-type channels
175606_at	ZK520.4a	cul-2	E3 ubiquitin ligase, Cullin 2 component
175611_at	F54C1.3	mes-3
175616_at	F54E7.3	par-3	Unnamed protein
175625_at	F56D1.7	daz-1	RRM domain
175627_s_at	Y39E4B.12	gly-5	Polypeptide N-acetylgalactosaminyltransferase
175643_s_at	T25F10.2	dbl-1	Transforming growth factor beta, bone morphogenetic protein and related proteins
175648_at	W10D5.1	mef-2	MADS box transcription factor
175652_at	T26E3.3	par-6	Cell polarity protein PAR6
175658_at	F31E8.2	snt-1	Ca2+-dependent phospholipid-binding protein Synaptotagmin, required for synaptic vesicle and secretory granule exocytosis
175665_at	F11A1.3a	daf-12	Unnamed protein
175667_at	C05D2.1	daf-4	Transforming growth factor beta/activin receptor subfamily of serine/threonine kinases
175673_s_at	C02C6.1	dyn-1	Vacuolar sorting protein VPS1, dynamin, and related proteins
175674_s_at	H30A04.1a	eat-20	Fibrillins and related proteins containing Ca2+-binding EGF-like domains
175678_at	R13H8.1a	daf-16	Transcription factor of the Forkhead/HNF3 family
175692_s_at	F14F3.1	vab-3	Transcription factor PRD and related proteins, contain PAX and HOX domains
175706_s_at	K11C4.3	unc-70	Beta-spectrin
175713_at	F59E12.2	zyg-1	Ca2+/calmodulin-dependent protein kinase, EF-Hand protein superfamily
175721_s_at	C09B8.7	pak-1	p21-activated serine/threonine protein kinase
175725_at	K11E4.5
175736_at	R06A10.2	gsa-1	G protein subunit Galphas, small G protein superfamily
175738_s_at	W06F12.1a	lit-1	Nemo-like MAPK-related serine/threonine protein kinase
175741_s_at	H39E23.1	par-1	Serine/threonine protein kinase
175746_at	Y44E3A.2	ace-2	Acetylcholinesterase/Butyrylcholinesterase
175758_at	W09H1.6	lec-1	Galectin, galactose-binding lectin
175763_at	B0491.8	clh-2	Cl- channel CLC-2 and related proteins (CLC superfamily)
175777_at	W07E11.3	flp-2	Unnamed protein
175780_at	E01H11.1	pkc-2
175789_s_at	T24A11.1	mtm-3	Myotubularin-related phosphatidylinositol 3-phosphate 3-phosphatase MTM6
175800_at	ZK112.2	ncl-1	Predicted E3 ubiquitin ligase
175802_at	F56D2.7	ced-6	Adaptor protein CED-6, contains PTB domain
175808_s_at	C12D8.10	akt-1	Serine/threonine protein kinase
175809_at	F28H6.1	akt-2	Serine/threonine protein kinase
175822_at	C48A7.1	egl-19	Voltage-gated Ca2+ channels, alpha1 subunits
175831_s_at	C01H6.5	nhr-23	Steroid hormone nuclear receptor
175840_s_at	F09B9.2a	unc-115	Actin-binding LIM Zn-finger protein Limatin involved in axon guidance
175875_s_at	F07B7.12		Inhibitor of type V adenylyl cyclases/Neuronal presynaptic protein Highwire/PAM/RPM-1
175928_at	Y73B3A.7
175934_at	Y73B3A.U
175936_at	Y73B3A.V
175986_at	K12H4.2		Uncharacterized conserved protein related to IojAP
175989_at	D2007.2		Uncharacterized protein, contains major sperm protein (MSP) domain
175993_at	C29E4.7		Glutathione S-transferase
176019_at	Y41D4A.6		Amidases
176047_at	Y105E8A.13		Unnamed protein
176109_at	E01A2.2		C2H2 Zn-finger protein
176116_at	F09G8.5		Uncharacterized conserved protein
176123_at	Y65B4A.7		Adaptor protein Enigma and related PDZ-LIM proteins
176143_at	Y52E8A.5	srw-40	Uncharacterized conserved protein
176145_at	K08D12.3		E3 ubiquitin ligase interacting with arginine methyltransferase
176173_at	Y119C1B.2
176219_s_at	Y69A2AR.21		F0F1-type ATP synthase, gamma subunit
176244_at	Y75B7AL.4		Chimaerin and related Rho GTPase activating proteins
176248_at	Y119D3B.21
176288_at	Y22D7AR.4		Globins and related hemoproteins
176340_at	Y22D7AR.3
176372_at	Y72A10A.1
176423_at	Y71G12B.J		Talin
176444_at	Y105E8B.2		Exocyst complex subunit
176466_at	Y53G8AL.1
176467_at	Y102A11A.2
176526_s_at	Y39H10A.6		WD40 repeat-containing protein
176609_s_at	F58B6.3A	par-2	Unnamed protein
176622_s_at	F35D6.1	fem-1	Ankyrin repeat protein
176680_at	C45B2.2		Unnamed protein
176713_s_at	T18H9.7		PACS-1 cytosolic sorting protein
176806_at	F45E4.3A		Rab3 effector RIM1 and related proteins, contain PDZ and C2 domains
176812_at	F47D12.1	gar-2
176813_at	H27D07.5	srw-122	7-transmembrane olfactory receptor
176816_at	Y10G11A.B
176831_at	Y97E10B.3		7-transmembrane receptor
176852_at	Y97E10B.2		7-transmembrane receptor
176868_at	ZK616.2		Uncharacterized conserved protein
176888_at	Y73E7A.4		Unnamed protein
176911_at	Y47D3A.20
176922_s_at	Y48G9A.10
176936_at	Y48G9A.9		Protein tyrosine phosphatase
176937_at	Y34D9A.8
176951_at	Y54G2A.31	ubc-13	Ubiquitin-protein ligase
176979_at	Y48G1C.4		Phosphatidylglycerolphosphate synthase
177003_at	Y67D8C.10	mca-3	Calcium transporting ATPase
177005_at	Y94H6A.4
177024_at	C29E4.1	col-90	Collagens (type IV and type XIII), and related proteins
177040_at	Y34B4A.4		Ras1 guanine nucleotide exchange factor
177074_at	Y46C8AL.6		Reverse transcriptase
177087_at	Y19D10B.2		Predicted receptor
177120_s_at	CC4.2	nlp-15	Unnamed protein
177131_s_at	F15E11.13		Unnamed protein
177151_at	Y39A3CL.4a		Uncharacterized conserved protein with TLDc domain
177176_s_at	Y61A9LA.9
177253_at	R186.1		Uncharacterized conserved protein
177291_at	Y37E11AM.3
177311_at	CD4.8		Uncharacterized protein
177387_at	M153.2		Uncharacterized conserved protein
177402_s_at	D2030.6		Germ-line stem cell division protein Hiwi/Piwi; negative developmental regulator
177417_at	F15A4.2		Unnamed protein
177431_at	C53C7.2
177433_at	F19D8.2
177477_at	F58A3.4		Uncharacterized protein, contains major sperm protein (MSP) domain
177522_at	F37D6.6	tag-68	TGFbeta receptor signaling protein SMAD and related proteins
177540_at	C29F4.3
177623_at	T01B7.2	srg-18
177628_s_at	ZK858.5
177753_at	C01A2.6
177771_at	R08H2.8		Uncharacterized protein
177776_at	C33D3.3
177794_at	T05B9.1
177797_at	K01A6.3
177827_at	T19C4.5
177832_at	K02E2.8		Uncharacterized protein
177851_at	W01C9.2
177883_at	K05C4.8		Unnamed protein
177937_s_at	F36A2.1		Regulator of nuclear mRNA
177958_at	F36D1.7
178034_s_at	K08C9.1		Unnamed protein
178040_at	F29G6.2		Uncharacterized coiled-coil protein
178048_at	F10A3.6	str-99	7-transmembrane olfactory receptor
178098_at	C05G5.2
178149_s_at	T07C4.4	spp-1	Unnamed protein
178161_s_at	F57G4.7
178234_at	F20C5.1	pme-3
178254_at	E04D5.2		7-transmembrane receptor
178282_at	F07H5.5
178318_at	F57G4.9		Predicted transposase
178329_at	F14H3.7		Uncharacterized protein
178334_at	F08G5.3
178407_at	B0365.2		7-transmembrane olfactory receptor
178416_at	R02D5.4
178443_s_at	F57G4.5		Unnamed protein
178456_at	F57G4.8		Uncharacterized protein
178461_at	C35A5.9		Predicted histone deacetylase
178482_at	T28A8.1	twk-40	Tandem pore domain K+ channel
178494_at	C27D8.3		Unnamed protein
178518_at	W04G5.7		Uncharacterized protein
178549_at	K07A1.3
178669_s_at	ZC334.3	ins-24	Insulin-like peptides
178671_at	F56D5.4
178722_at	B0334.9		Unnamed protein
178727_s_at	F54D5.9
178734_at	C08F8.5		Predicted transposase
178741_at	C25A1.6		H/ACA snoRNP complex, subunit NOP10
178803_at	K06B4.4
178822_s_at	C34F6.4	hst-2	Sulfotransferases
178906_at	R07A4.3
178911_at	T28A8.3		Uncharacterized protein
178952_at	T05A1.4		Transposon-encoded proteins with TYA, reverse transcriptase, integrase domains in various combinations
178968_at	R01E6.7
178969_at	F21A3.7		Acetylcholine receptor
179058_at	F25H9.2		Uncharacterized protein, contains BTB/POZ domain
179141_at	K04D7.5	gon-4
179159_at	C02B4.3
179183_at	F59A1.9		Uncharacterized protein
179216_at	R07H5.7		Predicted transposase
179255_at	F28F8.8		Uncharacterized protein
179273_at	C04B4.2		Unnamed protein
179315_at	C50F4.4
179369_s_at	C18D4.6		Unnamed protein
179390_s_at	B0513.7
179407_at	R12H7.4
179428_at	Y6E2A.5		Unnamed protein
179433_at	R04D3.9	srd-43	Chemoreceptor/7TM receptor
179458_at	K08E7.6
179479_at	F55C9.9
179480_at	D1025.3		Uncharacterized protein
179488_at	ZK930.7		Unnamed protein
179489_s_at	R102.5A		Unnamed protein
179515_at	T27F6.7
179578_at	Y6E2A.7
179594_s_at	F31E9.6		Unnamed protein
179598_s_at	C04H5.2		C-type lectin
179694_s_at	F29G9.6	dhs-17	Dehydrogenases with different specificities (related to short-chain alcohol dehydrogenases)
179756_at	F59H6.1		Uncharacterized protein, contains BTB/POZ domain
179775_at	F58H7.6		Transposon-encoded proteins with TYA, reverse transcriptase, integrase domains in various combinations
179930_at	T27A1.5		Amino acid transporters
179945_at	R09H3.3		Unnamed protein
180058_s_at	C16H3.3
180070_s_at	F10G7.9
180073_s_at	F32D1.7
180105_at	F32D1.6
180142_at	C49G7.6
180171_s_at	F39G3.3
180179_at	K06A5.8
180181_at	T05B4.9		Secreted surface protein
180203_at	C49C8.6
180254_s_at	F32D8.5B		Uncharacterized membrane protein
180259_at	F10G2.6	srx-92
180292_at	F19C7.8
180303_at	C49C8.2
180320_at	F35A5.2
180369_at	C17E7.4		Unnamed protein
180379_s_at	C17F4.7
180417_at	Y43F8B.4		Prolyl 4-hydroxylase alpha subunit
180445_at	ZC404.2
180468_at	C18B2.6		Non voltage-gated ion channels (DEG/ENaC family)
180496_at	ZC196.6
180517_at	K09B11.9		ER-Golgi vesicle-tethering protein p115
180561_at	W04B5.2
180570_at	F36H9.8
180591_at	F09B12.4
180592_s_at	F56A4.2		C-type lectin
180639_at	K10C9.7		Unnamed protein
180817_at	W05E10.2
180836_at	Y37H2C.4		7-transmembrane olfactory receptor
180844_at	Y43F8A.3		Arylacetamide deacetylase
180932_at	W03G1.9
180967_at	C55C3.3		Unnamed protein
180968_at	T04C9.1		Oligophrenin-1 and related Rho GTPase-activating proteins
180980_at	F52B11.1		Uncharacterized PHD Zn-finger protein
181013_at	M02B7.4		Predicted glycosyltransferase
181022_s_at	E02H9.3
181044_s_at	B0524.5
181059_at	F54G2.2		Unnamed protein
181062_at	F42A9.9	tag-137	Diacylglycerol kinase
181063_at	K06A9.2
181130_s_at	Y69E1A.1		Unnamed protein
181138_at	F54F12.2
181151_at	C26B9.2		Unnamed protein
181152_at	T08A9.7	spp-3	Prosaposin
181172_s_at	C31H2.1		Probable Rab-GAPs
181214_at	ZK721.3
181241_at	F45F2.1		Uncharacterized conserved protein
181271_s_at	ZK381.5
181317_at	C17F4.2		Unnamed protein
181341_at	F14D2.5
181360_s_at	F14D2.4		Uncharacterized protein, contains BTB/POZ domain
181419_at	W08F4.9		Predicted transposase
181488_at	F36A2.12
181526_at	Y43F8A.2		Unnamed protein
181537_s_at	K12H6.6		Uncharacterized conserved protein
181564_at	ZC155.5
181595_at	F57B9.7		Double stranded RNA binding protein
181628_at	F39G3.4		Cytochrome b
181675_at	R03G5.6
181725_at	K02F6.9		M13 family peptidase
181748_at	F34D6.4		Histone H3 (Lys9) methyltransferase SUV39H1/Clr4, required for transcriptional silencing
181778_at	T14G10.8
181795_s_at	F42H11.1		Uncharacterized protein
181836_at	F59H6.8		Uncharacterized protein, contains BTB/POZ domain
181886_at	Y37D8A.8		Unnamed protein
181894_at	Y38H6A.2
181951_at	K12H6.5		Unnamed protein
182015_at	C26D10.6
182017_at	Y39A1C.4		Unnamed protein
182027_s_at	ZK484.6		Predicted phosphoglycerate mutase
182062_at	W03G9.2		Unnamed protein
182168_at	F21E9.6
182326_at	K09H9.1		Uncharacterized protein
182356_at	T06A1.4
182401_at	K02H8.1		C3H1-type Zn-finger protein
182406_at	Y37H2A.8		Uncharacterized protein
182412_at	Y59A8A.4	srh-286	Predicted olfactory G-protein coupled receptor
182415_s_at	F48E3.4
182418_s_at	F11C1.5B		AAA ATPase containing von Willebrand factor type A (vWA) domain
182425_at	T04C10.3
182499_s_at	C24F3.1A		Protein transporter of the TRAM (translocating chain-associating membrane) superfamily
182503_s_at	C06A5.6		Unnamed protein
182533_at	T06C12.4		Uncharacterized protein
182576_at	Y37H2A.3		Unnamed protein
182602_s_at	B0511.7		Nuclear inhibitor of phosphatase-1
182614_at	F39G3.8	tig-2	Transforming growth factor beta, bone morphogenetic protein and related proteins
182617_at	T25B6.4
182648_at	C25G6.4
182670_at	F13A2.2
182671_at	F12D9.1
182685_at	C36B7.7	hen-1
182748_at	T05G11.6	srw-55	7-transmembrane olfactory receptor
182772_at	F48G7.2		Uncharacterized protein
182785_at	R04A9.3
182809_at	C33H5.6		Histone H3 (Lys4) methyltransferase complex and RNA cleavage factor II complex, subunit SWD2
182837_s_at	W10D5.3A	gei-17	Zn-finger transcription factor
182899_at	ZC155.2
182900_at	K07B1.5	acl-14
182915_at	D2024.5
182920_at	Y37H2B.1		Unnamed protein
182929_s_at	ZK154.6
182943_at	C08D8.1		Uncharacterized conserved protein
182980_at	T08B1.4
183028_s_at	Y22F5A.5	lys-2	N-acetylmuraminidase/lysozyme
183084_at	C54D10.8		Uncharacterized protein
183200_at	F25E5.4		Trypsin
183222_at	ZC449.1		Unnamed protein
183257_at	C09E8.1		Sodium-neurotransmitter symporter
183272_at	C03H5.6		Uncharacterized protein, contains BTB/POZ domain
183274_at	F28C6.10
183343_at	C39F7.1
183359_at	F58E2.4		Unnamed protein
183472_at	C05C12.6
183502_at	Y39B6A.17	nhr-95	Hormone receptors
183506_at	F26A1.7		Unnamed protein
183510_at	R03A10.2
183519_at	F25B4.4
183566_at	C14C6.2		Secreted surface protein
183593_at	F59A1.11		Unnamed protein
183620_at	W06B4.1		N-Acetylglucosamine kinase
183645_at	F26G5.8
183709_at	T23G11.7		UV radiation resistance associated protein
183757_at	ZK402.5		Uncharacterized protein
183767_at	M02E1.1		Unnamed protein
183774_s_at	K12H6.9		Unnamed protein
183790_s_at	F42G10.1		Predicted receptor
183807_at	K07D4.5
183813_at	C01G10.2	srx-79	G protein coupled protein
183843_at	R03A10.1
183889_s_at	D1022.7	aka-1	Smad anchor for receptor activation
183946_at	T16A1.9		Transposon-encoded proteins with TYA, reverse transcriptase, integrase domains in various combinations
183997_at	C40D2.4
184102_s_at	ZK1025.8		Chondroitin 6-sulfotransferase and related sulfotransferases
184116_s_at	T05E12.6		Uncharacterized protein
184120_at	K01A11.1
184121_at	R07C3.1		C-type lectin
184160_at	C04F12.9		Ribonuclease H
184246_s_at	C41D11.2	eif-3.H	Translation initiation factor 3, subunit h (eIF-3h)
184262_at	Y53C10A.7
184267_at	Y60A3A.15
184283_at	Y51H4A.25		Branching enzyme
184309_at	R05C11.2		Uncharacterized protein
184311_s_at	F55C12.4
184373_at	Y75B7B.1		Unnamed protein
184428_at	K11H12.8		Growth hormone-induced protein and related proteins
184491_at	C24H12.2		Uncharacterized conserved protein
184507_at	C34F11.2		Unnamed protein
184543_s_at	Y57G7A.5
184569_at	W08A12.4		Uncharacterized protein
184578_at	Y106G6A.2		Predicted coiled-coil protein
184698_at	Y49E10.16		Predicted lipase
184708_s_at	C43E11.5		Unnamed protein
184738_at	Y57A10A.3		Uncharacterized protein
184759_at	Y53F4B.12		Amino acid transporters
184763_s_at	Y111B2A.I
184780_s_at	Y102A5C.1		Uncharacterized protein
184860_at	C40A11.8		Predicted membrane protein
184876_at	T08E11.4		Uncharacterized protein, contains BTB/POZ domain
184904_at	Y39C12A.2
184982_s_at	F56C11.3		Mitochondrial sulfhydryl oxidase involved in the biogenesis of cytosolic Fe/S proteins
185047_at	F39H12.3		Unnamed protein
185075_s_at	Y45F10B.4	sru-16	Uncharacterized protein
185083_at	C25A11.1
185091_at	Y106G6D.5
185120_at	Y76G2A.2		Unnamed protein
185137_at	Y25C1A.4		C-type lectin
185147_at	W09G10.3		Ca2+ sensor (EF-Hand superfamily)
185158_s_at	C33C12.4		Unnamed protein
185163_s_at	M01G12.14		Unnamed protein
185222_at	Y57A10A.4		Uncharacterized protein
185224_at	W02D3.10		Uncharacterized conserved protein
185258_at	Y75B8A.13
185277_at	K08D10.5		tRNA-splicing endonuclease positive effector (SEN1)
185283_at	C40A11.3		Polymerase delta-interacting protein PDIP1 and related proteins, contain BTB/POZ domain
185287_at	Y53F4B.25		Fibronectin
185298_s_at	ZK1193.2		Unnamed protein
185337_at	C32B5.12
185379_at	Y47H9C.14		60S ribosomal protein L29
185393_s_at	Y47D3B.2A	nlp-21	Unnamed protein
185414_at	R09F10.5
185432_at	Y50D7A.8		Unnamed protein
185447_at	F08D12.9		Predicted transposase
185453_at	H14A12.5
185498_at	Y106G6D.6		Unnamed protein
185502_at	Y75B12B.1		Uncharacterized protein
185504_at	F23H11.6
185581_at	Y48A6B.13
185594_at	C36C5.15		Predicted secreted cysteine rich protein found only in C.elegans
185606_at	F56A4.11
185622_at	Y106G6H.4		Unnamed protein
185637_at	M01B12.5		Serine/threonine protein kinase involved in cell cycle control
185669_at	Y75B8A.27	pqn-92
185673_s_at	F56A4.12		Permease of the major facilitator superfamily
185706_at	Y43F8B.10
185709_at	Y106G6G.1
185714_at	C24B9.13
185725_at	F46E10.3		Unnamed protein
185763_at	Y102A5C.2
185766_at	C02A12.3		Unnamed protein
185789_at	Y47H10A.4		Unnamed protein
185799_at	C31B8.12		Predicted secreted small molecules methylase
185838_at	C23G10.5
185871_s_at	C33C12.9		Predicted N6-DNA-methyltransferase
185887_at	Y81B9A.1		Unnamed protein
185974_s_at	Y64G10A.7		Proteins containing Ca2+-binding EGF-like domains
186047_at	F02E11.3
186069_at	Y62E10A.4		7-transmembrane receptor
186129_at	Y48C3A.12
186146_s_at	Y37D8A.11
186274_at	C17H11.1		7 transmembrane receptor
186325_at	H23L24.1
186341_at	Y71D11A.5		Ligand-gated ion channel
186343_s_at	Y54E5A.8A		Unnamed protein
186365_at	C53C11.2
186404_at	Y71F9B.1
186440_at	Y46G5A.14		Unnamed protein
186465_at	Y71A12C.2		Predicted membrane protein
186472_at	R01B10.1	cli-1	Unnamed protein
186492_s_at	F15E11.14		Unnamed protein
186524_at	Y54G11A.12	srh-41	Predicted olfactory G-protein coupled receptor
186535_at	T28A11.15		Integral membrane O-acyltransferase
186538_s_at	F15G9.5
186539_s_at	Y59E9AL.3a		Unnamed protein
186579_at	Y55F3AM.5		Coeffector of mDia Rho GTPase, regulates actin polymerization and cell adhesion turnover
186582_s_at	Y47G6A.24	mis-12
186592_at	F08D12.12
186650_at	Y55F3BL.3		Putative zinc transporter
186666_at	Y105C5B.25		Extracellular protein with conserved cysteines
186667_s_at	Y37E11B.3		Uncharacterized conserved protein
186736_at	Y39A3CR.1	smi-1
186770_at	Y39F10A.1
186793_at	F35F10.11		Thioredoxin binding protein TBP-2/VDUP1
186795_at	Y116F11A.4
186862_at	Y51H7BR.3		Unnamed protein
186889_at	Y18D10A.16		Cytochrome c oxidase assembly protein PET191
186926_s_at	PAR2.4		Uncharacterized conserved protein
186963_s_at	B0285.3
186987_at	Y39A3CR.3		Predicted calmodulin-binding protein
187007_at	Y116A8C.36	tag-11	Endocytic adaptor protein intersectin
187008_s_at	Y57G7A.10		Uncharacterized conserved protein
187093_at	Y65B4BR.5		Transcription factor containing NAC and TS-N domains
187113_at	Y71H2B.10	apt-3
187202_s_at	EEED8.8	ndx-6	Transient receptor potential-related channel 7
187229_s_at	Y54E10A.12		Uncharacterized protein
187320_at	C03B1.3		Unnamed protein
187349_at	B0495.6		Uncharacterized conserved protein
187378_at	C09F5.3		Zn-finger
187420_at	R10E11.7		Uncharacterized protein
187471_at	Y62E10A.11B
187541_at	Y110A2AR.1		Protein involved in membrane traffic (YOP1/TB2/DP1/HVA22 family)
187599_at	T20B12.5
187629_at	C35D10.4	coq-8	ABC (ATP binding cassette) 1 protein
187631_at	Y47D3A.21		Density-regulated protein related to translation initiation factor 1 (eIF-1/SUI1)
187653_at	K07C11.7		Phosphoesterases
187656_s_at	C33H5.14	ntp-1	Nucleoside phosphatase
187695_at	Y110A2AL.13		Peptidyl-prolyl cis-trans isomerase
187717_s_at	ZK1098.2A		Unnamed protein
187743_at	Y57A10A.30	ife-5	Translation initiation factor 4F, cap-binding subunit (eIF-4E) and related cap-binding proteins
187745_at	C29E4.3	ran-2	Ran GTPase-activating protein
187797_at	F53C3.6		Uncharacterized protein, contains CX module
187842_s_at	F43E2.6		Unnamed protein
187854_s_at	F39C12.2	add-1	Cytoskeletal protein Adducin
187857_at	F35H12.7
187858_at	Y23H5A.5	ctn-1	Alpha-catenin
187859_s_at	K08F11.6
187914_s_at	AC7.2	soc-2	Leucine rich repeat
187927_at	C50H2.2a	egl-47
187937_s_at	F46B6.3	smg-4	Nonsense-mediated decay protein Upf3
187982_at	F26D2.2	syp-1	Unnamed protein
188088_at	F56F3.6	ins-17	Unnamed protein
188136_at	C24B5.2		AAA+-type ATPase
188269_s_at	K02E10.2	hid-1	Proteins containing regions of low-complexity
188299_at	Y71F9B.5	lin-17	Smoothened and related G-protein-coupled receptors
188364_s_at	F08G5.4	col-130	Collagens (type IV and type XIII), and related proteins
188449_s_at	Y54E5B.1	smp-1	Semaphorins
188472_s_at	C52E12.2	unc-104	Kinesin-like protein
188487_s_at	T08G5.10	mtl-2	Predicted metallothionein
188498_s_at	F25B5.4	ubq-1	Ubiquitin and ubiquitin-like proteins
188504_at	W02B12.4		Carboxylesterase and related proteins
188520_at	C11D2.2		Aspartyl protease
188548_s_at	F53H1.1		RNA helicase
188555_s_at	F14D12.4	mec-2	Prohibitins and stomatins of the PID superfamily
188616_s_at	C14C11.6	mut-14	ATP-dependent RNA helicase
188704_s_at	F18A12.8		M13 family peptidase
188711_at	ZK994.3	pxn-1	Peroxidase/oxygenase
188760_at	Y110A7A.6		Fructose-6-phosphate 2-kinase/fructose-2,6-biphosphatase
188777_s_at	T28F3.1		Copine
188823_s_at	T25C12.3		Unnamed protein
188824_at	ZK1251.1		Histone 2A
188830_at	T13F3.1	str-183	7-transmembrane olfactory receptor
188838_at	T21B4.9	srh-70	Predicted olfactory G-protein coupled receptor
188902_at	T26E3.1		C-type lectin
188911_at	T06C12.2	str-57	7-transmembrane olfactory receptor
188983_at	K02E2.3	srh-177	Predicted olfactory G-protein coupled receptor
188999_s_at	F45E1.6	his-71	Histones H3 and H4
189002_s_at	F53G12.5	mex-3	Predicted RNA binding protein, contains KH domain
189027_at	T22A3.6
189033_at	T12A2.9	srg-8	Receptor-like protein, Srg family
189088_at	F58E2.1
189114_at	C34F11.3		Adenosine monophosphate deaminase
189117_s_at	C01F6.3	cyp-31A1
189122_s_at	B0414.7	mtk-1	MEKK and related serine/threonine protein kinases
189162_s_at	F23C8.8		Serine/threonine protein kinase
189238_at	W03F8.2
189242_at	F34D6.5	sri-62	Predicted olfactory G-protein coupled receptor
189267_s_at	F38B2.4		Uridylate kinase/adenylate kinase
189393_at	F40F8.9	lsm-1	Small Nuclear ribonucleoprotein splicing factor
189544_at	F57F5.1		Cysteine proteinase Cathepsin L
189700_at	C15B12.1		FAD-dependent oxidoreductase
189788_at	F46H6.2	dgk-2	Diacylglycerol kinase
189805_at	F13E6.6	tag-118	Predicted guanine nucleotide exchange factor
189886_at	C42C1.2		Serine/threonine phosphatase
189890_at	F33E2.3		C-type lectin
189916_at	T04A11.6	him-6	ATP-dependent DNA helicase
189944_at	F48E3.2		Permease of the major facilitator superfamily
189972_at	C33C12.3		Beta-glucocerebrosidase
190030_at	Y41G9A.4		GABA-B ion channel receptor subunit GABABR1 and related subunits, G-protein coupled receptor superfamily
190039_at	C29G2.5		7-transmembrane receptor
190040_at	F54E4.4		Predicted tyrosinase
190091_at	C01B12.1	sqt-2	Collagens (type IV and type XIII), and related proteins
190116_s_at	Y37A1C.1a		Na+/K+ symporter
190122_at	C18C4.10	klc-2	Kinesin light chain
190177_at	R05H10.6	cdh-7	Cadherin repeats
190180_at	F39B2.5		Cytokine-inducible SH2 protein
190256_s_at	C18H9.7	rpy-1	Acetylcholine receptor-associated protein of the synapse (rapsyn)
190277_at	W01B11.2		Sulfate/bicarbonate/oxalate exchanger SAT-1 and related transporters (SLC26 family)
190334_at	Y110A7A.3	unc-63	Acetylcholine receptor
190343_at	Y37E11B.1		Zn-finger
190345_s_at	Y71H10A.1		Pyrophosphate-dependent phosphofructo-1-kinase
190360_s_at	F27C1.8	dpy-5	Collagens (type IV and type XIII), and related proteins
190415_s_at	B0478.1	jnk-1	Jun-N-terminal kinase (JNK)
190449_at	Y43F8C.10		Transcription factor Doublesex
190455_at	W01B6.5		Protein tyrosine kinase
190476_at	C34C12.3		Serine/threonine specific protein phosphatase involved in cell cycle control, PP2A-related
190514_at	R10E4.11
190540_s_at	B0035.1A		Zn finger protein
190549_at	F55A3.5		Glutathione peroxidase
190562_at	D2045.5		Casein kinase (serine/threonine/tyrosine protein kinase)
190571_at	D2045.7		Serine/threonine protein kinase/TGF-beta stimulated factor
190619_at	C15C8.3		Aspartyl protease
190648_at	T07G12.12
190665_at	Y38H6C.5		Unnamed protein
190729_at	C34C6.6a	prx-5	TPR repeat-containing protein
190733_s_at	Y57G11C.9A		Unnamed protein
190762_at	T05H4.13	alh-4	Aldehyde dehydrogenase
190771_s_at	R13A1.4	unc-8	Non voltage-gated ion channels (DEG/ENaC family)
190774_s_at	F57C7.3	sdn-1	Heparan sulfate proteoglycan Syndecan
190872_at	F16B4.9		Hormone receptors
190873_at	B0252.4	cyp-10
190929_at	F37B1.3	gst-14	Glutathione S-transferase
190940_at	F11F1.7		Unnamed protein
190950_at	F28H6.3		Kynurenine aminotransferase, glutamine transaminase K
191106_at	T07D4.1		7 transmembrane receptor
191123_s_at	R10E11.1	cbp-1	CREB binding protein/P300 and related TAZ Zn-finger proteins
191229_at	F48G7.11		Hormone receptors
191303_at	Y53F4B.32	gst-29	Glutathione S-transferase
191339_at	T08A9.3	sng-1	Synaptic vesicle protein Synaptogyrin involved in regulation of Ca2+-dependent exocytosis
191419_at	C24A8.4		STE20-like serine/threonine kinase MST
191433_s_at	F01G4.3		Cytoplasmic exosomal RNA helicase SKI2, DEAD-box superfamily
191484_at	R10D12.3	srx-127
191639_s_at	Y45G12B.1		NADH-ubiquinone oxidoreductase, NDUFS1/75 kDa subunit
191664_s_at	K07F5.6		Protein tyrosine phosphatase
191703_s_at	C01G10.11	unc-76	Kinesin-associated fasciculation and elongation protein involved in axonal transport
191717_s_at	C33H5.18		CDP-diacylglycerol synthase
191748_at	C28G1.1	ubc-23	Ubiquitin-protein ligase
191771_s_at	T08B2.9	frs-1	Phenylalanyl-tRNA synthetase, beta subunit
191798_s_at	F17C11.9		Glutathione S-transferase
191831_s_at	C47E12.4
191878_at	Y71F9AL.5	gst-43	Glutathione S-transferase
191887_s_at	W07B8.5	cpr-5	Cysteine proteinase Cathepsin L
191927_at	R07B7.10		Mitochondrial carnitine-acylcarnitine carrier protein
191935_s_at	T10A3.1	unc-10
191978_at	F02G3.1
192077_at	C33F10.2		Predicted protein kinase (contains TBC and RHOD domains)
192100_at	F53H8.1	apt-7	Clathrin-associated protein medium chain
192148_at	T07C5.1A		UDP-glucuronosyl and UDP-glucosyl transferase
192176_s_at	C33B4.3	tag-67	Ankyrin repeat
192464_at	ZK287.6
192602_s_at	C07G2.3	cct-5	Chaperonin complex component, TCP-1 epsilon subunit (CCT5)
192608_at	Y38H8A.5		Zn-finger
192612_at	F43G9.11	ces-1	C2H2-type Zn-finger protein
192647_at	F39H2.2	cyp-14	Predicted peptidyl prolyl cis-trans isomerase
192674_s_at	B0491.2	sqt-1	Collagens (type IV and type XIII), and related proteins
192694_s_at	R08A2.2		Serine/threonine specific protein phosphatase PP1, catalytic subunit
192709_at	F09C3.2		Predicted hydrolase (HAD superfamily)
192729_at	T27A1.6	mab-9	TBX1 and related T-box transcription factors
192756_s_at	K11H3.1		Glycerol-3-phosphate dehydrogenase/dihydroxyacetone 3-phosphate reductase
192814_at	W02A11.8		Uncharacterized protein, contains BTB/POZ domain
192848_s_at	D2030.7
192967_at	ZK1290.3	rol-8	Collagens (type IV and type XIII), and related proteins
192996_s_at	F46A8.3		Galectin, galactose-binding lectin
193028_s_at	C17D12.6	spe-9	Fibrillins and related proteins containing Ca2+-binding EGF-like domains
193067_at	ZK849.2		PDZ domain
193138_at	F43G6.11		Histone deacetylase complex, catalytic component HDA1
193204_at	F28C1.2	egl-10	G protein signaling regulators
193377_at	F57A8.4		7-transmembrane receptor
193387_at	ZK1307.7		7-transmembrane receptor
193406_s_at	W09G3.3
193411_s_at	F25H5.1B	tag-15	LIM domain
193429_at	ZK897.1	unc-31	Ca2+-dependent activator protein
193497_at	F56H9.4	gpa-9	G-protein alpha subunit (small G protein superfamily)
193518_s_at	R11G10.1	avr-15	Ligand-gated ion channel
193538_s_at	Y16B4A.1	unc-3	HLH transcription factor EBF/Olf-1 and related DNA binding proteins
193598_at	C01G12.5		Reductases with broad range of substrate specificities
193604_at	C08F11.8		UDP-glucuronosyl and UDP-glucosyl transferase
193708_s_at	T01B7.4	cyp-11	U-snRNP-associated cyclophilin type peptidyl-prolyl cis-trans isomerase
193908_s_at	ZC504.4A	mig-15	Traf2- and Nck-interacting kinase and related germinal center kinase (GCK) family protein kinases
193977_s_at	F43C9.4	mig-13
193997_at	T27F6.2		C-type lectin
194013_s_at	T05C12.6A	mig-5	Dishevelled 3 and related proteins
194035_s_at	T03G6.2	nhr-40
194043_at	F35D2.5	syd-1	PDZ domain
194153_at	Y102A5D		Unnamed protein
194155_s_at	F18A11.3
194156_s_at	Y48A6B.4		Unnamed protein
194157_s_at	F53B6.8
194159_s_at	Y51F10.7
194161_s_at	W02C12.3a		Helix loop helix transcription factor EB
194168_s_at	F56G4.4		Spliceosomal protein FBP21
194169_s_at	T19E7.2	skn-1	bZIP transcription factor NRF1
194175_x_at	R153.1a		Cyclic nucleotide phosphodiesterase
194176_x_at	Y48G1BL.3	puf-10	Translational repressor Pumilio/PUF3 and related RNA-binding proteins (Puf superfamily)
194177_x_at	K10B3.8	gpd-2	Glyceraldehyde 3-phosphate dehydrogenase
194185_x_at	C25H3.9a		NADH:ubiquinone oxidoreductase, NDUFB5/SGDH subunit
194186_x_at	F28C6.7	rpl-26	60S ribosomal protein L26
194189_x_at	F31C3.9
194190_x_at	T19E10.1a		Predicted guanine nucleotide exchange factor (PEBBLE)
194195_x_at	F32E10.4	ima-3	Karyopherin (importin) alpha
194216_x_at	C50E10.1
194221_x_at	T05G5.1
194222_x_at	Y38F2AR.9		Sec61 protein translocation complex, beta subunit
194223_x_at	yk170h12.5
194225_x_at	T05H4.6		Peptide chain release factor 1 (eRF1)
194227_x_at	R144.6		Unnamed protein
194231_x_at	B0334.3		Thiamine pyrophosphate-requiring enzyme
194232_x_at	ZK1151.1c	vab-10	Dystonin, GAS (Growth-arrest-specific protein), and related proteins
194248_x_at	Y39G10AR.18a		Putative protein methyltransferase involved in meiosis and transcriptional silencing (Dot1)
194254_x_at	F39D8.1	pqn-36	Unnamed protein
194258_x_at	C07F11.1a
194262_x_at	W05H9.2
194263_x_at	R03G5.1	eft-4	Translation elongation factor EF-1 alpha/Tu
194264_x_at	H01A20.2
172100_x_at	C36E6.5	mlc-2	Myosin regulatory light chain, EF-Hand protein superfamily
172107_x_at	Y54F10AM.7		Unnamed protein
172112_x_at	Y47D7A.10		Unnamed protein
172115_x_at	F54H12.4		Unnamed protein
172119_at	Y57E12B.2
172121_x_at	Y47D7A.7		Unnamed protein
172129_x_at	Y105E8A.9	apt-1	Vesicle coat complex AP-1, gamma subunit
172144_x_at	F14H12.4a		STE20-like serine/threonine kinase MST
172147_x_at	M116.5		Dystonin, GAS (Growth-arrest-specific protein), and related proteins
172160_x_at	F57G4.3		Uncharacterized protein
172166_x_at	AH10.4		Unnamed protein
172197_x_at	W05B2.1	col-94	Collagens (type IV and type XIII), and related proteins
172199_x_at	K03B8.4		SWI/SNF transcription activation complex subunit
172206_x_at	W05H5.2		Unnamed protein
172209_x_at	W05B2.5	col-93	Collagens (type IV and type XIII), and related proteins
172213_x_at	C27C7.1		Unnamed protein
172221_x_at	ZK84.4		Unnamed protein
172228_x_at	R11A5.5		Unnamed protein
172229_x_at	T16A9.5		Unnamed protein
172231_x_at	C25D7.2		Uncharacterized protein, contains major sperm protein (MSP) domain
172236_x_at	T24F1.5
172239_x_at	F22D6.7
172244_x_at	F33H12.1		Unnamed protein
172257_x_at	C37C3.3		Protein involved in glucose derepression and pre-vacuolar endosome protein sorting
172268_x_at	D1025.4		Unnamed protein
172270_x_at	R102.5a		Unnamed protein
172275_x_at	W07A8.3	dnj-25	Auxilin-like protein and related proteins containing DnaJ domain
172280_x_at	Y19D2B.1		Alpha tubulin
172287_x_at	H04D03.1		Unnamed protein
172294_x_at	Y9D1A.2		Unnamed protein
172298_x_at	F49E2.5a		Uncharacterized protein
172305_x_at	Y40B1B.7		Predicted coiled-coil protein
172324_x_at	F42F12.7
172334_x_at	F42F12.6
172337_x_at	C18B12.1
172343_x_at	B0213.6	nlp-31	Unnamed protein
172347_at	C36A4.10
172352_at	C33A12.4
172357_x_at	F42F12.1
172359_x_at	ZK993.3
172363_x_at	F53A9.6		Unnamed protein
172369_x_at	Y51B9A.3		Unnamed protein
172375_x_at	B0213.4	nlp-29	Unnamed protein
172385_x_at	F41G3.1
172386_x_at	B0213.5	nlp-30	Unnamed protein
172398_x_at	F31E3.6		Unnamed protein
172401_x_at	F08B4.3		Unnamed protein
172404_x_at	T07F10.5		G2/Mitotic-specific cyclin A
172406_x_at	Y50E8A.8		Predicted peptidase
172411_x_at	T24A6.1		G2/Mitotic-specific cyclin A
172416_x_at	B0391.10
172417_x_at	F38A5.5		Unnamed protein
172426_x_at	F20A1.1		Uncharacterized protein
172427_x_at	B0213.3	nlp-28	Unnamed protein
172431_x_at	ZC412.7		Unnamed protein
172434_at	F53B3.5		Unnamed protein
172447_at	M03D4.3
172472_x_at	B0222.6	col-144	Collagens (type IV and type XIII), and related proteins
172489_x_at	K08H10.2a		Uncharacterized conserved protein
172492_at	C46H11.1
172504_x_at	F59E12.4a		Nuclear pore complex, rNpl4 component (sc Npl4)
172511_x_at	Y51H4A.24		Unnamed protein
172514_x_at	F46F11.4	ubl-5	Ubiquitin-like protein
172519_x_at	F52F10.1
172520_x_at	Y62F5A.1a	mdt-8	Uncharacterized conserved protein
172524_x_at	M01B12.1		Reverse transcriptase
172531_x_at	Y46H3C.5		Unnamed protein
172536_x_at	Y71A12B.7		Uncharacterized protein
172539_x_at	F49C12.11		Uncharacterized conserved protein
172550_x_at	H11L12.1		Unnamed protein
172557_x_at	C06G3.12		Transposon-encoded proteins with TYA, reverse transcriptase, integrase domains in various combinations
172558_s_at	C33H5.17		Predicted RNA-processing protein, contains G-patch domain
172564_x_at	F26A10.1
172573_x_at	Y105C5A.6	pqn-79	Uncharacterized protein
172577_x_at	F59E12.5a		Nuclear pore complex, rNpl4 component (sc Npl4)
172579_x_at	F59E12.6a		Unnamed protein
172580_at	F33D11.8
172582_x_at	Y39A1A.24		Vacuolar assembly/sorting protein VPS9
172583_x_at	F54D10.2		Uncharacterized protein
172585_x_at	Y105C5A.3	pqn-76	Uncharacterized protein
172589_x_at	T12B5.11		Uncharacterized protein
172596_x_at	C29F9.11		Uncharacterized protein
172599_x_at	F23H11.5	bra-2
172602_x_at	B0393.8		Unnamed protein
172607_x_at	Y54G11A.8a		Kinesin light chain
172613_x_at	Y62E10A.12	lsm-3	Small nuclear ribonucleoprotein (snRNP) LSM3
172614_x_at	C36A4.4		UDP-N-acetylglucosamine pyrophosphorylase
172616_x_at	Y116A8C.41		7-transmembrane olfactory receptor
172618_x_at	F07B7.9	his-50	Histone H4
172625_x_at	B0464.3		Unnamed protein
172631_x_at	Y25C1A.7a		Uncharacterized conserved protein
172633_x_at	Y55H10B.1		Uncharacterized protein
172636_at	F35F10.14
172637_x_at	F56B3.11a		Uncharacterized conserved protein
172638_x_at	Y76B12C.5		Reverse transcriptase
172641_x_at	K06C4.3	his-21	Histone 2A
172646_x_at	F52C9.6		Reverse transcriptase
172647_x_at	K06C4.5	his-17	Histones H3 and H4
172649_x_at	F55G1.10	his-61	Histone 2A
172650_x_at	K06C4.10	his-18	Histone H4
172659_x_at	T23F2.5		Stress responsive protein
172660_s_at	Y38E10A.24
172661_x_at	F17E9.12	his-31	Histone H4
172662_x_at	Y57G11C.21		Unnamed protein
172663_x_at	Y57G11C.20
172664_x_at	Y57G11C.18		Unnamed protein
172667_x_at	W01B11.4a		Unnamed protein
172668_x_at	Y39A3CL.3
172670_x_at	F26A3.8	rrf-1	RNA-directed RNA polymerase QDE-1 required for posttranscriptional gene silencing and RNA interference
172671_x_at	K03A1.6	his-38	Histone H4
172678_at	F13B9.5	ksr-1	Serine/threonine protein kinase RAF
172679_x_at	B0035.9	his-46	Histone H4
172680_x_at	B0361.2		Uncharacterized conserved protein
172685_x_at	K06C4.4	his-20
172687_x_at	F09C12.7	msp-74
172692_x_at	C50F4.6	his-36
172697_x_at	K10B3.7	gpd-3	Glyceraldehyde 3-phosphate dehydrogenase
172698_x_at	C53B4.5	col-119	Collagens (type IV and type XIII), and related proteins
172701_x_at	C29F4.1	col-125	Collagens (type IV and type XIII), and related proteins
172702_x_at	F55G1.3	his-62	Histone H2B
172703_x_at	F57B1.4	col-160	Collagens (type IV and type XIII), and related proteins
172710_x_at	T06E4.6	col-146	Collagens (type IV and type XIII), and related proteins
172714_x_at	R05F9.13	msp-31	Major sperm protein domain
172717_x_at	F08B12.3a	slo-2	K+ channel subunit
172722_x_at	T27B7.1	nhr-59	Hormone receptors
172723_x_at	B0222.8	col-10	Collagens (type IV and type XIII), and related proteins
172726_x_at	F55C10.2	col-154	Collagens (type IV and type XIII), and related proteins
172729_x_at	F11G11.12	col-73	Collagens (type IV and type XIII), and related proteins
172730_x_at	F26H9.3		Transposase
172732_x_at	F55G1.2	his-59	Histones H3 and H4
172733_x_at	F45F2.3	his-5	Histone H4
172734_x_at	ZK1248.4
172735_x_at	T10E10.1	col-168	Collagens (type IV and type XIII), and related proteins
172736_x_at	T10E10.2	col-167	Collagens (type IV and type XIII), and related proteins
172739_at	F45H11.2	ned-8	Ubiquitin-like protein
172746_x_at	T07H6.3a	col-166	Collagens (type IV and type XIII), and related proteins
172749_x_at	W04G5.1		Transposase
172753_x_at	F55C10.3	col-155	Collagens (type IV and type XIII), and related proteins
172754_x_at	Y38H6C.6		DNA-binding centromere protein B (CENP-B)
172758_x_at	B0035.8	his-48	Histone H2B
172761_x_at	T10C6.14	his-1	Histone H4
172763_x_at	T10C6.12	his-3	Histone 2A
172764_x_at	F45F2.4	his-7	Histone 2A
172769_x_at	F44C8.1		Cytochrome P450 CYP2 subfamily
172774_x_at	F54E12.1	his-55	Histones H3 and H4
172777_x_at	F07B7.5	his-49	Histones H3 and H4
172778_x_at	T23D8.6	his-68	Histone 2A
172779_x_at	F30F8.4		DNA-binding centromere protein B (CENP-B)
172785_x_at	T25G12.9
172787_x_at	F22B3.1	his-64	Histone H4
172788_x_at	F22B3.2	his-63	Histones H3 and H4
172791_x_at	K08C9.7		Ubiquitin/40S ribosomal protein S27a fusion
172795_x_at	C06A5.5		Alternative splicing factor SRp55/B52/SRp75 (RRM superfamily)
172799_x_at	F53F1.5		Unnamed protein
172804_x_at	C24F3.6	col-124	Collagens (type IV and type XIII), and related proteins
172805_x_at	T06A10.2		60S ribosomal protein L29
172807_x_at	C37A2.7
172808_x_at	F30A10.8a	stn-1	Syntrophins (type beta)
172809_x_at	Y41E3.2	dpy-4	Collagens (type IV and type XIII), and related proteins
172812_x_at	ZK938.6		Chitinase
172813_x_at	B0035.2	dnj-2	Molecular chaperone (DnaJ superfamily)
172816_x_at	T04C12.5	act-2	Actin and related proteins
172823_x_at	F54E12.5	his-57	Histone 2A
172824_x_at	T10C6.11	his-4	Histone H2B
172825_x_at	F45F2.2	his-39	Histone H2B
172826_x_at	F11G11.10	col-17	Collagens (type IV and type XIII), and related proteins
172831_x_at	Y11D7A.6		Reverse transcriptase
172833_x_at	T10C6.13	his-2	Histones H3 and H4
172834_x_at	C33F10.9	msp-40	Major sperm protein domain
172835_x_at	ZK131.6	his-12	Histone 2A
172844_x_at	F41E7.5		Unnamed protein
172845_x_at	K08F11.5		Predicted Ras related/Rac-GTP binding protein
172848_x_at	F54D8.2		Cytochrome c oxidase, subunit VIa/COX13
172851_x_at	F35H10.11	his-29	Histone H2B
172855_x_at	F02E9.2a	lin-28	Predicted RNA-binding protein containing PIN domain and invovled in translation or RNA processing
172856_x_at	R12E2.10		Protein tyrosine phosphatase
172858_x_at	C53C11.4		Uncharacterized protein
172860_x_at	F17E9.13	his-33	Histone 2A
172862_x_at	T28C6.4	col-117	Collagens (type IV and type XIII), and related proteins
172863_x_at	Y49E10.6	his-72	Histones H3 and H4
172865_x_at	C53H9.1	rpl-27	60S ribosomal protein L27
172867_x_at	F45F2.13	his-6	Histones H3 and H4
172871_x_at	ZK131.7	his-13	Histones H3 and H4
172872_x_at	T23F2.3		Stress responsive protein
172874_x_at	F45F2.12	his-8
172879_x_at	F15H10.1	col-12	Collagens (type IV and type XIII), and related proteins
172881_x_at	F17E9.10	his-32	Histones H3 and H4
172883_x_at	C27A2.2a	rpl-22	60S ribosomal protein L22
172890_x_at	W09C5.6a	rpl-31	60S ribosomal protein L31
172891_x_at	F54E12.4	his-58	Histone H2B
172892_x_at	F53A3.3	rps-22	40S ribosomal protein S15/S22
172895_x_at	F30B5.1	dpy-13	Collagens (type IV and type XIII), and related proteins
172899_x_at	F08G2.3	his-42	Histones H3 and H4
172901_x_at	T27E4.9	hsp-16.49	Alpha crystallins
172908_x_at	F34H10.1		Ubiquitin/40S ribosomal protein S27a fusion
172909_x_at	C36A4.8	brc-1	Transcriptional regulator BRCA1
172910_at	C26F1.9	rpl-39	60s ribosomal protein L39
172911_x_at	B0513.3	rpl-29	60S ribosomal protein L29
172923_x_at	F58G11.1a		Ca2+-binding transmembrane protein LETM1/MRS7
172924_x_at	C52D10.5		Transposase
172929_x_at	F16H9.1a	rgs-2	G protein signaling regulators
172931_x_at	C52E4.3	snr-4	Small nuclear ribonucleoprotein (snRNP) Sm core protein
172932_x_at	ZC101.2a	unc-52	Basement membrane-specific heparan sulfate proteoglycan (HSPG) core protein
172936_x_at	Y47H9C.6	csp-3	Caspase, apoptotic cysteine protease
172939_x_at	F37C12.11	rps-21	40S ribosomal protein S21
172941_x_at	T13F2.2		Transcriptional coactivator
172942_x_at	C03G6.19	srp-6	Serpin
172945_s_at	F13C5.1
172946_s_at	B0393.1	rps-0	40S ribosomal protein SA (P40)/Laminin receptor 1
172948_at	Y67D2.7
172949_s_at	C56C10.13	dnj-8	Molecular chaperone (DnaJ superfamily)
172951_s_at	C39F7.2		Predicted Zn-finger protein
172960_x_at	W06D4.1	hgo-1	Homogentisate 1,2-dioxygenase
172962_at	K02A4.2	gpc-1	G protein gamma subunit
172963_x_at	F23B2.13		DNA-directed RNA polymerase, subunit RPB7.0
172964_x_at	Y18D10A.19	fkb-2	FKBP-type peptidyl-prolyl cis-trans isomerase
172966_x_at	F38C2.7		CCCH-type Zn-finger protein
172967_x_at	C25A1.11	aha-1	Aryl-hydrocarbon receptor nuclear translocator
172968_x_at	Y45F10C.5
172972_s_at	Y38C1AA.11		Alkyl hydroperoxide reductase, thiol specific antioxidant and related enzymes
172973_at	E02H1.4	pme-2	NAD+ ADP-ribosyltransferase Parp, required for poly-ADP ribosylation of nuclear proteins
172974_s_at	F19C7.1		Uncharacterized protein
172980_s_at	C43E11.8		Exocyst component protein and related proteins
172986_s_at	ZC247.1
172987_s_at	Y22D7AL.7
172991_at	C45B2.7	ptr-4	Predicted membrane protein (patched superfamily)
172995_at	C06G4.5		7 transmembrane receptor
172996_s_at	Y59A8B.2		Ubiquitin C-terminal hydrolase
172997_s_at	F56C9.7		Uncharacterized protein
172998_s_at	K07A1.6		Uncharacterized protein
172999_s_at	C41G7.3		Peripheral-type benzodiazepine receptor and related proteins
173000_s_at	JC8.2		WD40 repeat-containing protein
173002_s_at	F52H2.7		Predicted Ca2+-dependent phospholipid-binding protein
173005_at	T09B4.1		Predicted Dolichyl-phosphate-mannose-protein mannosyltransferase
173006_s_at	F42C5.9		Actin and related proteins
173007_s_at	Y34D9A.6		Glutaredoxin and related proteins
173010_at	T05A12.4		DEAD box-containing helicase-like transcription factor/DNA repair protein
173012_at	W07E11.1		Glutamate synthase
173013_at	Y51F10.4
173014_at	ZK20.6	nep-1	M13 family peptidase
173016_s_at	R10A10.2		SCF ubiquitin ligase, Rbx1 component
173018_s_at	R119.4	pqn-59
173020_s_at	T19A5.1		Uncharacterized conserved protein, contains TPR repeats
173021_s_at	H06I04.1a
173023_at	Y54F10BM.9		Uncharacterized protein
173024_s_at	Y76B12C.7		mRNA cleavage and polyadenylation factor II complex, subunit CFT1 (CPSF subunit)
173026_at	F46G11.4
173029_s_at	F10G8.6		Predicted ATPase, nucleotide-binding
173034_s_at	F29G9.5	rpt-2	26S proteasome regulatory complex, ATPase RPT2
173036_s_at	F21F8.7	asp-6	Aspartyl protease
173040_at	C42D8.3	uvt-3	Pantothenate kinase PanK and related proteins
173041_s_at	F20D12.4	czw-1	Centromere/kinetochore protein zw10 involved in mitotic chromosome segregation
173043_at	F45E4.2	plp-1	Transcriptional regulator of the PUR family, single-stranded-DNA-binding
173044_at	T12D8.8		Hsp70-interacting protein Hip/Transient component of progesterone receptor complexes and an Hsp70-binding protein
173050_at	F54F2.1		Vitronectin receptor, alpha subunit
173053_s_at	ZC506.1
173054_at	C09E9.1		Uncharacterized conserved protein
173055_s_at	C47E8.5	daf-21	Molecular chaperone (HSP90 family)
173058_s_at	R74.8
173064_at	T24H7.2		Molecular chaperones GRP170/SIL1, HSP70 superfamily
173065_at	T21B10.3		Unnamed protein
173066_at	C25G4.10		Fibronectin
173067_at	Y48G8AL.9
173068_at	T10H9.2	scd-2	Protein tyrosine kinase
173070_s_at	M106.1	mix-1	Structural maintenance of chromosome protein 2 (chromosome condensation complex Condensin, subunit E)
173074_at	Y67D2.1a		GDP dissociation inhibitor
173075_at	C48D5.2a	ptp-1	Protein tyrosine phosphatase PTPMEG, contains FERM domain
173077_s_at	F37D6.1	mus-101	Nucleotide excision repair factor NEF2, RAD4/CUT5 component
173078_at	Y48G8AL.7
173079_s_at	Y48G1C.7		Unnamed protein
173080_s_at	ZK970.2		ATP-dependent Clp protease, proteolytic subunit
173087_s_at	R13A5.8	rpl-9	60S ribosomal protein L9
173097_at	Y105E8A.3		Putative Zn2+ transporter MSC2 (cation diffusion facilitator superfamily)
173100_s_at	T01C3.7	fib-1	Fibrillarin and related nucleolar RNA-binding proteins
173101_at	D2013.7	eif-3.F	Translation initiation factor 3, subunit f (eIF-3f)
173104_at	W08E3.1	snr-2	U1 snRNP component
173105_at	C44B7.3		Unnamed protein
173106_at	Y37E3.5		GTP-binding ADP-ribosylation factor-like protein ARL3
173108_at	Y37E3.3		DNA-directed RNA polymerase, subunit RPB10
173112_s_at	F40F8.10	rps-9	Ribosomal protein S4
173115_s_at	M176.2		Glutathione synthetase
173118_s_at	F08C6.2		Phosphorylcholine transferase/cholinephosphate cytidylyltransferase
173119_s_at	Y34D9B.1a	mig-1	Smoothened and related G-protein-coupled receptors
173120_s_at	F07A11.3	npp-5	Nuclear pore complex, rNup107 component (sc Nup84)
173121_s_at	K10B3.6a		Predicted starch-binding protein
173122_s_at	T04B8.5
173127_at	Y15E3A.4		Permease of the major facilitator superfamily
173128_s_at	K08F9.2		WD40 repeat stress protein/actin interacting protein
173129_s_at	C47E12.1	srs-2	Seryl-tRNA synthetase
173130_s_at	C56C10.10		Aryl-hydrocarbon receptor-interacting protein
173131_at	D2085.1	pyr-1	Multifunctional pyrimidine synthesis protein CAD (includes carbamoyl-phophate synthetase, aspartate transcarbamylase, and glutamine amidotransferase)
173135_s_at	K08E3.3a
173137_s_at	M117.2	par-5	Multifunctional chaperone (14-3-3 family)
173139_s_at	T27E9.3	cdk-5	Cyclin-dependent kinase CDK5
173141_s_at	Y38A8.2	pbs-3	20S proteasome, regulatory subunit beta type PSMB3/PUP3
173143_s_at	M03C11.1		Ribosomal protein S6 kinase and related proteins
173146_s_at	F39H11.5	pbs-7	20S proteasome, regulatory subunit beta type PSMB4/PRE4
173148_s_at	R12H7.2	asp-4	Aspartyl protease
173151_s_at	C17C3.1a		Acyl-CoA thioesterase
173152_at	Y51F10.10
173153_s_at	W04B5.3a
173159_s_at	Y70C5C.6a	nhr-112	Hormone receptors
173160_s_at	F36D3.1
173161_at	C06H5.7		7-transmembrane receptor
173165_s_at	B0412.3		Uncharacterized conserved protein
173167_s_at	C28D4.3	gln-6	Glutamine synthetase
173168_s_at	T10G3.6	gut-2	Predicted snRNP core protein
173171_s_at	M01D7.6	emr-1	Thymopoietin
173176_at	F55A11.3		E3 ubiquitin ligase
173185_s_at	D1043.1		Uncharacterized conserved protein
173186_s_at	Y38F1A.2		Predicted E3 ubiquitin ligase
173187_s_at	Y51A2D.7a		Unnamed protein
173188_s_at	W02D3.9	unc-37	Transducin-like enhancer of split protein (contains WD40 repeats)
173190_s_at	K08A2.4		Uncharacterized protein
173192_s_at	Y60A3A.7		Alpha/beta hydrolase
173193_s_at	C03B1.12	lmp-1	Lysosomal-associated membrane protein
173194_s_at	T28F2.4
173195_s_at	Y49F6B.4	smu-2	IK cytokine down-regulator of HLA class II
173196_s_at	Y62E10A.9	rab-19	GTPase Rab1/YPT1, small G protein superfamily, and related GTP-binding proteins
173198_s_at	F42A8.2	tag-55	Succinate dehydrogenase, Fe-S protein subunit
173200_s_at	F08G12.10	inx-2	Innexin-type channels
173202_s_at	C04F12.10	fce-1	Metalloprotease
173204_s_at	B0310.5		UDP-glucuronosyl and UDP-glucosyl transferase
173205_s_at	R06A4.8		Alpha amylase
173206_s_at	T03F6.1		Dihydropteridine reductase DHPR/QDPR
173208_s_at	ZK809.3		NADH:ubiquinone oxidoreductase, NDUFB6/B17 subunit
173211_at	C10C6.6		P-type ATPase
173214_s_at	W10C8.5		Creatine kinases
173215_at	C29E4.2		Uncharacterized conserved protein
173216_s_at	C43E11.11		Predicted Golgi transport complex 1 protein
173220_s_at	C47B2.5	eif-6	Translation initiation factor 6 (eIF-6)
173221_s_at	Y48G10A.1		Esterase D
173222_s_at	ZC155.1	nex-1	Annexin
173226_s_at	Y87G2A.4	rab-27	GTPase Rab27, small G protein superfamily
173227_at	Y82E9BR.18		Predicted RNA-binding protein
173232_s_at	C05D9.2		Lysosomal-associated membrane protein
173234_s_at	Y52B11A.10		Protein involved in high osmolarity signaling pathway
173237_s_at	Y77E11A.11	clp-7	Cytosolic Ca2+-dependent cysteine protease (calpain), large subunit (EF-Hand protein superfamily)
173239_s_at	T10B10.2		Ubiquinol cytochrome c reductase, subunit QCR2
173241_at	C11G6.4	nhr-28	Hormone receptors
173243_s_at	D1007.12	rpl-24.1	60s ribosomal protein L24
173246_s_at	F56E10.4	rps-27	40s ribosomal protein S27
173247_s_at	C44E4.6		Acyl-CoA-binding protein
173248_s_at	T24B8.1	rpl-32	60S ribosomal protein L32
173249_s_at	C14B9.7	rpl-21	60S ribosomal protein L21
173250_s_at	C05D11.9		Ribonucleases P/MRP protein subunit
173251_s_at	T05F1.3	rps-19	40S ribosomal protein S19
173254_at	Y48G8AL.6	smg-2	RNA helicase nonsense mRNA reducing factor (pNORF1)
173255_at	Y37E3.7	rpa-1	60s acidic ribosomal protein P1
173259_at	Y37E3.17
173261_s_at	B0507.1		von Willebrand factor and related coagulation proteins
173268_s_at	T05H4.12		Mitochondrial F1F0-ATP synthase, subunit Cf6 (coupling factor 6)
173269_s_at	M01F1.2	rpl-16	60S ribosomal protein L13a
173272_s_at	Y38C9A.1
173274_s_at	W01F3.2		Unnamed protein
173275_s_at	B0336.10	rpl-23	60S ribosomal protein L14/L17/L23
173283_s_at	T04D3.5
173284_s_at	R07E5.14	rnp-4	RNA-binding protein RBM8/Tsunagi (RRM superfamily)
173289_s_at	Y39H10A.3
173290_at	Y67D2.3		Uncharacterized conserved protein containing CDGSH-type Zn-finger
173291_at	Y82E9BR.3		Mitochondrial F1F0-ATP synthase, subunit c/ATP9/proteolipid
173292_at	MTCE.31		Cytochrome c oxidase, subunit II, and related proteins
173294_at	K05G3.3	cah-3	Carbonic anhydrase
173296_at	K07E12.1a
173298_at	MTCE.21	ctb-1	Cytochrome b
173299_s_at	F33A8.1	let-858	Uncharacterized conserved protein
173300_s_at	F45H10.3		NADH:ubiquinone oxidoreductase, NDUFA7/B14.5A subunit
173302_at	F55G1.4	rod-1	Kinetochore component
173303_s_at	Y51H7C.6a		Golgi transport complex COD1 protein
173304_at	Y48B6A.6a		Predicted Ca2+-binding protein, EF-Hand protein superfamily
173306_s_at	C04G2.6	dis-3	Exosomal 3'-5' exoribonuclease complex, subunit Rrp44/Dis3
173308_at	Y67H2A.5
173309_at	Y51F10.2
173312_s_at	K08A2.1		Uncharacterized protein
173313_s_at	C01F1.1		Transcription initiation factor IIF, large subunit (RAP74)
173314_at	Y48G8AL.1		E3 ubiquitin protein ligase
173315_at	Y37E3.8a		60s ribosomal protein L15/L27
173317_s_at	C29F9.7	pat-4	Integrin-linked kinase
173318_at	MTCE.23		Cytochrome oxidase subunit III and related proteins
173319_s_at	T19D12.6		Basement membrane-specific heparan sulfate proteoglycan (HSPG) core protein
173321_at	T05E11.3		Endoplasmic reticulum glucose-regulated protein (GRP94/endoplasmin), HSP90 family
173322_at	Y82E9BR.14a		Glycolipid transfer protein
173324_s_at	T28D6.6		GTP-binding protein DRG1 (ODN superfamily)
173325_s_at	Y47G6A.6		Histone acetyltransferase SAGA/ADA, catalytic subunit PCAF/GCN5 and related proteins
173328_s_at	T27F2.1	skp-1	mRNA splicing factor/probable chromatin binding snw family nuclear protein
173329_s_at	T01C3.6	rps-16	40S ribosomal protein S16
173330_s_at	F07D10.1	rpl-11.2	60S ribosomal protein L11
173331_s_at	F37C12.4	rpl-36	60S ribosomal protein L36
173332_s_at	F26E4.6		Cytochrome c oxidase, subunit VIIc/COX8
173333_s_at	Y48B6A.2	rpl-43	60S ribosomal protein L37
173334_s_at	Y62E10A.1	rpa-2	60S acidic ribosomal protein P2
173337_s_at	R09B3.3		mRNA cleavage and polyadenylation factor I complex, subunit RNA15
173338_s_at	Y69A2AR.3
173342_at	Y92H12BR.2
173343_s_at	W08D2.7		Nuclear exosomal RNA helicase MTR4, DEAD-box superfamily
173345_s_at	T28A8.7	mlh-1	DNA mismatch repair protein - MLH1 family
173346_at	Y37E3.15a	npp-13	Cullins
173347_at	Y37E3.9	phb-1	Prohibitin
173349_at	MTCE.26		Cytochrome c oxidase, subunit I
173351_s_at	ZK652.4	rpl-35	60S ribosomal protein L35
173352_s_at	C18D11.4	rsp-8	RRM domain
173353_s_at	Y67D2.6		DEAH-box RNA helicase
173356_s_at	Y113G7A.3	sec-23	Vesicle coat complex COPII, subunit SEC23
173357_s_at	Y53G8AL.2		NADH:ubiquinone oxidoreductase, NDUFA9/39kDa subunit
173358_s_at	R08D7.3	eif-3.D	Translation initiation factor 3, subunit d (eIF-3d)
173359_at	Y37E3.4		Small EDRK-rich protein H4F5
173360_at	Y71H2AR.1		Uncharacterized conserved protein
173361_s_at	Y105E8A.24a
173363_s_at	C07H6.1	lig-4	ATP-dependent DNA ligase IV
173365_at	Y67H2A.7		Metalloendopeptidase family - mitochondrial intermediate peptidase
173366_s_at	K12D12.2	npp-3	Uncharacterized conserved protein
173367_s_at	D1007.6	rps-10	40s ribosomal protein s10
173370_at	F58E10.3		ATP-dependent RNA helicase
173371_s_at	Y71F9AL.17		Vesicle coat complex COPI, alpha subunit
173373_s_at	Y48G10A.2		Unnamed protein
173374_s_at	C16C10.11		Uncharacterized conserved protein
173375_s_at	K11H12.2	rpl-15	60s ribosomal protein L15
173377_s_at	F44G4.4a	tag-169	RRM domain
173378_at	Y37E3.1		Uncharacterized conserved protein, contains TPR repeat
173380_at	Y48G8AL.8a	rpl-17	60S ribosomal protein L22
173382_s_at	T05C12.7	cct-1	Chaperonin complex component, TCP-1 alpha subunit (CCT1)
173384_at	Y67H2A.6	csn-6	COP9 signalosome, subunit CSN6
173387_at	C08C3.3	mab-5	Transcription factor zerknullt and related HOX domain proteins
173388_s_at	F09B12.3		Uncharacterized conserved protein Lama
173390_s_at	C34E10.1	gop-3	Predicted cell surface protein homologous to bacterial outer membrane proteins
173391_s_at	K09A9.5	gas-1	NADH:ubiquinone oxidoreductase, NDUFS2/49 kDa subunit
173393_s_at	T26E3.4		Uncharacterized conserved protein, contains RWD domain
173394_s_at	Y71F9B.3		Protein involved in membrane traffic (YOP1/TB2/DP1/HVA22 family)
173395_s_at	Y47D3B.10	dpy-18	Prolyl 4-hydroxylase alpha subunit
173396_s_at	C17E4.5	pab-3	Splicing factor RNPS1, SR protein superfamily
173397_at	Y20F4.4		Uncharacterized protein
173400_s_at	Y37D8A.13	unc-71	Meltrins, fertilins and related Zn-dependent metalloproteinases of the ADAMs family
173403_s_at	T13F2.8	cav-1	Caveolin
173405_s_at	K10C2.4		Fumarylacetoacetase
173406_at	Y82E9BR.16a		Synaptic vesicle transporter SVOP and related transporters (major facilitator superfamily)
173407_s_at	JC8.3a	rpl-12	40S ribosomal protein S2
173409_s_at	F15B9.5		Unnamed protein
173410_s_at	Y87G2A.1
173412_s_at	Y51A2D.9		Uncharacterized protein with conserved cysteine
173417_at	F35H10.10		Glutamate-gated metabotropic ion channel receptor subunit GRM2 and related subunits, G-protein coupled receptor superfamily
173418_at	C54H2.5	sft-4	Putative cargo transport protein ERV29
173425_at	F46E10.9	dpy-11	Thiol-disulfide isomerase and thioredoxin
173429_at	F18H3.5a	cdk-4	Protein kinase PCTAIRE and related kinases
173431_at	C51E3.7a	egl-3	Subtilisin-like proprotein convertase
173441_s_at	F54C8.3	emb-30
173442_at	T02C12.1	hum-5	Myosin class I heavy chain
173443_s_at	F57B10.12	mei-2	Unnamed protein
173444_s_at	R09B3.5	mag-1	Exon-exon junction complex, Magoh component
173446_s_at	C37F5.1	lin-1	Predicted transcription factor
173447_s_at	C35C5.1	sdc-2	Unnamed protein
173449_s_at	C15F1.3a	tra-2	Unnamed protein
173451_s_at	Y46H3A.6	gly-7	Predicted polypeptide N-acetylgalactosaminyltransferase
173455_s_at	C26D10.2a	hel-1	ATP-dependent RNA helicase
173465_at	Y39H10A.7a	chk-1	Checkpoint kinase and related serine/threonine protein kinases
173466_s_at	C36H8.3	flp-9	Unnamed protein
173467_s_at	R10E11.4	sqv-3	Beta-1,4-galactosyltransferase B4GALT7/SQV-3
173469_s_at	ZK829.2	hdl-1	Aromatic-L-amino-acid/L-histidine decarboxylase
173470_s_at	H19N07.4		Sterol O-acyltransferase/Diacylglycerol O-acyltransferase
173473_s_at	C09G4.1	hyl-1	Protein transporter of the TRAM (translocating chain-associating membrane) superfamily
173476_s_at	C07H4.2	clh-5	Cl- channel CLC-3 and related proteins (CLC superfamily)
173478_at	F35G12.3b	sel-5	ARK protein kinase family
173481_at	Y41E3.1		Unnamed protein
173482_s_at	T01D1.6	abu-11
173483_s_at	ZC395.8
173485_s_at	B0546.4a		Predicted Yippee-type zinc-binding protein
173486_at	F31C3.4		Fe2+/Zn2+ regulated transporter
173490_s_at	F09F7.7a		2-Oxoglutarate- and iron-dependent dioxygenase-related proteins
173493_at	F59B2.2		Amino acid transporters
173498_s_at	F09C6.1		Unnamed protein
173502_s_at	C03E10.4	gly-20	N-acetylglucosaminyltransferase
173506_s_at	T20H4.5		NADH:ubiquinone oxidoreductase, NDUFS8/23 kDa subunit
173508_at	C02B10.1		Isovaleryl-CoA dehydrogenase
173510_s_at	Y57E12AL.5	mdt-6	RNA polymerase II transcriptional regulation mediator
173511_at	H37A05.1		Protein involved in plasmid maintenance/nuclear protein involved in lipid metabolism
173513_s_at	C18E9.3a	pqn-14	Unnamed protein
173514_s_at	K12C11.1		Putative metallopeptidase
173517_at	F37B12.3		Predicted undecaprenyl diphosphate synthase
173518_s_at	C34D4.15	col-113	Collagens (type IV and type XIII), and related proteins
173519_at	T05A12.3
173520_at	T20B5.3
173521_at	C48G7.3		RAS effector RIN1 (contains VPS domain)
173522_s_at	W06H3.2	pus-1	Pseudouridylate synthase
173524_at	D2096.8		Nucleosome assembly protein NAP-1
173527_at	C16H3.3a
173528_at	ZK863.4		S-M checkpoint control protein CID1 and related nucleotidyltransferases
173533_at	F31E3.4		PAB-dependent poly(A) ribonuclease, subunit PAN2
173535_s_at	F33A8.5		Succinate dehydrogenase membrane anchor subunit and related proteins
173540_at	F59C12.3		Angiomotin, an angiostatin binding protein
173542_at	F47D12.9a		WD40 repeat protein
173547_s_at	C36B1.12		Uncharacterized conserved protein, contains PA domain
173548_s_at	H06H21.6		Predicted ubiquitin regulatory protein
173550_at	F45D3.4		Unnamed protein
173551_at	F32B5.7		Unnamed protein
173552_s_at	M01B12.3	arx-7	Actin-related protein Arp2/3 complex, subunit ARPC5
173556_s_at	C06A8.1a		5,10-methylenetetrahydrofolate reductase
173558_at	ZC443.3		Unnamed protein
173560_s_at	H19N07.3
173562_s_at	T05B11.3		Vesicle coat protein clathrin, light chain
173565_s_at	C05C8.6		Uncharacterized conserved protein, contains BTB/POZ domain
173566_at	C13B9.3		Medium subunit of clathrin adaptor complex
173568_at	C27A12.6		Predicted E3 ubiquitin ligase
173569_at	B0041.5		Predicted membrane protein
173570_s_at	F17C8.6		Voltage-gated Ca2+ channels, alpha1 subunits
173581_s_at	Y41C4A.10	elb-1	RNA polymerase II transcription elongation factor Elongin/SIII, subunit elongin B
173585_at	F16D3.4		Beta-tubulin folding cofactor D
173590_at	F10E7.8		Uncharacterized conserved protein
173592_s_at	H21P03.3a	sms-1	Uncharacterized conserved protein
173595_s_at	Y32H12A.8		WD40 repeat-containing protein
173599_s_at	Y48G10A.3		Differentiation-related gene 1 protein (NDR1 protein), related proteins
173600_s_at	R07E4.5
173603_at	T11G6.5		Unnamed protein
173605_s_at	C14A11.6
173606_s_at	T26A5.9	dlc-1	Dynein light chain type 1
173613_s_at	Y62E10A.13a		Phosphoserine phosphatase
173615_s_at	Y111B2A.8		5'-AMP-activated protein kinase, gamma subunit
173622_s_at	F10G7.10a		Predicted ubiquitin-protein ligase of the N-recognin family
173625_s_at	F08A10.1a
173627_at	F54C8.7a		Arfaptin and related proteins
173636_at	C01B7.6	rpm-1	Inhibitor of type V adenylyl cyclases/Neuronal presynaptic protein Highwire/PAM/RPM-1
173638_s_at	ZK177.8a		Metal-dependent phosphohydrolase
173639_at	C34E7.4		Unnamed protein
173642_at	Y22D7AR.6		Inositol polyphosphate multikinase, component of the ARGR transcription regulatory complex
173643_at	Y22D7AL.8	sms-3	Uncharacterized conserved protein
173644_at	K02D7.1		Purine nucleoside phosphorylase
173645_s_at	Y119D3B.15
173646_at	C52B9.8		Chromatin remodeling complex SWI/SNF, component SWI2 and related ATPases (DNA/RNA helicase superfamily)
173651_at	T12D8.3
173652_at	Y50E8A.4a	unc-61
173653_at	B0205.3	rpn-10	26S proteasome regulatory complex, subunit RPN10/PSMD4
173655_s_at	T22D1.9	rpn-1	26S proteasome regulatory complex, subunit RPN1/PSMD2
173658_at	F15A8.6		Carboxylesterase and related proteins
173660_at	R90.1		Casein kinase (serine/threonine/tyrosine protein kinase)
173662_at	T05E8.3		DEAH-box RNA helicase
173663_at	T28F3.1a		Copine
173666_at	R07G3.8		Uncharacterized conserved protein
173670_s_at	C03D6.4	npp-14	Nuclear pore complex, Nup214/CAN component
173671_at	F33D4.4		Fatty acid desaturase
173674_at	T04F8.2		Predicted membrane protein
173676_s_at	F08C6.6		Cell surface ATP diphosphohydrolase Apyrase
173678_s_at	F25G6.8		Signal recognition particle, subunit Srp14
173679_s_at	C27H6.4a		Uncharacterized conserved protein
173681_s_at	F44B9.7	pqn-38	Replication factor C, subunit RFC5
173683_s_at	F09G2.8		Predicted phospholipase D
173684_s_at	K04C2.3a
173685_s_at	M60.6
173687_s_at	R11A5.3
173692_at	E04A4.5		Mitochondrial import inner membrane translocase, subunit TIM17
173693_at	F59F4.3
173694_s_at	F55F8.6		Unnamed protein
173695_s_at	T01H3.2		Uncharacterized conserved protein, contains dysferlin, TECPR and PH domains
173699_s_at	C09G9.1		Unnamed protein
173701_s_at	T03D3.5		Unnamed protein
173712_s_at	T23B12.7	dnj-22	Molecular chaperone (DnaJ superfamily)
173714_at	T09B4.10	chn-1	Chaperone-dependent E3 ubiquitin protein ligase (contains TPR repeats)
173715_s_at	B0511.12		Pecanex
173717_s_at	C26H9A.1	vha-7	Vacuolar H+-ATPase V0 sector, subunit a
173721_at	Y37D8A.9	mrg-1	Dosage compensation regulatory complex/histone acetyltransferase complex, subunit MSL-3/MRG15/EAF3, and related CHROMO domain-containing proteins
173722_at	T06D10.2		Chromatin assembly factor-I
173723_s_at	R02F11.4		Protein phosphatase 1, regulatory subunit, and related proteins
173726_s_at	Y71G12B.23
173731_s_at	M05D6.5		Uncharacterized protein, induced by hypoxia
173738_at	F47B10.8
173741_s_at	Y116A8C.34	cyp-13	Cyclophilin-type peptidyl-prolyl cis-trans isomerase
173742_at	R05F9.10		TPR repeat-containing protein
173743_at	H19N07.1		Polypeptide release factor 3
173744_at	Y56A3A.20	ccf-1	mRNA deadenylase subunit
173746_s_at	F15C11.2a		Ubiquitin-like protein
173748_at	M01A8.2
173749_at	F49C12.12		Unnamed protein
173750_at	C29E4.5
173752_s_at	Y46G5A.12		Vacuolar assembly/sorting protein DID4
173753_s_at	Y73F8A.34		Predicted E3 ubiquitin ligase
173757_s_at	T27E4.7
173758_at	T24G10.2		RNA polymerase I transcription factor UAF
173759_at	R11A5.2		LIS1-interacting protein NUDE
173760_s_at	T21E3.3	lrp-2	Low-density lipoprotein receptors containing Ca2+-binding EGF-like domains
173764_at	F47A4.2	dpy-22	Thyroid hormone receptor-associated protein complex, subunit TRAP230
173766_at	C41C4.4	ire-1	Serine/threonine protein kinase and endoribonuclease ERN1/IRE1, sensor of the unfolded protein response pathway
173771_s_at	C53D5.6	imb-3	Karyopherin (importin) beta 3
173772_at	C16D9.2a	rol-3	Protein tyrosine kinase
173776_s_at	D1037.4	rab-8	GTP-binding protein SEC4, small G protein superfamily, and related Ras family GTP-binding proteins
173777_s_at	F14H8.6	cng-1	Cyclic nucleotide-gated cation channel CNGA1-3 and related proteins
173783_at	T16G12.1		Puromycin-sensitive aminopeptidase and related aminopeptidases
173786_s_at	Y37E11AR.4		Predicted Zn-dependent hydrolase (beta-lactamase superfamily)
173787_at	Y47G7B.2		Unnamed protein
173790_at	K04H4.1a	emb-9	Collagens (type IV and type XIII), and related proteins
173793_at	T06D8.6		Holocytochrome c synthase/heme-lyase
173794_at	C14B9.8		Phosphorylase kinase
173796_at	B0303.14
173797_at	ZK829.7		Zinc-binding oxidoreductase
173801_at	F54C8.4		mRNA capping enzyme, guanylyltransferase (alpha) subunit
173806_s_at	F02A9.4a		3-Methylcrotonyl-CoA carboxylase, non-biotin containing subunit/Acetyl-CoA carboxylase carboxyl transferase, subunit beta
173807_at	Y6B3A.1a		Guanine nucleotide exchange factor
173809_s_at	C07A9.2		G10 protein/predicted nuclear transcription regulator
173810_at	F13E6.1		Coiled-coil protein TPD52
173813_at	F37B12.2	gcs-1	Gamma-glutamylcysteine synthetase
173814_at	F14B4.2
173816_at	K04G7.10	rnp-7	U1 small nuclear ribonucleoprotein (RRM superfamily)
173817_at	F22E10.3	pgp-14	Multidrug/pheromone exporter, ABC superfamily
173820_s_at	K07C5.5		Soluble epoxide hydrolase
173823_at	C54G4.8	cyc-1	Cytochrome c1
173828_s_at	K11C4.5	unc-68	Ca2+ release channel (ryanodine receptor)
173833_at	F54G8.3	ina-1	Vitronectin receptor, alpha subunit
173834_at	F28C10.3		Ribosomal protein S6 kinase and related proteins
173835_at	Y39A1C.3	cey-4	Predicted RNA-binding protein containing PIN domain and invovled in translation or RNA processing
173838_at	K07A1.8	ile-1	Mannose lectin ERGIC-53, involved in glycoprotein traffic
173842_at	ZK1058.1		Methylmalonyl-CoA mutase
173843_s_at	T07A9.3	kgb-1	Jun-N-terminal kinase (JNK)
173844_s_at	Y22D7AL.9
173845_at	T24H10.3	dnj-23	Molecular chaperone (DnaJ superfamily)
173847_s_at	F13G3.5		Inositol monophosphatase
173849_at	F13H10.3a		Amino acid transporter protein
173851_at	C06E7.3a		S-adenosylmethionine synthetase
173852_s_at	D1054.15	tag-135	Pleiotropic regulator 1
173854_s_at	F15A8.5a	dop-1
173855_at	T22B11.5		2-oxoglutarate dehydrogenase, E1 subunit
173857_at	T04A8.14	emb-5	Transcription elongation factor SPT6
173859_s_at	Y110A7A.12		Vacuolar H+-ATPase V1 sector, subunit B
173860_s_at	F25H9.6		Halotolerance protein HAL3 (contains flavoprotein domain)
173861_at	ZC302.1	mre-11
173862_s_at	F15E6.6		Xanthine dehydrogenase
173863_s_at	ZK1236.2	cec-1	Uncharacterized conserved protein, contains chromo domain
173864_at	F08B4.6	hst-1	Heparan sulfate N-deacetylase/N-sulfotransferase
173871_at	K10B3.10	spc-1	Ca2+-binding actin-bundling protein (spectrin), alpha chain (EF-Hand protein superfamily)
173876_s_at	C17G10.8	dhs-6	Reductases with broad range of substrate specificities
173882_s_at	F18H3.3a	pab-2	Polyadenylate-binding protein (RRM superfamily)
173883_s_at	W04D2.5		Mitochondrial/chloroplast ribosomal protein S11
173884_at	C18B12.4		Predicted E3 ubiquitin ligase
173885_s_at	Y94H6A.9a		Protein tyrosine phosphatase SHP1/Cofactor for p97 ATPase-mediated vesicle membrane fusion
173886_at	Y45G5AM.9a
173887_s_at	Y43B11AR.4	rps-4	40S ribosomal protein S4
173889_s_at	R06C1.2		Polyprenyl synthetase
173894_s_at	C52E4.4	rpt-1	26S proteasome regulatory complex, ATPase RPT1
173896_s_at	T04G9.5		Translocon-associated complex TRAP, beta subunit
173898_at	B0403.4		Thioredoxin/protein disulfide isomerase
173901_s_at	C25A1.7	irs-2	Isoleucyl-tRNA synthetase
173906_at	Y37A1B.15	gei-18	SH3 domain
173907_at	R03E1.1	sym-4	WD40 repeat-containing protein
173908_at	R07E4.4	mig-23	Nucleoside phosphatase
173910_at	F46C5.6		Protein phosphatase 2A regulatory subunit A and related proteins
173911_s_at	F58F9.7		Pristanoyl-CoA/acyl-CoA oxidase
173914_s_at	F21D5.2		OTU (ovarian tumor)-like cysteine protease
173922_s_at	K07H8.2a		Predicted divalent cation transporter
173923_at	F36A2.1a		Regulator of nuclear mRNA
173925_s_at	C16C10.8		Cell growth-regulating nucleolar protein
173926_at	F27D9.5		3-Methylcrotonyl-CoA carboxylase, biotin-containing subunit/Propionyl-CoA carboxylase, alpha chain/Acetyl-CoA carboxylase, biotin carboxylase subunit
173930_s_at	C44B7.10		Acetyl-CoA hydrolase
173931_s_at	B0041.4	rpl-4	Ribosomal protein RPL1/RPL2/RL4L4
173932_at	F33A8.3	cey-1	Predicted RNA-binding protein containing PIN domain and invovled in translation or RNA processing
173935_at	T20F7.5
173937_at	F30F8.1
173939_at	F09B9.3	erd-2	ER lumen protein retaining receptor
173941_at	D2092.2		Protein phosphatase 4 regulatory subunit 2 related protein
173942_s_at	F38A5.1a		Uncharacterized conserved protein
173944_at	K10D3.4		Serine proteinase inhibitor (KU family)
173945_s_at	B0303.7		Sorbin and SH3 domain-containing protein
173946_s_at	R04A9.4	ife-2	Translation initiation factor 4F, cap-binding subunit (eIF-4E) and related cap-binding proteins
173949_s_at	F37D6.2a		Zn-finger
173951_s_at	Y106G6H.5		Dimethylglycine dehydrogenase precursor
173952_at	ZK858.6a		Endosomal membrane proteins, EMP70
173953_at	C28C12.12
173954_at	F31B12.1b	plc-1
173955_at	C15C8.4		Alpha 2-macroglobulin receptor-associated protein
173956_s_at	Y54E10BR.6		DNA-directed RNA polymerase subunit E'
173957_s_at	B0024.10
173959_at	K08H2.1	skr-21	SCF ubiquitin ligase, Skp1 component
173960_s_at	C50F4.16		Uncharacterized NUDIX family hydrolase
173961_s_at	W02F12.4a
173965_at	W09D10.1		Predicted GTPase-activating protein
173967_s_at	Y74C10AL.2		Predicted membrane protein
173969_s_at	T08G11.4		Methylase
173970_s_at	T01E8.6		Mitochondrial/chloroplast ribosomal protein S14/S29
173971_s_at	F21F3.6
173972_s_at	C15F1.6	art-1	Steroid reductase required for elongation of the very long chain fatty acids
173975_s_at	T06C12.6	nhr-102	Hormone receptors
173978_at	C32D5.5		Histone tail methylase
173980_at	C34F6.9		Ubiquitin-specific protease
173982_s_at	F13G3.9	mif-3	Macrophage migration inhibitory factor
173983_at	F43G9.9	cpn-1	Calponin
173985_s_at	C44E4.3		Aspartate aminotransferase/Glutamic oxaloacetic transaminase AAT1/GOT2
173986_at	F59B8.2		NADP-dependent isocitrate dehydrogenase
173987_s_at	K05C4.11		Cubilin, multiligand receptor mediating cobalamin absorption
173992_at	T04C12.4	act-3	Actin and related proteins
173994_at	B0348.6a	ife-3	Translation initiation factor 4F, cap-binding subunit (eIF-4E) and related cap-binding proteins
173995_at	C33H5.18a		CDP-diacylglycerol synthase
173997_s_at	F30A10.5	stl-1	Prohibitins and stomatins of the PID superfamily
174001_s_at	K07H8.10
174002_s_at	C45B11.1a	tag-66	p21-activated serine/threonine protein kinase
174003_at	F08G12.1		GTPase Rab1/YPT1, small G protein superfamily, and related GTP-binding proteins
174004_at	F22D6.3
174005_at	T16H12.5		Speckle-type POZ protein SPOP and related proteins with TRAF, MATH and BTB/POZ domains
174006_at	W01C8.3
174010_at	F19B6.1a
174015_at	W02B12.9		Mitochondrial carrier protein MRS3/4
174040_s_at	F49E8.5	dif-1	Mitochondrial carnitine-acylcarnitine carrier protein
174046_s_at	B0334.5		Predicted membrane protein
174047_at	T27F7.3b		Translation initiation factor 1 (eIF-1/SUI1)
174049_s_at	ZK856.9		Uncharacterized conserved protein
174050_s_at	F07E5.5		E3 ubiquitin ligase interacting with arginine methyltransferase
174051_s_at	T02B11.3a		Small secreted protein with conserved cysteines
174053_s_at	C37C3.9		Uncharacterized protein, contains BTB/POZ domain
174055_s_at	C02F5.3		GTP-binding protein DRG2 (ODN superfamily)
174060_at	M02E1.2
174061_s_at	C48B6.10
174062_s_at	ZK632.9		DNA-binding nuclear protein p8
174064_s_at	Y39E4B.3
174072_at	Y106G6E.5	ced-12	Regulator of Rac1, required for phagocytosis and cell migration
174076_at	C17H12.2		Uncharacterized conserved protein
174084_at	T07A9.12a		Predicted membrane protein
174085_s_at	T05E11.1	rps-5	Ribosomal protein S7
174087_s_at	F56D1.3		Mitochondrial/chloroplast ribosomal protein S16
174089_s_at	Y66D12A.15		RNA polymerase II transcription initiation/nucleotide excision repair factor TFIIH, 3'-5' helicase subunit SSL2
174091_s_at	F07F6.8
174099_s_at	Y39G10AR.20		Beta-tubulin folding cofactor A
174100_at	ZK637.2		Uncharacterized conserved protein
174101_at	T22H2.5b		Phospholipid scramblase
174108_s_at	T23H2.2	snt-4	Ca2+-dependent phospholipid-binding protein Synaptotagmin, required for synaptic vesicle and secretory granule exocytosis
174112_at	C06G3.10	cgo-2	Low density lipoprotein receptor
174115_at	F42G8.6		Molybdopterin synthase sulfurylase
174131_s_at	C13G5.2		Uncharacterized protein
174142_s_at	B0564.7
174153_at	T16H5.1a	inx-19
174156_s_at	Y111B2A.12		Angio-associated migratory cell protein (contains WD40 repeats)
174164_at	K01G5.9		Asparaginase
174165_at	Y53G8AR.2a		PHD finger protein
174173_at	C53C9.2		Unnamed protein
174179_s_at	Y105E8A.17		DNA methyltransferase 1-associated protein-1
174181_s_at	F22B5.9	frs-2	Phenylalanyl-tRNA synthetase beta subunit
174186_s_at	F46F11.8
174187_s_at	K04D7.4		Protein tyrosine phosphatase
174197_s_at	F23D12.2		Uncharacterized protein
174201_s_at	Y119C1B.5		E3 ubiquitin ligase
174202_at	M79.4	flp-19
174205_at	C34E10.5		Protein kinase inhibitor
174207_s_at	C25D7.10
174220_at	F35D11.3		Uncharacterized conserved protein
174233_at	T23C6.4
174242_s_at	T27F6.5	prs-2	Prolyl-tRNA synthetase
174243_s_at	Y54G2A.25a	lad-2	Neural cell adhesion molecule L1
174244_at	Y39B6A.31		Unnamed protein
174251_s_at	Y54G2A.4		Predicted sugar transporter
174265_at	E03D2.2a	nlp-9	Unnamed protein
174268_s_at	F56A3.2		GIY-YIG type nuclease
174270_s_at	F23F1.1		CCAAT-binding factor, subunit C (HAP5)
174278_s_at	M04F3.3		Casein kinase (serine/threonine/tyrosine protein kinase)
174285_s_at	F54D5.5		Unnamed protein
174289_s_at	F43E2.2		RNA polymerase II, fourth largest subunit
174296_at	F10C5.2		Uncharacterized conserved protein
174300_s_at	B0412.4	rps-29	40S ribosomal protein S29
174304_s_at	C06H2.1		Mitochondrial F1F0-ATP synthase, subunit d/ATP7
174307_at	C32E8.8	ptr-2	Predicted membrane protein (patched superfamily)
174318_s_at	F56D12.6a		Predicted proline-serine-threonine phosphatase-interacting protein (PSTPIP)
174321_s_at	Y73E7A.1		Uncharacterized conserved protein
174323_at	T26C11.7	ceh-39	CCAAT displacement protein and related homeoproteins
174326_s_at	C24A1.2		Transcription factor NERF and related proteins, contain ETS domain
174329_s_at	F10C5.1	mat-3	Anaphase-promoting complex (APC), Cdc23 subunit
174332_s_at	C16C10.2		Uncharacterized conserved protein
174342_at	K07F5.15		Uncharacterized conserved protein
174345_at	F12F3.2a
174352_s_at	F21F8.3	asp-5	Aspartyl protease
174358_s_at	Y24D9A.1a		RNA polymerase II elongation factor
174365_s_at	W03A3.2
174367_at	Y66D12A.9		Proteasome activator subunit
174379_s_at	F13E6.2		Uridylate kinase/adenylate kinase
174383_s_at	Y48G1C.9
174387_at	K03E6.7		BTK-associated SH3-domain binding protein SAB
174390_s_at	W09C5.7		Phosphoinositide phosphatase SAC1
174402_at	K10D3.2	unc-14
174408_s_at	C14B1.1	pdi-1	Protein disulfide isomerase (prolyl 4-hydroxylase beta subunit)
174416_at	F56F10.4		Tomosyn and related SNARE-interacting proteins
174422_at	F59A6.1	nsy-1	Serine/threonine protein kinase
174427_s_at	F35G12.2		Isocitrate dehydrogenase, gamma subunit
174428_s_at	F45G2.3		5'-3' exonuclease
174431_s_at	C31E10.8		Ypt/Rab GTPase activating protein
174432_at	C07G1.5	pqn-9	Membrane trafficking and cell signaling protein HRS, contains VHS and FYVE domains
174434_at	T12G3.2a		Unnamed protein
174435_s_at	C06E1.9
174446_s_at	F25H8.5a	dur-1	Unnamed protein
174447_at	F13G3.4		Dynein light chain
174451_at	C33H5.19		Uncharacterized conserved protein
174456_at	C06A8.9	glr-4	Glutamate-gated kainate-type ion channel receptor subunit GluR5 and related subunits
174467_s_at	Y73C8B.3		Unnamed protein
174468_s_at	Y71F9AM.3a
174471_at	Y67D8C.9		Puromycin-sensitive aminopeptidase and related aminopeptidases
174472_at	F54E7.8
174475_s_at	F45F2.10
174477_at	T22C1.2		Globins and related hemoproteins
174478_s_at	ZK418.5		Predicted membrane protein
174479_at	Y113G7B.25
174480_at	R53.4		Mitochondrial F1F0-ATP synthase, subunit f
174485_at	C41D11.7		DNA helicase
174489_at	ZK973.6	anc-1	Dystonin, GAS (Growth-arrest-specific protein), and related proteins
174494_s_at	T26A5.5a		F-box protein JEMMA and related proteins with JmjC, PHD, F-box and LRR domains
174505_at	T28C6.7
174509_s_at	Y17G7B.10a		Predicted kinase
174511_s_at	C16A3.9	rps-13	40S ribosomal protein S13
174520_s_at	F57F5.2	gcy-33	Adenylate/guanylate kinase
174523_s_at	C34B2.6		Mitochondrial ATP-dependent protease PIM1/LON
174526_s_at	R06F6.8a		WD40 repeat protein
174528_s_at	F49B2.1		Predicted transposase
174531_at	C25H3.12
174538_at	Y39G10AR.21		tRNA cytosine-5-methylases and related enzymes of the NOL1/NOP2/sun superfamily
174539_at	C14F5.4		Sideroflexin
174546_at	F56B6.5	uvt-6	7 transmembrane receptor
174549_at	F32A5.1		Histone acetyltransferase complex SAGA/ADA, subunit ADA2
174552_s_at	K08H10.1	lea-1	Uncharacterized conserved protein
174558_at	C33G3.6
174570_s_at	R119.6	taf-4	TATA box binding protein (TBP)-associated factor, RNA polymerase II
174583_at	ZK370.4a		Predicted esterase of the alpha-beta hydrolase superfamily (Neuropathy target esterase), contains cAMP-binding domains
174585_at	F26A1.1
174592_s_at	ZK593.5	dnc-1	Microtubule-associated protein dynactin DCTN1/Glued
174596_at	Y42H9AR.4
174598_s_at	F01G4.1	psa-4	Chromatin remodeling complex SWI/SNF, component SWI2 and related ATPases (DNA/RNA helicase superfamily)
174601_s_at	Y61A9LA.10		GTP-binding protein AARP2 involved in 40S ribosome biogenesis
174605_at	C10C5.6a		Guanine nucleotide binding protein MIP1
174608_s_at	Y75B7AL.1		Unnamed protein
174611_s_at	F20B10.1	nlr-1	Neurexin IV
174613_at	F08B4.2b	cdh-5	Cadherin repeats
174620_at	C34E11.3		Uncharacterized conserved protein
174635_s_at	F48E3.3		UDP-glucose:glycoprotein glucosyltransferase
174670_s_at	Y106G6H.2a	pab-1	Polyadenylate-binding protein (RRM superfamily)
174671_at	Y41D4B.19b	npp-8	Nuclear pore complex, Nup155 component (D Nup154, sc Nup157/Nup170)
174673_s_at	C03H5.3
174678_at	ZK836.2		Predicted 2-oxoglutarate dehydrogenase, E1 subunit
174684_s_at	T19D12.1		Unnamed protein
174688_at	C56C10.8	icd-1	RNA polymerase II general transcription factor BTF3 and related proteins
174693_at	F25H5.4	eft-2	Elongation factor 2
174695_s_at	F33G12.5		Uncharacterized conserved protein
174707_s_at	R13H4.4	hmp-1	Alpha-catenin
174740_s_at	T10B11.2		Ceramide kinase
174743_s_at	ZK1248.10		Ypt/Rab GTPase activating protein
174744_s_at	R74.4	dnj-16	Molecular chaperone (DnaJ superfamily)
174747_s_at	Y34D9A.1		Phosphatidylethanolamine binding protein
174750_at	K01G5.4	ran-1	GTPase Ran/TC4/GSP1 (nuclear protein transport pathway), small G protein superfamily
174752_at	Y39A3CL.1
174755_s_at	Y6D1A.1		Transposon-encoded proteins with TYA, reverse transcriptase, integrase domains in various combinations
174763_s_at	B0280.1a		Protein geranylgeranyltransferase type II, beta subunit
174774_s_at	F27D4.6
174782_s_at	B0261.7		Unnamed protein
174798_at	Y110A7A.16		IkappaB kinase complex, IKAP component
174805_at	Y18H1A.3		Rap1-GTPase-activating protein (Rap1GAP)
174814_at	H06O01.2		Chromodomain-helicase DNA-binding protein
174842_s_at	F33G12.4		Leucine rich repeat
174846_at	R02F2.7
174848_s_at	F14B4.1		Low-density lipoprotein receptors containing Ca2+-binding EGF-like domains
174854_at	Y32F6A.4		Amino acid transporters
174859_at	F37E3.1		Nuclear cap-binding complex, subunit NCBP1/CBP80
174872_s_at	ZK418.4	lin-37
174876_at	Y69A2AR.7a		Uncharacterized conserved protein
174881_s_at	C27A7.5a		Asparaginase
174882_s_at	K06H7.3		Ankyrin repeat protein
174883_s_at	C54C6.2	ben-1	Beta tubulin
174884_at	Y49E10.10		Unnamed protein
174887_at	F08B4.1
174900_at	ZK688.5a		Ubiquitin-like protein, regulator of apoptosis
174909_at	ZK783.4	flt-1	Chromatin remodeling complex WSTF-ISWI, large subunit (contains heterochromatin localization, PHD and BROMO domains)
174915_s_at	K07C5.4		Ribosome biogenesis protein - Nop56p/Sik1p
174918_at	C06G4.2a	clp-1
174920_at	Y57G11C.37
174921_s_at	T06A10.4		Chromatin remodeling protein, contains PHD Zn-finger
174941_s_at	Y105E8A.23		Mitochondrial/chloroplast DNA-directed RNA polymerase RPO41, provides primers for DNA replication-initiation
174960_at	ZK1010.7	col-97	Collagens (type IV and type XIII), and related proteins
174961_s_at	D2013.8	scp-1	Cholesterol transport protein (Niemann-Pick C disease protein)
174970_s_at	F35H12.2a		Rab6 GTPase activator GAPCenA and related TBC domain proteins
174971_at	K07C5.8		Cell-cycle nuclear protein, contains WD-40 repeats
174997_at	C40C9.5a	tag-27	Carboxylesterase and related proteins
174998_s_at	Y49E10.23a		Uncharacterized conserved protein
175004_at	T20B12.6a	mml-1	Mlx interactors and related transcription factors
175008_at	F10D11.6		BPI/LBP/CETP family protein
175037_at	F26G1.1
175038_at	H25P19.1		Unnamed protein
175040_at	F54A5.2		Cuticulin precursor
175042_at	H20J04.8		U2-associated snRNP A' protein
175053_at	C25A11.4b	ajm-1	Unnamed protein
175057_at	C15C8.7
175061_s_at	T08B6.5
175062_at	F42A6.9		Rab6 GTPase-interacting protein involved in endosome-to-TGN transport
175063_s_at	T25B9.8
175064_at	Y38C1AA.5
175065_s_at	C42C1.14	rpl-34	60s ribosomal protein L34
175068_s_at	Y76B12C.3		Selenoprotein
175069_at	Y80D3A.10
175084_s_at	F38E9.5		Protein tyrosine kinase 9/actin monomer-binding protein
175088_at	R07E5.3		SWI-SNF chromatin remodeling complex, Snf5 subunit
175091_at	Y71G12A.4		Predicted alpha/beta hydrolase
175098_s_at	C56C10.11		Molecular chaperone (DnaJ superfamily)
175099_s_at	R119.3		Reductases with broad range of substrate specificities
175100_s_at	T07A9.11	rps-24	40S ribosomal protein S24
175101_s_at	K04G2.11		Lysophospholipase
175106_at	F44E2.9
175107_s_at	Y66D12A.22	tin-10	Mitochondrial import inner membrane translocase, subunits TIM10/TIM12
175108_at	Y66D12A.21		Predicted GTP-binding protein
175109_at	Y34B4A.9		Uncharacterized protein
175117_s_at	F54D8.6a
175118_s_at	T21B10.7		Chaperonin complex component, TCP-1 beta subunit (CCT2)
175122_at	C16D9.1		Unnamed protein
175124_at	Y66D12A.24
175127_at	F43G9.13		Uncharacterized conserved protein
175128_s_at	W02B12.7	klp-17	Kinesin (KAR3 subfamily)
175131_at	C42C1.13		Putative N2,N2-dimethylguanosine tRNA methyltransferase
175132_at	F45H11.5		Putative cytochrome c oxidase, subunit COX19
175136_at	Y57G11C.12		NADH:ubiquinone oxidoreductase, NDUFA6/B14 subunit
175138_s_at	F33E11.6		PHD Zn-finger protein
175139_s_at	R05D11.5		Predicted membrane protein
175141_at	C35E7.11
175142_at	F17C11.12		Synaptic vesicle transporter SVOP and related transporters (major facilitator superfamily)
175143_s_at	R06C1.4		mRNA cleavage and polyadenylation factor I complex, subunit RNA15
175148_at	ZK1010.2		Uncharacterized conserved protein
175154_s_at	C11D2.4		Cobyrinic acid a,c-diamide synthase
175155_at	F52C9.3		Predicted lipid kinase
175160_at	R04F11.5		Uncharacterized conserved protein
175161_at	F21D5.5		Polynucleotide kinase 3' phosphatase
175162_s_at	C08F1.10		Predicted membrane protein
175167_at	C40A11.6		Polymerase delta-interacting protein PDIP1 and related proteins, contain BTB/POZ domain
175171_at	Y69A2AR.31		GDNF family receptor alpha
175173_s_at	ZK792.1a		Histidine acid phosphatase
175177_s_at	C28C12.9a	gei-9	Very-long-chain acyl-CoA dehydrogenase
175178_at	F22B7.5a	dnj-10	Molecular chaperone (DnaJ superfamily)
175180_s_at	ZK1086.1a	obr-3
175183_at	F55H2.7
175192_at	C35A11.1		Unnamed protein
175199_at	T10B5.4		Uncharacterized protein
175203_s_at	F08B4.5		DNA polymerase epsilon, subunit B
175208_s_at	F52C12.2		Uncharacterized conserved protein
175214_at	C33D9.6
175216_at	F55H2.2	vha-14	Vacuolar H+-ATPase V1 sector, subunit D
175224_at	Y67D8B.4
175225_at	Y54F10AM.8		Uncharacterized conserved protein Lama
175228_at	W04H10.3	nhl-3	Predicted E3 ubiquitin ligase
175240_at	C03F11.4		Uncharacterized conserved protein
175243_at	T21H3.5
175245_at	F53F4.5	fmo-14	Flavin-containing monooxygenase
175246_s_at	ZK1127.3		Uncharacterized conserved protein
175249_s_at	T23D8.4	eif-3.C	Translation initiation factor 3, subunit c (eIF-3c)
175251_s_at	F47G4.4		Microtubule severing protein katanin p80 subunit B (contains WD40 repeats)
175255_s_at	C05D10.3		Transporter, ABC superfamily (Breast cancer resistance protein)
175257_s_at	T05C3.6		Predicted phospholipase D
175259_at	Y39B6A.37
175263_at	C34B4.3
175266_s_at	C05C8.9a		Unnamed protein
175274_s_at	ZK287.7
175275_s_at	C33H5.11		Uncharacterized conserved protein
175276_at	ZK688.9		Uncharacterized conserved protein
175282_at	Y71G12B.12a		Protein involved in autophagy and nutrient starvation
175285_at	F53C3.3		Uncharacterized protein, contains CX module
175288_at	K02F3.12		ATP-dependent DNA helicase
175289_at	F39H2.1
175292_at	B0285.1		Cdc2-related protein kinase
175295_at	C34F11.9c	dsh-1	Dishevelled 3 and related proteins
175296_at	F48A11.4
175299_at	F10B5.8		Predicted cleavage and polyadenylation specificity factor (CPSF subunit)
175300_s_at	C11D9.1		Invasion-inducing protein TIAM1/CDC24 and related RhoGEF GTPases
175312_at	C52B9.1	cka-2	Choline kinase
175313_at	C17E4.10
175314_s_at	K04H4.6a	crn-6	Deoxyribonuclease II
175316_s_at	F53E2.1		LisH motif-containing protein
175326_s_at	Y71H2AM.20a		Phosphotyrosyl phosphatase activator
175327_at	F49D11.9b
175329_s_at	D1022.8	cah-2	Carbonic anhydrase
175335_at	F46F11.6
175336_at	D2030.8		Predicted membrane protein
175338_at	F30A10.3		Inositol polyphosphate multikinase, component of the ARGR transcription regulatory complex
175343_at	T07A9.13
175345_s_at	C49A1.4	eya-1	Predicted haloacid dehalogenase-like hydrolase (eyes absent)
175347_s_at	W04C9.1	haf-4	Peptide exporter, ABC superfamily
175349_at	C26E6.12		Predicted GTP-binding protein (ODN superfamily)
175351_at	Y66D12A.10		Uncharacterized conserved protein
175367_s_at	Y110A2AL.4a
175369_at	Y97E10AR.6		Uncharacterized conserved protein, contains BSD domain
175373_s_at	F59B2.7	rab-6.1	GTPase Rab6/YPT6/Ryh1, small G protein superfamily
175375_at	Y65B4BR.8		Uncharacterized conserved protein
175376_at	T19A6.3		Uncharacterized conserved protein
175387_at	Y75B12B.2	cyp-7	Cyclophilin type peptidyl-prolyl cis-trans isomerase
175390_at	F15D4.8	flp-16
175400_s_at	F28B3.6a		Unnamed protein
175402_at	F30F8.3		PDZ domain
175405_s_at	C15C7.7		GDP-fucose protein O-fucosyltransferase
175408_at	Y39A1A.8		Multitransmembrane protein
175412_at	K02F3.6		Soluble epoxide hydrolase
175414_at	C30B5.2a		Leptin receptor gene-related protein
175416_at	T24B1.1		Golgi integral membrane protein
175425_at	C55C2.5a	aat-5	Amino acid transporters
175426_s_at	W06B11.1		Uncharacterized conserved protein
175430_s_at	T21G5.3	glh-1	ATP-dependent RNA helicase
175435_s_at	Y74C9A.3		Hydroxyindole-O-methyltransferase and related SAM-dependent methyltransferases
175436_at	R09F10.3
175438_at	C36E8.2		Unnamed protein
175445_at	T23G5.2		Phosphatidylinositol transfer protein SEC14 and related proteins
175447_at	Y37D8A.14		Cytochrome c oxidase, subunit Va/COX6
175448_at	Y57G11C.36
175452_at	M176.5
175456_at	W05H9.4
175468_at	T04C4.1a		Uncharacterized conserved protein
175469_s_at	Y71F9AL.13a	rpl-1	60S ribosomal protein L10A
175472_at	ZC449.3a
175482_at	C34E10.10		Uncharacterized proteins of PilT N-term./Vapc superfamily
175484_s_at	C28G1.3		Exocyst complex, subunit SEC15
175487_s_at	ZK792.8		Cysteine protease required for autophagy - Apg4p/Aut2p
175493_s_at	E04F6.6		Unnamed protein
175494_at	ZC477.3		Unnamed protein
175497_at	F56A11.3	efn-4	Ephrin, ligand for Eph receptor tyrosine kinase
175504_at	F17C11.11		Unnamed protein
175505_s_at	F02E9.10		WD40 repeat
175512_s_at	C12C8.2
175517_at	K07G5.6
175518_s_at	Y59A8B.8		Protein required for fusion of vesicles in vesicular transport, gamma-SNAP
175523_at	Y23H5B.7a		Uncharacterized protein
175525_at	Y18H1A.4		Predicted phosphoglycerate mutase
175529_s_at	ZC504.5	gur-3	Unnamed protein
175542_at	T04D3.8
175546_at	R06C1.6
175553_at	K02G10.3		Uncharacterized conserved protein
175557_at	ZK809.7	prx-2	Predicted E3 ubiquitin ligase
175563_at	K11D2.5
175565_s_at	C02F5.9	pbs-6	20S proteasome, regulatory subunit beta type PSMB1/PRE7
175575_s_at	Y39G10AR.9		WD40 repeat-containing protein
175577_at	D2063.3
175579_at	Y73B6BL.3		Exosomal 3'-5' exoribonuclease complex, subunit Rrp4
175580_s_at	F57C9.4a		Small secreted protein with conserved cysteines
175584_s_at	K05F1.5		Zn-finger protein
175587_at	D1005.1		ATP-citrate lyase
175589_s_at	F41H10.4
175590_s_at	C27A2.6	dsh-2	Dishevelled 3 and related proteins
175592_s_at	C06H2.3		Uncharacterized conserved protein, contains JmjC domain
175594_at	C06C3.1a	mel-11	Myosin phosphatase, regulatory subunit
175604_at	Y108G3AL.1	cul-3	Cullins
175610_at	F45D3.5	sel-1	Extracellular protein SEL-1 and related proteins
175615_s_at	B0336.1	wrm-1
175630_at	T03F6.5	lis-1	WD40 repeat-containing protein
175638_at	F54F7.5	mes-1	Unnamed protein
[truncated: 4,219 more rows]
