# Supplementary material for: A gene expression fingerprint of C. elegans embryonic motor neurons
Source: BMC Genomics. 2005 Mar 21;6:42. doi: 10.1186/1471-2164-6-42 (PMC1079822; doi:10.1186/1471-2164-6-42)
Supplement: Additional File 8 — Expressed Genes (EGs) EGs from N2 (Additional file 4) and from unc-4::GFP (Additional file 7) cells were combined to detect a total of 10,071 unique EGs. [file 1471-2164-6-42-S8.xls]

## Sheet: All Expressed Genes
Additional File 8 - Expressed Genes (EGs)
Affy id	Cosmid Name	Common name	KOG	unc4GFP dataset	N2 dataset
171720_x_at	Y48E1B.14a		Intermediate filament-like protein, sorting nexins, and related proteins containing PX (PhoX) domain(s)	unc-4GFP
171726_x_at	yk102a3.3	dpy-21	Uncharacterized conserved protein	unc-4GFP
171728_x_at	C10G8.5	ncx-2	Ca2+/Na+ exchanger NCX1 and related proteins	unc-4GFP
171738_x_at	B0350.2	unc-44	Ankyrin	unc-4GFP
171750_x_at	M01F1.7		Phosphatidylinositol transfer protein	unc-4GFP
171755_x_at	K01G5.2	hpl-2	Heterochromatin-associated protein HP1 and related CHROMO domain proteins	unc-4GFP
171762_x_at	Y39B6A.16		Uncharacterized protein involved in synaptonemal complex formation	unc-4GFP
171765_x_at	F58D5.4	ksr-2	Serine/threonine protein kinase RAF	unc-4GFP
171778_x_at	Y39G8B.1a		Aldo/keto reductase family proteins	unc-4GFP
171779_x_at	Y37E3.12			unc-4GFP
171783_x_at	C35B1.1	ubc-1	Ubiquitin-protein ligase	unc-4GFP
171791_at	F29D11.1	lrp-1	Low-density lipoprotein receptors containing Ca2+-binding EGF-like domains	unc-4GFP
171796_x_at	C02E7.6		Unnamed protein	unc-4GFP
171802_s_at	Y75B8A.24		Phosphatidylinositol 4-kinase	unc-4GFP
171810_x_at	F02G3.1a		Immunoglobin and related proteins	unc-4GFP
171844_x_at	Y94H6A.3			unc-4GFP
171854_x_at	F48F7.4	pqn-39		unc-4GFP
171855_x_at	Y59A8A.3			unc-4GFP
171863_x_at	B0416.5		Permease of the major facilitator superfamily	unc-4GFP
171867_x_at	F58A6.8	msp-50	Major sperm protein domain	unc-4GFP
171872_s_at	Y66D12A.8		Uncharacterized conserved protein	unc-4GFP
171887_x_at	Y39E4A.2a		Zn2+ transporter	unc-4GFP
171891_at	MTCE.35		NADH dehydrogenase subunits 2, 5, and related proteins	unc-4GFP
171904_x_at	D1054.11			unc-4GFP
171907_x_at	W02B9.1	hmr-1	Cadherin repeats	unc-4GFP
171915_at	MTCE.12		ATP synthase F0 subunit 6 and related proteins	unc-4GFP
171920_x_at	F54D7.7			unc-4GFP
171933_at	Y37E3.11		Choline phosphate cytidylyltransferase/Predicted CDP-ethanolamine synthase	unc-4GFP
171934_x_at	MTCE.11		NADH dehydrogenase subunit 1	unc-4GFP
171941_s_at	F44E5.5		Molecular chaperones HSP70/HSC70, HSP70 superfamily	unc-4GFP
171952_s_at	W03C9.7	mex-1	CCCH-type Zn-finger protein	unc-4GFP
171958_at	MTCE.25		NADH dehydrogenase, subunit 4	unc-4GFP
171970_x_at	H39E23.2			unc-4GFP
171981_x_at	W06H12.1			unc-4GFP
171987_x_at	W08F4.3			unc-4GFP
171993_x_at	W01G7.1	daf-5		unc-4GFP
172000_x_at	B0336.9	swp-1	mRNA splicing factor	unc-4GFP
172012_x_at	R07E4.6	kin-2	cAMP-dependent protein kinase types I and II, regulatory subunit	unc-4GFP
172015_x_at	Y82E9BR.17		Unnamed protein	unc-4GFP
172019_x_at	ZK637.7	lin-9	Retinoblastoma pathway protein LIN-9/chromatin-associated protein Aly	unc-4GFP
172022_x_at	Y73E7A.6		Uncharacterized conserved protein BC10 (implicated in bladder cancer in humans)	unc-4GFP
172023_x_at	F20C5.2	klp-11		unc-4GFP
172028_x_at	C32E8.10d	unc-11	Clathrin assembly protein AP180 and related proteins, contain ENTH domain	unc-4GFP
172035_x_at	C06C6.5	nhr-50	Hormone receptors	unc-4GFP
172037_x_at	ZC416.8	cha-1	Carnitine O-acyltransferase CRAT	unc-4GFP
172042_x_at	T06E4.3	atl-1	Protein kinase of the PI-3 kinase family involved in mitotic growth, DNA repair and meiotic recombination	unc-4GFP
172045_x_at	C01B10.5	hil-7	Unnamed protein	unc-4GFP
172047_x_at	F08F8.3	kap-1		unc-4GFP
172050_x_at	Y73B3A.9		Unnamed protein	unc-4GFP
172051_x_at	Y73B3A.11		Uncharacterized protein	unc-4GFP
172064_x_at	K08H10.7	rde-1	Translation initiation factor 2C (eIF-2C) and related proteins	unc-4GFP
172066_x_at	C06E1.4	glr-1	Glutamate-gated AMPA-type ion channel receptor subunit GluR2 and related subunits	unc-4GFP
172076_x_at	Y69A2AR.28			unc-4GFP
172078_x_at	Y48G1BM.I			unc-4GFP
172083_x_at	Y41D4B.5	rps-28	40S ribosomal protein S28	unc-4GFP
172085_x_at	Y73B3B.4			unc-4GFP
172088_x_at	Y73B3B.3			unc-4GFP
172092_s_at	T08D2.8		RNA helicase	unc-4GFP
172099_x_at	Y22D7AL.2				N2
172100_x_at	C36E6.5	mlc-2	Myosin regulatory light chain, EF-Hand protein superfamily	unc-4GFP	N2
172101_x_at	F42G9.9a	ptl-1	Microtubule-associated protein TAU		N2
172103_x_at	W03F9.5	ttb-1	Transcription initiation factor TFIIB		N2
172107_x_at	Y54F10AM.7		Unnamed protein	unc-4GFP	N2
172112_x_at	Y47D7A.10		Unnamed protein	unc-4GFP	N2
172115_x_at	F54H12.4		Unnamed protein	unc-4GFP	N2
172119_at	Y57E12B.2			unc-4GFP	N2
172120_x_at	Y22D7AL.X			unc-4GFP
172121_x_at	Y47D7A.7		Unnamed protein	unc-4GFP	N2
172123_x_at	B0350.2a	unc-44	Ankyrin		N2
172129_x_at	Y105E8A.9	apt-1	Vesicle coat complex AP-1, gamma subunit	unc-4GFP	N2
172136_x_at	Y71D11A.4				N2
172138_x_at	F52C6.12			unc-4GFP
172144_x_at	F14H12.4a		STE20-like serine/threonine kinase MST	unc-4GFP	N2
172146_x_at	R05D3.5		Unnamed protein		N2
172147_x_at	M116.5		Dystonin, GAS (Growth-arrest-specific protein), and related proteins	unc-4GFP	N2
172149_x_at	C32E8.10a	unc-11	Clathrin assembly protein AP180 and related proteins, contain ENTH domain		N2
172154_x_at	Y48G1BM.H			unc-4GFP
172157_x_at	Y67D8C.2		Uncharacterized conserved protein		N2
172158_x_at	Y67D8C.1				N2
172160_x_at	F57G4.3		Uncharacterized protein	unc-4GFP	N2
172166_x_at	AH10.4		Unnamed protein	unc-4GFP	N2
172184_x_at	Y46C8AL.2				N2
172186_x_at	Y54G2A.21		Uncharacterized protein		N2
172189_at	F46A8.7			unc-4GFP
172190_x_at	F59F4.2		Predicted membrane protein		N2
172197_x_at	W05B2.1	col-94	Collagens (type IV and type XIII), and related proteins	unc-4GFP	N2
172199_x_at	K03B8.4		SWI/SNF transcription activation complex subunit	unc-4GFP	N2
172204_at	T22H2.4		Unnamed protein		N2
172206_x_at	W05H5.2		Unnamed protein	unc-4GFP	N2
172209_x_at	W05B2.5	col-93	Collagens (type IV and type XIII), and related proteins	unc-4GFP	N2
172211_x_at	F49C5.3		Small secreted protein with conserved cysteines		N2
172213_x_at	C27C7.1		Unnamed protein	unc-4GFP	N2
172215_x_at	Y7A5A.5			unc-4GFP
172217_x_at	F13E9.2		Unnamed protein		N2
172221_x_at	ZK84.4		Unnamed protein	unc-4GFP	N2
172228_x_at	R11A5.5		Unnamed protein	unc-4GFP	N2
172229_x_at	T16A9.5		Unnamed protein	unc-4GFP	N2
172231_x_at	C25D7.2		Uncharacterized protein, contains major sperm protein (MSP) domain	unc-4GFP	N2
172236_x_at	T24F1.5			unc-4GFP	N2
172239_x_at	F22D6.7			unc-4GFP	N2
172243_x_at	Y41E3.5			unc-4GFP
172244_x_at	F33H12.1		Unnamed protein	unc-4GFP	N2
172250_x_at	R09H3.2			unc-4GFP
172251_x_at	C04C3.4		G2/Mitotic-specific cyclin A		N2
172252_x_at	H25K10.4		Unnamed protein		N2
172256_x_at	F59H6.7	cya-2	G2/Mitotic-specific cyclin A		N2
172257_x_at	C37C3.3		Protein involved in glucose derepression and pre-vacuolar endosome protein sorting	unc-4GFP	N2
172259_x_at	C31H5.4				N2
172261_x_at	ZK666.4		Unnamed protein		N2
172262_x_at	F35E8.4		Secreted surface protein	unc-4GFP
172268_x_at	D1025.4		Unnamed protein	unc-4GFP	N2
172270_x_at	R102.5a		Unnamed protein	unc-4GFP	N2
172271_x_at	F56H9.2				N2
172272_x_at	F26F2.2		Uncharacterized protein		N2
172275_x_at	W07A8.3	dnj-25	Auxilin-like protein and related proteins containing DnaJ domain	unc-4GFP	N2
172276_x_at	T16A9.1		Uncharacterized protein		N2
172277_x_at	Y44A6D.1		Unnamed protein		N2
172280_x_at	Y19D2B.1		Alpha tubulin	unc-4GFP	N2
172281_at	F31A9.2				N2
172284_x_at	T27E4.4				N2
172285_x_at	W02B3.6		Unnamed protein		N2
172287_x_at	H04D03.1		Unnamed protein	unc-4GFP	N2
172291_x_at	Y48A6B.8		Small secreted protein with conserved cysteines		N2
172292_x_at	D2092.8				N2
172293_x_at	Y26D4A.5				N2
172294_x_at	Y9D1A.2		Unnamed protein	unc-4GFP	N2
172297_x_at	T23F11.2		Unnamed protein		N2
172298_x_at	F49E2.5a		Uncharacterized protein	unc-4GFP	N2
172303_x_at	W05H9.3				N2
172305_x_at	Y40B1B.7		Predicted coiled-coil protein	unc-4GFP	N2
172307_x_at	F20B4.7		Reverse transcriptase		N2
172310_x_at	Y9D1A.1				N2
172314_x_at	F54D8.5		Reverse transcriptase		N2
172318_x_at	T22H2.5a		Phospholipid scramblase		N2
172319_x_at	F02C12.3				N2
172320_x_at	C05E4.8				N2
172321_x_at	C03A7.8	abu-7	Uncharacterized protein		N2
172323_x_at	C03A7.7	abu-6	Uncharacterized protein		N2
172324_x_at	F42F12.7			unc-4GFP	N2
172325_x_at	C02E7.7		Unnamed protein	unc-4GFP
172327_x_at	F44D12.3		Uncharacterized protein, contains major sperm protein (MSP) domain		N2
172329_x_at	F31A9.6		Reverse transcriptase		N2
172334_x_at	F42F12.6			unc-4GFP	N2
172335_x_at	F56A4.8				N2
172337_x_at	C18B12.1			unc-4GFP	N2
172338_x_at	C34D4.1				N2
172343_x_at	B0213.6	nlp-31	Unnamed protein	unc-4GFP	N2
172344_x_at	F09F7.8		Unnamed protein		N2
172347_at	C36A4.10			unc-4GFP	N2
172351_x_at	T02H6.3		Uncharacterized protein		N2
172352_at	C33A12.4			unc-4GFP	N2
172357_x_at	F42F12.1			unc-4GFP	N2
172359_x_at	ZK993.3			unc-4GFP	N2
172360_x_at	C03A7.4	pqn-5	Uncharacterized protein		N2
172363_x_at	F53A9.6		Unnamed protein	unc-4GFP	N2
172369_x_at	Y51B9A.3		Unnamed protein	unc-4GFP	N2
172372_at	F15A8.1				N2
172373_x_at	T24A6.2		Unnamed protein		N2
172375_x_at	B0213.4	nlp-29	Unnamed protein	unc-4GFP	N2
172378_x_at	C32H11.7		Unnamed protein		N2
172381_x_at	ZK484.8		Unnamed protein		N2
172385_x_at	F41G3.1			unc-4GFP	N2
172386_x_at	B0213.5	nlp-30	Unnamed protein	unc-4GFP	N2
172387_x_at	M01D1.5			unc-4GFP
172390_x_at	ZK673.10		Unnamed protein		N2
172391_x_at	F39D8.1a	pqn-36	Unnamed protein		N2
172392_x_at	C36F7.4a	rig-5			N2
172395_at	F22F4.4				N2
172398_x_at	F31E3.6		Unnamed protein	unc-4GFP	N2
172400_x_at	F22A3.6		Unnamed protein	unc-4GFP
172401_x_at	F08B4.3		Unnamed protein	unc-4GFP	N2
172404_x_at	T07F10.5		G2/Mitotic-specific cyclin A	unc-4GFP	N2
172406_x_at	Y50E8A.8		Predicted peptidase	unc-4GFP	N2
172407_x_at	C07G2.2a	atf-7	Transcriptional activator FOSB/c-Fos and related bZIP transcription factors		N2
172411_x_at	T24A6.1		G2/Mitotic-specific cyclin A	unc-4GFP	N2
172416_x_at	B0391.10			unc-4GFP	N2
172417_x_at	F38A5.5		Unnamed protein	unc-4GFP	N2
172419_x_at	K03F8.1		Reverse transcriptase		N2
172422_x_at	K10D6.2a		Unnamed protein		N2
172424_x_at	T15B7.6		Uncharacterized conserved protein		N2
172425_x_at	Y80D3A.5		Cytochrome P450 CYP4/CYP19/CYP26 subfamilies		N2
172426_x_at	F20A1.1		Uncharacterized protein	unc-4GFP	N2
172427_x_at	B0213.3	nlp-28	Unnamed protein	unc-4GFP	N2
172428_x_at	F08F1.9		G2/Mitotic-specific cyclin A		N2
172429_x_at	F52E10.4				N2
172430_x_at	C08F1.9		Reverse transcriptase		N2
172431_x_at	ZC412.7		Unnamed protein	unc-4GFP	N2
172432_x_at	D2024.9			unc-4GFP
172434_at	F53B3.5		Unnamed protein	unc-4GFP	N2
172436_x_at	C04F12.6		Uncharacterized protein		N2
172438_x_at	C06E8.4		Reverse transcriptase		N2
172440_x_at	F46F5.6		Unnamed protein		N2
172442_x_at	Y73F8A.8	pqn-90	Uncharacterized protein		N2
172443_x_at	Y73F8A.9	pqn-91	Uncharacterized protein		N2
172447_at	M03D4.3			unc-4GFP	N2
172450_x_at	R09A1.4		Reverse transcriptase		N2
172451_x_at	W05H7.2		Unnamed protein		N2
172454_x_at	F18E9.6		Unnamed protein	unc-4GFP
172455_x_at	F29G6.3b		Unnamed protein		N2
172456_x_at	ZC178.1				N2
172462_x_at	F07C6.4a		Radixin, moesin and related proteins of the ERM family		N2
172463_x_at	Y17G7B.2a		Histone H3 (Lys4) methyltransferase complex, subunit CPS60/ASH2/BRE2		N2
172464_x_at	F54D12.4				N2
172465_x_at	C12D12.6		Reverse transcriptase		N2
172469_x_at	C01G12.6		Unnamed protein		N2
172472_x_at	B0222.6	col-144	Collagens (type IV and type XIII), and related proteins	unc-4GFP	N2
172475_x_at	B0222.7	col-145	Collagens (type IV and type XIII), and related proteins		N2
172476_x_at	R07E5.15		Unnamed protein		N2
172484_x_at	F22D3.5		Unnamed protein		N2
172487_x_at	Y54C5B.1		DNA-binding centromere protein B (CENP-B)		N2
172489_x_at	K08H10.2a		Uncharacterized conserved protein	unc-4GFP	N2
172492_at	C46H11.1			unc-4GFP	N2
172503_x_at	W08E12.3		Unnamed protein		N2
172504_x_at	F59E12.4a		Nuclear pore complex, rNpl4 component (sc Npl4)	unc-4GFP	N2
172509_at	M01A12.2			unc-4GFP
172510_x_at	Y17G9B.6				N2
172511_x_at	Y51H4A.24		Unnamed protein	unc-4GFP	N2
172514_x_at	F46F11.4	ubl-5	Ubiquitin-like protein	unc-4GFP	N2
172515_x_at	W08A12.2				N2
172519_x_at	F52F10.1			unc-4GFP	N2
172520_x_at	Y62F5A.1a	mdt-8	Uncharacterized conserved protein	unc-4GFP	N2
172522_x_at	F14D2.10		Alternative splicing factor SRp55/B52/SRp75 (RRM superfamily)	unc-4GFP
172524_x_at	M01B12.1		Reverse transcriptase	unc-4GFP	N2
172528_x_at	R01B10.2		Unnamed protein		N2
172529_x_at	K08D10.6			unc-4GFP
172531_x_at	Y46H3C.5		Unnamed protein	unc-4GFP	N2
172536_x_at	Y71A12B.7		Uncharacterized protein	unc-4GFP	N2
172539_x_at	F49C12.11		Uncharacterized conserved protein	unc-4GFP	N2
172541_x_at	K01A2.8a		Unnamed protein		N2
172544_x_at	F11G11.6			unc-4GFP
172547_x_at	R12E2.14		Unnamed protein	unc-4GFP
172550_x_at	H11L12.1		Unnamed protein	unc-4GFP	N2
172552_x_at	Y105C5A.5	pqn-78	Uncharacterized protein		N2
172554_x_at	C24H10.4				N2
172557_x_at	C06G3.12		Transposon-encoded proteins with TYA, reverse transcriptase, integrase domains in various combinations	unc-4GFP	N2
172558_s_at	C33H5.17		Predicted RNA-processing protein, contains G-patch domain	unc-4GFP	N2
172561_x_at	F52E1.12		Reverse transcriptase		N2
172564_x_at	F26A10.1			unc-4GFP	N2
172570_x_at	Y51A2D.14		Uncharacterized protein		N2
172571_x_at	H12I19.5a		Integral membrane O-acyltransferase		N2
172573_x_at	Y105C5A.6	pqn-79	Uncharacterized protein	unc-4GFP	N2
172577_x_at	F59E12.5a		Nuclear pore complex, rNpl4 component (sc Npl4)	unc-4GFP	N2
172578_x_at	Y43F8B.2a		Uncharacterized conserved protein		N2
172579_x_at	F59E12.6a		Unnamed protein	unc-4GFP	N2
172580_at	F33D11.8			unc-4GFP	N2
172582_x_at	Y39A1A.24		Vacuolar assembly/sorting protein VPS9	unc-4GFP	N2
172583_x_at	F54D10.2		Uncharacterized protein	unc-4GFP	N2
172585_x_at	Y105C5A.3	pqn-76	Uncharacterized protein	unc-4GFP	N2
172586_at	C56E10.3				N2
172587_x_at	C03A7.14	abu-8	Uncharacterized protein		N2
172589_x_at	T12B5.11		Uncharacterized protein	unc-4GFP	N2
172591_x_at	C29F9.12		Unnamed protein		N2
172594_x_at	T12B5.10		Uncharacterized protein		N2
172595_x_at	F38A5.12		Unnamed protein	unc-4GFP
172596_x_at	C29F9.11		Uncharacterized protein	unc-4GFP	N2
172598_x_at	C52B11.4				N2
172599_x_at	F23H11.5	bra-2		unc-4GFP	N2
172600_x_at	C29F9.10		Uncharacterized protein		N2
172602_x_at	B0393.8		Unnamed protein	unc-4GFP	N2
172604_x_at	Y73C8C.3		Predicted E3 ubiquitin ligase		N2
172605_x_at	Y105C5A.4	abu-5	Uncharacterized protein		N2
172607_x_at	Y54G11A.8a		Kinesin light chain	unc-4GFP	N2
172613_x_at	Y62E10A.12	lsm-3	Small nuclear ribonucleoprotein (snRNP) LSM3	unc-4GFP	N2
172614_x_at	C36A4.4		UDP-N-acetylglucosamine pyrophosphorylase	unc-4GFP	N2
172615_x_at	H31G24.4	cyb-2.2	Cyclin B and related kinase-activating proteins		N2
172616_x_at	Y116A8C.41		7-transmembrane olfactory receptor	unc-4GFP	N2
172617_x_at	H06I04.3a		Putative SAM-dependent rRNA methyltransferase SPB1		N2
172618_x_at	F07B7.9	his-50	Histone H4	unc-4GFP	N2
172620_x_at	Y105C5B.12a				N2
172625_x_at	B0464.3		Unnamed protein	unc-4GFP	N2
172626_at	F07H5.4			unc-4GFP
172627_x_at	Y105C5A.12				N2
172630_x_at	C35D10.11		Uncharacterized protein, contains major sperm protein (MSP) domain		N2
172631_x_at	Y25C1A.7a		Uncharacterized conserved protein	unc-4GFP	N2
172632_x_at	Y38E10A.11		Unnamed protein		N2
172633_x_at	Y55H10B.1		Uncharacterized protein	unc-4GFP	N2
172635_x_at	Y38E10A.15		Unnamed protein		N2
172636_at	F35F10.14			unc-4GFP	N2
172637_x_at	F56B3.11a		Uncharacterized conserved protein	unc-4GFP	N2
172638_x_at	Y76B12C.5		Reverse transcriptase	unc-4GFP	N2
172641_x_at	K06C4.3	his-21	Histone 2A	unc-4GFP	N2
172642_s_at	T07G12.8			unc-4GFP
172643_s_at	Y55F3AM.3a		Transcriptional coactivator CAPER (RRM superfamily)		N2
172646_x_at	F52C9.6		Reverse transcriptase	unc-4GFP	N2
172647_x_at	K06C4.5	his-17	Histones H3 and H4	unc-4GFP	N2
172649_x_at	F55G1.10	his-61	Histone 2A	unc-4GFP	N2
172650_x_at	K06C4.10	his-18	Histone H4	unc-4GFP	N2
172655_x_at	F47B7.1		Stress responsive protein		N2
172657_x_at	C03B8.2		G2/Mitotic-specific cyclin A		N2
172659_x_at	T23F2.5		Stress responsive protein	unc-4GFP	N2
172660_s_at	Y38E10A.24			unc-4GFP	N2
172661_x_at	F17E9.12	his-31	Histone H4	unc-4GFP	N2
172662_x_at	Y57G11C.21		Unnamed protein	unc-4GFP	N2
172663_x_at	Y57G11C.20			unc-4GFP	N2
172664_x_at	Y57G11C.18		Unnamed protein	unc-4GFP	N2
172667_x_at	W01B11.4a		Unnamed protein	unc-4GFP	N2
172668_x_at	Y39A3CL.3			unc-4GFP	N2
172669_x_at	K07F5.9	ssp-10	Uncharacterized protein, contains major sperm protein (MSP) domain		N2
172670_x_at	F26A3.8	rrf-1	RNA-directed RNA polymerase QDE-1 required for posttranscriptional gene silencing and RNA interference	unc-4GFP	N2
172671_x_at	K03A1.6	his-38	Histone H4	unc-4GFP	N2
172675_x_at	C01B10.5a	hil-7	Unnamed protein		N2
172676_x_at	M03A1.4			unc-4GFP
172678_at	F13B9.5	ksr-1	Serine/threonine protein kinase RAF	unc-4GFP	N2
172679_x_at	B0035.9	his-46	Histone H4	unc-4GFP	N2
172680_x_at	B0361.2		Uncharacterized conserved protein	unc-4GFP	N2
172683_x_at	F22D6.13			unc-4GFP
172685_x_at	K06C4.4	his-20		unc-4GFP	N2
172687_x_at	F09C12.7	msp-74		unc-4GFP	N2
172692_x_at	C50F4.6	his-36		unc-4GFP	N2
172697_x_at	K10B3.7	gpd-3	Glyceraldehyde 3-phosphate dehydrogenase	unc-4GFP	N2
172698_x_at	C53B4.5	col-119	Collagens (type IV and type XIII), and related proteins	unc-4GFP	N2
172700_x_at	T11F9.9	col-157	Collagens (type IV and type XIII), and related proteins		N2
172701_x_at	C29F4.1	col-125	Collagens (type IV and type XIII), and related proteins	unc-4GFP	N2
172702_x_at	F55G1.3	his-62	Histone H2B	unc-4GFP	N2
172703_x_at	F57B1.4	col-160	Collagens (type IV and type XIII), and related proteins	unc-4GFP	N2
172706_x_at	F53F1.4		Unnamed protein		N2
172709_x_at	T06E4.4	col-147	Collagens (type IV and type XIII), and related proteins	unc-4GFP
172710_x_at	T06E4.6	col-146	Collagens (type IV and type XIII), and related proteins	unc-4GFP	N2
172714_x_at	R05F9.13	msp-31	Major sperm protein domain	unc-4GFP	N2
172717_x_at	F08B12.3a	slo-2	K+ channel subunit	unc-4GFP	N2
172720_x_at	F31B12.1a	plc-1	Phosphoinositide-specific phospholipase C with RasGEF and RA domains		N2
172721_x_at	C09G12.8a	ced-10	Ras-related small GTPase, Rho type		N2
172722_x_at	T27B7.1	nhr-59	Hormone receptors	unc-4GFP	N2
172723_x_at	B0222.8	col-10	Collagens (type IV and type XIII), and related proteins	unc-4GFP	N2
172726_x_at	F55C10.2	col-154	Collagens (type IV and type XIII), and related proteins	unc-4GFP	N2
172727_x_at	R05F9.4		Reverse transcriptase		N2
172728_x_at	C38C10.4	gpr-2	Unnamed protein		N2
172729_x_at	F11G11.12	col-73	Collagens (type IV and type XIII), and related proteins	unc-4GFP	N2
172730_x_at	F26H9.3		Transposase	unc-4GFP	N2
172731_x_at	T27E7.7				N2
172732_x_at	F55G1.2	his-59	Histones H3 and H4	unc-4GFP	N2
172733_x_at	F45F2.3	his-5	Histone H4	unc-4GFP	N2
172734_x_at	ZK1248.4			unc-4GFP	N2
172735_x_at	T10E10.1	col-168	Collagens (type IV and type XIII), and related proteins	unc-4GFP	N2
172736_x_at	T10E10.2	col-167	Collagens (type IV and type XIII), and related proteins	unc-4GFP	N2
172737_x_at	F42A10.4a	efk-1			N2
172739_at	F45H11.2	ned-8	Ubiquitin-like protein	unc-4GFP	N2
172740_x_at	C08H9.11		Chitinase		N2
172741_x_at	F41F3.3		Unnamed protein		N2
172742_x_at	C08B11.4	nrf-6	Predicted acyltransferase		N2
172746_x_at	T07H6.3a	col-166	Collagens (type IV and type XIII), and related proteins	unc-4GFP	N2
172747_x_at	T26H8.1				N2
172748_x_at	C14A6.4				N2
172749_x_at	W04G5.1		Transposase	unc-4GFP	N2
172753_x_at	F55C10.3	col-155	Collagens (type IV and type XIII), and related proteins	unc-4GFP	N2
172754_x_at	Y38H6C.6		DNA-binding centromere protein B (CENP-B)	unc-4GFP	N2
172755_x_at	ZK637.7a	lin-9	Retinoblastoma pathway protein LIN-9/chromatin-associated protein Aly		N2
172756_x_at	ZC64.1				N2
172757_x_at	ZK678.3		G2/Mitotic-specific cyclin A		N2
172758_x_at	B0035.8	his-48	Histone H2B	unc-4GFP	N2
172759_x_at	F49C5.8		Transposase		N2
172761_x_at	T10C6.14	his-1	Histone H4	unc-4GFP	N2
172762_x_at	B0564.5				N2
172763_x_at	T10C6.12	his-3	Histone 2A	unc-4GFP	N2
172764_x_at	F45F2.4	his-7	Histone 2A	unc-4GFP	N2
172765_x_at	ZK1225.3				N2
172766_x_at	ZK563.3				N2
172767_x_at	ZC132.1				N2
172768_x_at	F41B5.3		Cytochrome P450 CYP2 subfamily	unc-4GFP
172769_x_at	F44C8.1		Cytochrome P450 CYP2 subfamily	unc-4GFP	N2
172772_x_at	C52D10.8	skr-13	SCF ubiquitin ligase, Skp1 component		N2
172773_x_at	ZC247.4				N2
172774_x_at	F54E12.1	his-55	Histones H3 and H4	unc-4GFP	N2
172777_x_at	F07B7.5	his-49	Histones H3 and H4	unc-4GFP	N2
172778_x_at	T23D8.6	his-68	Histone 2A	unc-4GFP	N2
172779_x_at	F30F8.4		DNA-binding centromere protein B (CENP-B)	unc-4GFP	N2
172781_x_at	C52D10.9	skr-8	SCF ubiquitin ligase, Skp1 component		N2
172782_x_at	C52D10.7	skr-9	SCF ubiquitin ligase, Skp1 component		N2
172785_x_at	T25G12.9			unc-4GFP	N2
172787_x_at	F22B3.1	his-64	Histone H4	unc-4GFP	N2
172788_x_at	F22B3.2	his-63	Histones H3 and H4	unc-4GFP	N2
172789_x_at	K07C6.14			unc-4GFP
172791_x_at	K08C9.7		Ubiquitin/40S ribosomal protein S27a fusion	unc-4GFP	N2
172792_x_at	H02I12.8		Cytochrome P450 CYP4/CYP19/CYP26 subfamilies	unc-4GFP
172795_x_at	C06A5.5		Alternative splicing factor SRp55/B52/SRp75 (RRM superfamily)	unc-4GFP	N2
172797_x_at	C54H2.2				N2
172799_x_at	F53F1.5		Unnamed protein	unc-4GFP	N2
172801_x_at	F23H12.4	sqt-3	Collagens (type IV and type XIII), and related proteins		N2
172804_x_at	C24F3.6	col-124	Collagens (type IV and type XIII), and related proteins	unc-4GFP	N2
172805_x_at	T06A10.2		60S ribosomal protein L29	unc-4GFP	N2
172807_x_at	C37A2.7			unc-4GFP	N2
172808_x_at	F30A10.8a	stn-1	Syntrophins (type beta)	unc-4GFP	N2
172809_x_at	Y41E3.2	dpy-4	Collagens (type IV and type XIII), and related proteins	unc-4GFP	N2
172811_x_at	C35E7.10a		Protein tyrosine kinase		N2
172812_x_at	ZK938.6		Chitinase	unc-4GFP	N2
172813_x_at	B0035.2	dnj-2	Molecular chaperone (DnaJ superfamily)	unc-4GFP	N2
172816_x_at	T04C12.5	act-2	Actin and related proteins	unc-4GFP	N2
172817_x_at	F43G9.7				N2
172819_x_at	F47C8.1				N2
172822_x_at	C49D10.1		Reverse transcriptase		N2
172823_x_at	F54E12.5	his-57	Histone 2A	unc-4GFP	N2
172824_x_at	T10C6.11	his-4	Histone H2B	unc-4GFP	N2
172825_x_at	F45F2.2	his-39	Histone H2B	unc-4GFP	N2
172826_x_at	F11G11.10	col-17	Collagens (type IV and type XIII), and related proteins	unc-4GFP	N2
172828_x_at	B0302.3		Reverse transcriptase		N2
172829_x_at	C29F5.6		Reverse transcriptase		N2
172830_x_at	T07C12.2				N2
172831_x_at	Y11D7A.6		Reverse transcriptase	unc-4GFP	N2
172832_x_at	H38K22.5a	gly-6	Polypeptide N-acetylgalactosaminyltransferase		N2
172833_x_at	T10C6.13	his-2	Histones H3 and H4	unc-4GFP	N2
172834_x_at	C33F10.9	msp-40	Major sperm protein domain	unc-4GFP	N2
172835_x_at	ZK131.6	his-12	Histone 2A	unc-4GFP	N2
172837_x_at	C24A3.7		Reverse transcriptase		N2
172838_x_at	F52B5.1		Na+-independent Cl/HCO3 exchanger AE1 and related transporters (SLC4 family)		N2
172840_x_at	F47D2.2				N2
172842_x_at	Y56A3A.19		Acyl carrier protein/NADH-ubiquinone oxidoreductase, NDUFAB1/SDAP subunit		N2
172843_x_at	F54D7.1		Reverse transcriptase		N2
172844_x_at	F41E7.5		Unnamed protein	unc-4GFP	N2
172845_x_at	K08F11.5		Predicted Ras related/Rac-GTP binding protein	unc-4GFP	N2
172846_x_at	F13E9.7		Reverse transcriptase		N2
172847_x_at	M04C7.2				N2
172848_x_at	F54D8.2		Cytochrome c oxidase, subunit VIa/COX13	unc-4GFP	N2
172849_x_at	C39D10.8a				N2
172850_x_at	Y71F9AL.3		Reverse transcriptase		N2
172851_x_at	F35H10.11	his-29	Histone H2B	unc-4GFP	N2
172852_x_at	K07F5.2	msp-10	Major sperm protein domain		N2
172853_x_at	C04G2.4	msp-36	Major sperm protein domain		N2
172854_x_at	F32B6.6	msp-77	Major sperm protein domain		N2
172855_x_at	F02E9.2a	lin-28	Predicted RNA-binding protein containing PIN domain and invovled in translation or RNA processing	unc-4GFP	N2
172856_x_at	R12E2.10		Protein tyrosine phosphatase	unc-4GFP	N2
172857_x_at	F36H12.7	msp-19	Major sperm protein domain		N2
172858_x_at	C53C11.4		Uncharacterized protein	unc-4GFP	N2
172860_x_at	F17E9.13	his-33	Histone 2A	unc-4GFP	N2
172861_x_at	F22B3.6				N2
172862_x_at	T28C6.4	col-117	Collagens (type IV and type XIII), and related proteins	unc-4GFP	N2
172863_x_at	Y49E10.6	his-72	Histones H3 and H4	unc-4GFP	N2
172864_x_at	F10C2.2	kup-1			N2
172865_x_at	C53H9.1	rpl-27	60S ribosomal protein L27	unc-4GFP	N2
172867_x_at	F45F2.13	his-6	Histones H3 and H4	unc-4GFP	N2
172870_x_at	K04F10.4a	bli-4	Subtilisin-like proprotein convertase		N2
172871_x_at	ZK131.7	his-13	Histones H3 and H4	unc-4GFP	N2
172872_x_at	T23F2.3		Stress responsive protein	unc-4GFP	N2
172873_x_at	F35G12.3a	sel-5	ARK protein kinase family		N2
172874_x_at	F45F2.12	his-8		unc-4GFP	N2
172878_x_at	F15H10.2	col-13	Collagens (type IV and type XIII), and related proteins		N2
172879_x_at	F15H10.1	col-12	Collagens (type IV and type XIII), and related proteins	unc-4GFP	N2
172881_x_at	F17E9.10	his-32	Histones H3 and H4	unc-4GFP	N2
172883_x_at	C27A2.2a	rpl-22	60S ribosomal protein L22	unc-4GFP	N2
172885_x_at	C34F11.4	msp-50	Major sperm protein domain		N2
172886_x_at	Y57G11C.49				N2
172888_x_at	C40D2.2		Uncharacterized protein, contains BTB/POZ domain		N2
172890_x_at	W09C5.6a	rpl-31	60S ribosomal protein L31	unc-4GFP	N2
172891_x_at	F54E12.4	his-58	Histone H2B	unc-4GFP	N2
172892_x_at	F53A3.3	rps-22	40S ribosomal protein S15/S22	unc-4GFP	N2
172893_x_at	K07F5.1	msp-81	Major sperm protein domain		N2
172895_x_at	F30B5.1	dpy-13	Collagens (type IV and type XIII), and related proteins	unc-4GFP	N2
172898_x_at	EEED8.12		Splicing factor RNPS1, SR protein superfamily		N2
172899_x_at	F08G2.3	his-42	Histones H3 and H4	unc-4GFP	N2
172900_x_at	ZK546.6	msp-152	Major sperm protein domain		N2
172901_x_at	T27E4.9	hsp-16.49	Alpha crystallins	unc-4GFP	N2
172905_x_at	T13F2.11	msp-78	Major sperm protein domain		N2
172906_x_at	T13F2.10	msp-79	Major sperm protein domain		N2
172907_x_at	K07F5.3	msp-56	Major sperm protein domain		N2
172908_x_at	F34H10.1		Ubiquitin/40S ribosomal protein S27a fusion	unc-4GFP	N2
172909_x_at	C36A4.8	brc-1	Transcriptional regulator BRCA1	unc-4GFP	N2
172910_at	C26F1.9	rpl-39	60s ribosomal protein L39	unc-4GFP	N2
172911_x_at	B0513.3	rpl-29	60S ribosomal protein L29	unc-4GFP	N2
172912_x_at	T27D12.2a	clh-1	Cl- channel CLC-2 and related proteins (CLC superfamily)		N2
172913_x_at	F11D11.9				N2
172916_x_at	T02D1.1				N2
172919_x_at	K01G5.2a	hpl-2	Heterochromatin-associated protein HP1 and related CHROMO domain proteins		N2
172920_x_at	F11A6.1a	kpc-1	Subtilisin-like proprotein convertase		N2
172921_x_at	F38C2.2	hlh-17		unc-4GFP
172923_x_at	F58G11.1a		Ca2+-binding transmembrane protein LETM1/MRS7	unc-4GFP	N2
172924_x_at	C52D10.5		Transposase	unc-4GFP	N2
172926_x_at	T05A7.9		Unnamed protein		N2
172929_x_at	F16H9.1a	rgs-2	G protein signaling regulators	unc-4GFP	N2
172931_x_at	C52E4.3	snr-4	Small nuclear ribonucleoprotein (snRNP) Sm core protein	unc-4GFP	N2
172932_x_at	ZC101.2a	unc-52	Basement membrane-specific heparan sulfate proteoglycan (HSPG) core protein	unc-4GFP	N2
172933_x_at	W09C3.6		Serine/threonine specific protein phosphatase PP1, catalytic subunit		N2
172934_x_at	K08F4.8	msp-38	Major sperm protein domain		N2
172935_x_at	T03F1.5		Serine/threonine specific protein phosphatase PP1, catalytic subunit		N2
172936_x_at	Y47H9C.6	csp-3	Caspase, apoptotic cysteine protease	unc-4GFP	N2
172939_x_at	F37C12.11	rps-21	40S ribosomal protein S21	unc-4GFP	N2
172940_x_at	F44A6.2a	sex-1	Nuclear receptor		N2
172941_x_at	T13F2.2		Transcriptional coactivator	unc-4GFP	N2
172942_x_at	C03G6.19	srp-6	Serpin	unc-4GFP	N2
172945_s_at	F13C5.1			unc-4GFP	N2
172946_s_at	B0393.1	rps-0	40S ribosomal protein SA (P40)/Laminin receptor 1	unc-4GFP	N2
172947_at	C07A12.4a	pdi-2	Protein disulfide isomerase (prolyl 4-hydroxylase beta subunit)		N2
172948_at	Y67D2.7			unc-4GFP	N2
172949_s_at	C56C10.13	dnj-8	Molecular chaperone (DnaJ superfamily)	unc-4GFP	N2
172951_s_at	C39F7.2		Predicted Zn-finger protein	unc-4GFP	N2
172952_s_at	C29A12.1			unc-4GFP
172960_x_at	W06D4.1	hgo-1	Homogentisate 1,2-dioxygenase	unc-4GFP	N2
172961_x_at	T05C12.6a	mig-5	Dishevelled 3 and related proteins		N2
172962_at	K02A4.2	gpc-1	G protein gamma subunit	unc-4GFP	N2
172963_x_at	F23B2.13		DNA-directed RNA polymerase, subunit RPB7.0	unc-4GFP	N2
172964_x_at	Y18D10A.19	fkb-2	FKBP-type peptidyl-prolyl cis-trans isomerase	unc-4GFP	N2
172965_x_at	C35D6.4		CCCH-type Zn-finger protein		N2
172966_x_at	F38C2.7		CCCH-type Zn-finger protein	unc-4GFP	N2
172967_x_at	C25A1.11	aha-1	Aryl-hydrocarbon receptor nuclear translocator	unc-4GFP	N2
172968_x_at	Y45F10C.5			unc-4GFP	N2
172970_x_at	Y116A8B.2				N2
172971_s_at	Y54G2A.11a				N2
172972_s_at	Y38C1AA.11		Alkyl hydroperoxide reductase, thiol specific antioxidant and related enzymes	unc-4GFP	N2
172973_at	E02H1.4	pme-2	NAD+ ADP-ribosyltransferase Parp, required for poly-ADP ribosylation of nuclear proteins	unc-4GFP	N2
172974_s_at	F19C7.1		Uncharacterized protein	unc-4GFP	N2
172978_s_at	C34F11.3a		Adenosine monophosphate deaminase		N2
172979_at	ZC308.1a	gld-2	S-M checkpoint control protein CID1 and related nucleotidyltransferases	unc-4GFP
172980_s_at	C43E11.8		Exocyst component protein and related proteins	unc-4GFP	N2
172981_s_at	Y105E8B.2a		Exocyst complex subunit		N2
172985_at	R01B10.1a	cli-1	Unnamed protein		N2
172986_s_at	ZC247.1			unc-4GFP	N2
172987_s_at	Y22D7AL.7			unc-4GFP	N2
172988_s_at	C09E8.1a		Sodium-neurotransmitter symporter		N2
172989_s_at	R11A5.7		Zinc carboxypeptidase		N2
172991_at	C45B2.7	ptr-4	Predicted membrane protein (patched superfamily)	unc-4GFP	N2
172992_s_at	Y54G9A.6		Mitotic spindle checkpoint protein BUB3, WD repeat superfamily		N2
172995_at	C06G4.5		7 transmembrane receptor	unc-4GFP	N2
172996_s_at	Y59A8B.2		Ubiquitin C-terminal hydrolase	unc-4GFP	N2
172997_s_at	F56C9.7		Uncharacterized protein	unc-4GFP	N2
172998_s_at	K07A1.6		Uncharacterized protein	unc-4GFP	N2
172999_s_at	C41G7.3		Peripheral-type benzodiazepine receptor and related proteins	unc-4GFP	N2
173000_s_at	JC8.2		WD40 repeat-containing protein	unc-4GFP	N2
173002_s_at	F52H2.7		Predicted Ca2+-dependent phospholipid-binding protein	unc-4GFP	N2
173003_s_at	Y17D7A.3a	nhr-65	Hormone receptors		N2
173005_at	T09B4.1		Predicted Dolichyl-phosphate-mannose-protein mannosyltransferase	unc-4GFP	N2
173006_s_at	F42C5.9		Actin and related proteins	unc-4GFP	N2
173007_s_at	Y34D9A.6		Glutaredoxin and related proteins	unc-4GFP	N2
173008_s_at	T02G5.5				N2
173010_at	T05A12.4		DEAD box-containing helicase-like transcription factor/DNA repair protein	unc-4GFP	N2
173012_at	W07E11.1		Glutamate synthase	unc-4GFP	N2
173013_at	Y51F10.4			unc-4GFP	N2
173014_at	ZK20.6	nep-1	M13 family peptidase	unc-4GFP	N2
173016_s_at	R10A10.2		SCF ubiquitin ligase, Rbx1 component	unc-4GFP	N2
173017_at	R10E11.1a	cbp-1	CREB binding protein/P300 and related TAZ Zn-finger proteins		N2
173018_s_at	R119.4	pqn-59		unc-4GFP	N2
173020_s_at	T19A5.1		Uncharacterized conserved protein, contains TPR repeats	unc-4GFP	N2
173021_s_at	H06I04.1a			unc-4GFP	N2
173023_at	Y54F10BM.9		Uncharacterized protein	unc-4GFP	N2
173024_s_at	Y76B12C.7		mRNA cleavage and polyadenylation factor II complex, subunit CFT1 (CPSF subunit)	unc-4GFP	N2
173025_s_at	Y61A9LA.3a		Unnamed protein		N2
173026_at	F46G11.4			unc-4GFP	N2
173027_s_at	Y67A10A.9		Unnamed protein		N2
173029_s_at	F10G8.6		Predicted ATPase, nucleotide-binding	unc-4GFP	N2
173034_s_at	F29G9.5	rpt-2	26S proteasome regulatory complex, ATPase RPT2	unc-4GFP	N2
173036_s_at	F21F8.7	asp-6	Aspartyl protease	unc-4GFP	N2
173040_at	C42D8.3	uvt-3	Pantothenate kinase PanK and related proteins	unc-4GFP	N2
173041_s_at	F20D12.4	czw-1	Centromere/kinetochore protein zw10 involved in mitotic chromosome segregation	unc-4GFP	N2
173043_at	F45E4.2	plp-1	Transcriptional regulator of the PUR family, single-stranded-DNA-binding	unc-4GFP	N2
173044_at	T12D8.8		Hsp70-interacting protein Hip/Transient component of progesterone receptor complexes and an Hsp70-binding protein	unc-4GFP	N2
173045_at	Y37E3.16a		Iron transporter		N2
173049_at	C37C3.6a		Serine proteinase inhibitor (KU family) with thrombospondin repeats		N2
173050_at	F54F2.1		Vitronectin receptor, alpha subunit	unc-4GFP	N2
173053_s_at	ZC506.1			unc-4GFP	N2
173054_at	C09E9.1		Uncharacterized conserved protein	unc-4GFP	N2
173055_s_at	C47E8.5	daf-21	Molecular chaperone (HSP90 family)	unc-4GFP	N2
173056_at	T23E7.2e		Unnamed protein	unc-4GFP
173058_s_at	R74.8			unc-4GFP	N2
173064_at	T24H7.2		Molecular chaperones GRP170/SIL1, HSP70 superfamily	unc-4GFP	N2
173065_at	T21B10.3		Unnamed protein	unc-4GFP	N2
173066_at	C25G4.10		Fibronectin	unc-4GFP	N2
173067_at	Y48G8AL.9			unc-4GFP	N2
173068_at	T10H9.2	scd-2	Protein tyrosine kinase	unc-4GFP	N2
173070_s_at	M106.1	mix-1	Structural maintenance of chromosome protein 2 (chromosome condensation complex Condensin, subunit E)	unc-4GFP	N2
173071_s_at	F56D5.1	col-121	Collagens (type IV and type XIII), and related proteins		N2
173074_at	Y67D2.1a		GDP dissociation inhibitor	unc-4GFP	N2
173075_at	C48D5.2a	ptp-1	Protein tyrosine phosphatase PTPMEG, contains FERM domain	unc-4GFP	N2
173076_s_at	T20F7.6		5'-AMP-activated protein kinase, gamma subunit	unc-4GFP
173077_s_at	F37D6.1	mus-101	Nucleotide excision repair factor NEF2, RAD4/CUT5 component	unc-4GFP	N2
173078_at	Y48G8AL.7			unc-4GFP	N2
173079_s_at	Y48G1C.7		Unnamed protein	unc-4GFP	N2
173080_s_at	ZK970.2		ATP-dependent Clp protease, proteolytic subunit	unc-4GFP	N2
173085_at	C18C4.10a	klc-2	Kinesin light chain		N2
173086_s_at	F26F12.3a		Unnamed protein	unc-4GFP
173087_s_at	R13A5.8	rpl-9	60S ribosomal protein L9	unc-4GFP	N2
173088_s_at	B0334.2	twk-5	Tandem pore domain K+ channel		N2
173097_at	Y105E8A.3		Putative Zn2+ transporter MSC2 (cation diffusion facilitator superfamily)	unc-4GFP	N2
173098_at	F11A6.1	kpc-1	Subtilisin-like proprotein convertase	unc-4GFP
173100_s_at	T01C3.7	fib-1	Fibrillarin and related nucleolar RNA-binding proteins	unc-4GFP	N2
173101_at	D2013.7	eif-3.F	Translation initiation factor 3, subunit f (eIF-3f)	unc-4GFP	N2
173103_s_at	K07B1.4a		Acyl-CoA:diacylglycerol acyltransferase (DGAT)		N2
173104_at	W08E3.1	snr-2	U1 snRNP component	unc-4GFP	N2
173105_at	C44B7.3		Unnamed protein	unc-4GFP	N2
173106_at	Y37E3.5		GTP-binding ADP-ribosylation factor-like protein ARL3	unc-4GFP	N2
173107_at	yk644c4.3			unc-4GFP
173108_at	Y37E3.3		DNA-directed RNA polymerase, subunit RPB10	unc-4GFP	N2
173109_s_at	Y41D4B.26		Proteins containing Ca2+-binding EGF-like domains		N2
173112_s_at	F40F8.10	rps-9	Ribosomal protein S4	unc-4GFP	N2
173115_s_at	M176.2		Glutathione synthetase	unc-4GFP	N2
173116_s_at	F52F12.6		Transcription factor containing C2HC type Zn finger		N2
173117_at	H10E21.4		Calmodulin and related proteins (EF-Hand superfamily)		N2
173118_s_at	F08C6.2		Phosphorylcholine transferase/cholinephosphate cytidylyltransferase	unc-4GFP	N2
173119_s_at	Y34D9B.1a	mig-1	Smoothened and related G-protein-coupled receptors	unc-4GFP	N2
173120_s_at	F07A11.3	npp-5	Nuclear pore complex, rNup107 component (sc Nup84)	unc-4GFP	N2
173121_s_at	K10B3.6a		Predicted starch-binding protein	unc-4GFP	N2
173122_s_at	T04B8.5			unc-4GFP	N2
173123_at	W01A8.1				N2
173124_s_at	H42K12.3		Unnamed protein		N2
173125_s_at	B0350.2b	unc-44	Ankyrin		N2
173127_at	Y15E3A.4		Permease of the major facilitator superfamily	unc-4GFP	N2
173128_s_at	K08F9.2		WD40 repeat stress protein/actin interacting protein	unc-4GFP	N2
173129_s_at	C47E12.1	srs-2	Seryl-tRNA synthetase	unc-4GFP	N2
173130_s_at	C56C10.10		Aryl-hydrocarbon receptor-interacting protein	unc-4GFP	N2
173131_at	D2085.1	pyr-1	Multifunctional pyrimidine synthesis protein CAD (includes carbamoyl-phophate synthetase, aspartate transcarbamylase, and glutamine amidotransferase)	unc-4GFP	N2
173133_s_at	R107.6	cls-2	CLIP-associating protein		N2
173135_s_at	K08E3.3a			unc-4GFP	N2
173137_s_at	M117.2	par-5	Multifunctional chaperone (14-3-3 family)	unc-4GFP	N2
173138_s_at	C53B7.3				N2
173139_s_at	T27E9.3	cdk-5	Cyclin-dependent kinase CDK5	unc-4GFP	N2
173141_s_at	Y38A8.2	pbs-3	20S proteasome, regulatory subunit beta type PSMB3/PUP3	unc-4GFP	N2
173142_at	H02I12.1		Unnamed protein	unc-4GFP
173143_s_at	M03C11.1		Ribosomal protein S6 kinase and related proteins	unc-4GFP	N2
173144_at	Y54G2A.6		C-type lectin	unc-4GFP
173145_at	yk707c8.3			unc-4GFP
173146_s_at	F39H11.5	pbs-7	20S proteasome, regulatory subunit beta type PSMB4/PRE4	unc-4GFP	N2
173148_s_at	R12H7.2	asp-4	Aspartyl protease	unc-4GFP	N2
173150_at	F13B12.6			unc-4GFP
173151_s_at	C17C3.1a		Acyl-CoA thioesterase	unc-4GFP	N2
173152_at	Y51F10.10			unc-4GFP	N2
173153_s_at	W04B5.3a			unc-4GFP	N2
173155_at	C31H1.8				N2
173157_s_at	F55F8.5		Microtubule binding protein YTM1 (contains WD40 repeats)		N2
173159_s_at	Y70C5C.6a	nhr-112	Hormone receptors	unc-4GFP	N2
173160_s_at	F36D3.1			unc-4GFP	N2
173161_at	C06H5.7		7-transmembrane receptor	unc-4GFP	N2
173162_s_at	F23B12.8	bmk-1	Kinesin-like protein		N2
173163_s_at	R166.5a		MAP kinase-interacting kinase and related serine/threonine protein kinases		N2
173164_s_at	C18D11.1				N2
173165_s_at	B0412.3		Uncharacterized conserved protein	unc-4GFP	N2
173167_s_at	C28D4.3	gln-6	Glutamine synthetase	unc-4GFP	N2
173168_s_at	T10G3.6	gut-2	Predicted snRNP core protein	unc-4GFP	N2
173170_s_at	C10H11.1		Actin regulatory protein supervillin (gelsolin/villin family)		N2
173171_s_at	M01D7.6	emr-1	Thymopoietin	unc-4GFP	N2
173172_s_at	M28.1		Cuticulin precursor		N2
173174_s_at	H06I04.6a				N2
173175_s_at	ZK512.3	ced-11	Ca2+/Mg2+-permeable cation channels (LTRPC family)		N2
173176_at	F55A11.3		E3 ubiquitin ligase	unc-4GFP	N2
173179_s_at	K02F3.11	rnp-5	Splicing factor RNPS1, SR protein superfamily		N2
173181_s_at	C27F2.8		Uncharacterized conserved protein		N2
173183_s_at	T08B2.9a	frs-1	Phenylalanyl-tRNA synthetase, beta subunit		N2
173185_s_at	D1043.1		Uncharacterized conserved protein	unc-4GFP	N2
173186_s_at	Y38F1A.2		Predicted E3 ubiquitin ligase	unc-4GFP	N2
173187_s_at	Y51A2D.7a		Unnamed protein	unc-4GFP	N2
173188_s_at	W02D3.9	unc-37	Transducin-like enhancer of split protein (contains WD40 repeats)	unc-4GFP	N2
173190_s_at	K08A2.4		Uncharacterized protein	unc-4GFP	N2
173192_s_at	Y60A3A.7		Alpha/beta hydrolase	unc-4GFP	N2
173193_s_at	C03B1.12	lmp-1	Lysosomal-associated membrane protein	unc-4GFP	N2
173194_s_at	T28F2.4			unc-4GFP	N2
173195_s_at	Y49F6B.4	smu-2	IK cytokine down-regulator of HLA class II	unc-4GFP	N2
173196_s_at	Y62E10A.9	rab-19	GTPase Rab1/YPT1, small G protein superfamily, and related GTP-binding proteins	unc-4GFP	N2
173197_at	ZK909.2a	kin-1	cAMP-dependent protein kinase catalytic subunit (PKA)		N2
173198_s_at	F42A8.2	tag-55	Succinate dehydrogenase, Fe-S protein subunit	unc-4GFP	N2
173200_s_at	F08G12.10	inx-2	Innexin-type channels	unc-4GFP	N2
173202_s_at	C04F12.10	fce-1	Metalloprotease	unc-4GFP	N2
173204_s_at	B0310.5		UDP-glucuronosyl and UDP-glucosyl transferase	unc-4GFP	N2
173205_s_at	R06A4.8		Alpha amylase	unc-4GFP	N2
173206_s_at	T03F6.1		Dihydropteridine reductase DHPR/QDPR	unc-4GFP	N2
173208_s_at	ZK809.3		NADH:ubiquinone oxidoreductase, NDUFB6/B17 subunit	unc-4GFP	N2
173209_s_at	C50F4.1				N2
173210_s_at	F14B8.5a		Unnamed protein	unc-4GFP
173211_at	C10C6.6		P-type ATPase	unc-4GFP	N2
173213_s_at	DY3.7	sup-17	Tumor necrosis factor-alpha-converting enzyme (TACE/ADAM17) and related metalloproteases	unc-4GFP
173214_s_at	W10C8.5		Creatine kinases	unc-4GFP	N2
173215_at	C29E4.2		Uncharacterized conserved protein	unc-4GFP	N2
173216_s_at	C43E11.11		Predicted Golgi transport complex 1 protein	unc-4GFP	N2
173218_s_at	T08G2.3		Medium-chain acyl-CoA dehydrogenase		N2
173219_s_at	R13F6.6a	zak-1	Tyrosine kinase specific for activated (GTP-bound) p21cdc42Hs		N2
173220_s_at	C47B2.5	eif-6	Translation initiation factor 6 (eIF-6)	unc-4GFP	N2
173221_s_at	Y48G10A.1		Esterase D	unc-4GFP	N2
173222_s_at	ZC155.1	nex-1	Annexin	unc-4GFP	N2
173223_s_at	C25A1.8		C-type lectin		N2
173225_at	T05G5.11				N2
173226_s_at	Y87G2A.4	rab-27	GTPase Rab27, small G protein superfamily	unc-4GFP	N2
173227_at	Y82E9BR.18		Predicted RNA-binding protein	unc-4GFP	N2
173229_s_at	Y54E10BR.4		Predicted RNA-binding protein Nob1p involved in 26S proteasome assembly		N2
173230_s_at	Y46G5A.30	snf-5	Sodium-neurotransmitter symporter	unc-4GFP
173231_at	K07B1.8			unc-4GFP
173232_s_at	C05D9.2		Lysosomal-associated membrane protein	unc-4GFP	N2
173233_s_at	Y51H4A.4		Basic region leucine zipper transcription factor		N2
173234_s_at	Y52B11A.10		Protein involved in high osmolarity signaling pathway	unc-4GFP	N2
173235_at	Y38C1BA.3	col-109	Collagens (type IV and type XIII), and related proteins		N2
173237_s_at	Y77E11A.11	clp-7	Cytosolic Ca2+-dependent cysteine protease (calpain), large subunit (EF-Hand protein superfamily)	unc-4GFP	N2
173238_s_at	K11D12.4		Carnitine O-acyltransferase CPTI		N2
173239_s_at	T10B10.2		Ubiquinol cytochrome c reductase, subunit QCR2	unc-4GFP	N2
173240_s_at	K08D12.3a		E3 ubiquitin ligase interacting with arginine methyltransferase		N2
173241_at	C11G6.4	nhr-28	Hormone receptors	unc-4GFP	N2
173243_s_at	D1007.12	rpl-24.1	60s ribosomal protein L24	unc-4GFP	N2
173246_s_at	F56E10.4	rps-27	40s ribosomal protein S27	unc-4GFP	N2
173247_s_at	C44E4.6		Acyl-CoA-binding protein	unc-4GFP	N2
173248_s_at	T24B8.1	rpl-32	60S ribosomal protein L32	unc-4GFP	N2
173249_s_at	C14B9.7	rpl-21	60S ribosomal protein L21	unc-4GFP	N2
173250_s_at	C05D11.9		Ribonucleases P/MRP protein subunit	unc-4GFP	N2
173251_s_at	T05F1.3	rps-19	40S ribosomal protein S19	unc-4GFP	N2
173254_at	Y48G8AL.6	smg-2	RNA helicase nonsense mRNA reducing factor (pNORF1)	unc-4GFP	N2
173255_at	Y37E3.7	rpa-1	60s acidic ribosomal protein P1	unc-4GFP	N2
173257_s_at	Y53F4B		Amino acid transporters	unc-4GFP
173259_at	Y37E3.17			unc-4GFP	N2
173260_s_at	T06E4.1	hcp-2	Unnamed protein		N2
173261_s_at	B0507.1		von Willebrand factor and related coagulation proteins	unc-4GFP	N2
173263_s_at	K11H3.1a		Glycerol-3-phosphate dehydrogenase/dihydroxyacetone 3-phosphate reductase		N2
173265_at	Y71H10A.1a		Pyrophosphate-dependent phosphofructo-1-kinase		N2
173268_s_at	T05H4.12		Mitochondrial F1F0-ATP synthase, subunit Cf6 (coupling factor 6)	unc-4GFP	N2
173269_s_at	M01F1.2	rpl-16	60S ribosomal protein L13a	unc-4GFP	N2
173270_s_at	F42G8.12	isp-1	Ubiquinol cytochrome c reductase, subunit RIP1		N2
173272_s_at	Y38C9A.1			unc-4GFP	N2
173274_s_at	W01F3.2		Unnamed protein	unc-4GFP	N2
173275_s_at	B0336.10	rpl-23	60S ribosomal protein L14/L17/L23	unc-4GFP	N2
173276_s_at	C28C12.7a	spp-10	Prosaposin		N2
173280_at	Y37B11A.2		DNA polymerase zeta, catalytic subunit	unc-4GFP
173282_s_at	W05E10.4	tre-3	Neutral trehalase		N2
173283_s_at	T04D3.5			unc-4GFP	N2
173284_s_at	R07E5.14	rnp-4	RNA-binding protein RBM8/Tsunagi (RRM superfamily)	unc-4GFP	N2
173289_s_at	Y39H10A.3			unc-4GFP	N2
173290_at	Y67D2.3		Uncharacterized conserved protein containing CDGSH-type Zn-finger	unc-4GFP	N2
173291_at	Y82E9BR.3		Mitochondrial F1F0-ATP synthase, subunit c/ATP9/proteolipid	unc-4GFP	N2
173292_at	MTCE.31		Cytochrome c oxidase, subunit II, and related proteins	unc-4GFP	N2
173294_at	K05G3.3	cah-3	Carbonic anhydrase	unc-4GFP	N2
173295_s_at	K12H6.6a		Uncharacterized conserved protein		N2
173296_at	K07E12.1a			unc-4GFP	N2
173298_at	MTCE.21	ctb-1	Cytochrome b	unc-4GFP	N2
173299_s_at	F33A8.1	let-858	Uncharacterized conserved protein	unc-4GFP	N2
173300_s_at	F45H10.3		NADH:ubiquinone oxidoreductase, NDUFA7/B14.5A subunit	unc-4GFP	N2
173301_s_at	C05E4.9a	gei-7	Malate synthase		N2
173302_at	F55G1.4	rod-1	Kinetochore component	unc-4GFP	N2
173303_s_at	Y51H7C.6a		Golgi transport complex COD1 protein	unc-4GFP	N2
173304_at	Y48B6A.6a		Predicted Ca2+-binding protein, EF-Hand protein superfamily	unc-4GFP	N2
173306_s_at	C04G2.6	dis-3	Exosomal 3'-5' exoribonuclease complex, subunit Rrp44/Dis3	unc-4GFP	N2
173308_at	Y67H2A.5			unc-4GFP	N2
173309_at	Y51F10.2			unc-4GFP	N2
173312_s_at	K08A2.1		Uncharacterized protein	unc-4GFP	N2
173313_s_at	C01F1.1		Transcription initiation factor IIF, large subunit (RAP74)	unc-4GFP	N2
173314_at	Y48G8AL.1		E3 ubiquitin protein ligase	unc-4GFP	N2
173315_at	Y37E3.8a		60s ribosomal protein L15/L27	unc-4GFP	N2
173317_s_at	C29F9.7	pat-4	Integrin-linked kinase	unc-4GFP	N2
173318_at	MTCE.23		Cytochrome oxidase subunit III and related proteins	unc-4GFP	N2
173319_s_at	T19D12.6		Basement membrane-specific heparan sulfate proteoglycan (HSPG) core protein	unc-4GFP	N2
173320_s_at	F09F7.3		RNA polymerase III, second largest subunit		N2
173321_at	T05E11.3		Endoplasmic reticulum glucose-regulated protein (GRP94/endoplasmin), HSP90 family	unc-4GFP	N2
173322_at	Y82E9BR.14a		Glycolipid transfer protein	unc-4GFP	N2
173323_at	C35E7.1		Uncharacterized coiled-coil containing protein		N2
173324_s_at	T28D6.6		GTP-binding protein DRG1 (ODN superfamily)	unc-4GFP	N2
173325_s_at	Y47G6A.6		Histone acetyltransferase SAGA/ADA, catalytic subunit PCAF/GCN5 and related proteins	unc-4GFP	N2
173328_s_at	T27F2.1	skp-1	mRNA splicing factor/probable chromatin binding snw family nuclear protein	unc-4GFP	N2
173329_s_at	T01C3.6	rps-16	40S ribosomal protein S16	unc-4GFP	N2
173330_s_at	F07D10.1	rpl-11.2	60S ribosomal protein L11	unc-4GFP	N2
173331_s_at	F37C12.4	rpl-36	60S ribosomal protein L36	unc-4GFP	N2
173332_s_at	F26E4.6		Cytochrome c oxidase, subunit VIIc/COX8	unc-4GFP	N2
173333_s_at	Y48B6A.2	rpl-43	60S ribosomal protein L37	unc-4GFP	N2
173334_s_at	Y62E10A.1	rpa-2	60S acidic ribosomal protein P2	unc-4GFP	N2
173335_s_at	C24B9.9	dod-3	Unnamed protein		N2
173336_s_at	R09B3.2		mRNA cleavage and polyadenylation factor I complex, subunit RNA15		N2
173337_s_at	R09B3.3		mRNA cleavage and polyadenylation factor I complex, subunit RNA15	unc-4GFP	N2
173338_s_at	Y69A2AR.3			unc-4GFP	N2
173342_at	Y92H12BR.2			unc-4GFP	N2
173343_s_at	W08D2.7		Nuclear exosomal RNA helicase MTR4, DEAD-box superfamily	unc-4GFP	N2
173344_at	Y54F10BM.3		Protein tyrosine phosphatase	unc-4GFP
173345_s_at	T28A8.7	mlh-1	DNA mismatch repair protein - MLH1 family	unc-4GFP	N2
173346_at	Y37E3.15a	npp-13	Cullins	unc-4GFP	N2
173347_at	Y37E3.9	phb-1	Prohibitin	unc-4GFP	N2
173349_at	MTCE.26		Cytochrome c oxidase, subunit I	unc-4GFP	N2
173350_s_at	C54E4.2a		Ca2+-binding proteoglycan Testican		N2
173351_s_at	ZK652.4	rpl-35	60S ribosomal protein L35	unc-4GFP	N2
173352_s_at	C18D11.4	rsp-8	RRM domain	unc-4GFP	N2
173353_s_at	Y67D2.6		DEAH-box RNA helicase	unc-4GFP	N2
173354_s_at	F33E2.2	dlk-1	Serine/threonine protein kinase, contains leucine zipper domain	unc-4GFP
173355_s_at	T14B4.6	dpy-2	Collagens (type IV and type XIII), and related proteins		N2
173356_s_at	Y113G7A.3	sec-23	Vesicle coat complex COPII, subunit SEC23	unc-4GFP	N2
173357_s_at	Y53G8AL.2		NADH:ubiquinone oxidoreductase, NDUFA9/39kDa subunit	unc-4GFP	N2
173358_s_at	R08D7.3	eif-3.D	Translation initiation factor 3, subunit d (eIF-3d)	unc-4GFP	N2
173359_at	Y37E3.4		Small EDRK-rich protein H4F5	unc-4GFP	N2
173360_at	Y71H2AR.1		Uncharacterized conserved protein	unc-4GFP	N2
173361_s_at	Y105E8A.24a			unc-4GFP	N2
173363_s_at	C07H6.1	lig-4	ATP-dependent DNA ligase IV	unc-4GFP	N2
173364_s_at	E01A2.2a		C2H2 Zn-finger protein		N2
173365_at	Y67H2A.7		Metalloendopeptidase family - mitochondrial intermediate peptidase	unc-4GFP	N2
173366_s_at	K12D12.2	npp-3	Uncharacterized conserved protein	unc-4GFP	N2
173367_s_at	D1007.6	rps-10	40s ribosomal protein s10	unc-4GFP	N2
173370_at	F58E10.3		ATP-dependent RNA helicase	unc-4GFP	N2
173371_s_at	Y71F9AL.17		Vesicle coat complex COPI, alpha subunit	unc-4GFP	N2
173373_s_at	Y48G10A.2		Unnamed protein	unc-4GFP	N2
173374_s_at	C16C10.11		Uncharacterized conserved protein	unc-4GFP	N2
173375_s_at	K11H12.2	rpl-15	60s ribosomal protein L15	unc-4GFP	N2
173376_s_at	Y71H2B.10a	apt-3			N2
173377_s_at	F44G4.4a	tag-169	RRM domain	unc-4GFP	N2
173378_at	Y37E3.1		Uncharacterized conserved protein, contains TPR repeat	unc-4GFP	N2
173379_s_at	C01A2.5		Uncharacterized conserved protein		N2
173380_at	Y48G8AL.8a	rpl-17	60S ribosomal protein L22	unc-4GFP	N2
173382_s_at	T05C12.7	cct-1	Chaperonin complex component, TCP-1 alpha subunit (CCT1)	unc-4GFP	N2
173383_s_at	T01B7.5		Disrupter of silencing SAS10		N2
173384_at	Y67H2A.6	csn-6	COP9 signalosome, subunit CSN6	unc-4GFP	N2
173387_at	C08C3.3	mab-5	Transcription factor zerknullt and related HOX domain proteins	unc-4GFP	N2
173388_s_at	F09B12.3		Uncharacterized conserved protein Lama	unc-4GFP	N2
173390_s_at	C34E10.1	gop-3	Predicted cell surface protein homologous to bacterial outer membrane proteins	unc-4GFP	N2
173391_s_at	K09A9.5	gas-1	NADH:ubiquinone oxidoreductase, NDUFS2/49 kDa subunit	unc-4GFP	N2
173393_s_at	T26E3.4		Uncharacterized conserved protein, contains RWD domain	unc-4GFP	N2
173394_s_at	Y71F9B.3		Protein involved in membrane traffic (YOP1/TB2/DP1/HVA22 family)	unc-4GFP	N2
173395_s_at	Y47D3B.10	dpy-18	Prolyl 4-hydroxylase alpha subunit	unc-4GFP	N2
173396_s_at	C17E4.5	pab-3	Splicing factor RNPS1, SR protein superfamily	unc-4GFP	N2
173397_at	Y20F4.4		Uncharacterized protein	unc-4GFP	N2
173400_s_at	Y37D8A.13	unc-71	Meltrins, fertilins and related Zn-dependent metalloproteinases of the ADAMs family	unc-4GFP	N2
173401_s_at	F32D1.10	mcm-7	DNA replication licensing factor, MCM7 component		N2
173402_s_at	T07C4.5		Uncharacterized protein with conserved cysteine		N2
173403_s_at	T13F2.8	cav-1	Caveolin	unc-4GFP	N2
173405_s_at	K10C2.4		Fumarylacetoacetase	unc-4GFP	N2
173406_at	Y82E9BR.16a		Synaptic vesicle transporter SVOP and related transporters (major facilitator superfamily)	unc-4GFP	N2
173407_s_at	JC8.3a	rpl-12	40S ribosomal protein S2	unc-4GFP	N2
173408_s_at	F17C11.9a		Glutathione S-transferase		N2
173409_s_at	F15B9.5		Unnamed protein	unc-4GFP	N2
173410_s_at	Y87G2A.1			unc-4GFP	N2
173411_s_at	K07H8.6a	vit-6	Predicted lipoprotein		N2
173412_s_at	Y51A2D.9		Uncharacterized protein with conserved cysteine	unc-4GFP	N2
173413_at	Y73B6A.5a	lin-45	Serine/threonine protein kinase RAF	unc-4GFP
173417_at	F35H10.10		Glutamate-gated metabotropic ion channel receptor subunit GRM2 and related subunits, G-protein coupled receptor superfamily	unc-4GFP	N2
173418_at	C54H2.5	sft-4	Putative cargo transport protein ERV29	unc-4GFP	N2
173421_at	Y38F2AL.4	vha-3	Vacuolar H+-ATPase V0 sector, subunits c/c'	unc-4GFP
173422_at	ZC504.4a	mig-15	Traf2- and Nck-interacting kinase and related germinal center kinase (GCK) family protein kinases		N2
173425_at	F46E10.9	dpy-11	Thiol-disulfide isomerase and thioredoxin	unc-4GFP	N2
173427_at	AC7.2a	soc-2	Leucine rich repeat		N2
173429_at	F18H3.5a	cdk-4	Protein kinase PCTAIRE and related kinases	unc-4GFP	N2
173430_at	C03G5.1		Succinate dehydrogenase, flavoprotein subunit	unc-4GFP
173431_at	C51E3.7a	egl-3	Subtilisin-like proprotein convertase	unc-4GFP	N2
173432_at	Y113G7B.23	psa-1	Chromatin remodeling factor subunit and related transcription factors	unc-4GFP
173434_at	C44C11.1a	ras-1	Ras-related GTPase		N2
173435_s_at	C09G12.8	ced-10	Ras-related small GTPase, Rho type	unc-4GFP
173441_s_at	F54C8.3	emb-30		unc-4GFP	N2
173442_at	T02C12.1	hum-5	Myosin class I heavy chain	unc-4GFP	N2
173443_s_at	F57B10.12	mei-2	Unnamed protein	unc-4GFP	N2
173444_s_at	R09B3.5	mag-1	Exon-exon junction complex, Magoh component	unc-4GFP	N2
173445_s_at	F44B9.6	lin-36		unc-4GFP
173446_s_at	C37F5.1	lin-1	Predicted transcription factor	unc-4GFP	N2
173447_s_at	C35C5.1	sdc-2	Unnamed protein	unc-4GFP	N2
173449_s_at	C15F1.3a	tra-2	Unnamed protein	unc-4GFP	N2
173451_s_at	Y46H3A.6	gly-7	Predicted polypeptide N-acetylgalactosaminyltransferase	unc-4GFP	N2
173453_s_at	F20C5.2b	klp-11			N2
173455_s_at	C26D10.2a	hel-1	ATP-dependent RNA helicase	unc-4GFP	N2
173456_at	C02H7.3	aex-3	MAPK-activating protein DENN	unc-4GFP
173458_at	F49E11.9	scl-1	Defense-related protein containing SCP domain	unc-4GFP
173461_at	M05B5.5	hlh-2	Helix loop helix transcription factor	unc-4GFP
173465_at	Y39H10A.7a	chk-1	Checkpoint kinase and related serine/threonine protein kinases	unc-4GFP	N2
173466_s_at	C36H8.3	flp-9	Unnamed protein	unc-4GFP	N2
173467_s_at	R10E11.4	sqv-3	Beta-1,4-galactosyltransferase B4GALT7/SQV-3	unc-4GFP	N2
173468_at	D1022.7a	aka-1	Smad anchor for receptor activation		N2
173469_s_at	ZK829.2	hdl-1	Aromatic-L-amino-acid/L-histidine decarboxylase	unc-4GFP	N2
173470_s_at	H19N07.4		Sterol O-acyltransferase/Diacylglycerol O-acyltransferase	unc-4GFP	N2
173471_at	Y71F9B.7	plk-2	Polo-like serine/threonine protein kinase		N2
173472_s_at	Y57A10C.6		Peroxisomal 3-ketoacyl-CoA-thiolase P-44/SCP2		N2
173473_s_at	C09G4.1	hyl-1	Protein transporter of the TRAM (translocating chain-associating membrane) superfamily	unc-4GFP	N2
173475_s_at	ZK637.13				N2
173476_s_at	C07H4.2	clh-5	Cl- channel CLC-3 and related proteins (CLC superfamily)	unc-4GFP	N2
173478_at	F35G12.3b	sel-5	ARK protein kinase family	unc-4GFP	N2
173481_at	Y41E3.1		Unnamed protein	unc-4GFP	N2
173482_s_at	T01D1.6	abu-11		unc-4GFP	N2
173483_s_at	ZC395.8			unc-4GFP	N2
173484_at	F53H8.4	sms-2	Uncharacterized conserved protein	unc-4GFP
173485_s_at	B0546.4a		Predicted Yippee-type zinc-binding protein	unc-4GFP	N2
173486_at	F31C3.4		Fe2+/Zn2+ regulated transporter	unc-4GFP	N2
173488_at	T05E7.5				N2
173489_at	F14B6.1		Unnamed protein		N2
173490_s_at	F09F7.7a		2-Oxoglutarate- and iron-dependent dioxygenase-related proteins	unc-4GFP	N2
173493_at	F59B2.2		Amino acid transporters	unc-4GFP	N2
173494_s_at	T20F5.4				N2
173496_s_at	T23G7.3		Telomerase elongation inhibitor/RNA maturation protein PINX1		N2
173498_s_at	F09C6.1		Unnamed protein	unc-4GFP	N2
173501_s_at	M70.4a			unc-4GFP
173502_s_at	C03E10.4	gly-20	N-acetylglucosaminyltransferase	unc-4GFP	N2
173503_at	K07A1.12	lin-53	Nucleosome remodeling factor, subunit CAF1/NURF55/MSI1		N2
173506_s_at	T20H4.5		NADH:ubiquinone oxidoreductase, NDUFS8/23 kDa subunit	unc-4GFP	N2
173507_s_at	F43C9.4a	mig-13			N2
173508_at	C02B10.1		Isovaleryl-CoA dehydrogenase	unc-4GFP	N2
173510_s_at	Y57E12AL.5	mdt-6	RNA polymerase II transcriptional regulation mediator	unc-4GFP	N2
173511_at	H37A05.1		Protein involved in plasmid maintenance/nuclear protein involved in lipid metabolism	unc-4GFP	N2
173512_at	T01D3.4	srx-96	7-transmembrane receptor		N2
173513_s_at	C18E9.3a	pqn-14	Unnamed protein	unc-4GFP	N2
173514_s_at	K12C11.1		Putative metallopeptidase	unc-4GFP	N2
173515_s_at	Y87G2A.5	vrs-2	Valyl-tRNA synthetase		N2
173517_at	F37B12.3		Predicted undecaprenyl diphosphate synthase	unc-4GFP	N2
173518_s_at	C34D4.15	col-113	Collagens (type IV and type XIII), and related proteins	unc-4GFP	N2
173519_at	T05A12.3			unc-4GFP	N2
173520_at	T20B5.3			unc-4GFP	N2
173521_at	C48G7.3		RAS effector RIN1 (contains VPS domain)	unc-4GFP	N2
173522_s_at	W06H3.2	pus-1	Pseudouridylate synthase	unc-4GFP	N2
173524_at	D2096.8		Nucleosome assembly protein NAP-1	unc-4GFP	N2
173527_at	C16H3.3a			unc-4GFP	N2
173528_at	ZK863.4		S-M checkpoint control protein CID1 and related nucleotidyltransferases	unc-4GFP	N2
173530_at	F26F4.5				N2
173533_at	F31E3.4		PAB-dependent poly(A) ribonuclease, subunit PAN2	unc-4GFP	N2
173535_s_at	F33A8.5		Succinate dehydrogenase membrane anchor subunit and related proteins	unc-4GFP	N2
173536_s_at	K02B2.3		Uncharacterized conserved protein	unc-4GFP
173537_at	B0361.9				N2
173538_s_at	M02D8.3				N2
173539_at	B0511.10	eif-3.E	Translation initiation factor 3, subunit e (eIF-3e)		N2
173540_at	F59C12.3		Angiomotin, an angiostatin binding protein	unc-4GFP	N2
173542_at	F47D12.9a		WD40 repeat protein	unc-4GFP	N2
173546_s_at	C24F3.1a		Protein transporter of the TRAM (translocating chain-associating membrane) superfamily		N2
173547_s_at	C36B1.12		Uncharacterized conserved protein, contains PA domain	unc-4GFP	N2
173548_s_at	H06H21.6		Predicted ubiquitin regulatory protein	unc-4GFP	N2
173550_at	F45D3.4		Unnamed protein	unc-4GFP	N2
173551_at	F32B5.7		Unnamed protein	unc-4GFP	N2
173552_s_at	M01B12.3	arx-7	Actin-related protein Arp2/3 complex, subunit ARPC5	unc-4GFP	N2
173553_s_at	C27A7.4	che-11	WD40 and TPR repeat-containing protein		N2
173555_at	R13F6.10		Mitochondrial inheritance and actin cytoskeleton organization protein	unc-4GFP
173556_s_at	C06A8.1a		5,10-methylenetetrahydrofolate reductase	unc-4GFP	N2
173558_at	ZC443.3		Unnamed protein	unc-4GFP	N2
173560_s_at	H19N07.3			unc-4GFP	N2
173561_s_at	R12C12.9a				N2
173562_s_at	T05B11.3		Vesicle coat protein clathrin, light chain	unc-4GFP	N2
173563_s_at	C35C5.3a		Selenoprotein T		N2
173564_at	Y37D8A.4				N2
173565_s_at	C05C8.6		Uncharacterized conserved protein, contains BTB/POZ domain	unc-4GFP	N2
173566_at	C13B9.3		Medium subunit of clathrin adaptor complex	unc-4GFP	N2
173568_at	C27A12.6		Predicted E3 ubiquitin ligase	unc-4GFP	N2
173569_at	B0041.5		Predicted membrane protein	unc-4GFP	N2
173570_s_at	F17C8.6		Voltage-gated Ca2+ channels, alpha1 subunits	unc-4GFP	N2
173572_s_at	T05H10.3		Permease of the major facilitator superfamily		N2
173574_at	T10F2.3	ulp-1	Protease, Ulp1 family	unc-4GFP
173576_at	ZK180.5a			unc-4GFP
173577_at	T18H9.7a		PACS-1 cytosolic sorting protein		N2
173578_s_at	C33D9.3a				N2
173579_s_at	W04G3.2		Unnamed protein		N2
173581_s_at	Y41C4A.10	elb-1	RNA polymerase II transcription elongation factor Elongin/SIII, subunit elongin B	unc-4GFP	N2
173583_s_at	C14H10.2				N2
173584_s_at	W01C9.3	pqn-73	Unnamed protein		N2
173585_at	F16D3.4		Beta-tubulin folding cofactor D	unc-4GFP	N2
173586_s_at	W02B12.10		Methyltransferase-like protein		N2
173590_at	F10E7.8		Uncharacterized conserved protein	unc-4GFP	N2
173592_s_at	H21P03.3a	sms-1	Uncharacterized conserved protein	unc-4GFP	N2
173593_at	ZK546.17		Unnamed protein	unc-4GFP
173595_s_at	Y32H12A.8		WD40 repeat-containing protein	unc-4GFP	N2
173597_s_at	F57B9.7a		Double stranded RNA binding protein		N2
173599_s_at	Y48G10A.3		Differentiation-related gene 1 protein (NDR1 protein), related proteins	unc-4GFP	N2
173600_s_at	R07E4.5			unc-4GFP	N2
173602_at	Y17G7B.17		Proliferation-related protein MLF		N2
173603_at	T11G6.5		Unnamed protein	unc-4GFP	N2
173605_s_at	C14A11.6			unc-4GFP	N2
173606_s_at	T26A5.9	dlc-1	Dynein light chain type 1	unc-4GFP	N2
173610_at	C30C11.4		Molecular chaperones HSP105/HSP110/SSE1, HSP70 superfamily		N2
173611_s_at	Y11D7A.11	col-120	Collagens (type IV and type XIII), and related proteins		N2
173613_s_at	Y62E10A.13a		Phosphoserine phosphatase	unc-4GFP	N2
173614_at	C46H11.11a		Rac1 GTPase effector FHOS		N2
173615_s_at	Y111B2A.8		5'-AMP-activated protein kinase, gamma subunit	unc-4GFP	N2
173622_s_at	F10G7.10a		Predicted ubiquitin-protein ligase of the N-recognin family	unc-4GFP	N2
173623_s_at	W10D5.3a	gei-17	Zn-finger transcription factor		N2
173625_s_at	F08A10.1a			unc-4GFP	N2
173627_at	F54C8.7a		Arfaptin and related proteins	unc-4GFP	N2
173628_at	Y55F3AM.12		Decapping enzyme complex component DCP1	unc-4GFP
173630_s_at	T12E12.2		Heterochromatin-associated protein HP1 and related CHROMO domain proteins		N2
173631_at	F29D11.2			unc-4GFP
173633_at	F10G7.9a				N2
173635_at	F16F9.2	dpy-6	Unnamed protein	unc-4GFP
173636_at	C01B7.6	rpm-1	Inhibitor of type V adenylyl cyclases/Neuronal presynaptic protein Highwire/PAM/RPM-1	unc-4GFP	N2
173637_s_at	C05D10.1a				N2
173638_s_at	ZK177.8a		Metal-dependent phosphohydrolase	unc-4GFP	N2
173639_at	C34E7.4		Unnamed protein	unc-4GFP	N2
173641_at	K07D8.1	mup-4	Fibrillins and related proteins containing Ca2+-binding EGF-like domains		N2
173642_at	Y22D7AR.6		Inositol polyphosphate multikinase, component of the ARGR transcription regulatory complex	unc-4GFP	N2
173643_at	Y22D7AL.8	sms-3	Uncharacterized conserved protein	unc-4GFP	N2
173644_at	K02D7.1		Purine nucleoside phosphorylase	unc-4GFP	N2
173645_s_at	Y119D3B.15			unc-4GFP	N2
173646_at	C52B9.8		Chromatin remodeling complex SWI/SNF, component SWI2 and related ATPases (DNA/RNA helicase superfamily)	unc-4GFP	N2
173648_s_at	F53G2.6	tsr-1	Nuclear transport regulator		N2
173649_at	F18A12.8a		M13 family peptidase		N2
173651_at	T12D8.3			unc-4GFP	N2
173652_at	Y50E8A.4a	unc-61		unc-4GFP	N2
173653_at	B0205.3	rpn-10	26S proteasome regulatory complex, subunit RPN10/PSMD4	unc-4GFP	N2
173655_s_at	T22D1.9	rpn-1	26S proteasome regulatory complex, subunit RPN1/PSMD2	unc-4GFP	N2
173658_at	F15A8.6		Carboxylesterase and related proteins	unc-4GFP	N2
173660_at	R90.1		Casein kinase (serine/threonine/tyrosine protein kinase)	unc-4GFP	N2
173661_s_at	C54G7.3a	lgx-1	Proteins containing Ca2+-binding EGF-like domains		N2
173662_at	T05E8.3		DEAH-box RNA helicase	unc-4GFP	N2
173663_at	T28F3.1a		Copine	unc-4GFP	N2
173666_at	R07G3.8		Uncharacterized conserved protein	unc-4GFP	N2
173670_s_at	C03D6.4	npp-14	Nuclear pore complex, Nup214/CAN component	unc-4GFP	N2
173671_at	F33D4.4		Fatty acid desaturase	unc-4GFP	N2
173673_s_at	W08E3.2		Nucleo-cytoplasmic protein MLN51		N2
173674_at	T04F8.2		Predicted membrane protein	unc-4GFP	N2
173676_s_at	F08C6.6		Cell surface ATP diphosphohydrolase Apyrase	unc-4GFP	N2
173678_s_at	F25G6.8		Signal recognition particle, subunit Srp14	unc-4GFP	N2
173679_s_at	C27H6.4a		Uncharacterized conserved protein	unc-4GFP	N2
173681_s_at	F44B9.7	pqn-38	Replication factor C, subunit RFC5	unc-4GFP	N2
173683_s_at	F09G2.8		Predicted phospholipase D	unc-4GFP	N2
173684_s_at	K04C2.3a			unc-4GFP	N2
173685_s_at	M60.6			unc-4GFP	N2
173686_s_at	Y7A9D.1				N2
173687_s_at	R11A5.3			unc-4GFP	N2
173689_s_at	K09H9.6	lpd-6	RNA-binding protein required for 60S ribosomal subunit biogenesis		N2
173691_s_at	ZK688.2		Bestrophin (Best vitelliform macular dystrophy-associated protein)		N2
173692_at	E04A4.5		Mitochondrial import inner membrane translocase, subunit TIM17	unc-4GFP	N2
173693_at	F59F4.3			unc-4GFP	N2
173694_s_at	F55F8.6		Unnamed protein	unc-4GFP	N2
173695_s_at	T01H3.2		Uncharacterized conserved protein, contains dysferlin, TECPR and PH domains	unc-4GFP	N2
173696_at	F21H12.5	fbf-2	Translational repressor Pumilio/PUF3 and related RNA-binding proteins (Puf superfamily)		N2
173697_s_at	F10E9.7				N2
173699_s_at	C09G9.1		Unnamed protein	unc-4GFP	N2
173701_s_at	T03D3.5		Unnamed protein	unc-4GFP	N2
173705_s_at	K06A1.5		WD40 repeat protein TipD		N2
173706_at	ZK154.6a				N2
173710_at	F58G11.3		Unnamed protein		N2
173712_s_at	T23B12.7	dnj-22	Molecular chaperone (DnaJ superfamily)	unc-4GFP	N2
173714_at	T09B4.10	chn-1	Chaperone-dependent E3 ubiquitin protein ligase (contains TPR repeats)	unc-4GFP	N2
173715_s_at	B0511.12		Pecanex	unc-4GFP	N2
173717_s_at	C26H9A.1	vha-7	Vacuolar H+-ATPase V0 sector, subunit a	unc-4GFP	N2
173718_s_at	B0457.2		Unnamed protein		N2
173721_at	Y37D8A.9	mrg-1	Dosage compensation regulatory complex/histone acetyltransferase complex, subunit MSL-3/MRG15/EAF3, and related CHROMO domain-containing proteins	unc-4GFP	N2
173722_at	T06D10.2		Chromatin assembly factor-I	unc-4GFP	N2
173723_s_at	R02F11.4		Protein phosphatase 1, regulatory subunit, and related proteins	unc-4GFP	N2
173725_s_at	F41H10.8	elo-6	Long chain fatty acid elongase		N2
173726_s_at	Y71G12B.23			unc-4GFP	N2
173727_s_at	F40F4.6		Unnamed protein		N2
173731_s_at	M05D6.5		Uncharacterized protein, induced by hypoxia	unc-4GFP	N2
173732_s_at	M18.5		Damage-specific DNA binding complex, subunit DDB1		N2
173734_at	ZC262.3b		Unnamed protein		N2
173736_at	Y11D7A.12		Unnamed protein		N2
173738_at	F47B10.8			unc-4GFP	N2
173739_at	C28D4.2	cka-1	Choline kinase		N2
173741_s_at	Y116A8C.34	cyp-13	Cyclophilin-type peptidyl-prolyl cis-trans isomerase	unc-4GFP	N2
173742_at	R05F9.10		TPR repeat-containing protein	unc-4GFP	N2
173743_at	H19N07.1		Polypeptide release factor 3	unc-4GFP	N2
173744_at	Y56A3A.20	ccf-1	mRNA deadenylase subunit	unc-4GFP	N2
173745_s_at	Y111B2A.3		Unnamed protein		N2
173746_s_at	F15C11.2a		Ubiquitin-like protein	unc-4GFP	N2
173748_at	M01A8.2			unc-4GFP	N2
173749_at	F49C12.12		Unnamed protein	unc-4GFP	N2
173750_at	C29E4.5			unc-4GFP	N2
173752_s_at	Y46G5A.12		Vacuolar assembly/sorting protein DID4	unc-4GFP	N2
173753_s_at	Y73F8A.34		Predicted E3 ubiquitin ligase	unc-4GFP	N2
173754_at	C39E6.4	mls-2	Transcription factor NKX-5.1/HMX1, contains HOX domain		N2
173757_s_at	T27E4.7			unc-4GFP	N2
173758_at	T24G10.2		RNA polymerase I transcription factor UAF	unc-4GFP	N2
173759_at	R11A5.2		LIS1-interacting protein NUDE	unc-4GFP	N2
173760_s_at	T21E3.3	lrp-2	Low-density lipoprotein receptors containing Ca2+-binding EGF-like domains	unc-4GFP	N2
173761_at	F57B1.2	sun-1	Spindle pole body protein, contains UNC-84 domain		N2
173763_s_at	R13D7.7	gst-41	Glutathione S-transferase		N2
173764_at	F47A4.2	dpy-22	Thyroid hormone receptor-associated protein complex, subunit TRAP230	unc-4GFP	N2
173766_at	C41C4.4	ire-1	Serine/threonine protein kinase and endoribonuclease ERN1/IRE1, sensor of the unfolded protein response pathway	unc-4GFP	N2
173769_s_at	M176.8		Chitinase		N2
173771_s_at	C53D5.6	imb-3	Karyopherin (importin) beta 3	unc-4GFP	N2
173772_at	C16D9.2a	rol-3	Protein tyrosine kinase	unc-4GFP	N2
173776_s_at	D1037.4	rab-8	GTP-binding protein SEC4, small G protein superfamily, and related Ras family GTP-binding proteins	unc-4GFP	N2
173777_s_at	F14H8.6	cng-1	Cyclic nucleotide-gated cation channel CNGA1-3 and related proteins	unc-4GFP	N2
173781_s_at	Y116A8C.35	uaf-2	U2 snRNP splicing factor, small subunit, and related proteins		N2
173783_at	T16G12.1		Puromycin-sensitive aminopeptidase and related aminopeptidases	unc-4GFP	N2
173786_s_at	Y37E11AR.4		Predicted Zn-dependent hydrolase (beta-lactamase superfamily)	unc-4GFP	N2
173787_at	Y47G7B.2		Unnamed protein	unc-4GFP	N2
173788_at	Y54E10A.16a			unc-4GFP
173790_at	K04H4.1a	emb-9	Collagens (type IV and type XIII), and related proteins	unc-4GFP	N2
173793_at	T06D8.6		Holocytochrome c synthase/heme-lyase	unc-4GFP	N2
173794_at	C14B9.8		Phosphorylase kinase	unc-4GFP	N2
173796_at	B0303.14			unc-4GFP	N2
173797_at	ZK829.7		Zinc-binding oxidoreductase	unc-4GFP	N2
173800_at	T10A3.1a	unc-10			N2
173801_at	F54C8.4		mRNA capping enzyme, guanylyltransferase (alpha) subunit	unc-4GFP	N2
173802_at	F35D6.1a	fem-1	Ankyrin repeat protein		N2
173806_s_at	F02A9.4a		3-Methylcrotonyl-CoA carboxylase, non-biotin containing subunit/Acetyl-CoA carboxylase carboxyl transferase, subunit beta	unc-4GFP	N2
173807_at	Y6B3A.1a		Guanine nucleotide exchange factor	unc-4GFP	N2
173808_s_at	Y43F4B.6	klp-19	Kinesin-like protein		N2
173809_s_at	C07A9.2		G10 protein/predicted nuclear transcription regulator	unc-4GFP	N2
173810_at	F13E6.1		Coiled-coil protein TPD52	unc-4GFP	N2
173812_at	T08H4.3a			unc-4GFP
173813_at	F37B12.2	gcs-1	Gamma-glutamylcysteine synthetase	unc-4GFP	N2
173814_at	F14B4.2			unc-4GFP	N2
173815_s_at	C14F5.3a	tnt-3			N2
173816_at	K04G7.10	rnp-7	U1 small nuclear ribonucleoprotein (RRM superfamily)	unc-4GFP	N2
173817_at	F22E10.3	pgp-14	Multidrug/pheromone exporter, ABC superfamily	unc-4GFP	N2
173819_s_at	H20J18.1a	scd-1			N2
173820_s_at	K07C5.5		Soluble epoxide hydrolase	unc-4GFP	N2
173823_at	C54G4.8	cyc-1	Cytochrome c1	unc-4GFP	N2
173828_s_at	K11C4.5	unc-68	Ca2+ release channel (ryanodine receptor)	unc-4GFP	N2
173832_at	ZK1098.8	mut-7	Predicted 3'-5' exonuclease		N2
173833_at	F54G8.3	ina-1	Vitronectin receptor, alpha subunit	unc-4GFP	N2
173834_at	F28C10.3		Ribosomal protein S6 kinase and related proteins	unc-4GFP	N2
173835_at	Y39A1C.3	cey-4	Predicted RNA-binding protein containing PIN domain and invovled in translation or RNA processing	unc-4GFP	N2
173836_at	T24A11.3	toh-1	Meprin A metalloprotease		N2
173838_at	K07A1.8	ile-1	Mannose lectin ERGIC-53, involved in glycoprotein traffic	unc-4GFP	N2
173840_s_at	T07D10.4		C-type lectin		N2
173841_s_at	ZK856.8		Ca2+/calmodulin-dependent protein phosphatase (calcineurin subunit B), EF-Hand superfamily protein		N2
173842_at	ZK1058.1		Methylmalonyl-CoA mutase	unc-4GFP	N2
173843_s_at	T07A9.3	kgb-1	Jun-N-terminal kinase (JNK)	unc-4GFP	N2
173844_s_at	Y22D7AL.9			unc-4GFP	N2
173845_at	T24H10.3	dnj-23	Molecular chaperone (DnaJ superfamily)	unc-4GFP	N2
173847_s_at	F13G3.5		Inositol monophosphatase	unc-4GFP	N2
173849_at	F13H10.3a		Amino acid transporter protein	unc-4GFP	N2
173851_at	C06E7.3a		S-adenosylmethionine synthetase	unc-4GFP	N2
173852_s_at	D1054.15	tag-135	Pleiotropic regulator 1	unc-4GFP	N2
173854_s_at	F15A8.5a	dop-1		unc-4GFP	N2
173855_at	T22B11.5		2-oxoglutarate dehydrogenase, E1 subunit	unc-4GFP	N2
173857_at	T04A8.14	emb-5	Transcription elongation factor SPT6	unc-4GFP	N2
173859_s_at	Y110A7A.12		Vacuolar H+-ATPase V1 sector, subunit B	unc-4GFP	N2
173860_s_at	F25H9.6		Halotolerance protein HAL3 (contains flavoprotein domain)	unc-4GFP	N2
173861_at	ZC302.1	mre-11		unc-4GFP	N2
173862_s_at	F15E6.6		Xanthine dehydrogenase	unc-4GFP	N2
173863_s_at	ZK1236.2	cec-1	Uncharacterized conserved protein, contains chromo domain	unc-4GFP	N2
173864_at	F08B4.6	hst-1	Heparan sulfate N-deacetylase/N-sulfotransferase	unc-4GFP	N2
173865_at	K03A1.5	sur-5	Acyl-CoA synthetase	unc-4GFP
173867_s_at	K01A11.4	spe-41	Receptor-activated Ca2+-permeable cation channels (STRPC family)	unc-4GFP
173868_s_at	F52A8.5		Glycine cleavage system H protein (lipoate-binding)		N2
173871_at	K10B3.10	spc-1	Ca2+-binding actin-bundling protein (spectrin), alpha chain (EF-Hand protein superfamily)	unc-4GFP	N2
173872_at	F57C7.3a	sdn-1	Heparan sulfate proteoglycan Syndecan		N2
173873_at	F53E4.1		Uncharacterized conserved protein, contains kelch repeat	unc-4GFP
173874_s_at	F55A11.2	syn-3	SNARE protein SED5/Syntaxin 5		N2
173876_s_at	C17G10.8	dhs-6	Reductases with broad range of substrate specificities	unc-4GFP	N2
173877_s_at	F52H3.3		Uncharacterized protein, contains BTB/POZ domain		N2
173882_s_at	F18H3.3a	pab-2	Polyadenylate-binding protein (RRM superfamily)	unc-4GFP	N2
173883_s_at	W04D2.5		Mitochondrial/chloroplast ribosomal protein S11	unc-4GFP	N2
173884_at	C18B12.4		Predicted E3 ubiquitin ligase	unc-4GFP	N2
173885_s_at	Y94H6A.9a		Protein tyrosine phosphatase SHP1/Cofactor for p97 ATPase-mediated vesicle membrane fusion	unc-4GFP	N2
173886_at	Y45G5AM.9a			unc-4GFP	N2
173887_s_at	Y43B11AR.4	rps-4	40S ribosomal protein S4	unc-4GFP	N2
173889_s_at	R06C1.2		Polyprenyl synthetase	unc-4GFP	N2
173891_s_at	Y44E3B.1a		Basic region leucine zipper transcription factor		N2
173892_s_at	C07G2.2	atf-7	Transcriptional activator FOSB/c-Fos and related bZIP transcription factors	unc-4GFP
173894_s_at	C52E4.4	rpt-1	26S proteasome regulatory complex, ATPase RPT1	unc-4GFP	N2
173896_s_at	T04G9.5		Translocon-associated complex TRAP, beta subunit	unc-4GFP	N2
173898_at	B0403.4		Thioredoxin/protein disulfide isomerase	unc-4GFP	N2
173899_at	ZC373.4		Ca2+/calmodulin-dependent protein kinase, EF-Hand protein superfamily		N2
173901_s_at	C25A1.7	irs-2	Isoleucyl-tRNA synthetase	unc-4GFP	N2
173904_s_at	C27C12.6		Transcription factor Doublesex	unc-4GFP
173906_at	Y37A1B.15	gei-18	SH3 domain	unc-4GFP	N2
173907_at	R03E1.1	sym-4	WD40 repeat-containing protein	unc-4GFP	N2
173908_at	R07E4.4	mig-23	Nucleoside phosphatase	unc-4GFP	N2
173909_s_at	R10E11.3a		Ubiquitin-specific protease		N2
173910_at	F46C5.6		Protein phosphatase 2A regulatory subunit A and related proteins	unc-4GFP	N2
173911_s_at	F58F9.7		Pristanoyl-CoA/acyl-CoA oxidase	unc-4GFP	N2
173913_s_at	ZK632.3		Serine/threonine protein kinase		N2
173914_s_at	F21D5.2		OTU (ovarian tumor)-like cysteine protease	unc-4GFP	N2
173916_at	F55D12.5				N2
173919_s_at	C56A3.2		Uncharacterized protein with conserved cysteine		N2
173922_s_at	K07H8.2a		Predicted divalent cation transporter	unc-4GFP	N2
173923_at	F36A2.1a		Regulator of nuclear mRNA	unc-4GFP	N2
173924_at	C33B4.3a	tag-67	Ankyrin repeat		N2
173925_s_at	C16C10.8		Cell growth-regulating nucleolar protein	unc-4GFP	N2
173926_at	F27D9.5		3-Methylcrotonyl-CoA carboxylase, biotin-containing subunit/Propionyl-CoA carboxylase, alpha chain/Acetyl-CoA carboxylase, biotin carboxylase subunit	unc-4GFP	N2
173928_at	F45H11.4	mgl-2	Glutamate-gated metabotropic ion channel receptor subunit GRM2 and related subunits, G-protein coupled receptor superfamily	unc-4GFP
173930_s_at	C44B7.10		Acetyl-CoA hydrolase	unc-4GFP	N2
173931_s_at	B0041.4	rpl-4	Ribosomal protein RPL1/RPL2/RL4L4	unc-4GFP	N2
173932_at	F33A8.3	cey-1	Predicted RNA-binding protein containing PIN domain and invovled in translation or RNA processing	unc-4GFP	N2
173935_at	T20F7.5			unc-4GFP	N2
173937_at	F30F8.1			unc-4GFP	N2
173939_at	F09B9.3	erd-2	ER lumen protein retaining receptor	unc-4GFP	N2
173941_at	D2092.2		Protein phosphatase 4 regulatory subunit 2 related protein	unc-4GFP	N2
173942_s_at	F38A5.1a		Uncharacterized conserved protein	unc-4GFP	N2
173944_at	K10D3.4		Serine proteinase inhibitor (KU family)	unc-4GFP	N2
173945_s_at	B0303.7		Sorbin and SH3 domain-containing protein	unc-4GFP	N2
173946_s_at	R04A9.4	ife-2	Translation initiation factor 4F, cap-binding subunit (eIF-4E) and related cap-binding proteins	unc-4GFP	N2
173949_s_at	F37D6.2a		Zn-finger	unc-4GFP	N2
173951_s_at	Y106G6H.5		Dimethylglycine dehydrogenase precursor	unc-4GFP	N2
173952_at	ZK858.6a		Endosomal membrane proteins, EMP70	unc-4GFP	N2
173953_at	C28C12.12			unc-4GFP	N2
173954_at	F31B12.1b	plc-1		unc-4GFP	N2
173955_at	C15C8.4		Alpha 2-macroglobulin receptor-associated protein	unc-4GFP	N2
173956_s_at	Y54E10BR.6		DNA-directed RNA polymerase subunit E'	unc-4GFP	N2
173957_s_at	B0024.10			unc-4GFP	N2
173958_at	Y37A1B.2	lst-4	Sorting nexin SNX9/SH3PX1 and related proteins	unc-4GFP
173959_at	K08H2.1	skr-21	SCF ubiquitin ligase, Skp1 component	unc-4GFP	N2
173960_s_at	C50F4.16		Uncharacterized NUDIX family hydrolase	unc-4GFP	N2
173961_s_at	W02F12.4a			unc-4GFP	N2
173962_s_at	C26G2.1	syg-2	Predicted transmembrane protein of the immunoglobulin family of cell adhesion molecules		N2
173964_s_at	C52E4.6a	cyl-1	Cyclin L		N2
173965_at	W09D10.1		Predicted GTPase-activating protein	unc-4GFP	N2
173967_s_at	Y74C10AL.2		Predicted membrane protein	unc-4GFP	N2
173969_s_at	T08G11.4		Methylase	unc-4GFP	N2
173970_s_at	T01E8.6		Mitochondrial/chloroplast ribosomal protein S14/S29	unc-4GFP	N2
173971_s_at	F21F3.6			unc-4GFP	N2
173972_s_at	C15F1.6	art-1	Steroid reductase required for elongation of the very long chain fatty acids	unc-4GFP	N2
173974_s_at	Y73B6BR.1a	pqn-89	Unnamed protein		N2
173975_s_at	T06C12.6	nhr-102	Hormone receptors	unc-4GFP	N2
173978_at	C32D5.5		Histone tail methylase	unc-4GFP	N2
173979_at	PAR2.4a		Uncharacterized conserved protein		N2
173980_at	C34F6.9		Ubiquitin-specific protease	unc-4GFP	N2
173982_s_at	F13G3.9	mif-3	Macrophage migration inhibitory factor	unc-4GFP	N2
173983_at	F43G9.9	cpn-1	Calponin	unc-4GFP	N2
173985_s_at	C44E4.3		Aspartate aminotransferase/Glutamic oxaloacetic transaminase AAT1/GOT2	unc-4GFP	N2
173986_at	F59B8.2		NADP-dependent isocitrate dehydrogenase	unc-4GFP	N2
173987_s_at	K05C4.11		Cubilin, multiligand receptor mediating cobalamin absorption	unc-4GFP	N2
173988_at	F27E11.3a	cfz-2	Smoothened and related G-protein-coupled receptors		N2
173990_s_at	T03E6.7	cpl-1	Cysteine proteinase Cathepsin L		N2
173992_at	T04C12.4	act-3	Actin and related proteins	unc-4GFP	N2
173994_at	B0348.6a	ife-3	Translation initiation factor 4F, cap-binding subunit (eIF-4E) and related cap-binding proteins	unc-4GFP	N2
173995_at	C33H5.18a		CDP-diacylglycerol synthase	unc-4GFP	N2
173997_s_at	F30A10.5	stl-1	Prohibitins and stomatins of the PID superfamily	unc-4GFP	N2
173998_s_at	F49E2.1a		Molybdenum cofactor biosynthesis pathway protein		N2
174001_s_at	K07H8.10			unc-4GFP	N2
174002_s_at	C45B11.1a	tag-66	p21-activated serine/threonine protein kinase	unc-4GFP	N2
174003_at	F08G12.1		GTPase Rab1/YPT1, small G protein superfamily, and related GTP-binding proteins	unc-4GFP	N2
174004_at	F22D6.3			unc-4GFP	N2
174005_at	T16H12.5		Speckle-type POZ protein SPOP and related proteins with TRAF, MATH and BTB/POZ domains	unc-4GFP	N2
174006_at	W01C8.3			unc-4GFP	N2
174009_s_at	T01G9.6a	kin-10	Casein kinase II, beta subunit		N2
174010_at	F19B6.1a			unc-4GFP	N2
174011_at	T14G12.4a	fkh-2	Transcription factor of the Forkhead/HNF3 family		N2
174012_s_at	F53B2.8				N2
174014_s_at	K07B1.5a	acl-14			N2
174015_at	W02B12.9		Mitochondrial carrier protein MRS3/4	unc-4GFP	N2
174018_at	F58G6.5a	nhr-34	Hormone receptors		N2
174023_at	ZC410.1	nhr-11	Hormone receptors		N2
174024_at	M01E5.5	top-1	DNA topoisomerase I	unc-4GFP
174028_at	K11D9.2	sca-1	Ca2+ transporting ATPase	unc-4GFP
174029_at	T14F9.4	peb-1		unc-4GFP
174032_s_at	F17E5.1a	lin-2	Ca2+/calmodulin-dependent protein kinase, EF-Hand protein superfamily	unc-4GFP
174040_s_at	F49E8.5	dif-1	Mitochondrial carnitine-acylcarnitine carrier protein	unc-4GFP	N2
174045_s_at	W03G9.1	snf-1	Sodium-neurotransmitter symporter		N2
174046_s_at	B0334.5		Predicted membrane protein	unc-4GFP	N2
174047_at	T27F7.3b		Translation initiation factor 1 (eIF-1/SUI1)	unc-4GFP	N2
174049_s_at	ZK856.9		Uncharacterized conserved protein	unc-4GFP	N2
174050_s_at	F07E5.5		E3 ubiquitin ligase interacting with arginine methyltransferase	unc-4GFP	N2
174051_s_at	T02B11.3a		Small secreted protein with conserved cysteines	unc-4GFP	N2
174053_s_at	C37C3.9		Uncharacterized protein, contains BTB/POZ domain	unc-4GFP	N2
174055_s_at	C02F5.3		GTP-binding protein DRG2 (ODN superfamily)	unc-4GFP	N2
174057_s_at	W08A12.1a		Unnamed protein	unc-4GFP
174060_at	M02E1.2			unc-4GFP	N2
174061_s_at	C48B6.10			unc-4GFP	N2
174062_s_at	ZK632.9		DNA-binding nuclear protein p8	unc-4GFP	N2
174064_s_at	Y39E4B.3			unc-4GFP	N2
174065_at	C17G10.9a		RNA polymerase I-associated factor - PAF67		N2
174072_at	Y106G6E.5	ced-12	Regulator of Rac1, required for phagocytosis and cell migration	unc-4GFP	N2
174076_at	C17H12.2		Uncharacterized conserved protein	unc-4GFP	N2
174078_s_at	F11A10.2		Splicing factor 3a, subunit 2		N2
174080_s_at	B0250.3				N2
174083_at	ZC410.7b	lpl-1	Lipoyltransferase		N2
174084_at	T07A9.12a		Predicted membrane protein	unc-4GFP	N2
174085_s_at	T05E11.1	rps-5	Ribosomal protein S7	unc-4GFP	N2
174087_s_at	F56D1.3		Mitochondrial/chloroplast ribosomal protein S16	unc-4GFP	N2
174088_at	C14F11.7				N2
174089_s_at	Y66D12A.15		RNA polymerase II transcription initiation/nucleotide excision repair factor TFIIH, 3'-5' helicase subunit SSL2	unc-4GFP	N2
174090_at	F41E6.5		Protein involved in vacuolar protein sorting	unc-4GFP
174091_s_at	F07F6.8			unc-4GFP	N2
174093_at	Y54G2A.5a			unc-4GFP
174095_at	C05D11.7b				N2
174099_s_at	Y39G10AR.20		Beta-tubulin folding cofactor A	unc-4GFP	N2
174100_at	ZK637.2		Uncharacterized conserved protein	unc-4GFP	N2
174101_at	T22H2.5b		Phospholipid scramblase	unc-4GFP	N2
174105_at	F55A4.5		Staufen and related double-stranded-RNA-binding proteins	unc-4GFP
174107_at	C53D5.1a		Uncharacterized conserved protein	unc-4GFP
174108_s_at	T23H2.2	snt-4	Ca2+-dependent phospholipid-binding protein Synaptotagmin, required for synaptic vesicle and secretory granule exocytosis	unc-4GFP	N2
174110_at	F34D6.1		Unnamed protein	unc-4GFP
174112_at	C06G3.10	cgo-2	Low density lipoprotein receptor	unc-4GFP	N2
174115_at	F42G8.6		Molybdopterin synthase sulfurylase	unc-4GFP	N2
174119_at	K08A2.5a	nhr-88	Hormone receptors	unc-4GFP
174124_at	T19B4.2	npp-7	Nuclear pore complex, Nup98 component (sc Nup145/Nup100/Nup116)	unc-4GFP
174131_s_at	C13G5.2		Uncharacterized protein	unc-4GFP	N2
174135_at	Y73B6BL.2	htp-2	HORMA domain		N2
174137_s_at	C24A8.4a		STE20-like serine/threonine kinase MST		N2
174142_s_at	B0564.7			unc-4GFP	N2
174152_s_at	C09G5.6	bli-1	Collagens (type IV and type XIII), and related proteins		N2
174153_at	T16H5.1a	inx-19		unc-4GFP	N2
174155_s_at	C24B5.2a		AAA+-type ATPase		N2
174156_s_at	Y111B2A.12		Angio-associated migratory cell protein (contains WD40 repeats)	unc-4GFP	N2
174157_at	K10G6.3	sea-2		unc-4GFP
174161_at	K04B12.2			unc-4GFP
174162_s_at	Y110A7A.1a	hcp-6	Uncharacterized conserved protein related to condensin complex subunit 1		N2
174164_at	K01G5.9		Asparaginase	unc-4GFP	N2
174165_at	Y53G8AR.2a		PHD finger protein	unc-4GFP	N2
174167_at	F53C3.6a		Uncharacterized protein, contains CX module		N2
174172_at	F36H5.10		Predicted membrane protein		N2
174173_at	C53C9.2		Unnamed protein	unc-4GFP	N2
174174_at	D1046.3		Mitochondrial carrier protein PET8	unc-4GFP
174179_s_at	Y105E8A.17		DNA methyltransferase 1-associated protein-1	unc-4GFP	N2
174181_s_at	F22B5.9	frs-2	Phenylalanyl-tRNA synthetase beta subunit	unc-4GFP	N2
174182_at	Y41D4A.3				N2
174184_at	Y54G2A.10a		Unnamed protein		N2
174186_s_at	F46F11.8			unc-4GFP	N2
174187_s_at	K04D7.4		Protein tyrosine phosphatase	unc-4GFP	N2
174191_at	F49E2.2a				N2
174195_at	F13E9.11				N2
174197_s_at	F23D12.2		Uncharacterized protein	unc-4GFP	N2
174201_s_at	Y119C1B.5		E3 ubiquitin ligase	unc-4GFP	N2
174202_at	M79.4	flp-19		unc-4GFP	N2
174203_s_at	ZK632.7			unc-4GFP
174205_at	C34E10.5		Protein kinase inhibitor	unc-4GFP	N2
174207_s_at	C25D7.10			unc-4GFP	N2
174211_s_at	C11D2.6c	nca-1	Voltage-gated Ca2+ channels, alpha1 subunits		N2
174215_s_at	B0507.8		Unnamed protein	unc-4GFP
174217_at	F31A3.5			unc-4GFP
174219_at	W05B5.1			unc-4GFP
174220_at	F35D11.3		Uncharacterized conserved protein	unc-4GFP	N2
174221_at	M04G12.1a		Predicted E3 ubiquitin ligase		N2
174227_at	T07H6.1a		Carboxylesterase and related proteins		N2
174232_at	T06F4.1a		Unnamed protein	unc-4GFP
174233_at	T23C6.4			unc-4GFP	N2
174236_at	W05E10.3	ceh-32	Transcription factor SIX and related HOX domain proteins	unc-4GFP
174241_at	F48E3.8a		Proteins containing Ca2+-binding EGF-like domains		N2
174242_s_at	T27F6.5	prs-2	Prolyl-tRNA synthetase	unc-4GFP	N2
174243_s_at	Y54G2A.25a	lad-2	Neural cell adhesion molecule L1	unc-4GFP	N2
174244_at	Y39B6A.31		Unnamed protein	unc-4GFP	N2
174245_at	D1037.5		Ca2+-independent phospholipase A2		N2
174247_at	T23G11.3	gld-1	RNA-binding protein Sam68 and related KH domain proteins	unc-4GFP
174249_at	C14B1.7		Translation initiation factor 2C (eIF-2C) and related proteins	unc-4GFP
174251_s_at	Y54G2A.4		Predicted sugar transporter	unc-4GFP	N2
174253_at	C49H3.5a	ntl-4	MOT2 transcription factor	unc-4GFP
174254_at	M03F4.6		Proteins containing Ca2+-binding EGF-like domains		N2
174256_at	C54G7.3	lgx-1	Proteins containing Ca2+-binding EGF-like domains	unc-4GFP
174257_at	yk202a7.3	ccr-4	Glucose-repressible alcohol dehydrogenase transcriptional effector CCR4 and related proteins	unc-4GFP
174261_at	Y71H10B.1		IMP-GMP specific 5'-nucleotidase	unc-4GFP
174265_at	E03D2.2a	nlp-9	Unnamed protein	unc-4GFP	N2
174268_s_at	F56A3.2		GIY-YIG type nuclease	unc-4GFP	N2
174270_s_at	F23F1.1		CCAAT-binding factor, subunit C (HAP5)	unc-4GFP	N2
174272_at	K08A8.3	coh-1	Sister chromatid cohesion complex Cohesin, subunit RAD21/SCC1	unc-4GFP
174273_at	F01G10.9				N2
174278_s_at	M04F3.3		Casein kinase (serine/threonine/tyrosine protein kinase)	unc-4GFP	N2
174279_s_at	T23B12.2		Mitochondrial/chloroplast ribosomal protein L4		N2
174285_s_at	F54D5.5		Unnamed protein	unc-4GFP	N2
174289_s_at	F43E2.2		RNA polymerase II, fourth largest subunit	unc-4GFP	N2
174291_s_at	F10G7.11		Uncharacterized protein with conserved cysteine		N2
174296_at	F10C5.2		Uncharacterized conserved protein	unc-4GFP	N2
174298_s_at	C47E12.4a				N2
174299_s_at	C33F10.13		Predicted transposase		N2
174300_s_at	B0412.4	rps-29	40S ribosomal protein S29	unc-4GFP	N2
174304_s_at	C06H2.1		Mitochondrial F1F0-ATP synthase, subunit d/ATP7	unc-4GFP	N2
174305_s_at	C47G2.5		SAP family cell cycle dependent phosphatase-associated protein	unc-4GFP
174307_at	C32E8.8	ptr-2	Predicted membrane protein (patched superfamily)	unc-4GFP	N2
174313_s_at	K08A8.2a	sox-2	HMG-box transcription factor	unc-4GFP
174314_at	F41C6.1	unc-6	Netrin, axonal chemotropic factor	unc-4GFP
174315_at	Y65B4BL.7				N2
174317_at	F53C11.4			unc-4GFP
174318_s_at	F56D12.6a		Predicted proline-serine-threonine phosphatase-interacting protein (PSTPIP)	unc-4GFP	N2
174321_s_at	Y73E7A.1		Uncharacterized conserved protein	unc-4GFP	N2
174323_at	T26C11.7	ceh-39	CCAAT displacement protein and related homeoproteins	unc-4GFP	N2
174324_s_at	W10G11.19				N2
174326_s_at	C24A1.2		Transcription factor NERF and related proteins, contain ETS domain	unc-4GFP	N2
174329_s_at	F10C5.1	mat-3	Anaphase-promoting complex (APC), Cdc23 subunit	unc-4GFP	N2
174332_s_at	C16C10.2		Uncharacterized conserved protein	unc-4GFP	N2
174337_at	K08E5.2	nac-3	Na+/dicarboxylate, Na+/tricarboxylate and phosphate transporters	unc-4GFP
174339_at	yk442f5.3			unc-4GFP
174342_at	K07F5.15		Uncharacterized conserved protein	unc-4GFP	N2
174345_at	F12F3.2a			unc-4GFP	N2
174346_at	yk210a3.3			unc-4GFP
174347_s_at	C49C8.5		Ficolin and related extracellular proteins	unc-4GFP
174349_at	EEED8.15				N2
174352_s_at	F21F8.3	asp-5	Aspartyl protease	unc-4GFP	N2
174358_s_at	Y24D9A.1a		RNA polymerase II elongation factor	unc-4GFP	N2
174359_at	F02A9.4		3-Methylcrotonyl-CoA carboxylase, non-biotin containing subunit/Acetyl-CoA carboxylase carboxyl transferase, subunit beta	unc-4GFP
174361_at	F43G6.4				N2
174363_at	yk225g3.3			unc-4GFP
174365_s_at	W03A3.2			unc-4GFP	N2
174366_s_at	Y55F3C.7a		Cuticulin precursor		N2
174367_at	Y66D12A.9		Proteasome activator subunit	unc-4GFP	N2
174369_at	F40F9.7		Class 2 transcription repressor NC2, alpha subunit (DRAP1)	unc-4GFP
174371_at	R151.5				N2
174372_s_at	Y102A11A.3				N2
174373_s_at	F25B5.4a	ubq-1	Ubiquitin and ubiquitin-like proteins		N2
174376_at	yk368h8.3			unc-4GFP
174377_at	M02F4.3		Predicted membrane protein, contains two CBS domains	unc-4GFP
174378_at	T06A4.1a		Zinc carboxypeptidase		N2
174379_s_at	F13E6.2		Uridylate kinase/adenylate kinase	unc-4GFP	N2
174382_s_at	F46H6.2a	dgk-2	Diacylglycerol kinase		N2
174383_s_at	Y48G1C.9			unc-4GFP	N2
174386_at	C35C5.6		Targeting complex (TRAPP) subunit	unc-4GFP
174387_at	K03E6.7		BTK-associated SH3-domain binding protein SAB	unc-4GFP	N2
174390_s_at	W09C5.7		Phosphoinositide phosphatase SAC1	unc-4GFP	N2
174392_at	F56F3.1	pqn-45		unc-4GFP
174395_at	R03G5.7			unc-4GFP
174400_s_at	T16H12.4		RNA polymerase II transcription initiation/nucleotide excision repair factor TFIIH, subunit SSL1		N2
174402_at	K10D3.2	unc-14		unc-4GFP	N2
174404_s_at	F14E5.5		Triacylglycerol lipase		N2
174405_at	T01C2.1	acy-4	Adenylate/guanylate cyclase		N2
174408_s_at	C14B1.1	pdi-1	Protein disulfide isomerase (prolyl 4-hydroxylase beta subunit)	unc-4GFP	N2
174414_at	F35D11.11a		Unnamed protein	unc-4GFP
174416_at	F56F10.4		Tomosyn and related SNARE-interacting proteins	unc-4GFP	N2
174417_s_at	D1044.3	pqn-25	Proteins containing Ca2+-binding EGF-like domains		N2
174418_at	T19F4.1a		7 transmembrane receptor		N2
174420_at	F29C6.1				N2
174422_at	F59A6.1	nsy-1	Serine/threonine protein kinase	unc-4GFP	N2
174424_at	R13F6.4a	tag-152	Teneurin-1 and related extracellular matrix proteins, contain EGF-like repeats	unc-4GFP
174426_at	F13H6.1		Zn-finger	unc-4GFP
174427_s_at	F35G12.2		Isocitrate dehydrogenase, gamma subunit	unc-4GFP	N2
174428_s_at	F45G2.3		5'-3' exonuclease	unc-4GFP	N2
174430_at	K09A9.6		Aspartyl beta-hydroxylase	unc-4GFP
174431_s_at	C31E10.8		Ypt/Rab GTPase activating protein	unc-4GFP	N2
174432_at	C07G1.5	pqn-9	Membrane trafficking and cell signaling protein HRS, contains VHS and FYVE domains	unc-4GFP	N2
174433_at	F36A2.9a		Phospholipase	unc-4GFP
174434_at	T12G3.2a		Unnamed protein	unc-4GFP	N2
174435_s_at	C06E1.9			unc-4GFP	N2
174442_s_at	B0564.10a	unc-30	Transcription factor PTX1, contains HOX domain		N2
174443_at	R06A4.4	imb-2	Nuclear transport receptor Karyopherin-beta2/Transportin (importin beta superfamily)	unc-4GFP
174446_s_at	F25H8.5a	dur-1	Unnamed protein	unc-4GFP	N2
174447_at	F13G3.4		Dynein light chain	unc-4GFP	N2
174451_at	C33H5.19		Uncharacterized conserved protein	unc-4GFP	N2
174455_s_at	B0414.7a	mtk-1	MEKK and related serine/threonine protein kinases		N2
174456_at	C06A8.9	glr-4	Glutamate-gated kainate-type ion channel receptor subunit GluR5 and related subunits	unc-4GFP	N2
174457_at	F35H8.5	exc-7	RNA-binding protein ELAV/HU (RRM superfamily)	unc-4GFP
174459_at	ZK643.8	grl-25		unc-4GFP
174460_at	F19C7.8a				N2
174465_at	K09C6.7		Unnamed protein		N2
174466_at	Y39G10AR.13	icp-1	Inner centromere protein (INCENP), C-terminal domain		N2
174467_s_at	Y73C8B.3		Unnamed protein	unc-4GFP	N2
174468_s_at	Y71F9AM.3a			unc-4GFP	N2
174469_at	T05H4.13a	alh-4	Aldehyde dehydrogenase		N2
174470_at	Y71F9AR.1a			unc-4GFP
174471_at	Y67D8C.9		Puromycin-sensitive aminopeptidase and related aminopeptidases	unc-4GFP	N2
174472_at	F54E7.8			unc-4GFP	N2
174473_at	ZK470.2a		Unnamed protein	unc-4GFP
174475_s_at	F45F2.10			unc-4GFP	N2
174477_at	T22C1.2		Globins and related hemoproteins	unc-4GFP	N2
174478_s_at	ZK418.5		Predicted membrane protein	unc-4GFP	N2
174479_at	Y113G7B.25			unc-4GFP	N2
174480_at	R53.4		Mitochondrial F1F0-ATP synthase, subunit f	unc-4GFP	N2
174485_at	C41D11.7		DNA helicase	unc-4GFP	N2
174489_at	ZK973.6	anc-1	Dystonin, GAS (Growth-arrest-specific protein), and related proteins	unc-4GFP	N2
174491_at	F16A11.1		Predicted E3 ubiquitin ligase	unc-4GFP
174492_at	C09D1.1c	unc-89	Ca2+/calmodulin-dependent protein kinase, EF-Hand protein superfamily	unc-4GFP
174493_at	W01H2.3	rab-37	GTPase Rab26/Rab37, small G protein superfamily	unc-4GFP
174494_s_at	T26A5.5a		F-box protein JEMMA and related proteins with JmjC, PHD, F-box and LRR domains	unc-4GFP	N2
174496_at	C36E6.2		Uncharacterized conserved protein	unc-4GFP
174499_at	F42A9.1a	tag-137	Diacylglycerol kinase	unc-4GFP
174500_at	T15H9.1			unc-4GFP
174505_at	T28C6.7			unc-4GFP	N2
174506_at	C27C12.2		Zn-finger	unc-4GFP
174509_s_at	Y17G7B.10a		Predicted kinase	unc-4GFP	N2
174510_at	T25C12.1A	lin-14	Unnamed protein	unc-4GFP
174511_s_at	C16A3.9	rps-13	40S ribosomal protein S13	unc-4GFP	N2
174512_at	B0414.5	cpb-3	Predicted RNA-binding protein (RRM superfamily)	unc-4GFP
174518_at	Y47D3A.5			unc-4GFP
174519_at	F26H9.2		RPEL repeat-containing protein	unc-4GFP
174520_s_at	F57F5.2	gcy-33	Adenylate/guanylate kinase	unc-4GFP	N2
174523_s_at	C34B2.6		Mitochondrial ATP-dependent protease PIM1/LON	unc-4GFP	N2
174526_s_at	R06F6.8a		WD40 repeat protein	unc-4GFP	N2
174527_at	M03D4.1a	zen-4	Kinesin-like protein		N2
174528_s_at	F49B2.1		Predicted transposase	unc-4GFP	N2
174529_at	H28G03.1a		RRM domain	unc-4GFP
174531_at	C25H3.12			unc-4GFP	N2
174532_s_at	B0252.4a	cyp-10			N2
174538_at	Y39G10AR.21		tRNA cytosine-5-methylases and related enzymes of the NOL1/NOP2/sun superfamily	unc-4GFP	N2
174539_at	C14F5.4		Sideroflexin	unc-4GFP	N2
174546_at	F56B6.5	uvt-6	7 transmembrane receptor	unc-4GFP	N2
174548_at	M6.1a	ifc-2	Nuclear envelope protein lamin, intermediate filament superfamily	unc-4GFP
174549_at	F32A5.1		Histone acetyltransferase complex SAGA/ADA, subunit ADA2	unc-4GFP	N2
174552_s_at	K08H10.1	lea-1	Uncharacterized conserved protein	unc-4GFP	N2
174554_at	C54G10.3	pmp-3	Long-chain acyl-CoA transporter, ABC superfamily (involved in peroxisome organization and biogenesis)	unc-4GFP
174557_s_at	Y57G11C.9a		Unnamed protein		N2
174558_at	C33G3.6			unc-4GFP	N2
174563_at	yk22611.3			unc-4GFP
174566_s_at	W03C9.5				N2
174569_at	yk234e10.3			unc-4GFP
174570_s_at	R119.6	taf-4	TATA box binding protein (TBP)-associated factor, RNA polymerase II	unc-4GFP	N2
174571_at	Y54G2A.26a			unc-4GFP
174573_at	C25B8.1a	kqt-1	Voltage-gated K+ channel KCNQ		N2
174574_at	M106.4		GMP synthase	unc-4GFP
174575_at	T07A5.2		Uncharacterized conserved protein	unc-4GFP
174576_at	C39E6.1	lon-2		unc-4GFP
174579_s_at	H24G06.1a		WD40 repeat protein		N2
174581_s_at	T25G12.5		Medium-chain acyl-CoA dehydrogenase		N2
174583_at	ZK370.4a		Predicted esterase of the alpha-beta hydrolase superfamily (Neuropathy target esterase), contains cAMP-binding domains	unc-4GFP	N2
174585_at	F26A1.1			unc-4GFP	N2
174588_at	T22H6.6	gei-3	HMG-box transcription factor Capicua and related proteins	unc-4GFP
174592_s_at	ZK593.5	dnc-1	Microtubule-associated protein dynactin DCTN1/Glued	unc-4GFP	N2
174595_at	C06G1.4		Unnamed protein	unc-4GFP
174596_at	Y42H9AR.4			unc-4GFP	N2
174598_s_at	F01G4.1	psa-4	Chromatin remodeling complex SWI/SNF, component SWI2 and related ATPases (DNA/RNA helicase superfamily)	unc-4GFP	N2
174601_s_at	Y61A9LA.10		GTP-binding protein AARP2 involved in 40S ribosome biogenesis	unc-4GFP	N2
174604_at	C16C10.3		Translation initiation factor 2C (eIF-2C) and related proteins	unc-4GFP
174605_at	C10C5.6a		Guanine nucleotide binding protein MIP1	unc-4GFP	N2
174608_s_at	Y75B7AL.1		Unnamed protein	unc-4GFP	N2
174611_s_at	F20B10.1	nlr-1	Neurexin IV	unc-4GFP	N2
174613_at	F08B4.2b	cdh-5	Cadherin repeats	unc-4GFP	N2
174616_at	T19A5.2	gck-1	Serine/threonine protein kinase	unc-4GFP
174618_at	C37H5.8	hsp-6	Molecular chaperones mortalin/PBP74/GRP75, HSP70 superfamily	unc-4GFP
174620_at	C34E11.3		Uncharacterized conserved protein	unc-4GFP	N2
174621_at	Y34B4A.4a		Ras1 guanine nucleotide exchange factor		N2
174622_at	B0545.1	tpa-1	Serine/threonine protein kinase	unc-4GFP
174624_at	F55A8.2a	egl-4	cGMP-dependent protein kinase	unc-4GFP
174632_at	F10D7.5e		Predicted E3 ubiquitin ligase	unc-4GFP
174635_s_at	F48E3.3		UDP-glucose:glycoprotein glucosyltransferase	unc-4GFP	N2
174636_at	yk5a11.3			unc-4GFP
174638_at	Y42H9B.2	rig-4	Immunoglobulin C-2 Type/fibronectin type III domains	unc-4GFP
174642_at	Y39A1B.3	dpy-28	Chromosome condensation complex Condensin, subunit D2	unc-4GFP
174645_at	R02F2.2		Predicted guanine nucleotide exchange factor		N2
174646_at	Y54F10AM.2c	feh-1			N2
174651_s_at	K06A5.4				N2
174652_at	F28B4.2		Guanine-nucleotide releasing factor	unc-4GFP
174653_s_at	Y113G7B.17		Protein arginine N-methyltransferase PRMT1 and related enzymes		N2
174655_at	Y59H11AR.2a		Cation transport ATPase	unc-4GFP
174657_s_at	F56H1.1	che-14	Predicted patched transmembrane receptor		N2
174658_at	R02D5.1			unc-4GFP
174661_s_at	T19A5.3			unc-4GFP
174668_at	yk98h4.3			unc-4GFP
174669_s_at	F45E6.2	atf-6	bZIP transcription factor ATF6	unc-4GFP
174670_s_at	Y106G6H.2a	pab-1	Polyadenylate-binding protein (RRM superfamily)	unc-4GFP	N2
174671_at	Y41D4B.19b	npp-8	Nuclear pore complex, Nup155 component (D Nup154, sc Nup157/Nup170)	unc-4GFP	N2
174673_s_at	C03H5.3			unc-4GFP	N2
174676_at	C07G2.3a	cct-5	Chaperonin complex component, TCP-1 epsilon subunit (CCT5)		N2
174678_at	ZK836.2		Predicted 2-oxoglutarate dehydrogenase, E1 subunit	unc-4GFP	N2
174684_s_at	T19D12.1		Unnamed protein	unc-4GFP	N2
174687_at	F52B11.1a		Uncharacterized PHD Zn-finger protein		N2
174688_at	C56C10.8	icd-1	RNA polymerase II general transcription factor BTF3 and related proteins	unc-4GFP	N2
174689_s_at	T23B5.1		Protein arginine N-methyltransferase PRMT1 and related enzymes	unc-4GFP
174690_at	T05F1.6	hsr-9	DNA damage checkpoint protein RHP9/CRB2/53BP1	unc-4GFP
174691_at	F28C1.3a		Ribonuclease inhibitor type leucine-rich repeat proteins	unc-4GFP
174692_s_at	T24B8.7a		Unnamed protein		N2
174693_at	F25H5.4	eft-2	Elongation factor 2	unc-4GFP	N2
174694_at	F30H5.1	unc-45	Myosin assembly protein/sexual cycle protein and related proteins	unc-4GFP
174695_s_at	F33G12.5		Uncharacterized conserved protein	unc-4GFP	N2
174698_at	F38E11.5		Vesicle coat complex COPI, beta' subunit	unc-4GFP
174701_at	T12F5.5a	pqn-64	c-Mpl binding protein, contains La domain	unc-4GFP
174702_at	D2045.1	atx-2		unc-4GFP
174707_s_at	R13H4.4	hmp-1	Alpha-catenin	unc-4GFP	N2
174709_at	F44E2.2a		Unnamed protein	unc-4GFP
174711_at	T09A5.12		C2H2-type Zn-finger	unc-4GFP
174716_at	B0222.10				N2
174717_at	M04C9.6a			unc-4GFP
174718_at	F46F6.1a		RAS signaling inhibitor ST5	unc-4GFP
174721_at	F18C12.2a	rme-8	Endocytosis protein RME-8, contains DnaJ domain	unc-4GFP
174724_at	T13H5.1a		Protein tyrosine phosphatase	unc-4GFP
174728_at	C36B1.8a			unc-4GFP
174735_at	Y57A10A.18	pqn-87	Ubiquitin carboxyl-terminal hydrolase	unc-4GFP
174740_s_at	T10B11.2		Ceramide kinase	unc-4GFP	N2
174741_at	H05G16.1	frm-3	Rho guanine nucleotide exchange factor CDEP	unc-4GFP
174743_s_at	ZK1248.10		Ypt/Rab GTPase activating protein	unc-4GFP	N2
174744_s_at	R74.4	dnj-16	Molecular chaperone (DnaJ superfamily)	unc-4GFP	N2
174747_s_at	Y34D9A.1		Phosphatidylethanolamine binding protein	unc-4GFP	N2
174750_at	K01G5.4	ran-1	GTPase Ran/TC4/GSP1 (nuclear protein transport pathway), small G protein superfamily	unc-4GFP	N2
174752_at	Y39A3CL.1			unc-4GFP	N2
174755_s_at	Y6D1A.1		Transposon-encoded proteins with TYA, reverse transcriptase, integrase domains in various combinations	unc-4GFP	N2
174757_at	K02C4.3		Ubiquitin carboxyl-terminal hydrolase	unc-4GFP
174758_at	F44A2.1a	tag-153	Predicted transcriptional regulator	unc-4GFP
174760_at	Y65B4BL.5		Long-chain acyl-CoA synthetases (AMP-forming)	unc-4GFP
174761_at	F44C4.4a	iri-1	Tam3-transposase (Ac family)		N2
174763_s_at	B0280.1a		Protein geranylgeranyltransferase type II, beta subunit	unc-4GFP	N2
174764_at	C54G4.1		Ribosomal protein S6 kinase	unc-4GFP
174766_at	Y105E8A.30a				N2
174768_s_at	F54C1.7	pat-10	Calmodulin and related proteins (EF-Hand superfamily)		N2
174770_at	T17H7.4a	gei-16	Unnamed protein	unc-4GFP
174771_at	C01G6.8	cam-1	Nerve growth factor receptor TRKA and related tyrosine kinases	unc-4GFP
174774_s_at	F27D4.6			unc-4GFP	N2
174778_s_at	ZC334.5		ZYG-1-like serine/threonine protein kinases	unc-4GFP
174781_at	T27A10.6			unc-4GFP
174782_s_at	B0261.7		Unnamed protein	unc-4GFP	N2
174784_at	F56B6.2a		G protein signaling regulators	unc-4GFP
174793_at	Y53C12B.3	nos-3	Unnamed protein	unc-4GFP
174797_at	H11E01.3			unc-4GFP
174798_at	Y110A7A.16		IkappaB kinase complex, IKAP component	unc-4GFP	N2
174799_at	T19E7.2a	skn-1	bZIP transcription factor NRF1	unc-4GFP
174800_s_at	C37E2.1		Isocitrate dehydrogenase, gamma subunit	unc-4GFP
174801_at	F29C4.1	daf-1	Activin A type IB receptor, serine/threonine protein kinase	unc-4GFP
174804_at	T07D3.7	alg-2	Translation initiation factor 2C (eIF-2C) and related proteins	unc-4GFP
174805_at	Y18H1A.3		Rap1-GTPase-activating protein (Rap1GAP)	unc-4GFP	N2
174809_at	C52B11.2		Uncharacterized conserved protein, contains BTB/POZ domain	unc-4GFP
174814_at	H06O01.2		Chromodomain-helicase DNA-binding protein	unc-4GFP	N2
174821_at	K07E3.1			unc-4GFP
174822_at	F56D12.5b	vig-1			N2
174825_at	C35B8.2	vav-1		unc-4GFP
174829_at	ZK1067.2		Helicases	unc-4GFP
174832_at	C46C11.1		Hormone-sensitive lipase HSL	unc-4GFP
174834_at	Y81G3A.3		eIF-2alpha kinase GCN2	unc-4GFP
174837_s_at	F21C10.7				N2
174840_s_at	R03E9.3				N2
174841_at	ZK546.1	zyg-12		unc-4GFP
174842_s_at	F33G12.4		Leucine rich repeat	unc-4GFP	N2
174844_at	F40F12.5a			unc-4GFP
174846_at	R02F2.7			unc-4GFP	N2
174847_at	C26C6.5	dcp-66	Uncharacterized conserved protein	unc-4GFP
174848_s_at	F14B4.1		Low-density lipoprotein receptors containing Ca2+-binding EGF-like domains	unc-4GFP	N2
174852_at	C14B9.6	gei-8	Nuclear receptor coregulator SMRT/SMRTER, contains Myb-like domains	unc-4GFP
174854_at	Y32F6A.4		Amino acid transporters	unc-4GFP	N2
174857_at	T04G9.7				N2
174859_at	F37E3.1		Nuclear cap-binding complex, subunit NCBP1/CBP80	unc-4GFP	N2
174860_at	M04G12.4			unc-4GFP
174866_at	C08B11.1	zyg-11	ZYG-1-like serine/threonine protein kinases	unc-4GFP
174872_s_at	ZK418.4	lin-37		unc-4GFP	N2
174876_at	Y69A2AR.7a		Uncharacterized conserved protein	unc-4GFP	N2
174881_s_at	C27A7.5a		Asparaginase	unc-4GFP	N2
174882_s_at	K06H7.3		Ankyrin repeat protein	unc-4GFP	N2
174883_s_at	C54C6.2	ben-1	Beta tubulin	unc-4GFP	N2
174884_at	Y49E10.10		Unnamed protein	unc-4GFP	N2
174887_at	F08B4.1			unc-4GFP	N2
174894_at	F21A10.2		Uncharacterized conserved protein	unc-4GFP
174896_at	C14H10.3		Predicted pyridoxal-dependent decarboxylase	unc-4GFP
174898_at	Y67D8C.5		E3 ubiquitin-protein ligase/Putative upstream regulatory element binding protein	unc-4GFP
174900_at	ZK688.5a		Ubiquitin-like protein, regulator of apoptosis	unc-4GFP	N2
174906_s_at	C25F6.2b	dlg-1			N2
174909_at	ZK783.4	flt-1	Chromatin remodeling complex WSTF-ISWI, large subunit (contains heterochromatin localization, PHD and BROMO domains)	unc-4GFP	N2
174911_at	ZK617.1a	unc-22	Projectin/twitchin and related proteins	unc-4GFP
174915_s_at	K07C5.4		Ribosome biogenesis protein - Nop56p/Sik1p	unc-4GFP	N2
174918_at	C06G4.2a	clp-1		unc-4GFP	N2
174919_at	Y113G7A.6B	ttx-1	Homeobox transcription factor	unc-4GFP
174920_at	Y57G11C.37			unc-4GFP	N2
174921_s_at	T06A10.4		Chromatin remodeling protein, contains PHD Zn-finger	unc-4GFP	N2
174922_at	Y105C5A.15			unc-4GFP
174929_at	T04C10.2	epn-1	Equilibrative nucleoside transporter protein	unc-4GFP
174931_at	C43H6.3		Myotrophin and similar proteins	unc-4GFP
174935_at	C25A1.12		Predicted hydrolase/acyltransferase (alpha/beta hydrolase superfamily)	unc-4GFP
174936_s_at	C17D12.5			unc-4GFP
174938_at	Y55B1AR.2a			unc-4GFP
174939_s_at	Y37A1B.1a	lst-3	Predicted DNA-binding protein, contains SAP domain		N2
174940_at	F32A5.2a		Peroxidase/oxygenase		N2
174941_s_at	Y105E8A.23		Mitochondrial/chloroplast DNA-directed RNA polymerase RPO41, provides primers for DNA replication-initiation	unc-4GFP	N2
174942_at	F42G9.1a		Serine/threonine protein phosphatase	unc-4GFP
174946_at	Y51H4A.3	rho-1	Ras-related small GTPase, Rho type	unc-4GFP
174951_at	C34D10.2		CCCH-type Zn-finger protein	unc-4GFP
174953_s_at	F52E10.1	sdc-1	Zn-finger		N2
174958_at	C52A11.4	mpz-1	PDZ domain	unc-4GFP
174960_at	ZK1010.7	col-97	Collagens (type IV and type XIII), and related proteins	unc-4GFP	N2
174961_s_at	D2013.8	scp-1	Cholesterol transport protein (Niemann-Pick C disease protein)	unc-4GFP	N2
174968_at	W05H7.4			unc-4GFP
174969_s_at	F07F6.4		Predicted GTPase-activating protein	unc-4GFP
174970_s_at	F35H12.2a		Rab6 GTPase activator GAPCenA and related TBC domain proteins	unc-4GFP	N2
174971_at	K07C5.8		Cell-cycle nuclear protein, contains WD-40 repeats	unc-4GFP	N2
174980_at	R08C7.10a		Sister chromatid cohesion protein		N2
174982_at	F53G2.7		Predicted E3 ubiquitin ligase containing RING finger, subunit of transcription/repair factor TFIIH and CDK-activating kinase assembly factor	unc-4GFP
174985_s_at	C29E4.3a	ran-2	Ran GTPase-activating protein		N2
174987_at	C25H3.8		Vacuolar protein sorting-associated protein	unc-4GFP
174989_at	W06B11.2	puf-9	Translational repressor Pumilio/PUF3 and related RNA-binding proteins (Puf superfamily)	unc-4GFP
174992_at	ZC123.3		Homeobox protein	unc-4GFP
174994_at	F11C7.5		Unnamed protein	unc-4GFP
174995_s_at	C54A12.1		Predicted membrane protein (patched superfamily)		N2
174996_at	H20J04.2		Chromatin remodeling complex WSTF-ISWI, large subunit (contains heterochromatin localization, PHD and BROMO domains)	unc-4GFP
174997_at	C40C9.5a	tag-27	Carboxylesterase and related proteins	unc-4GFP	N2
174998_s_at	Y49E10.23a		Uncharacterized conserved protein	unc-4GFP	N2
174999_at	F42A10.5			unc-4GFP
175004_at	T20B12.6a	mml-1	Mlx interactors and related transcription factors	unc-4GFP	N2
175005_at	ZK20.2	kin-6			N2
175008_at	F10D11.6		BPI/LBP/CETP family protein	unc-4GFP	N2
175011_at	K07C11.7a		Phosphoesterases		N2
175012_at	F28H6.6			unc-4GFP
175015_at	F44E2.4		Predicted receptor-like serine/threonine kinase		N2
175017_s_at	T24H7.5b		P-type ATPase		N2
175020_at	F10C1.2a	ifb-1	Nuclear envelope protein lamin, intermediate filament superfamily		N2
175022_s_at	T24B8.3			unc-4GFP
175025_at	T14B4.7a	dpy-10	Collagens (type IV and type XIII), and related proteins		N2
175029_s_at	F20H11.1		Uncharacterized conserved protein, contains C1, PH and RUN domains		N2
175032_at	F49E11.1	mbk-2	Dual-specificity tyrosine-phosphorylation regulated kinase	unc-4GFP
175033_at	Y53G8AR.9		C3H1-type Zn-finger protein	unc-4GFP
175036_at	Y69A2AR.16		Nuclear transport receptor exportin 4 (importin beta superfamily)	unc-4GFP
175037_at	F26G1.1			unc-4GFP	N2
175038_at	H25P19.1		Unnamed protein	unc-4GFP	N2
175040_at	F54A5.2		Cuticulin precursor	unc-4GFP	N2
175042_at	H20J04.8		U2-associated snRNP A' protein	unc-4GFP	N2
175048_at	C34F6.7		Uncharacterized conserved protein	unc-4GFP
175049_s_at	K03B8.9	deg-3	Acetylcholine receptor		N2
175052_at	F55A12.9	pqn-44	Uncharacterized conserved protein	unc-4GFP
175053_at	C25A11.4b	ajm-1	Unnamed protein	unc-4GFP	N2
175057_at	C15C8.7			unc-4GFP	N2
175059_at	C35B1.7				N2
175060_at	F52F10.2		Predicted transporter/transmembrane protein		N2
175061_s_at	T08B6.5			unc-4GFP	N2
175062_at	F42A6.9		Rab6 GTPase-interacting protein involved in endosome-to-TGN transport	unc-4GFP	N2
175063_s_at	T25B9.8			unc-4GFP	N2
175064_at	Y38C1AA.5			unc-4GFP	N2
175065_s_at	C42C1.14	rpl-34	60s ribosomal protein L34	unc-4GFP	N2
175068_s_at	Y76B12C.3		Selenoprotein	unc-4GFP	N2
175069_at	Y80D3A.10			unc-4GFP	N2
175084_s_at	F38E9.5		Protein tyrosine kinase 9/actin monomer-binding protein	unc-4GFP	N2
175085_at	D2085.5a		Uncharacterized conserved protein		N2
175088_at	R07E5.3		SWI-SNF chromatin remodeling complex, Snf5 subunit	unc-4GFP	N2
175089_at	Y71H2AM.1			unc-4GFP
175091_at	Y71G12A.4		Predicted alpha/beta hydrolase	unc-4GFP	N2
175094_s_at	F07H5.3			unc-4GFP
175095_at	B0410.3				N2
175096_at	C48E7.10	spp-15			N2
175098_s_at	C56C10.11		Molecular chaperone (DnaJ superfamily)	unc-4GFP	N2
175099_s_at	R119.3		Reductases with broad range of substrate specificities	unc-4GFP	N2
175100_s_at	T07A9.11	rps-24	40S ribosomal protein S24	unc-4GFP	N2
175101_s_at	K04G2.11		Lysophospholipase	unc-4GFP	N2
175103_s_at	C34B7.1		Unnamed protein		N2
175106_at	F44E2.9			unc-4GFP	N2
175107_s_at	Y66D12A.22	tin-10	Mitochondrial import inner membrane translocase, subunits TIM10/TIM12	unc-4GFP	N2
175108_at	Y66D12A.21		Predicted GTP-binding protein	unc-4GFP	N2
175109_at	Y34B4A.9		Uncharacterized protein	unc-4GFP	N2
175110_at	C27F2.5b		Uncharacterized conserved protein, contains JmjC domain		N2
175111_at	C07H6.9				N2
175114_s_at	F08F3.4		NAD dependent epimerase		N2
175115_at	Y64H9A.2				N2
175117_s_at	F54D8.6a			unc-4GFP	N2
175118_s_at	T21B10.7		Chaperonin complex component, TCP-1 beta subunit (CCT2)	unc-4GFP	N2
175119_at	Y69A2AR.17			unc-4GFP
175122_at	C16D9.1		Unnamed protein	unc-4GFP	N2
175123_at	Y73B6BL.33		Splicing factor hnRNP-F and related RNA-binding proteins	unc-4GFP
175124_at	Y66D12A.24			unc-4GFP	N2
175127_at	F43G9.13		Uncharacterized conserved protein	unc-4GFP	N2
175128_s_at	W02B12.7	klp-17	Kinesin (KAR3 subfamily)	unc-4GFP	N2
175130_s_at	Y18H1A.2		Unnamed protein	unc-4GFP
175131_at	C42C1.13		Putative N2,N2-dimethylguanosine tRNA methyltransferase	unc-4GFP	N2
175132_at	F45H11.5		Putative cytochrome c oxidase, subunit COX19	unc-4GFP	N2
175133_at	C27F2.9		Uncharacterized conserved protein, contains JmjC domain	unc-4GFP
175134_at	F13B9.6				N2
175135_at	yk541f10.5			unc-4GFP
175136_at	Y57G11C.12		NADH:ubiquinone oxidoreductase, NDUFA6/B14 subunit	unc-4GFP	N2
175137_s_at	Y57G7A.10a		Uncharacterized conserved protein		N2
175138_s_at	F33E11.6		PHD Zn-finger protein	unc-4GFP	N2
175139_s_at	R05D11.5		Predicted membrane protein	unc-4GFP	N2
175141_at	C35E7.11			unc-4GFP	N2
175142_at	F17C11.12		Synaptic vesicle transporter SVOP and related transporters (major facilitator superfamily)	unc-4GFP	N2
175143_s_at	R06C1.4		mRNA cleavage and polyadenylation factor I complex, subunit RNA15	unc-4GFP	N2
175145_s_at	C34E10.11		Uncharacterized conserved protein		N2
175147_at	F56D1.5	dhs-5	17 beta-hydroxysteroid dehydrogenase type 3, HSD17B3		N2
175148_at	ZK1010.2		Uncharacterized conserved protein	unc-4GFP	N2
175152_s_at	B0432.4		Mitochondrial oxoglutarate/malate carrier proteins		N2
175153_at	T02C1.2				N2
175154_s_at	C11D2.4		Cobyrinic acid a,c-diamide synthase	unc-4GFP	N2
175155_at	F52C9.3		Predicted lipid kinase	unc-4GFP	N2
175156_at	F37A8.5		Predicted Yippee-type zinc-binding protein	unc-4GFP
175157_s_at	DC2.7a	DC2.7	Checkpoint kinase and related serine/threonine protein kinases		N2
175158_s_at	T12A7.6				N2
175159_at	Y54G2A.2				N2
175160_at	R04F11.5		Uncharacterized conserved protein	unc-4GFP	N2
175161_at	F21D5.5		Polynucleotide kinase 3' phosphatase	unc-4GFP	N2
175162_s_at	C08F1.10		Predicted membrane protein	unc-4GFP	N2
175163_at	F45H7.4	prk-2	Serine/threonine protein kinase		N2
175166_at	F31F6.4b	flp-8			N2
175167_at	C40A11.6		Polymerase delta-interacting protein PDIP1 and related proteins, contain BTB/POZ domain	unc-4GFP	N2
175170_s_at	ZK6.10	dod-19	Uncharacterized protein		N2
175171_at	Y69A2AR.31		GDNF family receptor alpha	unc-4GFP	N2
175173_s_at	ZK792.1a		Histidine acid phosphatase	unc-4GFP	N2
175177_s_at	C28C12.9a	gei-9	Very-long-chain acyl-CoA dehydrogenase	unc-4GFP	N2
175178_at	F22B7.5a	dnj-10	Molecular chaperone (DnaJ superfamily)	unc-4GFP	N2
175180_s_at	ZK1086.1a	obr-3		unc-4GFP	N2
175183_at	F55H2.7			unc-4GFP	N2
175192_at	C35A11.1		Unnamed protein	unc-4GFP	N2
175194_at	Y37E11AR.5		UDP-glucuronosyl and UDP-glucosyl transferase		N2
175195_at	T09F5.12			unc-4GFP
175199_at	T10B5.4		Uncharacterized protein	unc-4GFP	N2
175200_s_at	Y45G12B.1a		NADH-ubiquinone oxidoreductase, NDUFS1/75 kDa subunit		N2
175203_s_at	F08B4.5		DNA polymerase epsilon, subunit B	unc-4GFP	N2
175205_s_at	F01D4.5a		Transcription factor TCF20		N2
175208_s_at	F52C12.2		Uncharacterized conserved protein	unc-4GFP	N2
175209_at	F20B6.3	mrp-6	Multidrug resistance-associated protein/mitoxantrone resistance protein, ABC superfamily	unc-4GFP
175213_at	yk499d4.3		DNA-binding protein jumonji/RBP2/SMCY, contains JmjC domain	unc-4GFP
175214_at	C33D9.6			unc-4GFP	N2
175215_at	K09A9.4		Ubiquitin C-terminal hydrolase	unc-4GFP
175216_at	F55H2.2	vha-14	Vacuolar H+-ATPase V1 sector, subunit D	unc-4GFP	N2
175221_at	C33G3.1	dyc-1	Nitric oxide synthase-binding protein, contains PTB domain	unc-4GFP
175222_at	K09F5.3	spp-14	Unnamed protein	unc-4GFP
175223_at	T20G5.4		Bestrophin (Best vitelliform macular dystrophy-associated protein)	unc-4GFP
175224_at	Y67D8B.4			unc-4GFP	N2
175225_at	Y54F10AM.8		Uncharacterized conserved protein Lama	unc-4GFP	N2
175227_s_at	Y116A8C.38				N2
175228_at	W04H10.3	nhl-3	Predicted E3 ubiquitin ligase	unc-4GFP	N2
175229_at	C08F11.13		Integral membrane O-acyltransferase		N2
175231_s_at	C17E7.9a		Unnamed protein	unc-4GFP
175233_at	F46B6.3b	smg-4			N2
175238_s_at	EGAP2.3	pho-1	Lysosomal & prostatic acid phosphatases		N2
175239_at	F15E11.15			unc-4GFP
175240_at	C03F11.4		Uncharacterized conserved protein	unc-4GFP	N2
175242_at	K02G10.8	dnj-14	Molecular chaperone (DnaJ superfamily)	unc-4GFP
175243_at	T21H3.5			unc-4GFP	N2
175245_at	F53F4.5	fmo-14	Flavin-containing monooxygenase	unc-4GFP	N2
175246_s_at	ZK1127.3		Uncharacterized conserved protein	unc-4GFP	N2
175247_s_at	6R55.1a		Beta-2-glycoprotein I		N2
175249_s_at	T23D8.4	eif-3.C	Translation initiation factor 3, subunit c (eIF-3c)	unc-4GFP	N2
175251_s_at	F47G4.4		Microtubule severing protein katanin p80 subunit B (contains WD40 repeats)	unc-4GFP	N2
175253_s_at	Y19D10A.4		Predicted mutarotase		N2
175255_s_at	C05D10.3		Transporter, ABC superfamily (Breast cancer resistance protein)	unc-4GFP	N2
175257_s_at	T05C3.6		Predicted phospholipase D	unc-4GFP	N2
175259_at	Y39B6A.37			unc-4GFP	N2
175262_at	F23H12.9				N2
175263_at	C34B4.3			unc-4GFP	N2
175264_at	C05D10.4a				N2
175266_s_at	C05C8.9a		Unnamed protein	unc-4GFP	N2
175267_at	C15H9.11				N2
175268_at	T09B9.1				N2
175269_at	C33D3.1	elt-2	GATA-4/5/6 transcription factors	unc-4GFP
175274_s_at	ZK287.7			unc-4GFP	N2
175275_s_at	C33H5.11		Uncharacterized conserved protein	unc-4GFP	N2
175276_at	ZK688.9		Uncharacterized conserved protein	unc-4GFP	N2
175282_at	Y71G12B.12a		Protein involved in autophagy and nutrient starvation	unc-4GFP	N2
175285_at	F53C3.3		Uncharacterized protein, contains CX module	unc-4GFP	N2
175286_at	yk663g9.3			unc-4GFP
175287_at	Y38F1A.10		p21-activated serine/threonine protein kinase	unc-4GFP
175288_at	K02F3.12		ATP-dependent DNA helicase	unc-4GFP	N2
175289_at	F39H2.1			unc-4GFP	N2
175292_at	B0285.1		Cdc2-related protein kinase	unc-4GFP	N2
175293_at	Y18D10A.17		Uncharacterized mRNA-associated protein RAP55	unc-4GFP
175294_s_at	T17H7.7				N2
175295_at	C34F11.9c	dsh-1	Dishevelled 3 and related proteins	unc-4GFP	N2
175296_at	F48A11.4			unc-4GFP	N2
175298_s_at	C41C4.2	sre-2	Sideroflexin		N2
175299_at	F10B5.8		Predicted cleavage and polyadenylation specificity factor (CPSF subunit)	unc-4GFP	N2
175300_s_at	C11D9.1		Invasion-inducing protein TIAM1/CDC24 and related RhoGEF GTPases	unc-4GFP	N2
175310_s_at	ZK1073.1		Differentiation-related gene 1 protein (NDR1 protein), related proteins	unc-4GFP
175312_at	C52B9.1	cka-2	Choline kinase	unc-4GFP	N2
175313_at	C17E4.10			unc-4GFP	N2
175314_s_at	K04H4.6a	crn-6	Deoxyribonuclease II	unc-4GFP	N2
175316_s_at	F53E2.1		LisH motif-containing protein	unc-4GFP	N2
175317_s_at	E02D9.1a		Mitogen-activated protein kinase kinase (MAP2K)		N2
175318_at	F33D11.12		DHHC-type Zn-finger proteins	unc-4GFP
175324_s_at	K02B12.8	zhp-3	Uncharacterized protein involved in synaptonemal complex formation		N2
175326_s_at	Y71H2AM.20a		Phosphotyrosyl phosphatase activator	unc-4GFP	N2
175327_at	F49D11.9b			unc-4GFP	N2
175329_s_at	D1022.8	cah-2	Carbonic anhydrase	unc-4GFP	N2
175333_s_at	K02E10.2a	hid-1	Proteins containing regions of low-complexity		N2
175335_at	F46F11.6			unc-4GFP	N2
175336_at	D2030.8		Predicted membrane protein	unc-4GFP	N2
175338_at	F30A10.3		Inositol polyphosphate multikinase, component of the ARGR transcription regulatory complex	unc-4GFP	N2
175339_at	Y74C9A.4		Predicted DNA-binding protein, contains Myb-like, SANT and ELM2 domains	unc-4GFP
175340_at	F28B12.2	egl-44	TEF-1 and related transcription factor, TEAD family	unc-4GFP
175343_at	T07A9.13			unc-4GFP	N2
175345_s_at	C49A1.4	eya-1	Predicted haloacid dehalogenase-like hydrolase (eyes absent)	unc-4GFP	N2
175347_s_at	W04C9.1	haf-4	Peptide exporter, ABC superfamily	unc-4GFP	N2
175349_at	C26E6.12		Predicted GTP-binding protein (ODN superfamily)	unc-4GFP	N2
175350_at	F40H3.6				N2
175351_at	Y66D12A.10		Uncharacterized conserved protein	unc-4GFP	N2
175357_at	Y46G5A.31	gsy-1	Glycogen synthase	unc-4GFP
175358_s_at	T03F1.6a		Unnamed protein		N2
175361_at	F39H2.2a	cyp-14	Predicted peptidyl prolyl cis-trans isomerase		N2
175364_at	T01C8.1		Serine/threonine protein kinase	unc-4GFP
175365_at	R06B9.6				N2
175367_s_at	Y110A2AL.4a			unc-4GFP	N2
175368_at	F17E5.2			unc-4GFP
175369_at	Y97E10AR.6		Uncharacterized conserved protein, contains BSD domain	unc-4GFP	N2
175371_at	R04E5.8			unc-4GFP
175372_s_at	M03A1.1	vab-1	Tyrosine kinase, EPH (ephrin) receptor family	unc-4GFP
175373_s_at	F59B2.7	rab-6.1	GTPase Rab6/YPT6/Ryh1, small G protein superfamily	unc-4GFP	N2
175375_at	Y65B4BR.8		Uncharacterized conserved protein	unc-4GFP	N2
175376_at	T19A6.3		Uncharacterized conserved protein	unc-4GFP	N2
175382_at	Y39A1A.9			unc-4GFP
175383_at	K01B6.3				N2
175385_at	yk676c6.3			unc-4GFP
175386_at	C06C3.4		Uncharacterized protein		N2
175387_at	Y75B12B.2	cyp-7	Cyclophilin type peptidyl-prolyl cis-trans isomerase	unc-4GFP	N2
175388_at	t2110.5			unc-4GFP
175390_at	F15D4.8	flp-16		unc-4GFP	N2
175393_at	Y47D7A.13				N2
175396_s_at	Y44E3B.1		Basic region leucine zipper transcription factor	unc-4GFP
175400_s_at	F28B3.6a		Unnamed protein	unc-4GFP	N2
175402_at	F30F8.3		PDZ domain	unc-4GFP	N2
175403_s_at	K02C4.2				N2
175405_s_at	C15C7.7		GDP-fucose protein O-fucosyltransferase	unc-4GFP	N2
175406_at	Y48G1C.2	csk-1	Tyrosine kinases	unc-4GFP
175408_at	Y39A1A.8		Multitransmembrane protein	unc-4GFP	N2
175409_at	C09H10.10			unc-4GFP
175412_at	K02F3.6		Soluble epoxide hydrolase	unc-4GFP	N2
175414_at	C30B5.2a		Leptin receptor gene-related protein	unc-4GFP	N2
175416_at	T24B1.1		Golgi integral membrane protein	unc-4GFP	N2
175417_s_at	F08F8.4		Protein involved in establishing cohesion between sister chromatids during DNA replication		N2
175422_s_at	Y48E1B.2a		Predicted GTPases	unc-4GFP
175423_at	T06D10.1			unc-4GFP
175425_at	C55C2.5a	aat-5	Amino acid transporters	unc-4GFP	N2
175426_s_at	W06B11.1		Uncharacterized conserved protein	unc-4GFP	N2
175429_at	F28B3.8	imb-1	Karyopherin (importin) beta 1	unc-4GFP
175430_s_at	T21G5.3	glh-1	ATP-dependent RNA helicase	unc-4GFP	N2
175432_at	Y95B8A.6			unc-4GFP
175434_at	Y17G7B.2		Histone H3 (Lys4) methyltransferase complex, subunit CPS60/ASH2/BRE2	unc-4GFP
175435_s_at	Y74C9A.3		Hydroxyindole-O-methyltransferase and related SAM-dependent methyltransferases	unc-4GFP	N2
175436_at	R09F10.3			unc-4GFP	N2
175438_at	C36E8.2		Unnamed protein	unc-4GFP	N2
175441_s_at	Y54H5A.2		Uncharacterized conserved protein		N2
175445_at	T23G5.2		Phosphatidylinositol transfer protein SEC14 and related proteins	unc-4GFP	N2
175447_at	Y37D8A.14		Cytochrome c oxidase, subunit Va/COX6	unc-4GFP	N2
175448_at	Y57G11C.36			unc-4GFP	N2
175452_at	M176.5			unc-4GFP	N2
175454_at	H18N23.2a		Protein phosphatase, regulatory subunit PPP1R3C/D	unc-4GFP
175456_at	W05H9.4			unc-4GFP	N2
175460_at	C55A6.10		Uncharacterized conserved protein		N2
175462_s_at	T12A7.1	gem-4	Copine		N2
175463_at	T12C9.5a	nhr-109			N2
175467_at	yk608d10.3			unc-4GFP
175468_at	T04C4.1a		Uncharacterized conserved protein	unc-4GFP	N2
175469_s_at	Y71F9AL.13a	rpl-1	60S ribosomal protein L10A	unc-4GFP	N2
175470_at	F41B4.1				N2
175472_at	ZC449.3a			unc-4GFP	N2
175473_at	Y41D4B.19a	npp-8	Nuclear pore complex, Nup155 component (D Nup154, sc Nup157/Nup170)		N2
175474_at	F26B1.7	let-381	Transcription factor of the Forkhead/HNF3 family		N2
175482_at	C34E10.10		Uncharacterized proteins of PilT N-term./Vapc superfamily	unc-4GFP	N2
175483_at	Y53G8B.4		Uncharacterized conserved protein	unc-4GFP
175484_s_at	C28G1.3		Exocyst complex, subunit SEC15	unc-4GFP	N2
175485_at	yk743c10.3	rap-1	Ras-related GTPase	unc-4GFP
175487_s_at	ZK792.8		Cysteine protease required for autophagy - Apg4p/Aut2p	unc-4GFP	N2
175489_at	F18E3.11				N2
175490_at	W06H8.5			unc-4GFP
175492_at	C25H3.6a				N2
175493_s_at	E04F6.6		Unnamed protein	unc-4GFP	N2
175494_at	ZC477.3		Unnamed protein	unc-4GFP	N2
175497_at	F56A11.3	efn-4	Ephrin, ligand for Eph receptor tyrosine kinase	unc-4GFP	N2
175499_s_at	Y47G6A.1	inx-21	Innexin-type channels		N2
175501_at	Y106G6E.6		Casein kinase (serine/threonine/tyrosine protein kinase)	unc-4GFP
175504_at	F17C11.11		Unnamed protein	unc-4GFP	N2
175505_s_at	F02E9.10		WD40 repeat	unc-4GFP	N2
175506_s_at	C04F5.3				N2
175507_at	Y17G7B.20			unc-4GFP
175509_s_at	C41D11.5				N2
175512_s_at	C12C8.2			unc-4GFP	N2
175514_at	C34G6.5		Serine/threonine protein kinase of the CDC7 subfamily involved in DNA synthesis, repair and recombination		N2
175517_at	K07G5.6			unc-4GFP	N2
175518_s_at	Y59A8B.8		Protein required for fusion of vesicles in vesicular transport, gamma-SNAP	unc-4GFP	N2
175519_at	F59C6.11				N2
175522_s_at	F01F1.11		Small secreted protein with conserved cysteines		N2
175523_at	Y23H5B.7a		Uncharacterized protein	unc-4GFP	N2
175525_at	Y18H1A.4		Predicted phosphoglycerate mutase	unc-4GFP	N2
175529_s_at	ZC504.5	gur-3	Unnamed protein	unc-4GFP	N2
175531_s_at	Y37E11B.1a		Zn-finger		N2
175536_s_at	F21C3.4				N2
175537_at	yk629a11.3			unc-4GFP
175539_s_at	K06A5.8a				N2
175540_at	C04A11.1			unc-4GFP
175542_at	T04D3.8			unc-4GFP	N2
175545_at	yk512h10.3			unc-4GFP
175546_at	R06C1.6			unc-4GFP	N2
175547_at	C27A12.8		Predicted E3 ubiquitin ligase		N2
175551_at	Y26E6A.1			unc-4GFP
175553_at	K02G10.3		Uncharacterized conserved protein	unc-4GFP	N2
175555_s_at	T13H5.2		Phosphatidylinositol transfer protein SEC14 and related proteins		N2
175557_at	ZK809.7	prx-2	Predicted E3 ubiquitin ligase	unc-4GFP	N2
175563_at	K11D2.5			unc-4GFP	N2
175565_s_at	C02F5.9	pbs-6	20S proteasome, regulatory subunit beta type PSMB1/PRE7	unc-4GFP	N2
175566_s_at	T07C5.1a		UDP-glucuronosyl and UDP-glucosyl transferase		N2
175569_at	Y66D12A.20	spe-6	Casein kinase (serine/threonine/tyrosine protein kinase)		N2
175572_s_at	H06O01.3		Phosphatidylinositol transfer protein SEC14 and related proteins		N2
175573_s_at	B0273.2	puf-7	Translational repressor Pumilio/PUF3 and related RNA-binding proteins (Puf superfamily)	unc-4GFP
175575_s_at	Y39G10AR.9		WD40 repeat-containing protein	unc-4GFP	N2
175577_at	D2063.3			unc-4GFP	N2
175579_at	Y73B6BL.3		Exosomal 3'-5' exoribonuclease complex, subunit Rrp4	unc-4GFP	N2
175580_s_at	F57C9.4a		Small secreted protein with conserved cysteines	unc-4GFP	N2
175582_at	F20C5.1a	pme-3			N2
175583_s_at	B0001.5		Unnamed protein		N2
175584_s_at	K05F1.5		Zn-finger protein	unc-4GFP	N2
175587_at	D1005.1		ATP-citrate lyase	unc-4GFP	N2
175589_s_at	F41H10.4			unc-4GFP	N2
175590_s_at	C27A2.6	dsh-2	Dishevelled 3 and related proteins	unc-4GFP	N2
175592_s_at	C06H2.3		Uncharacterized conserved protein, contains JmjC domain	unc-4GFP	N2
175594_at	C06C3.1a	mel-11	Myosin phosphatase, regulatory subunit	unc-4GFP	N2
175595_s_at	W03F11.6a		Actin filament-binding protein Afadin		N2
175598_at	C01G10.11a	unc-76	Kinesin-associated fasciculation and elongation protein involved in axonal transport		N2
175599_s_at	F53G12.5a	mex-3	Predicted RNA binding protein, contains KH domain		N2
175600_s_at	Y54E5B.1a	smp-1	Semaphorins		N2
175603_at	R12H7.1	unc-9	Innexin-type channels	unc-4GFP
175604_at	Y108G3AL.1	cul-3	Cullins	unc-4GFP	N2
175606_at	ZK520.4a	cul-2	E3 ubiquitin ligase, Cullin 2 component	unc-4GFP
175610_at	F45D3.5	sel-1	Extracellular protein SEL-1 and related proteins	unc-4GFP	N2
175611_at	F54C1.3	mes-3		unc-4GFP
175614_at	F14D12.4a	mec-2	Prohibitins and stomatins of the PID superfamily		N2
175615_s_at	B0336.1	wrm-1		unc-4GFP	N2
175616_at	F54E7.3	par-3	Unnamed protein	unc-4GFP
175617_at	K08B4.1a	lag-1	Recombination signal binding protein-J kappa(CBF1, Su(H), HS2NF5)		N2
175618_s_at	K02A4.1	bcat-1	Branched chain aminotransferase BCAT1, pyridoxal phosphate enzymes type IV superfamily		N2
175619_s_at	Y22D7AL.5	hsp-60	Mitochondrial chaperonin, Cpn60/Hsp60p		N2
175622_at	F09B12.6	flr-4	MEKK and related serine/threonine protein kinases		N2
175625_at	F56D1.7	daz-1	RRM domain	unc-4GFP
175627_s_at	Y39E4B.12	gly-5	Polypeptide N-acetylgalactosaminyltransferase	unc-4GFP
175630_at	T03F6.5	lis-1	WD40 repeat-containing protein	unc-4GFP	N2
175631_s_at	T07H6.2	mom-1	Predicted acyltransferase		N2
175633_at	R10E11.2	vha-2	Vacuolar H+-ATPase V0 sector, subunits c/c'		N2
175638_at	F54F7.5	mes-1	Unnamed protein	unc-4GFP	N2
175640_at	B0478.1a	jnk-1	Jun-N-terminal kinase (JNK)		N2
175643_s_at	T25F10.2	dbl-1	Transforming growth factor beta, bone morphogenetic protein and related proteins	unc-4GFP
175644_s_at	C50F4.11	mdf-1		unc-4GFP	N2
175646_at	C50F2.9	abf-1	Unnamed protein		N2
175648_at	W10D5.1	mef-2	MADS box transcription factor	unc-4GFP
175651_at	F55B12.3a	sel-10	Cdc4 and related F-box and WD-40 proteins		N2
175652_at	T26E3.3	par-6	Cell polarity protein PAR6	unc-4GFP
175653_at	F59E10.1	orc-2	Origin recognition complex, subunit 2	unc-4GFP	N2
175654_at	F22B5.7	zyg-9	Microtubule-associated protein	unc-4GFP	N2
175656_at	F57F5.5	pkc-1	Serine/threonine protein kinase	unc-4GFP	N2
175658_at	F31E8.2	snt-1	Ca2+-dependent phospholipid-binding protein Synaptotagmin, required for synaptic vesicle and secretory granule exocytosis	unc-4GFP
175659_at	F01G10.8	daf-14	TGFbeta receptor signaling protein SMAD and related proteins	unc-4GFP	N2
175660_at	F42G9.9b	ptl-1	Microtubule-associated protein TAU	unc-4GFP	N2
175662_at	M163.3	his-24	Histone H1	unc-4GFP	N2
175665_at	F11A1.3a	daf-12	Unnamed protein	unc-4GFP
175666_s_at	K04F10.4b	bli-4	Subtilisin-like proprotein convertase		N2
175667_at	C05D2.1	daf-4	Transforming growth factor beta/activin receptor subfamily of serine/threonine kinases	unc-4GFP
175670_s_at	Y38F1A.5	cyd-1	G1/S-specific cyclin D		N2
175673_s_at	C02C6.1	dyn-1	Vacuolar sorting protein VPS1, dynamin, and related proteins	unc-4GFP
175674_s_at	H30A04.1a	eat-20	Fibrillins and related proteins containing Ca2+-binding EGF-like domains	unc-4GFP
175675_s_at	F54B11.3a	unc-84	Spindle pole body protein, contains UNC-84 domain		N2
175678_at	R13H8.1a	daf-16	Transcription factor of the Forkhead/HNF3 family	unc-4GFP
175679_at	C04A2.3a	egl-27	Transcriptional corepressor Atrophin-1/DRPLA		N2
175681_at	T06E6.2a	cyb-3	Cyclin B and related kinase-activating proteins		N2
175685_s_at	Y38F2AL.3a	vha-11	Vacuolar H+-ATPase V1 sector, subunit C	unc-4GFP	N2
175687_at	K10B3.9	mai-1	ATPase inhibitory factor	unc-4GFP	N2
175688_at	T19B10.7	ima-1	Karyopherin (importin) alpha	unc-4GFP	N2
175691_s_at	H19M22.2a	let-805	Immunoglobulin C-2 Type/fibronectin type III domains	unc-4GFP	N2
175692_s_at	F14F3.1	vab-3	Transcription factor PRD and related proteins, contain PAX and HOX domains	unc-4GFP
175694_s_at	Y47D3A.6a	tra-1	Zn-finger	unc-4GFP	N2
175697_at	ZK652.11	cuc-1	Copper chaperone	unc-4GFP	N2
175698_at	C42C1.12			unc-4GFP	N2
175701_at	F29F11.5	ceh-22	Transcription factor tinman/NKX2-3, contains HOX domain		N2
175702_s_at	C04G6.3	pld-1	Phospholipase D1	unc-4GFP	N2
175704_s_at	R151.10		Predicted haloacid-halidohydrolase and related hydrolases	unc-4GFP	N2
175705_s_at	F38A5.3a	lec-11	Galectin, galactose-binding lectin		N2
175706_s_at	K11C4.3	unc-70	Beta-spectrin	unc-4GFP
175707_s_at	F15C11.1	sem-4	Transcriptional repressor SALM		N2
175708_s_at	ZK1248.16	lec-5	Galectin, galactose-binding lectin	unc-4GFP	N2
175710_s_at	R07B1.10	lec-8	Galectin, galactose-binding lectin		N2
175711_at	E03G2.3	mec-5			N2
175713_at	F59E12.2	zyg-1	Ca2+/calmodulin-dependent protein kinase, EF-Hand protein superfamily	unc-4GFP
175715_s_at	C12D12.2a	glt-1	Glutamate/aspartate and neutral amino acid transporters	unc-4GFP	N2
175719_at	EGAP1.3	zmp-1		unc-4GFP	N2
175720_at	T03G6.2a	nhr-40			N2
175721_s_at	C09B8.7	pak-1	p21-activated serine/threonine protein kinase	unc-4GFP
175722_s_at	R11G1.4a	sax-1		unc-4GFP	N2
175725_at	K11E4.5			unc-4GFP
175729_at	T12E12.4a	drp-1	Vacuolar sorting protein VPS1, dynamin, and related proteins	unc-4GFP	N2
175731_s_at	C01C10.1	clc-2	Unnamed protein		N2
175732_at	F39C12.2a	add-1	Cytoskeletal protein Adducin		N2
175736_at	R06A10.2	gsa-1	G protein subunit Galphas, small G protein superfamily	unc-4GFP
175737_at	C26C6.2	goa-1	G-protein alpha subunit (small G protein superfamily)	unc-4GFP	N2
175738_s_at	W06F12.1a	lit-1	Nemo-like MAPK-related serine/threonine protein kinase	unc-4GFP
175741_s_at	H39E23.1	par-1	Serine/threonine protein kinase	unc-4GFP
175742_at	C52E12.2a	unc-104	Kinesin-like protein		N2
175743_at	T17E9.1b	kin-18		unc-4GFP	N2
175744_s_at	Y92C3B.2a	uaf-1	Splicing factor U2AF, large subunit (RRM superfamily)	unc-4GFP	N2
175745_at	F13B12.5	ins-1		unc-4GFP	N2
175746_at	Y44E3A.2	ace-2	Acetylcholinesterase/Butyrylcholinesterase	unc-4GFP
175751_s_at	F20G4.3	nmy-2	Myosin class II heavy chain	unc-4GFP	N2
175752_s_at	Y102E9.1a	odr-4	Uncharacterized conserved protein	unc-4GFP	N2
175754_s_at	B0564.1		Exosomal 3'-5' exoribonuclease complex, subunit Rrp41 and related exoribonucleases	unc-4GFP	N2
175757_s_at	F56E3.4	fax-1	Hormone receptors		N2
175758_at	W09H1.6	lec-1	Galectin, galactose-binding lectin	unc-4GFP
175759_at	C32D5.2	sma-6	Activin A type IB receptor, serine/threonine protein kinase	unc-4GFP	N2
175760_at	F56H11.1b	fbl-1	Fibrillins and related proteins containing Ca2+-binding EGF-like domains		N2
175762_at	ZC84.2	tax-4	Cyclic nucleotide-gated cation channel CNGA1-3 and related proteins		N2
175763_at	B0491.8	clh-2	Cl- channel CLC-2 and related proteins (CLC superfamily)	unc-4GFP
175770_s_at	K02G10.4a	flp-11	Unnamed protein		N2
175772_s_at	Y22D7AR.13	ser-4	7 transmembrane receptor	unc-4GFP	N2
175773_at	F12F6.2				N2
175774_at	F42A9.2	lin-49	PHD finger protein BR140/LIN-49	unc-4GFP	N2
175776_s_at	F58E6.1a		Protein involved in mRNA turnover and stability		N2
175777_at	W07E11.3	flp-2	Unnamed protein	unc-4GFP
175778_s_at	W07E11.3a	flp-2	Unnamed protein		N2
[truncated: 8,073 more rows]
