# Supplementary material for: A gene expression fingerprint of C. elegans embryonic motor neurons
Source: BMC Genomics. 2005 Mar 21;6:42. doi: 10.1186/1471-2164-6-42 (PMC1079822; doi:10.1186/1471-2164-6-42)
Supplement: Additional File 9 — unc-4::GFP Enriched Genes Transcripts elevated 1.7 fold above baseline at a False Discovery Rate (FDR) ≤1% were considered enriched. 1012 transcripts met these criteria and are listed according to statistical rank (Column A). Annotation includes Affy ID, Cosmid Name, Common Name and KOG description (Columns B-E); SAM score, Fold Change and q-value are listed (Columns F-H). We attribute the high ranking (2) of dpy-20 (T22B3.1) to its use as a coselectable marker in the generation of the unc-4::GFP transgenic line [104]. [file 1471-2164-6-42-S9.xls]

## Sheet: unc4GFP Enriched Genes
Additional File 9 - unc-4::GFP Enriched Genes
Rank	Affy ID	Cosmid Name	Common Name	KOG	SAM score	Fold Change	q-value
1	185763_at	Y102A5C.2			57.9346	3.30987	0.0405362
2	191799_at	T22B3.1	dpy-20	Unnamed protein	30.929	10.2232	0.0405362
3	191339_at	T08A9.3	sng-1	Synaptic vesicle protein Synaptogyrin involved in regulation of Ca2+-dependent exocytosis	29.8918	3.94755	0.0405362
4	188169_at	Y17G7A.1	hmg-12		23.0498	3.58879	0.0405362
5	193581_at	F26C11.2	unc-4	Transcription factor, contains HOX domain	20.9024	13.1511	0.0405362
6	183460_s_at	Y39B6A.19	twk-46	Tandem pore domain K+ channel	20.4491	5.61753	0.0405362
7	187666_at	F47D12.3		Uncharacterized conserved protein, contains BTB/POZ domain	20.4109	16.6981	0.0405362
8	188364_s_at	F08G5.4	col-130	Collagens (type IV and type XIII), and related proteins	19.8091	3.38866	0.0405362
9	172856_x_at	R12E2.10		Protein tyrosine phosphatase	19.6644	2.46001	0.0405362
10	180303_at	C49C8.2			19.3205	3.05637	0.0405362
11	182533_at	T06C12.4		Uncharacterized protein	19.0133	4.20367	0.0405362
12	176372_at	Y72A10A.1			18.6665	4.58421	0.0405362
13	190040_at	F54E4.4		Predicted tyrosinase	17.4152	3.10213	0.0405362
14	192294_s_at	C25D7.3	sdc-3		17.3192	2.43012	0.0405362
15	188219_at	F33D4.3	flp-13	Unnamed protein	17.2015	8.73079	0.0405362
16	188710_s_at	T21H3.3	cmd-1	Calmodulin and related proteins (EF-Hand superfamily)	16.9213	1.73037	0.0405362
17	183134_at	C11D2.6c	nca-1	Voltage-gated Ca2+ channels, alpha1 subunits	16.8795	3.99273	0.0405362
18	188520_at	C11D2.2		Aspartyl protease	16.2626	2.02066	0.0405362
19	177753_at	C01A2.6			15.8011	1.81775	0.0405362
20	188220_at	C32E8.7	ric-19	Secretory vesicle-associated protein ICA69, contains Arfaptin domain	15.6491	2.7312	0.0405362
21	190277_at	W01B11.2		Sulfate/bicarbonate/oxalate exchanger SAT-1 and related transporters (SLC26 family)	15.5738	2.46531	0.0405362
22	175231_s_at	C17E7.9a		Unnamed protein	15.3355	3.17996	0.0405362
23	186400_s_at	T10B11.6		Uncharacterized conserved protein	14.7936	1.70174	0.0405362
24	180106_at	F29A7.4		Uncharacterized conserved protein	14.5011	2.89533	0.0405362
25	186068_at	F49H12.2			14.4313	2.2111	0.0405362
26	178124_at	C55A6.9		Putative RNA polymerase II regulator	14.1121	2.12705	0.0405362
27	192427_s_at	C18A3.6A	rab-3	GTPase Rab3, small G protein superfamily	14.0862	2.06179	0.0405362
28	185126_at	T10B11.1		Pterin carbinolamine dehydratase PCBD/dimerization cofactor of HNF1	13.932	2.08005	0.0405362
29	193243_at	T05A1.3		Leucine rich repeat	13.9116	2.7373	0.0405362
30	173604_at	C14A11.6			13.7322	2.63194	0.0405362
31	175778_s_at	W07E11.3	flp-2	Unnamed protein	13.6396	5.02899	0.0405362
32	175928_at	Y73B3A.12		Calmodulin and related proteins (EF-Hand superfamily)	13.5296	2.07272	0.0405362
33	175640_at	B0478.1a	jnk-1	Jun-N-terminal kinase (JNK)	13.1656	6.14993	0.0405362
34	173339_at	MTCE.23		Cytochrome oxidase subunit III and related proteins	12.9898	9.4536	0.0405362
35	183884_at	F32B6.11		Unnamed protein	12.5859	1.89123	0.0405362
36	179183_at	F59A1.9		Uncharacterized protein	12.4498	1.98595	0.0405362
37	189022_at	ZK792.7		Cell division control protein/predicted DNA repair exonuclease	12.3286	5.36732	0.0405362
38	173085_at	C18C4.10a	klc-2	Kinesin light chain	12.3035	3.81617	0.0405362
39	174074_at	T14B1.1			11.9242	2.03484	0.0405362
40	177895_at	Y7A5A.3		Unnamed protein	11.8583	8.68044	0.0405362
41	190663_s_at	T27E9.9		Ligand-gated ion channel	11.5933	3.61931	0.0405362
42	184373_at	Y75B7B.1		Unnamed protein	11.3918	2.18853	0.0405362
43	181419_at	W08F4.9		Predicted transposase	11.2513	6.46402	0.0405362
44	172550_x_at	H11L12.1		Unnamed protein	11.2509	3.79483	0.0405362
45	174849_at	F58G11.2		RNA helicase	11.1883	2.69052	0.0405362
46	192846_at	F20D6.3	srp-8	Serpin	11.1487	2.36803	0.0405362
47	182920_at	Y37H2B.1		Unnamed protein	11.1291	1.8316	0.0405362
48	171746_x_at	F15G9.1a		Unnamed protein	11.0936	2.22233	0.0405362
49	174211_s_at	C11D2.6	nca-1	Voltage-gated Ca2+ channels, alpha1 subunits	11.0351	3.4398	0.0405362
50	176248_at	Y119D3B.21			10.9806	1.973	0.0405362
51	192086_s_at	Y51A2D.18		Synaptic vesicle transporter SVOP and related transporters (major facilitator superfamily)	10.9554	4.6847	0.0405362
52	185247_at	C13A10.2			10.8564	5.59928	0.0405362
53	173800_at	T10A3.1a	unc-10	Rab3 effector RIM1 and related proteins, contain PDZ and C2 domains	10.5684	5.115	0.0405362
54	183178_at	T22E5.1			10.4619	13.8734	0.0405362
55	173864_at	F08B4.6	hst-1	Heparan sulfate N-deacetylase/N-sulfotransferase	10.3149	2.19628	0.0405362
56	192709_at	F09C3.2		Predicted hydrolase (HAD superfamily)	10.3073	5.06987	0.0405362
57	177399_at	C11H1.7		Uncharacterized conserved protein	10.2962	2.14716	0.0405362
58	194021_s_at	C55B7.2	gly-2	N-Acetylglucosaminyltransferase	10.0928	1.96834	0.0405362
59	186592_at	F08D12.12			10.0354	6.25127	0.0405362
60	192051_at	Y71F9AL.4		Protein tyrosine phosphatase	9.91658	2.54236	0.0405362
61	174516_at	F27D9.1a	unc-18	Vesicle trafficking protein Sec1	9.91504	3.16936	0.0405362
62	174576_at	C39E6.1	lon-2		9.88479	2.77447	0.0405362
63	183502_at	Y39B6A.17	nhr-95	Hormone receptors	9.85097	1.83681	0.0405362
64	181317_at	C17F4.2		Unnamed protein	9.73529	5.04631	0.0405362
65	176826_at	Y40B10A.2		O-methyltransferase	9.68947	2.56634	0.0405362
66	193868_at	K11G12.2	acr-2	Acetylcholine receptor	9.66934	1.81662	0.0405362
67	186146_s_at	Y37D8A.11			9.5841	2.3589	0.0405362
68	181013_at	M02B7.4		Predicted glycosyltransferase	9.58229	1.77385	0.0405362
69	175376_at	T19A6.3		Uncharacterized conserved protein	9.57036	2.43205	0.0405362
70	187114_at	Y110A7A.7		Predicted lipase	9.45266	1.73057	0.0405362
71	177456_at	K08F9.4			9.38985	1.80262	0.0405362
72	174829_at	ZK1067.2		Helicases	9.35398	2.00719	0.0405362
73	175256_at	C05E11.3			9.29225	3.83334	0.0405362
74	187446_s_at	F15G9.1A		Unnamed protein	9.28982	2.89145	0.0405362
75	172750_x_at	M03A1.4_rc			9.27513	4.18521	0.0405362
76	171919_x_at	F37C4.5a		Unnamed protein	9.25649	2.52923	0.0405362
77	191106_at	T07D4.1		7 transmembrane receptor	9.2327	1.73352	0.0405362
78	185287_at	Y53F4B.25		Fibronectin	9.1815	2.39447	0.0405362
79	175872_at	R06B10.3		C-type lectin	9.11147	5.27185	0.0405362
80	182787_s_at	Y69H2.3A		Fibrillins and related proteins containing Ca2+-binding EGF-like domains	9.05331	3.05998	0.0405362
81	182899_at	ZC155.2			8.995	2.89147	0.0405362
82	184467_at	Y37H2A.10		Unnamed protein	8.98483	1.72095	0.0405362
83	188407_at	C27H5.1	pdl-1	cGMP-phosphodiesterase, delta subunit	8.98176	3.22387	0.0405362
84	173363_s_at	C07H6.1	lig-4	ATP-dependent DNA ligase IV	8.94717	2.11786	0.0405362
85	174198_at	C46A5.9	hcf-1	Host cell transcription factor HCFC1	8.93554	1.88986	0.0405362
86	189097_at	C52B9.1	cka-2	Choline kinase	8.92297	2.75401	0.0405362
87	179945_at	R09H3.3		Unnamed protein	8.88904	5.79376	0.0405362
88	174919_at	Y113G7A.6B	ttx-1	Homeobox transcription factor	8.86811	2.84817	0.0405362
89	173720_at	Y47H9C.4a	ced-1	Proteins containing Ca2+-binding EGF-like domains	8.85893	1.83265	0.0405362
90	175850_at	R05G9.2			8.78815	7.93203	0.0405362
91	190505_at	R11H6.5		Transcription factor NFAT, subunit NF45	8.77784	2.36553	0.0405362
92	172213_x_at	C27C7.1		Unnamed protein	8.75012	3.02259	0.0405362
93	189242_at	F34D6.5	sri-62	Predicted olfactory G-protein coupled receptor	8.72884	1.97044	0.0405362
94	178830_at	B0001.1		Unnamed protein	8.69037	1.95791	0.0405362
95	193014_s_at	C33F10.5A		Neural cell adhesion molecule L1	8.67187	2.06342	0.0405362
96	191307_at	Y53F4B.35	gst-31	Glutathione S-transferase	8.64756	3.40579	0.0405362
97	179260_s_at	K08E3.7	pdr-1	E3 ubiquitin-protein ligase (Parkin protein)	8.57351	1.88589	0.0405362
98	177827_at	T19C4.5			8.54123	2.23591	0.0405362
99	173748_at	M01A8.2			8.53755	2.53717	0.0405362
100	182065_s_at	T10D4.6		Unnamed protein	8.49587	2.24646	0.0405362
101	186091_s_at	T07C4.10B		Predicted coiled-coil protein	8.42258	2.26403	0.0405362
102	184267_at	Y60A3A.15			8.38441	1.71907	0.0405362
103	180307_at	F58H7.5			8.34889	4.06453	0.0405362
104	175687_at	K10B3.9	mai-1	ATPase inhibitory factor	8.32915	2.12835	0.0405362
105	179641_at	F15D4.6			8.29921	2.43839	0.0405362
106	187078_at	Y45F10D.11		Unnamed protein	8.29415	1.95218	0.0405362
107	189699_at	F49E8.4	cdd-2	Cytidine deaminase	8.27586	2.61166	0.0405362
108	183953_at	F58B6.2		Rho GTPase effector BNI1 and related formins	8.26569	2.35692	0.0405362
109	174819_at	T02C5.5	unc-2	Voltage-gated Ca2+ channels, alpha1 subunits	8.21621	3.78372	0.0405362
110	176617_s_at	K08D12.1	pbs-1	20S proteasome, regulatory subunit beta type PSMB6/PSMB9/PRE3	8.21406	1.95814	0.0405362
111	182429_s_at	T21E3.1		Protein tyrosine phosphatase	8.2047	2.34705	0.0405362
112	176937_at	Y34D9A.8			8.16741	2.31261	0.0405362
113	182062_at	W03G9.2		Unnamed protein	8.12235	2.79379	0.0405362
114	179475_s_at	F28F8.5			8.11506	2.17609	0.0405362
115	190940_at	F11F1.7		Unnamed protein	8.11408	3.30951	0.0405362
116	180098_s_at	F49E2.5F		Uncharacterized protein	8.05047	4.59867	0.0405362
117	182072_at	C41H7.4		Uncharacterized protein	8.03667	2.21267	0.0405362
118	190812_at	F09C6.9	nhr-116	Nuclear hormone receptor	8.00189	1.94934	0.0405362
119	189844_at	B0001.4			7.9915	1.89569	0.0405362
120	185212_at	F56D12.4	jip-1	Mitogen-activated protein kinase scaffold protein JIP	7.99092	2.11672	0.0405362
121	184541_s_at	Y67A10A.6	ssu-2	Predicted molecular chaperone, contains DnaJ domain	7.98093	2.25463	0.0405362
122	193138_at	F43G6.11		Histone deacetylase complex, catalytic component HDA1	7.96809	3.4709	0.0405362
123	179273_at	C04B4.2		Unnamed protein	7.92225	3.25596	0.0405362
124	175597_at	M01D7.7a	egl-30	G protein subunit Galphaq/Galphay, small G protein superfamily	7.89957	1.75357	0.0405362
125	175223_at	T20G5.4		Bestrophin (Best vitelliform macular dystrophy-associated protein)	7.86727	3.10101	0.0405362
126	173092_at	F39D8.1c	pqn-36	Unnamed protein	7.83038	2.27478	0.0405362
127	179901_at	Y51H4A.1			7.8286	2.14886	0.0405362
128	175011_at	K07C11.7a		Phosphoesterases	7.82672	4.23286	0.0405362
129	175654_at	F22B5.7	zyg-9	Microtubule-associated protein	7.76565	2.49052	0.0405362
130	177742_at	F37D6.3			7.7543	5.16572	0.0405362
131	185548_s_at	F59E12.4a		Nuclear pore complex, rNpl4 component (sc Npl4)	7.75116	1.71218	0.0405362
132	178952_at	T05A1.4		Transposon-encoded proteins with TYA, reverse transcriptase, integrase domains in various combinations	7.723	1.75038	0.0405362
133	173660_at	R90.1		Casein kinase (serine/threonine/tyrosine protein kinase)	7.67098	2.1426	0.0405362
134	175346_at	E02H4.3a		LAMMER dual specificity kinases	7.63062	2.25241	0.0405362
135	177900_s_at	Y69H2.6	ubc-19	Ubiquitin-conjugating enzyme-related protein Ft1, involved in programmed cell death	7.61279	1.92106	0.0405362
136	172046_x_at	W06D4.1	hgo-1	Homogentisate 1,2-dioxygenase	7.55744	1.70415	0.0405362
137	179425_at	C38D9.2		Unnamed protein	7.55602	9.50827	0.0405362
138	172215_x_at	Y7A5A.5			7.55039	4.26624	0.0405362
139	182567_at	T10B5.4		Uncharacterized protein	7.53296	2.35731	0.0405362
140	183214_at	C26F1.7		Protein kinase C inhibitor-like protein	7.49249	2.11943	0.0405362
141	184331_at	F54D11.2		Predicted alpha/beta hydrolase	7.45623	1.75924	0.0405362
142	179061_at	C25D7.8		Uncharacterized conserved protein	7.44399	2.90483	0.0405362
143	181564_at	ZC155.5			7.43304	3.94865	0.0405362
144	193278_at	K05C4.9		ZYG-1-like serine/threonine protein kinases	7.41821	2.68176	0.0405362
145	193776_at	Y75B12B.5	cyp-3	Cyclophilin type peptidyl-prolyl cis-trans isomerase	7.389	2.39282	0.0405362
146	171750_x_at	M01F1.7		Phosphatidylinositol transfer protein	7.38458	2.01658	0.0405362
147	188027_s_at	R07E5.8	cku-80	DNA-binding subunit of a DNA-dependent protein kinase (Ku80 autoantigen)	7.35531	2.19954	0.0405362
148	174247_at	T23G11.3	gld-1	RNA-binding protein Sam68 and related KH domain proteins	7.31702	2.91077	0.0405362
149	175318_at	F33D11.12		DHHC-type Zn-finger proteins	7.2972	2.01831	0.0405362
150	181117_at	F14B8.2			7.289	5.25324	0.0405362
151	171876_at	F58G11.1a		Ca2+-binding transmembrane protein LETM1/MRS7	7.27285	3.06942	0.0405362
152	193275_at	F20D1.7		Leucine rich repeat	7.2595	2.47428	0.0405362
153	174518_at	Y47D3A.5			7.25443	1.7298	0.0405362
154	185414_at	R09F10.5			7.24698	2.36187	0.0405362
155	171824_x_at	D1037.3	ftn-2	Ferritin	7.24644	1.83848	0.0405362
156	181509_at	C15H9.9		Unnamed protein	7.21052	2.29458	0.0405362
157	181130_s_at	Y69E1A.1		Unnamed protein	7.16462	3.38469	0.0405362
158	181955_at	K04B12.3		Uncharacterized conserved protein	7.15985	1.78338	0.0405362
159	186778_at	T10B9.9			7.14725	1.84164	0.0405362
160	187613_at	F22D6.14		Unnamed protein	7.14558	3.03811	0.0405362
161	190295_at	T23D8.2	tsp-7	Tetraspanin family integral membrane protein	7.14239	4.46764	0.0405362
162	174103_at	W05H7.4d			7.0933	1.82881	0.0405362
163	181471_at	M03E7.1		Uncharacterized protein, contains major sperm protein (MSP) domain	7.08191	2.89174	0.0405362
164	175249_s_at	T23D8.4	eif-3.C	Translation initiation factor 3, subunit c (eIF-3c)	7.07057	1.73206	0.0405362
165	177120_s_at	CC4.2	nlp-15	Unnamed protein	7.05844	2.56521	0.0405362
166	177883_at	K05C4.8		Unnamed protein	7.02389	6.41434	0.0405362
167	184953_at	Y113G7B.3		Uncharacterized protein	7.00813	2.12147	0.0405362
168	186440_at	Y46G5A.14		Unnamed protein	7.00617	2.82654	0.0405362
169	174331_at	C41G11.3		G protein signaling regulators	7.00391	4.27159	0.0405362
170	188718_at	F52A8.4		Globins and related hemoproteins	6.96836	3.23124	0.0405362
171	171758_x_at	F49E2.5a		Uncharacterized protein	6.92315	2.21096	0.0405362
172	174634_at	F48E3.3		UDP-glucose:glycoprotein glucosyltransferase	6.91832	1.93089	0.0405362
173	185736_at	R12C12.7		Unnamed protein	6.89885	1.94083	0.0405362
174	175343_at	T07A9.13			6.8981	2.15859	0.0405362
175	172280_x_at	Y19D2B.1		Alpha tubulin	6.89355	1.74918	0.0405362
176	178034_s_at	K08C9.1		Unnamed protein	6.88158	5.16147	0.0405362
177	173289_s_at	Y39H10A.3			6.87786	2.16503	0.0405362
178	177311_at	CD4.8		Uncharacterized protein	6.87337	1.91404	0.0405362
179	174090_at	F41E6.5		Protein involved in vacuolar protein sorting	6.85321	1.8594	0.0405362
180	184423_at	R05C11.1			6.85061	1.91716	0.0405362
181	177477_at	F58A3.4		Uncharacterized protein, contains major sperm protein (MSP) domain	6.83312	3.13667	0.0405362
182	175598_at	C01G10.11a	unc-76	Kinesin-associated fasciculation and elongation protein involved in axonal transport	6.83045	2.07835	0.0405362
183	177433_at	F19D8.2			6.75302	2.09814	0.0405362
184	172602_x_at	VB0393L.2		Unnamed protein	6.72076	1.72628	0.0405362
185	174782_s_at	B0261.7		Unnamed protein	6.71186	2.60483	0.0405362
186	182226_at	W05H12.2		Unnamed protein	6.70932	2.80857	0.0405362
187	182555_at	F08F3.1			6.70118	2.12971	0.0405362
188	173385_at	T19B4.7	unc049	Receptor mediating netrin-dependent axon guidance	6.69863	2.42578	0.0405362
189	175802_at	F56D2.7	ced-6	Adaptor protein CED-6, contains PTB domain	6.69504	2.51425	0.0405362
190	181044_s_at	B0524.5			6.69409	2.26921	0.0405362
191	174927_at	F19C6.2a		Predicted MADS box transcription factor	6.68923	2.54148	0.0405362
192	183343_at	C39F7.1			6.68153	2.62402	0.0405362
193	192428_s_at	ZC416.8A	unc-17	Vesicular amine transporter	6.66646	3.19864	0.0405362
194	178549_at	K07A1.3			6.65686	1.79925	0.0405362
195	190000_s_at	T12F5.3	glh-4	ATP-dependent RNA helicase	6.65665	2.91284	0.0405362
196	173603_at	T11G6.5		Unnamed protein	6.65344	2.27894	0.0405362
197	192207_at	F13H8.10	bpl-1	Biotin holocarboxylase synthetase/biotin-protein ligase	6.63236	2.54407	0.0405362
198	186505_at	F49H12.3		Uncharacterized conserved protein, contains BTB/POZ domain	6.62326	3.28425	0.0405362
199	187081_s_at	C47B2.3	tba-2	Alpha tubulin	6.59253	1.91081	0.0405362
200	175745_at	F13B12.5	ins-1		6.58486	2.45177	0.0405362
201	173029_s_at	F10G8.6		Predicted ATPase, nucleotide-binding	6.58316	2.2781	0.0405362
202	174665_at	F35D2.5a	syd-1	Predicted Rho GTPase-activating protein	6.5662	3.17513	0.0405362
203	173204_s_at	B0310.5		UDP-glucuronosyl and UDP-glucosyl transferase	6.56009	2.04153	0.0405362
204	184759_at	Y53F4B.12		Amino acid transporters	6.55178	3.29696	0.0405362
205	181151_at	C26B9.2		Unnamed protein	6.54407	1.96196	0.0405362
206	173044_at	T12D8.8		Hsp70-interacting protein Hip/Transient component of progesterone receptor complexes and an Hsp70-binding protein	6.53254	2.08293	0.0405362
207	192263_s_at	F37H8.1	lir-3	Unnamed protein	6.52694	1.94536	0.0405362
208	186793_at	F35F10.11		Thioredoxin binding protein TBP-2/VDUP1	6.51704	2.26485	0.0405362
209	172229_x_at	T16A9.5		Unnamed protein	6.50808	2.46201	0.0405362
210	178040_at	F29G6.2		Uncharacterized coiled-coil protein	6.47615	1.92155	0.0405362
211	187653_at	K07C11.7		Phosphoesterases	6.47529	4.58659	0.0405362
212	178969_at	F21A3.7		Acetylcholine receptor	6.44909	3.30894	0.0405362
213	191964_at	C17F4.6	gcy-19	Natriuretic peptide receptor, guanylate cyclase	6.44681	3.66402	0.0405362
214	173871_at	K10B3.10	spc-1	Ca2+-binding actin-bundling protein (spectrin), alpha chain (EF-Hand protein superfamily)	6.4367	2.10085	0.0405362
215	182614_at	F39G3.8	tig-2	Transforming growth factor beta, bone morphogenetic protein and related proteins	6.43653	1.75201	0.0405362
216	188486_s_at	K10B4.6	cwn-1	Wnt family of developmental regulators	6.37129	2.72131	0.0405362
217	174813_at	W06A7.3c	ret-1	Homeobox protein, contains Reticulon domain	6.33743	1.82723	0.0405362
218	172626_at	F07H5.4			6.32485	2.61304	0.0405362
219	173043_at	F45E4.2	plp-1	Transcriptional regulator of the PUR family, single-stranded-DNA-binding	6.31594	1.96607	0.0405362
220	194023_s_at	T07C5.1B		UDP-glucuronosyl and UDP-glucosyl transferase	6.27395	2.01605	0.0405362
221	182406_at	Y37H2A.8		Uncharacterized protein	6.27309	1.8436	0.0405362
222	184018_at	T14B4.8			6.27013	2.06131	0.0405362
223	187320_at	C03B1.3		Unnamed protein	6.27009	1.90922	0.0405362
224	184725_at	F28E10.1			6.2616	1.84604	0.0405362
225	193067_at	ZK849.2		PDZ domain	6.24384	2.21691	0.0405362
226	173462_s_at	C03B8.4	lin-13	Zinc finger	6.23799	2.29851	0.0405362
227	174958_at	C52A11.4	mpz-1	PDZ domain	6.1778	2.26009	0.0405362
228	192061_at	F57B7.2		Defense-related protein containing SCP domain	6.16911	3.93881	0.0405362
229	183642_s_at	B0336.7			6.16594	1.78104	0.0405362
230	181727_at	B0041.3		Predicted peptidoglycan-binding protein, contains LysM domain	6.15231	2.33623	0.0405362
231	174556_at	Y57G11C.9a		Unnamed protein	6.12389	1.76193	0.0405362
232	194216_x_at	C50E10.1			6.11448	2.22898	0.0405362
233	184311_s_at	F55C12.4			6.11256	1.85111	0.0405362
234	187782_s_at	E03D2.2	nlp-9	Unnamed protein	6.11003	6.2569	0.0405362
235	191832_at	VW06B3R.1		Ubiquinol cytochrome c reductase, subunit QCR2	6.10607	3.42043	0.0405362
236	175525_at	Y18H1A.4		Predicted phosphoglycerate mutase	6.07748	2.90906	0.0405362
237	174398_at	T14A8.1	ric-3	Unnamed protein	6.06991	2.25019	0.0405362
238	187420_at	R10E11.7		Uncharacterized protein	6.06856	2.02111	0.0405362
239	193861_at	ZC21.2	trp-1	Receptor-activated Ca2+-permeable cation channels (STRPC family)	6.06841	2.12542	0.0405362
240	174455_s_at	B0414.7	mtk-1	MEKK and related serine/threonine protein kinases	6.06539	2.07604	0.0405362
241	175437_at	B0035.14	dnj-1	Molecular chaperone (DnaJ superfamily)	6.05327	1.72215	0.0405362
242	177374_at	LLC1.2		Uncharacterized protein	6.04876	3.0562	0.0405362
243	173343_s_at	W08D2.7		Nuclear exosomal RNA helicase MTR4, DEAD-box superfamily	6.02677	2.17212	0.0405362
244	185882_s_at	Y71F9B.2		Uncharacterized conserved protein	6.01667	1.7683	0.0405362
245	176812_at	F47D12.1	gar-2	7 transmembrane receptor	6.0077	2.52781	0.0405362
246	180516_at	F53B1.3			6.00054	2.39183	0.0405362
247	173222_s_at	ZC155.1	nex-1	Annexin	5.9853	2.06957	0.0405362
248	174920_at	Y57G11C.37			5.96094	2.11245	0.0405362
249	187206_at	T20G5.10		General control of amino-acid synthesis 5-like 1	5.95352	2.59784	0.0405362
250	186715_at	F46C5.2			5.92396	4.24425	0.0405362
251	173888_at	F39B1.1		Phosphoinositide 3-kinase	5.91482	1.96592	0.0405362
252	192033_s_at	T24F1.6		L-type voltage-dependent Ca2+ channel, alpha2/delta subunit	5.9139	5.34181	0.0405362
253	174769_at	F18C5.10		Unnamed protein	5.90453	1.95604	0.0405362
254	185393_s_at	Y47D3B.2A	nlp-21	Unnamed protein	5.904	5.33772	0.0405362
255	181302_s_at	F14D2.4		Uncharacterized protein, contains BTB/POZ domain	5.89537	2.28161	0.0405362
256	175531_s_at	Y37E11B.1a		Zn-finger	5.89406	3.42893	0.0405362
257	174621_at	Y34B4A.4a		Ras1 guanine nucleotide exchange factor	5.89229	1.72631	0.0405362
258	173344_at	Y54F10BM.3		Protein tyrosine phosphatase	5.88342	8.85257	0.0405362
259	180363_at	W04C9.5		Ras-related GTPase	5.88052	1.7901	0.0405362
260	183510_at	R03A10.2			5.87689	7.9054	0.0405362
261	192888_s_at	T05D4.1		Fructose-biphosphate aldolase	5.86611	2.15823	0.0405362
262	173456_at	C02H7.3	aex-3	MAPK-activating protein DENN	5.82729	3.86311	0.0405362
263	174230_at	C32E8.10a	unc-11	Clathrin assembly protein AP180 and related proteins, contain ENTH domain	5.81813	2.56605	0.0405362
264	190594_at	ZC581.1		Serine/threonine protein kinase	5.81696	2.6972	0.0405362
265	178527_at	E01G6.2			5.80487	1.79154	0.0405362
266	185407_at	Y39B6A.48	hot-2	Unnamed protein	5.80116	1.90557	0.0405362
267	194175_x_at	R153.1a		Cyclic nucleotide phosphodiesterase	5.79247	1.93411	0.0405362
268	180700_at	F45F2.9		Predicted hydrolases of HD superfamily	5.7827	1.73246	0.0405362
269	183427_s_at	Y56A3A.2		Intramembrane metalloprotease (sterol-regulatory element-binding protein (SREBP) protease)	5.77527	2.25789	0.0405362
270	172298_x_at	F49E2.5E		Uncharacterized protein	5.77109	2.43405	0.0405362
271	171854_x_at	F48F7.4	pqn-39		5.76676	1.77237	0.0405362
272	173421_at	Y38F2AL.4	vha-3	Vacuolar H+-ATPase V0 sector, subunits c/c'	5.7593	1.70649	0.0405362
273	174928_at	C10G11.7			5.75491	1.86806	0.0405362
274	178329_at	F14H3.7		Uncharacterized protein	5.73614	1.81639	0.0405362
275	186069_at	Y62E10A.4		7-transmembrane receptor	5.73224	3.04342	0.0405362
276	173893_at	C52E4.4	rpt-1	26S proteasome regulatory complex, ATPase RPT1	5.72229	1.89318	0.0405362
277	174272_at	K08A8.3	coh-1	Sister chromatid cohesion complex Cohesin, subunit RAD21/SCC1	5.71644	2.00067	0.0405362
278	178222_at	B0464.8			5.70142	1.85787	0.0405362
279	182180_at	C50D2.6		Unnamed protein	5.6833	4.29738	0.0405362
280	184477_at	Y59A8B.11		Uncharacterized protein	5.67145	1.96461	0.0405362
281	176288_at	Y22D7AR.4		Globins and related hemoproteins	5.66921	3.582	0.0405362
282	175310_s_at	ZK1073.1		Differentiation-related gene 1 protein (NDR1 protein), related proteins	5.6636	2.58294	0.0405362
283	171784_x_at	Y75B12B.2	cyp-7	Cyclophilin type peptidyl-prolyl cis-trans isomerase	5.65431	2.71771	0.0405362
284	173799_at	ZK54.2	tps-1	Trehalose-6-phosphate synthase component TPS1 and related subunits	5.6498	3.43549	0.0405362
285	186566_s_at	F58A4.2			5.61327	1.8428	0.0405362
286	173663_at	T28F3.1a		Copine	5.5975	2.24778	0.0405362
287	174207_s_at	C25D7.10			5.5882	2.68788	0.0405362
288	174268_s_at	F56A3.2		GIY-YIG type nuclease	5.58117	2.04813	0.0405362
289	182168_at	F21E9.6			5.56782	1.80324	0.0405362
290	175918_at	F41B4.3			5.54928	1.73409	0.0405362
291	174709_at	F44E2.2a		Unnamed protein	5.54798	1.83427	0.0405362
292	193235_at	R01E6.4	acr-12	Acetylcholine receptor	5.54499	2.81306	0.0405362
293	180105_at	F32D1.6			5.53483	3.5989	0.0405362
294	187104_s_at	Y111B2A.17		RNA polymerase II elongator complex, subunit ELP2, WD repeat superfamily	5.5337	1.87578	0.0405362
295	184780_s_at	Y102A5C.1		Uncharacterized protein	5.52527	3.86912	0.0405362
296	175101_s_at	K04G2.11		Lysophospholipase	5.5193	1.70468	0.0405362
297	180678_at	F08G12.8			5.51783	2.60031	0.0405362
298	176124_at	ZK652.3		Uncharacterized conserved protein	5.5161	1.94122	0.0405362
299	171762_x_at	Y39B6A.16		Uncharacterized protein involved in synaptonemal complex formation	5.48717	2.2863	0.0405362
300	175161_at	F21D5.5		Polynucleotide kinase 3' phosphatase	5.47536	1.92188	0.0405362
301	189169_s_at	H24K24.5	fmo-15	Flavin-containing monooxygenase	5.46644	1.75617	0.0405362
302	172015_x_at	Y82E9BR.17		Unnamed protein	5.44804	2.85042	0.0405362
303	174154_at	C24B5.2a		AAA+-type ATPase	5.44775	1.73022	0.0405362
304	179792_at	F53A3.7		Uncharacterized conserved protein	5.44457	2.46001	0.0405362
305	183860_at	C53A5.13		Immunoglobulin C-2 Type/fibronectin type III domains	5.44082	5.18026	0.0405362
306	178163_at	B0250.2			5.43729	1.77593	0.0405362
307	184840_at	Y46G5A.20			5.43124	2.43562	0.0405362
308	174591_at	ZK593.5	dnc-1	Microtubule-associated protein dynactin DCTN1/Glued	5.43107	1.8908	0.0405362
309	179266_at	F15D4.5		Unnamed protein	5.42943	3.27323	0.0405362
310	176733_at	B0336.13		Transcription initiation factor IIA, gamma subunit	5.41796	2.01344	0.0405362
311	171855_x_at	Y59A8A.3			5.41784	2.40518	0.0405362
312	183757_at	ZK402.5		Uncharacterized protein	5.39191	1.72213	0.0405362
313	184738_at	Y57A10A.3		Uncharacterized protein	5.39152	1.99248	0.0405362
314	174641_at	F08B12.1		Polytopic membrane protein Prominin	5.39141	2.30499	0.0405362
315	175361_at	F39H2.2a	cyp-14	Predicted peptidyl prolyl cis-trans isomerase	5.39069	2.05539	0.0405362
316	173520_at	T20B5.3			5.39036	1.95489	0.0405362
317	180617_s_at	Y44A6D.2			5.37942	4.10366	0.0405362
318	171814_x_at	C47B2.3a	tba-2	Alpha tubulin	5.37365	2.77005	0.0405362
319	182015_at	C26D10.6			5.37019	3.00626	0.0405362
320	173629_at	F36A2.13		Predicted ubiquitin-protein ligase/hyperplastic discs protein, HECT superfamily	5.36617	2.98057	0.0405362
321	186083_at	K08F11.1			5.34128	1.89726	0.0405362
322	183709_at	T23G11.7		UV radiation resistance associated protein	5.33071	1.93074	0.0405362
323	174766_at	yk28g8.3	lev-10	Cubilin, multiligand receptor mediating cobalamin absorption	5.32469	1.9215	0.0405362
324	186037_s_at	F23H11.7			5.32344	3.34503	0.0405362
325	192696_s_at	ZC302.1	mre-11		5.31478	1.71314	0.0405362
326	193378_at	F10E7.9		Na+/K+ symporter	5.29674	1.72416	0.0405362
327	186343_s_at	Y54E5A.8A		Unnamed protein	5.29175	1.98221	0.0405362
328	175566_s_at	T07C5.1a		UDP-glucuronosyl and UDP-glucosyl transferase	5.28939	1.88858	0.0405362
329	190880_at	F36A2.4	twk-30	Tandem pore domain K+ channel	5.28675	3.49181	0.0405362
330	186884_s_at	VW02B12L.4		Unnamed protein	5.27769	1.90564	0.0405362
331	184543_s_at	Y57G7A.5			5.27694	3.05393	0.0405362
332	190415_s_at	B0478.1	jnk-1	Jun-N-terminal kinase (JNK)	5.26965	3.35432	0.0405362
333	176087_at	C07H6.2		Uncharacterized conserved protein	5.26567	3.28723	0.0405362
334	173137_s_at	M117.2	par-5	Multifunctional chaperone (14-3-3 family)	5.26151	1.84184	0.0405362
335	184698_at	Y49E10.16		Predicted lipase	5.256	2.42291	0.0405362
336	181526_at	Y43F8A.2		Unnamed protein	5.25221	2.24546	0.0405362
337	184737_s_at	F40G9.11	mxl-2	bHLHZip transcription factor BIGMAX	5.23675	2.21241	0.0405362
338	180967_at	C55C3.3		Unnamed protein	5.23299	2.27203	0.0405362
339	175402_at	F30F8.3		PDZ domain	5.22639	1.76165	0.0405362
340	181886_at	Y37D8A.8		Unnamed protein	5.21941	1.876	0.0405362
341	192941_at	K08D10.4	rnp-2	Spliceosomal protein snRNP-U1A/U2B	5.2149	1.93541	0.0405362
342	175382_at	Y39A1A.9			5.20938	1.76091	0.0405362
343	189363_at	T28D9.2	rsp-5	Alternative splicing factor SRp55/B52/SRp75 (RRM superfamily)	5.17814	1.85591	0.0405362
344	181836_at	F59H6.8		Uncharacterized protein, contains BTB/POZ domain	5.17285	1.8712	0.0405362
345	173608_s_at	K10B3.7	gpd-3	Glyceraldehyde 3-phosphate dehydrogenase	5.17232	1.8612	0.0405362
346	190975_at	F37B1.1	gst-24	Glutathione S-transferase	5.15573	2.21807	0.0405362
347	183908_at	F09F7.5		Unnamed protein	5.15196	2.06601	0.0405362
348	173464_at	F59F5.6	syd-2	LAR-interacting protein and related proteins	5.15012	2.60933	0.0405362
349	180084_s_at	F10G7.5		Monocarboxylate transporter	5.14947	1.80118	0.0405362
350	191356_at	Y71H9A.2	sto-6	Prohibitins and stomatins of the PID superfamily	5.14634	3.10986	0.0405362
351	190918_at	Y37H9A.6	ndx-4	Diadenosine and diphosphoinositol polyphosphate phosphohydrolase	5.14058	2.13461	0.0405362
352	173937_at	F30F8.1			5.10244	3.31468	0.0405362
353	174076_at	C17H12.2		Uncharacterized conserved protein	5.07381	2.1159	0.0405362
354	186150_s_at	R12C12.5		Protein involved in glucose derepression and pre-vacuolar endosome protein sorting	5.06535	1.85496	0.0405362
355	177731_at	F54F7.6		Unnamed protein	5.06474	5.21404	0.0405362
356	174946_at	yk103g7.3	rho-1	Ras-related small GTPase, Rho type	5.05601	1.71068	0.0405362
357	174912_at	T04F8.6			5.05555	2.16638	0.0405362
358	187029_at	C17H12.10			5.05474	4.58555	0.0405362
359	185132_at	H06H21.6		Predicted ubiquitin regulatory protein	5.04263	2.04565	0.0405362
360	192669_at	F22D6.9		Serine/threonine specific protein phosphatase PP1, catalytic subunit	5.02887	2.12572	0.0405362
361	189958_at	F21A9.2			5.01314	1.82441	0.0405362
362	191225_at	T05A1.1	npr-2	7 transmembrane receptor	5.01021	1.90989	0.0405362
363	175224_at	Y67D8B.4			5.00702	2.39621	0.0405362
364	184767_s_at	C27A12.9		Glycosylphosphatidylinositol anchor synthesis protein	5.00668	2.92562	0.0405362
365	179515_at	T27F6.7			5.00646	1.99104	0.0405362
366	176979_at	Y48G1C.4		Phosphatidylglycerolphosphate synthase	5.00358	1.74811	0.0405362
367	171960_x_at	Y49E10.6	his-72	Histones H3 and H4	4.9742	2.05279	0.0405362
368	173848_s_at	C56C10.10		Aryl-hydrocarbon receptor-interacting protein	4.97023	2.25733	0.0405362
369	179230_at	C47E8.3		7-transmembrane receptor	4.96387	4.73224	0.0405362
370	176804_at	F45E4.11		Permease of the major facilitator superfamily	4.94871	2.37004	0.0405362
371	177771_at	R08H2.8		Uncharacterized protein	4.94601	1.8025	0.0405362
372	173358_s_at	R08D7.3	eif-3.D	Translation initiation factor 3, subunit d (eIF-3d)	4.94452	1.77463	0.0405362
373	177868_s_at	T28F3.8		Unnamed protein	4.9414	1.78895	0.0405362
374	175602_at	D2045.6	cul-1	Cullins	4.93797	1.9261	0.0405362
375	185606_at	F56A4.11			4.93068	2.12752	0.0405362
376	177623_at	T01B7.2	srg-18		4.92835	1.70092	0.0405362
377	190256_s_at	C18H9.7	rpy-1	Acetylcholine receptor-associated protein of the synapse (rapsyn)	4.92585	1.71846	0.0405362
378	185483_at	C16A11.4		PHD Zn-finger proteins	4.91455	2.03696	0.0405362
379	184128_s_at	Y45F3A.1			4.91415	2.05011	0.0405362
380	188983_at	K02E2.3	srh-177	Predicted olfactory G-protein coupled receptor	4.90994	3.66134	0.0405362
381	174589_at	C18F3.2	sax-7		4.90602	2.1814	0.0405362
382	175276_at	ZK688.9		Uncharacterized conserved protein	4.88005	3.24128	0.0405362
383	176019_at	Y41D4A.6		Amidases	4.87382	2.01095	0.0405362
384	190915_at	C29H12.1	rrt-2	Arginyl-tRNA synthetase	4.86922	1.77154	0.0405362
385	173950_at	Y106G6H.5		Dimethylglycine dehydrogenase precursor	4.8554	1.85981	0.0405362
386	185789_at	Y47H10A.4		Unnamed protein	4.8521	1.71477	0.0405362
387	192674_s_at	B0491.2	sqt-1	Collagens (type IV and type XIII), and related proteins	4.85145	11.0759	0.0405362
388	187955_at	C13G3.2	hot-6		4.85128	1.91133	0.0405362
389	185481_at	Y57A10A.7		Uncharacterized protein	4.84415	2.07012	0.0405362
390	174192_at	F55A3.5		Glutathione peroxidase	4.83068	1.9693	0.0405362
391	175222_at	K09F5.3	spp-14	Unnamed protein	4.81149	1.85133	0.0405362
392	184776_at	Y113G7B.5	fog-2	Uncharacterized protein	4.80572	2.04868	0.0405362
393	192508_s_at	C01C4.3		Serine/threonine kinase	4.80225	1.88066	0.0405362
394	175436_at	R09F10.3			4.79643	1.78688	0.0405362
395	179123_at	B0391.5		Uncharacterized protein	4.79116	1.87672	0.0405362
396	173185_s_at	D1043.1		Uncharacterized conserved protein	4.77145	2.2321	0.0405362
397	174368_at	C15H9.5		G protein-coupled seven transmembrane receptor	4.77126	1.91486	0.0405362
398	176265_at	F42H10.2		Uncharacterized conserved protein	4.76075	2.15565	0.0405362
399	193262_at	F21F3.5	unc-38	Acetylcholine receptor	4.75823	2.04826	0.0405362
400	180334_at	F23C8.4		Predicted ubiquitin regulatory protein	4.75413	1.86614	0.0405362
401	173747_at	C17G10.4a	cdc-14	Protein tyrosine phosphatase CDC14	4.75122	3.10711	0.0405362
402	191238_at	F41B5.8	str-253	7-transmembrane olfactory receptor	4.73305	3.01081	0.0405362
403	190658_at	F54C8.2		Histones H3 and H4	4.71654	3.98776	0.0405362
404	183473_at	D2096.9		Unnamed protein	4.71568	2.76763	0.0405362
405	176466_at	Y53G8AL.1			4.71389	3.42205	0.0405362
406	190875_at	R11E3.5	nhr-104	Hormone receptors	4.71361	1.7967	0.0405362
407	178859_at	R09A8.5			4.70296	2.03158	0.0405362
408	172014_x_at	C41C4.8		AAA+-type ATPase	4.69343	2.06424	0.0405362
409	184623_at	K01A2.10			4.69269	2.08002	0.0405362
410	179255_at	F28F8.8		Uncharacterized protein	4.68628	3.51446	0.0405362
411	186325_at	H23L24.1			4.68314	2.71985	0.0405362
412	185083_at	C25A11.1			4.67334	1.73121	0.0405362
413	185298_s_at	ZK1193.2		Unnamed protein	4.66895	2.18193	0.0405362
414	183749_at	C41H7.3		Uncharacterized protein	4.66836	2.15492	0.0405362
415	186982_at	Y57A10A.29		Uncharacterized conserved protein	4.66627	1.96415	0.0405362
416	191203_at	F43D2.1		CDK9 kinase-activating protein cyclin T	4.6553	1.73221	0.0405362
417	183843_at	R03A10.1			4.65172	1.8645	0.0405362
418	175587_at	D1005.1		ATP-citrate lyase	4.65165	2.02454	0.0405362
419	176962_s_at	Y105E8B.9		Beta-Glucuronidase GUSB (glycosylhydrolase superfamily 2)	4.63731	1.77879	0.0405362
420	189544_at	F57F5.1		Cysteine proteinase Cathepsin L	4.63654	1.78211	0.0405362
421	175791_at	Y40H4A.1	gar-3	Muscarinic acetylcholine receptor	4.6263	2.45908	0.0405362
422	173908_at	R07E4.4	mig-23	Nucleoside phosphatase	4.62406	2.30568	0.0405362
423	175875_s_at	F07B7.C		Inhibitor of type V adenylyl cyclases/Neuronal presynaptic protein Highwire/PAM/RPM-1	4.61972	2.03765	0.0405362
424	177176_s_at	Y61A9LA.9			4.61189	1.78486	0.0405362
425	189053_s_at	C01G10.12	dnj-3	Molecular chaperone (DnaJ superfamily)	4.61108	1.75083	0.0405362
426	183620_at	W06B4.1		N-Acetylglucosamine kinase	4.60635	2.00883	0.0405362
427	173167_s_at	C28D4.3	gln-6	Glutamine synthetase	4.60215	3.45909	0.0405362
428	188032_at	R07A4.2			4.60197	2.83771	0.0405362
429	181172_s_at	C31H2.1			4.5963	2.09365	0.0405362
430	183844_s_at	F28B3.10		Unnamed protein	4.59549	2.23812	0.0405362
431	183937_s_at	T21C12.3			4.58808	1.9476	0.0405362
432	187927_at	C50H2.2	egl-47		4.57597	1.74649	0.0405362
433	188767_at	C45H4.5	sru-46		4.5746	1.90813	0.0405362
434	174741_at	H05G16.1	frm-3	Rho guanine nucleotide exchange factor CDEP	4.57203	3.25591	0.0405362
435	186739_at	Y105C5B.20		Unnamed protein	4.55369	3.06922	0.0405362
436	185049_at	Y9C12A.1		Uncharacterized conserved protein	4.54651	2.56083	0.0405362
437	192915_at	R04F11.4	twk-13	Tandem pore domain K+ channel	4.54471	2.80926	0.0405362
438	186861_s_at	Y38C1BA.2	snn-1	Synaptic vesicle protein Synapsin	4.54132	2.34965	0.0405362
439	174879_at	T20B5.1	apt-4	Vesicle coat complex AP-2, alpha subunit	4.53032	2.65311	0.0405362
440	180142_at	C49G7.6			4.52222	2.11249	0.0405362
441	173779_at	C25A1.4		RNA-binding protein hnRNP-M	4.51418	1.79409	0.0405362
442	192787_at	F46B3.3		Uncharacterized protein with conserved cysteine	4.51248	1.91905	0.0405362
443	175697_at	ZK652.11	cuc-1	Copper chaperone	4.50587	2.10802	0.0405362
444	175486_at	F25B3.3		Ras1 guanine nucleotide exchange factor	4.46296	2.01325	0.0405362
445	174859_at	F37E3.1		Nuclear cap-binding complex, subunit NCBP1/CBP80	4.46236	1.98261	0.0405362
446	188020_s_at	F35C8.3	jkk-1	Mitogen-activated protein kinase (MAPK) kinase MKK7/JNKK2	4.46181	2.61335	0.0405362
447	188248_at	B0495.2		Protein kinase PITSLRE and related kinases	4.45734	1.7282	0.0405362
448	183730_at	F53E2.1		LisH motif-containing protein	4.45578	1.80475	0.0405362
449	173125_s_at	B0350.2	unc-44	Ankyrin	4.44622	3.22704	0.0405362
450	173966_at	Y74C10AL.2		Predicted membrane protein	4.43171	1.70221	0.0405362
451	190771_s_at	R13A1.4	unc-8	Non voltage-gated ion channels (DEG/ENaC family)	4.41931	2.2191	0.0405362
452	179836_at	K07E8.5		Unnamed protein	4.4189	1.96062	0.0405362
453	171984_at	Y49A3A.2	vha-13	Vacuolar H+-ATPase V1 sector, subunit A	4.41326	1.73262	0.0405362
454	188889_at	R08D7.5		Ca2+-binding protein (centrin/caltractin), EF-Hand superfamily protein	4.37688	1.82081	0.0405362
455	192351_s_at	W05B10.1		Histones H3 and H4	4.36555	2.00345	0.0405362
456	174930_at	K05B2.5	pes-22	Monocarboxylate transporter	4.35523	2.59896	0.0758891
457	175841_at	T13H5.7	rnh-2	Ribonuclease HI	4.34735	1.71838	0.0758891
458	175588_s_at	F38E9.5		Protein tyrosine kinase 9/actin monomer-binding protein	4.33794	2.21444	0.0758891
459	190502_s_at	F55C5.7		Ribosomal protein S6 kinase	4.3304	2.39823	0.0758891
460	174493_at	W01H2.3	rab-37	GTPase Rab26/Rab37, small G protein superfamily	4.31329	2.40367	0.0758891
461	191999_s_at	K03E6.5	unc-1	Prohibitins and stomatins of the PID superfamily	4.30523	2.20491	0.0758891
462	190612_at	F32H2.2	mdt-31	Transcriptional regulator SOH1	4.30291	2.39297	0.0758891
463	175719_at	EGAP1.3	zmp-1		4.29988	2.27839	0.0758891
464	187451_at	K10B2.4		Predicted membrane protein	4.28144	1.75485	0.0758891
465	173904_s_at	C27C12.6		Transcription factor Doublesex	4.28121	2.46012	0.0758891
466	179375_at	B0250.9		Sterol reductase/lamin B receptor	4.27105	1.95491	0.0758891
467	172012_x_at	R07E4.6	kin-2	cAMP-dependent protein kinase types I and II, regulatory subunit	4.26217	1.97549	0.0758891
468	193028_s_at	C17D12.6	spe-9	Fibrillins and related proteins containing Ca2+-binding EGF-like domains	4.25563	1.7893	0.0758891
469	188091_at	F08B6.2	gpc-2	G protein gamma subunit	4.24308	2.95392	0.0758891
470	174180_at	T02E9.5			4.23226	1.81884	0.096711
471	184120_at	K01A11.1			4.22464	1.9455	0.096711
472	174444_at	F55C10.1	cnb-1	cAMP-dependent protein kinase types I and II, regulatory subunit	4.22378	1.85498	0.096711
473	173294_at	K05G3.3	cah-3	Carbonic anhydrase	4.2089	1.83474	0.096711
474	188911_at	T06C12.2	str-57	7-transmembrane olfactory receptor	4.20868	2.80119	0.096711
475	187217_at	Y62E10A.11A			4.20582	1.72216	0.096711
476	190246_at	K08F4.9	dhs-12	Predicted short chain-type dehydrogenase	4.20418	1.7589	0.096711
477	175484_s_at	C28G1.3		Exocyst complex, subunit SEC15	4.18714	2.61265	0.096711
478	182670_at	F13A2.2			4.18401	3.40887	0.096711
479	174717_at	M04C9.6a			4.18186	1.74737	0.096711
480	175215_at	K09A9.4		Ubiquitin C-terminal hydrolase	4.17596	2.9374	0.096711
481	181761_at	C47D12.3		Sideroflexin	4.17438	1.83145	0.096711
482	192726_at	R11H6.2		Tumor differentially expressed (TDE) protein	4.17426	2.06093	0.096711
483	182653_at	R07E4.3		Ubiquinol cytochrome c reductase, subunit QCR8	4.17333	2.35639	0.096711
484	174032_s_at	F17E5.1a	lin-2	Calcium/calmodulin-dependent serine protein kinase/membrane-associated guanylate kinase	4.16853	2.24018	0.096711
485	174996_at	H20J04.2		Chromatin remodeling complex WSTF-ISWI, large subunit (contains heterochromatin localization, PHD and BROMO domains)	4.1663	1.73715	0.096711
486	175626_at	C05B5.7	rgs-1	G protein signaling regulators	4.15705	1.82544	0.096711
487	187541_at	Y110A2AR.1		Protein involved in membrane traffic (YOP1/TB2/DP1/HVA22 family)	4.15457	2.02068	0.096711
488	186465_at	Y71A12C.2		Predicted membrane protein	4.15319	2.41765	0.096711
489	177628_s_at	ZK858.5			4.14713	1.71601	0.096711
490	184860_at	C40A11.8		Predicted membrane protein	4.13928	2.08367	0.096711
491	192028_at	F29G9.3	apt-2	Clathrin adaptor complex, small subunit	4.13847	2.08604	0.096711
492	181951_at	K12H6.5		Unnamed protein	4.12449	2.0206	0.096711
493	194172_s_at	Y65B4A.1		Transcription elongation factor TAT-SF1	4.11244	2.01407	0.096711
494	175644_s_at	C50F4.11	mdf-1		4.10803	2.1647	0.096711
495	174003_at	F08G12.1		GTPase Rab1/YPT1, small G protein superfamily, and related GTP-binding proteins	4.10767	1.99878	0.096711
496	187271_at	Y57E12AL.6			4.10222	3.36288	0.096711
497	181220_at	C53B7.2		Proteins containing Ca2+-binding EGF-like domains	4.09621	2.00709	0.096711
498	174970_s_at	F35H12.2a		Rab6 GTPase activator GAPCenA and related TBC domain proteins	4.09408	2.16798	0.096711
499	185158_s_at	C33C12.4		Unnamed protein	4.08164	3.01323	0.096711
500	193880_at	T27E9.2		Ubiquinol-cytochrome c reductase hinge protein	4.08098	2.07301	0.096711
501	188903_s_at	ZK973.11		Uncharacterized conserved protein, contains thioredoxin domain	4.07705	2.00973	0.096711
502	186341_at	Y71D11A.5		Ligand-gated ion channel	4.07448	2.5246	0.096711
503	172111_x_at	Y39G10AR.Z			4.06404	1.70725	0.096711
504	174757_at	K02C4.3		Ubiquitin carboxyl-terminal hydrolase	4.05526	1.8369	0.096711
505	192778_at	D1054.2	pas-2	20S proteasome, regulatory subunit alpha type PSMA2/PRE8	4.055	1.93958	0.096711
506	191754_at	ZK863.6	dpy-30	Histone H3 (Lys4) methyltransferase complex, subunit CPS25/DPY-30	4.05404	1.9215	0.096711
507	177797_at	K01A6.3			4.03997	1.72863	0.096711
508	191144_s_at	K07A12.3	asg-1	Mitochondrial F1F0-ATP synthase, subunit g/ATP20	4.03652	2.45283	0.096711
509	181341_at	F14D2.5			4.03347	1.99081	0.096711
510	176806_at	F45E4.3A		Rab3 effector RIM1 and related proteins, contain PDZ and C2 domains	4.02798	2.64607	0.096711
511	178198_at	R11H6.3		Globins and related hemoproteins	4.01898	19.426	0.096711
512	178331_at	K09E4.4		Alpha-N-acetylglucosaminidase	4.00334	3.16527	0.096711
513	179598_s_at	C04H5.2		C-type lectin	4.00296	1.83131	0.096711
514	182503_s_at	C06A5.6		Unnamed protein	4.00254	2.23377	0.096711
515	193538_s_at	Y16B4A.1	unc-3	HLH transcription factor EBF/Olf-1 and related DNA binding proteins	3.98851	2.98726	0.096711
516	183208_at	F34D10.3			3.98533	2.13196	0.096711
517	173780_at	K04C1.3		Unnamed protein	3.98481	1.70614	0.096711
518	185504_at	F23H11.6			3.98238	5.06715	0.096711
519	175732_at	F39C12.2	add-1	Cytoskeletal protein Adducin	3.97854	2.01265	0.096711
520	177823_at	F18H3.1		Uncharacterized conserved protein, contains SPRY domain	3.97775	1.74086	0.096711
521	187673_at	F09E8.3	msh-5	Mismatch repair ATPase MSH5 (MutS family)	3.9694	1.80599	0.096711
522	188999_s_at	F45E1.6	his-71	Histones H3 and H4	3.96172	2.10178	0.096711
523	186667_s_at	Y37E11B.3		Uncharacterized conserved protein	3.96136	1.84789	0.096711
524	189890_at	F33E2.3		C-type lectin	3.9588	2.84758	0.096711
525	187296_at	ZK632.13	lin-52	Uncharacterized conserved protein	3.958	2.6077	0.096711
526	187378_at	C09F5.3		Zn-finger	3.94689	1.75114	0.096711
527	178968_at	R01E6.7			3.9401	1.88409	0.096711
528	181511_at	Y38H6C.7			3.93663	3.60238	0.096711
529	178318_at	F57G4.9		Predicted transposase	3.93262	2.23651	0.096711
530	176142_at	Y58A7A.6		Globins and related hemoproteins	3.93015	3.0816	0.096711
531	172250_x_at	R09H3.2			3.92836	3.48469	0.096711
532	178334_at	F08G5.3			3.92721	2.07785	0.096711
533	190801_at	F41B5.9		Hormone receptors	3.92454	1.72047	0.096711
534	173176_at	F55A11.3		E3 ubiquitin ligase	3.91721	2.02941	0.096711
535	191433_s_at	F01G4.3		Cytoplasmic exosomal RNA helicase SKI2, DEAD-box superfamily	3.91042	1.78762	0.096711
536	182926_at	C06E7.2			3.91034	2.59899	0.096711
537	187931_s_at	F17C8.5	twk-6	Tandem pore domain K+ channel	3.89639	2.01648	0.096711
538	174854_at	Y32F6A.4		Amino acid transporters	3.89059	1.9457	0.096711
539	175539_s_at	K06A5.8a		WD40 repeat protein	3.88923	2.2083	0.096711
540	175649_s_at	F26A3.8	rrf-1	RNA-directed RNA polymerase QDE-1 required for posttranscriptional gene silencing and RNA interference	3.8848	3.03634	0.096711
541	176225_at	Y71H2AM.4		NADH:ubiquinone oxidoreductase, NDUFC2/B14.5B subunit	3.88242	2.65067	0.096711
542	190878_at	F46A9.3	twk-29	Tandem pore domain K+ channel	3.87849	1.7965	0.144213
543	187842_s_at	F43E2.6		Unnamed protein	3.87742	7.17325	0.144213
544	189128_s_at	Y22F5A.3		SNAP-25 (synaptosome-associated protein) component of SNARE complex	3.87686	2.67653	0.144213
545	180840_at	C55F2.2		Unnamed protein	3.86543	2.09235	0.144213
546	182401_at	K02H8.1		C3H1-type Zn-finger protein	3.86514	3.55704	0.144213
547	175793_s_at	C48B4.4	ced-7	Lipid exporter ABCA1 and related proteins, ABC superfamily	3.86489	1.80826	0.144213
548	174865_at	F54G2.1a		Synaptic vesicle protein BAIAP3, involved in vesicle priming/regulation	3.85868	2.45975	0.144213
549	180353_at	T27E4.1			3.85294	2.49203	0.144213
550	181138_at	F54F12.2			3.83849	1.73056	0.144213
551	186581_at	Y116F11A.6			3.83637	3.09343	0.144213
552	173706_at	ZK154.6			3.83598	4.19577	0.144213
553	173527_at	C16H3.3a			3.82482	1.77328	0.144213
554	173953_at	C28C12.12			3.80296	1.94017	0.144213
555	173827_at	K11C4.5	unc-68	Ca2+ release channel (ryanodine receptor	3.79991	2.12081	0.144213
556	186862_at	Y51H7BR.3		Unnamed protein	3.795	1.9902	0.144213
557	175758_at	W09H1.6	lec-1	Galectin, galactose-binding lectin	3.79458	1.78382	0.144213
558	187993_at	B0336.8	lgg-3	Protein conjugation factor involved in autophagy	3.79293	1.80554	0.144213
559	189728_s_at	F53B6.2		Disintegrin metalloproteinases with thrombospondin repeats	3.78888	2.16527	0.144213
560	175057_at	C15C8.7			3.78581	2.13107	0.144213
561	175306_at	F35A5.8	erp-1	SH3 domain protein SH3GLB	3.78502	2.07916	0.144213
562	180535_at	C03G5.7	flp-5		3.78367	1.89152	0.144213
563	177952_s_at	K02E2.6			3.78141	2.3603	0.144213
564	189110_at	F31E3.2		Serine/threonine protein kinase	3.78106	1.94557	0.144213
565	176756_s_at	F56A6.1		Translation initiation factor 2C (eIF-2C) and related proteins	3.77342	1.7033	0.144213
566	189706_s_at	F46H5.3		Creatine kinases	3.76673	1.97392	0.144213
567	184020_at	C16C8.5		Ubiquitin and ubiquitin-like proteins	3.76386	2.40944	0.144213
568	175494_at	ZC477.3		Unnamed protein	3.76063	1.77283	0.144213
569	177980_at	T22C1.7	jph-1	Junctional membrane complex protein Junctophilin and related MORN repeat proteins	3.75974	2.34583	0.144213
570	172101_x_at	F42G9.9A	ptl-1	Microtubule-associated protein TAU	3.75831	1.73609	0.144213
571	193950_s_at	Y18D10A.19A	fkb-8	FKBP-type peptidyl-prolyl cis-trans isomerase	3.75637	1.85422	0.144213
572	179458_at	K08E7.6			3.74734	1.85852	0.144213
573	173280_at	Y37B11A.2		DNA polymerase zeta, catalytic subunit	3.74728	1.82462	0.144213
574	175426_s_at	W06B11.1		Uncharacterized conserved protein	3.74229	2.04382	0.144213
575	187695_at	Y110A2AL.13		Peptidyl-prolyl cis-trans isomerase	3.734	1.86767	0.144213
576	174790_at	F25D1.1	tag-93	Protein phosphatase 1B (formerly 2C)	3.72936	1.88951	0.144213
577	178790_at	F47B8.3		Glutaredoxin-related protein	3.71598	1.77579	0.144213
578	172988_s_at	C09E8.1a		Sodium-neurotransmitter symporter	3.70382	1.96864	0.144213
579	185436_at	F35H10.5			3.70219	1.73994	0.144213
580	174734_at	Y42G9A.4			3.69892	1.74389	0.144213
581	184947_s_at	ZC84.3		CLIP-associating protein	3.6959	2.24377	0.144213
582	189162_s_at	F23C8.8		Serine/threonine protein kinase	3.6916	3.09433	0.144213
583	177412_at	C54G4.5			3.69033	2.41168	0.144213
584	175565_s_at	C02F5.9	pbs-6	20S proteasome, regulatory subunit beta type PSMB1/PRE7	3.68234	1.78371	0.144213
585	189529_at	T26E3.2	ndx-1	Predicted NUDIX hydrolase FGF-2 and related proteins	3.6764	2.45196	0.144213
586	176609_s_at	F58B6.3A	par-2	Unnamed protein	3.67109	1.8179	0.144213
587	173822_s_at	C08B6.7		WD40 protein DMR-N9	3.66661	1.90421	0.144213
588	193429_at	ZK897.1	unc-31	Ca2+-dependent activator protein	3.65943	2.51655	0.156393
589	189170_at	R10E4.5		Endonuclease III	3.6538	1.72098	0.156393
590	191997_s_at	W04A8.1		Unnamed protein	3.65132	1.77329	0.156393
591	173980_at	C34F6.9		Ubiquitin-specific protease	3.64464	2.11795	0.156393
592	182770_at	D2096.5			3.64188	1.79744	0.156393
593	175728_s_at	F43C9.4a	mig-13		3.63277	3.03895	0.156393
594	190514_at	R10E4.11			3.61749	2.12189	0.156393
595	173693_at	F59F4.3			3.61538	2.28156	0.156393
596	174763_s_at	B0280.1		Protein geranylgeranyltransferase type II, beta subunit	3.61406	2.03552	0.156393
597	192098_at	F42G9.5	alh-11	Aldehyde dehydrogenase	3.61351	1.80343	0.156393
598	172769_x_at	F44C8.1		Cytochrome P450 CYP2 subfamily	3.61275	1.87248	0.156393
599	178458_at	C31C9.3		Uncharacterized protein	3.60434	1.81834	0.156393
600	174911_at	ZK617.1a	unc-22	Projectin/twitchin and related proteins	3.60337	1.8762	0.156393
601	176408_s_at	Y71F9AR.3			3.60075	1.85006	0.156393
602	186113_s_at	Y39A1A.24		Vacuolar assembly/sorting protein VPS9	3.5986	1.98022	0.156393
603	176834_at	Y40B10A.1	lbp-9	Fatty acid-binding protein FABP	3.59169	2.13948	0.156393
604	175739_s_at	JC8.10a	unc-26	Inositol-1,4,5-triphosphate 5-phosphatase (synaptojanin), INP51/INP52/INP53 family	3.58875	2.71575	0.156393
605	172042_x_at	T06E4.3	atl-1	Protein kinase of the PI-3 kinase family involved in mitotic growth, DNA repair and meiotic recombination	3.58569	2.04053	0.156393
606	188738_s_at	Y7A5A.4		Predicted transposase	3.57581	5.45165	0.156393
607	182437_at	F07G6.1		Dystroglycan	3.57399	1.95842	0.156393
608	192655_s_at	W09C2.1	elt-1	GATA-4/5/6 transcription factors	3.57294	2.13863	0.156393
609	187599_at	T20B12.5			3.57091	1.75254	0.156393
610	175545_at	yk512h10.3			3.56985	1.97915	0.156393
611	180475_s_at	T16G12.3		Transposon-encoded proteins with TYA, reverse transcriptase, integrase domains in various combinations	3.56605	2.43439	0.156393
612	173001_s_at	R06C1.1	hda-3	Histone deacetylase complex, catalytic component RPD3	3.56355	1.73579	0.156393
613	191034_s_at	T03D8.3		Proprotein convertase (PC) 2 chaperone involved in secretion (neuroendocrine protein 7B2)	3.5462	2.05352	0.156393
614	174923_at	C49H3.5a	ntl-4	MOT2 transcription factor	3.54411	1.95895	0.156393
615	173265_at	Y71H10A.1a		Pyrophosphate-dependent phosphofructo-1-kinase	3.54363	2.42852	0.156393
616	174314_at	F41C6.1	unc-6	Netrin, axonal chemotropic factor	3.5412	2.40249	0.156393
617	187077_s_at	Y105C5B.19		Unnamed protein	3.53915	2.02613	0.156393
618	177832_at	K02E2.8		Uncharacterized protein	3.51562	2.36823	0.156393
619	175608_at	F13B9.5	ksr-1	Serine/threonine protein kinase RAF	3.51408	1.95351	0.156393
620	181046_s_at	T08A9.9	spp-5	Prosaposin	3.50787	2.36573	0.156393
621	173613_s_at	Y62E10A.13a		Phosphoserine phosphatase	3.50069	2.00687	0.156393
622	176813_at	H27D07.5	srw-122	7-transmembrane olfactory receptor	3.50034	1.71289	0.156393
623	186666_at	Y105C5B.25		Extracellular protein with conserved cysteines	3.49784	1.75513	0.156393
624	173600_s_at	R07E4.5			3.49651	1.87352	0.156393
625	179067_at	K11B4.2		Uncharacterized conserved protein	3.4906	2.46617	0.156393
626	177776_at	C33D3.3			3.48884	1.74185	0.156393
627	174667_at	C46C2.1a	wnk-1		3.48426	2.2674	0.156393
628	182471_at	F20D1.10		Predicted membrane protein	3.48374	2.42513	0.156393
629	174546_at	F56B6.5	uvt-6	7 transmembrane receptor	3.46878	1.96719	0.156393
630	179235_at	C31H5.5			3.46822	3.29498	0.156393
631	175442_at	R05F9.9		Unnamed protein	3.46734	1.73258	0.156393
632	175564_s_at	C18A3.6	rab-3	GTPase Rab3, small G protein superfamily	3.46437	2.67976	0.156393
633	187248_at	C03C10.6		Uncharacterized conserved protein	3.46029	3.5639	0.156393
634	172668_x_at	Y39A3CL.3			3.45917	1.72272	0.156393
635	173444_s_at	R09B3.5	mag-1	Exon-exon junction complex, Magoh component	3.44551	1.93977	0.156393
636	173536_s_at	K02B2.3		Uncharacterized conserved protein	3.41996	1.96674	0.156393
637	179775_at	F58H7.6		Transposon-encoded proteins with TYA, reverse transcriptase, integrase domains in various combinations	3.41695	2.03229	0.156393
638	193497_at	F56H9.4	gpa-9	G-protein alpha subunit (small G protein superfamily)	3.41207	2.77813	0.174688
639	176173_at	Y119C1B.2			3.41078	4.22524	0.174688
640	177673_s_at	F45G2.7			3.38438	1.72294	0.174688
641	180383_at	W09C3.3			3.38433	4.4891	0.174688
642	178062_at	K09E9.3			3.38244	1.85313	0.174688
643	191608_s_at	F44E2.6		Predicted pilin-like transcription factor	3.38042	1.84674	0.174688
644	173059_at	ZC8.4a	lfi-1	Unnamed protein	3.37371	1.83824	0.174688
645	190665_at	Y38H6C.5		Unnamed protein	3.37221	2.84743	0.174688
646	185163_s_at	M01G12.14		Unnamed protein	3.37061	1.91307	0.174688
647	174289_s_at	F43E2.2		RNA polymerase II, fourth largest subunit	3.36184	2.61073	0.174688
648	173646_at	C52B9.8		Chromatin remodeling complex SWI/SNF, component SWI2 and related ATPases (DNA/RNA helicase superfamily)	3.35465	2.21644	0.174688
649	190141_s_at	T28D6.2	tba-7	Alpha tubulin	3.35254	1.83054	0.174688
650	189373_at	F45H7.6		Ubiquitin protein ligase RSP5/NEDD4	3.3498	3.40074	0.174688
651	174377_at	M02F4.3		Predicted membrane protein, contains two CBS domains	3.34881	2.25092	0.174688
652	175603_at	R12H7.1	unc-9	Innexin-type channels	3.34859	2.89356	0.174688
653	175513_at	F37D6.6	tag-68	TGFbeta receptor signaling protein SMAD and related proteins	3.34175	2.31372	0.174688
654	188804_at	F12A10.5		Calmodulin and related proteins (EF-Hand superfamily)	3.3387	7.82181	0.174688
655	184680_at	Y54E2A.10			3.33859	3.42997	0.174688
656	185871_s_at	C33C12.9		Predicted N6-DNA-methyltransferase	3.33227	2.46493	0.174688
657	183073_at	ZK355.5		Predicted receptor	3.33214	1.83867	0.174688
658	174545_at	C09D8.1a	ptp-3	Protein tyrosine phosphatase	3.3302	1.99298	0.174688
659	175936_at	Y73B3A.V			3.31496	2.54681	0.174688
660	185516_s_at	F19B10.1			3.31311	2.14258	0.174688
661	173508_at	C02B10.1		Isovaleryl-CoA dehydrogenase	3.31294	2.41568	0.174688
662	193062_s_at	C27H6.1	apt-10	Stoned B synaptic vesicle biogenesis protein	3.31272	2.99975	0.174688
663	173023_at	Y54F10BM.9		Uncharacterized protein	3.30963	1.84636	0.192284
664	184973_at	C34D4.13			3.29923	1.81469	0.192284
665	173642_at	Y22D7AR.6		Inositol polyphosphate multikinase, component of the ARGR transcription regulatory complex	3.28115	1.91119	0.192284
666	184507_at	C34F11.2		Unnamed protein	3.27412	1.98806	0.192284
667	172050_x_at	Y73B3A.Q		Unnamed protein	3.27337	1.89101	0.192284
668	194184_x_at	C10C6.1	kin-4	Microtubule-associated serine/threonine kinase and related proteins	3.27056	2.28494	0.192284
669	186478_at	Y55F3AM.8		Mitochondrial inner membrane protease, subunit IMP2	3.26266	1.89185	0.192284
670	171955_x_at	F52D10.3	ftt-2	Multifunctional chaperone (14-3-3 family)	3.2622	1.77397	0.192284
671	187696_s_at	C06G3.11	tin-9	Mitochondrial import inner membrane translocase, subunit TIM9	3.25649	3.35123	0.192284
672	192848_s_at	D2030.7			3.24872	1.89877	0.192284
673	176852_at	Y97E10B.2		7-transmembrane receptor	3.23186	2.13404	0.192284
674	171773_x_at	F52D10.3a	ftt-2	Multifunctional chaperone (14-3-3 family)	3.22956	1.82574	0.192284
675	184491_at	C24H12.2		Uncharacterized conserved protein	3.22578	1.94888	0.192284
676	182264_at	Y60A3A.7		Alpha/beta hydrolase	3.22511	2.02538	0.192284
677	182602_s_at	B0511.7		Nuclear inhibitor of phosphatase-1	3.21317	2.03403	0.192284
678	173981_at	ZC504.3		Protein kinase PITSLRE and related kinases	3.20744	1.79928	0.192284
679	182671_at	F12D9.1			3.19852	2.07417	0.192284
680	175772_s_at	Y22D7AR.13	ser-4	7 transmembrane receptor	3.19692	1.88079	0.192284
681	178482_at	T28A8.1	twk-40	Tandem pore domain K+ channel	3.19401	2.61849	0.228943
682	176976_at	C25A11.4a	ajm-1	Unnamed protein	3.19321	1.92719	0.228943
683	173853_at	F15A8.5d	dop-1	7 transmembrane receptor	3.19175	3.44036	0.228943
684	193293_at	C52E4.1	cpr-1	Cysteine proteinase Cathepsin L	3.18818	2.31753	0.228943
685	177005_at	Y94H6A.4			3.18112	2.20701	0.228943
686	194240_x_at	Y46G5A.30	snf-5	Sodium-neurotransmitter symporter	3.17995	2.27139	0.228943
687	189722_at	F27D4.6			3.17719	2.82473	0.228943
688	189411_at	ZK593.7	lsm-7	Small Nuclear ribonucleoprotein splicing factor	3.17425	2.23718	0.228943
689	173594_at	Y32H12A.8		WD40 repeat-containing protein	3.1738	1.73373	0.228943
690	183839_at	C03E10.3			3.17357	1.97023	0.228943
691	187944_at	C18D1.3	flp-4		3.17102	3.69258	0.228943
692	186524_at	Y54G11A.12	srh-41	Predicted olfactory G-protein coupled receptor	3.16811	1.74762	0.228943
693	179539_at	ZK287.1			3.16612	2.32242	0.228943
694	174563_at	yk22611.3			3.16528	2.27183	0.228943
695	191826_s_at	C31E10.8		Ypt/Rab GTPase activating protein	3.1642	2.70822	0.228943
696	175840_s_at	F09B9.2a	unc-115	Actin-binding LIM Zn-finger protein Limatin involved in axon guidance	3.16243	2.10521	0.228943
697	183274_at	F28C6.10			3.1623	1.73842	0.228943
698	176911_at	Y47D3A.20			3.15775	2.69164	0.228943
699	183786_at	F41D9.1		Uncharacterized conserved protein, contains TBC, SH3 and RUN domains	3.15741	3.24492	0.228943
700	181212_at	T04D1.3	unc-57	Lysophosphatidic acid acyltransferase endophilin/SH3GL, involved in synaptic vesicle formation	3.15735	2.11024	0.228943
701	174936_s_at	C17D12.5			3.15288	2.13652	0.228943
702	185453_at	H14A12.5			3.1445	1.83806	0.228943
703	194043_at	F35D2.5	syd-1	PDZ domain	3.14361	1.91784	0.228943
704	189648_at	C54C6.2	ben-1	Beta tubulin	3.14119	1.71808	0.228943
705	180570_at	F36H9.4		Uncharacterized protein	3.13814	1.71572	0.228943
706	185799_at	C31B8.12		Predicted secreted small molecules methylase	3.13723	1.75947	0.228943
707	186612_at	Y102A5C.19		Uncharacterized protein	3.13425	1.78804	0.228943
708	192857_s_at	ZC84.4		7 transmembrane receptor	3.13331	1.71948	0.228943
709	182326_at	K09H9.1		Uncharacterized protein	3.13279	1.88674	0.228943
710	180976_s_at	H02I12.1		Unnamed protein	3.12859	2.47468	0.228943
711	174554_at	C54G10.3	pmp-3	Long-chain acyl-CoA transporter, ABC superfamily (involved in peroxisome organization and biogenesis)	3.12687	2.1929	0.228943
712	192128_s_at	F23H11.8	pef-1	Protein serine/threonine phosphatase RDGC/PPEF, contains STphosphatase and EF-hand domains	3.11786	2.39918	0.228943
713	183116_s_at	W05H7.3		TRAPP 20 K subunit	3.11377	1.81865	0.228943
714	190476_at	C34C12.3		Serine/threonine specific protein phosphatase involved in cell cycle control, PP2A-related	3.11319	1.79332	0.228943
715	176810_s_at	F45E4.3B		Rab3 effector RIM1 and related proteins, contain PDZ and C2 domains	3.11109	2.18806	0.228943
716	193679_s_at	H01A20.1	nhr-3	Hormone receptors	3.10617	1.87484	0.228943
717	187211_at	T28D9.1			3.09681	1.70083	0.228943
718	180499_at	T04D1.2		Uncharacterized protein	3.09609	1.87359	0.228943
719	173212_at	F15B10.2	drh-1	DEAD-box like helicase	3.09572	1.73842	0.228943
720	190841_at	B0547.4	srd-8	Chemoreceptor/7TM receptor	3.09422	2.63155	0.228943
721	176316_at	Y71G12B.14	lsm-6	Small nuclear ribonucleoprotein F	3.08091	2.13904	0.265666
722	184110_at	Y87G2A.9	ubc-14	Ubiquitin-protein ligase	3.07788	1.82688	0.265666
723	181940_at	T24H7.3		Uncharacterized conserved protein	3.07163	1.88703	0.265666
724	179804_s_at	F49E7.2			3.07081	1.72348	0.265666
725	193791_s_at	Y116A8C.42	snr-1	Small nuclear ribonucleoprotein Sm D3	3.06158	1.75889	0.265666
726	193620_at	F28F8.3	lsm-5	U6 snRNA-associated Sm-like protein	3.04708	1.97469	0.265666
727	187229_s_at	Y54E10A.12		Uncharacterized protein	3.04575	1.73924	0.265666
728	174922_at	Y105C5A.15			3.0406	1.85903	0.265666
729	188185_at	F56H9.5	lin-25		3.03347	1.99987	0.265666
730	179219_at	F25C8.3		Uncharacterized conserved protein	3.03249	3.75499	0.265666
731	183472_at	C05C12.6			3.02618	2.27956	0.265666
732	190039_at	C29G2.5		7-transmembrane receptor	3.01957	1.71547	0.265666
733	192972_at	F13D12.2	ldh-1	Lactate dehydrogenase	3.0166	1.81511	0.265666
734	193708_s_at	T01B7.4	cyp-11	U-snRNP-associated cyclophilin type peptidyl-prolyl cis-trans isomerase	3.01373	1.74926	0.265666
735	180241_at	R04F11.1		Unnamed protein	3.01275	3.73956	0.265666
736	186535_at	T28A11.15		Integral membrane O-acyltransferase	2.99962	1.98985	0.265666
737	181465_at	C44E4.2			2.99825	1.84127	0.265666
738	181725_at	K02F6.9		M13 family peptidase	2.98964	2.45556	0.265666
739	175817_at	F48E3.1	gly-12	N-acetylglucosaminyltransferase I	2.98037	1.95984	0.265666
740	180836_at	Y37H2C.4		7-transmembrane olfactory receptor	2.96561	1.88928	0.276563
741	176116_at	F09G8.5		Uncharacterized conserved protein	2.96434	2.68215	0.276563
742	192608_at	Y38H8A.5		Zn-finger	2.96411	2.78497	0.276563
743	180802_s_at	C38C3.2	sru-27	Uncharacterized protein	2.96257	2.02238	0.276563
744	178416_at	R02D5.4			2.96032	2.12381	0.276563
745	193377_at	F57A8.4		7-transmembrane receptor	2.95155	2.11017	0.276563
746	173139_s_at	T27E9.3	cdk-5	Cyclin-dependent kinase CDK5	2.95087	1.75565	0.276563
747	175656_at	F57F5.5	pkc-1	Serine/threonine protein kinase	2.94712	1.8915	0.276563
748	175136_at	Y57G11C.12		NADH:ubiquinone oxidoreductase, NDUFA6/B14 subunit	2.94356	1.85051	0.276563
749	174931_at	C43H6.3		Myotrophin and similar proteins	2.94019	1.85323	0.276563
750	184653_at	C43E11.2		Endonuclease MUS81	2.93436	1.81157	0.276563
751	171930_x_at	F52G2.2	rsd-2	Unnamed protein	2.93241	1.79702	0.276563
752	174109_at	C16A3.9	rps-13	40S ribosomal protein S13	2.92982	4.69952	0.276563
753	185502_at	Y75B12B.1		Uncharacterized protein	2.92831	2.31415	0.276563
754	175703_s_at	F56D1.4a	clr-1	Protein tyrosine phosphatase	2.92767	1.83127	0.276563
755	173501_s_at	M70.4a			2.92484	2.05121	0.276563
756	181241_at	F45F2.1		Uncharacterized conserved protein	2.91827	1.88929	0.276563
757	177151_at	Y39A3CL.4a		Uncharacterized conserved protein with TLDc domain	2.91297	1.96603	0.276563
758	177089_at	Y55F3BR.5		Unnamed protein	2.90874	1.94859	0.276563
759	174726_at	T01H8.1a		Ribosomal protein S6 kinase	2.90779	2.03051	0.276563
760	181772_s_at	Y48E1C.2		Putative trehalase	2.90041	1.83799	0.276563
761	172739_at	F45H11.2	ned-8	Ubiquitin-like protein	2.89863	1.84311	0.276563
762	176123_at	Y65B4A.7		Adaptor protein Enigma and related PDZ-LIM proteins	2.89852	3.07909	0.276563
763	174402_at	K10D3.2	unc-14		2.89731	4.8668	0.276563
764	192044_at	F02E8.3	aps-2	Clathrin adaptor complex, small subunit	2.89695	1.78828	0.276563
765	174353_at	F28C1.1		SWAP mRNA splicing regulator	2.89468	2.75471	0.276563
766	174515_at	C17D12.1a		DHHC-type Zn-finger proteins	2.88677	1.72593	0.276563
767	193494_at	T28B8.2	ins-18	Unnamed protein	2.88515	2.81113	0.276563
768	175183_at	F55H2.7			2.87918	1.84253	0.276563
769	190030_at	Y41G9A.4		GABA-B ion channel receptor subunit GABABR1 and related subunits, G-protein coupled receptor superfamily	2.87744	2.0263	0.276563
770	181749_at	T21B10.3		Unnamed protein	2.87269	2.04119	0.276563
771	189158_at	C16C10.10	tag-73	Predicted glyoxalase	2.87261	1.87781	0.276563
772	173069_at	M02E1.1a		Unnamed protein	2.86951	2.46874	0.392133
773	189700_at	C15B12.1		FAD-dependent oxidoreductase	2.86688	1.8764	0.392133
774	184679_at	Y67A10A.7			2.86395	1.82842	0.392133
775	171801_s_at	W03G11.4			2.8626	1.72788	0.392133
776	189972_at	C33C12.3		Beta-glucocerebrosidase	2.86196	2.42856	0.392133
777	183946_at	T16A1.9		Transposon-encoded proteins with TYA, reverse transcriptase, integrase domains in various combinations	2.86073	2.3855	0.392133
778	183084_at	C54D10.8		Uncharacterized protein	2.85344	2.56992	0.392133
779	185594_at	C36C5.15		Predicted secreted cysteine rich protein found only in C.elegans	2.84659	1.73936	0.392133
780	186867_s_at	C17H12.13			2.84233	1.87825	0.392133
781	183290_at	R07E5.11			2.84086	2.46088	0.392133
782	193789_at	T05C12.2	acr-14	Acetylcholine receptor	2.83608	2.79012	0.392133
783	171817_x_at	Y38F2AR.9		Sec61 protein translocation complex, beta subunit	2.83382	1.91442	0.392133
784	173319_s_at	T19D12.6		Basement membrane-specific heparan sulfate proteoglycan (HSPG) core protein	2.82593	1.87689	0.392133
785	185080_at	F56F10.2			2.82294	1.81518	0.392133
786	175106_at	F44E2.9			2.80865	1.91159	0.392133
787	173404_s_at	R186.1		Uncharacterized conserved protein	2.80368	1.84946	0.392133
788	192729_at	T27A1.6	mab-9	TBX1 and related T-box transcription factors	2.78299	2.29699	0.392133
789	184164_at	Y56A3A.3	mif-1	Macrophage migration inhibitory factor	2.78157	1.73061	0.392133
790	173551_at	F32B5.7		Unnamed protein	2.7775	3.36746	0.392133
791	187780_at	W07B8.3			2.7771	1.71189	0.392133
792	192597_at	ZC196.7	glr-5	Glutamate-gated kainate-type ion channel receptor subunit GluR5 and related subunits	2.77677	2.34216	0.392133
793	177439_s_at	F58D5.2			2.77228	2.00362	0.392133
794	173783_at	T16G12.1		Puromycin-sensitive aminopeptidase and related aminopeptidases	2.76724	1.71989	0.392133
795	184432_at	Y59A8B.12			2.76209	4.66411	0.399072
796	192276_at	M28.5		60S ribosomal protein 15.5kD/SNU13, NHP2/L7A family (includes ribonuclease P subunit p38), involved in splicing	2.76166	2.18946	0.399072
797	179278_s_at	F15D4.3			2.76155	1.80911	0.399072
798	175328_at	F59D12.1		7 transmembrane receptor	2.76023	1.70873	0.399072
799	173232_s_at	C05D9.2		Lysosomal-associated membrane protein	2.75822	2.37391	0.399072
800	190334_at	Y110A7A.3	unc-63	Acetylcholine receptor	2.75174	2.13238	0.399072
801	173559_at	T26C11.4			2.74771	1.74112	0.399072
802	185669_at	Y75B8A.27	pqn-92		2.74316	2.35023	0.399072
803	185450_s_at	T20F10.5			2.74185	4.55557	0.399072
804	188504_at	W02B12.4		Carboxylesterase and related proteins	2.73711	1.80739	0.399072
805	185766_at	C02A12.3		Unnamed protein	2.72792	1.71247	0.399072
806	186826_at	Y111B2A.12		Angio-associated migratory cell protein (contains WD40 repeats)	2.72393	1.73756	0.399072
807	193308_at	W01G7.3		RNA polymerase, subunit L	2.72257	1.7046	0.399072
808	191617_at	T13H5.1			2.71407	2.05	0.399072
809	179459_at	C38D9.1		Uncharacterized protein	2.71242	3.74622	0.399072
810	174646_at	Y54F10AM.2a	feh-1	Predicted phosphotyrosine binding protein	2.71091	1.82506	0.399072
811	177540_at	C29F4.3			2.70375	1.91882	0.399072
812	179770_at	C10F3.4		Predicted hydrolase (HIT family)	2.69984	2.21776	0.399072
813	179195_at	ZK265.7			2.69444	1.79767	0.399072
814	175192_at	C35A11.1		Unnamed protein	2.69063	2.1923	0.399072
815	178400_at	F39B2.7		Mitochondrial GTPase	2.68481	1.83119	0.399072
816	173957_s_at	B0024.10			2.6819	1.87128	0.399072
817	175125_at	yk702d9.3			2.68156	1.77167	0.399072
818	178443_s_at	F57G4.5		Unnamed protein	2.68012	2.1631	0.399072
819	176382_at	F49E10.1		Uncharacterized conserved protein, contains TBC domain	2.67646	1.91906	0.399072
820	188845_at	K07C6.15	srx-70	7-transmembrane receptor	2.67504	2.16181	0.399072
821	173261_s_at	B0507.1		von Willebrand factor and related coagulation proteins	2.67342	1.87377	0.399072
822	172660_s_at	Y38E10A.24			2.66704	2.49563	0.399072
823	175425_at	C55C2.5	aat-5	Amino acid transporters	2.66566	1.74425	0.472765
824	187373_s_at	Y116F11B.10		Uncharacterized protein	2.66564	1.84069	0.472765
825	183222_at	ZC449.1		Unnamed protein	2.659	2.09791	0.472765
826	176868_at	ZK616.2		Uncharacterized conserved protein	2.65032	1.70719	0.472765
827	176340_at	Y22D7AR.3			2.6478	2.41357	0.472765
828	177020_at	Y34B4A.7		Predicted spermine/spermidine synthase	2.64612	1.70737	0.472765
829	172514_x_at	F46F11.4	ubl-5	Ubiquitin-like protein	2.64097	2.42983	0.472765
830	188838_at	T21B4.9	srh-70	Predicted olfactory G-protein coupled receptor	2.63437	3.09175	0.472765
831	192950_at	Y75B12B.4		Uncharacterized protein, contains BTB/POZ domain	2.63162	2.91314	0.472765
832	190145_s_at	F32D8.12		Proteins containing the FAD binding domain	2.63092	1.96116	0.472765
833	180496_at	ZC196.6			2.63045	2.89335	0.472765
834	175542_at	T04D3.8			2.61736	2.26492	0.472765
835	189238_at	W03F8.2			2.61669	2.07253	0.472765
836	174565_at	T24C4.6			2.61406	1.8609	0.472765
837	187087_at	D2005.3		Apoptosis-related protein/predicted DNA-binding protein	2.61404	2.4381	0.472765
838	174880_at	T23F2.1		Glycosyltransferase	2.61256	1.701	0.472765
839	190167_s_at	F59B2.7	rab-6.1	GTPase Rab6/YPT6/Ryh1, small G protein superfamily	2.6123	2.03583	0.472765
840	175240_at	C03F11.4		Uncharacterized conserved protein	2.61212	2.57526	0.472765
841	173481_at	Y41E3.1		Unnamed protein	2.60992	1.76214	0.472765
842	179694_s_at	F29G9.6	dhs-17	Dehydrogenases with different specificities (related to short-chain alcohol dehydrogenases)	2.60411	2.4064	0.472765
843	176831_at	Y97E10B.3		7-transmembrane receptor	2.60279	2.32613	0.472765
844	175235_at	F08H9.6		C-type lectin	2.60237	1.78668	0.472765
845	175658_at	F31E8.2	snt-1	Ca2+-dependent phospholipid-binding protein Synaptotagmin, required for synaptic vesicle and secretory granule exocytosis	2.59865	2.86644	0.472765
846	191613_s_at	K04D7.4		Protein tyrosine phosphatase	2.59591	2.35572	0.472765
847	190343_at	Y37E11B.1		Zn-finger	2.59264	1.87731	0.472765
848	186770_at	Y39F10A.1			2.58597	1.79063	0.472765
849	171974_x_at	C56C10.13	dnj-8	Molecular chaperone (DnaJ superfamily)	2.57734	2.19842	0.472765
850	179428_at	Y6E2A.5		Unnamed protein	2.57011	1.87617	0.472765
851	192612_at	F43G9.11	ces-1	C2H2-type Zn-finger protein	2.56969	1.70767	0.472765
852	175632_at	C35C5.1	sdc-2	Unnamed protein	2.56468	2.3907	0.472765
853	175495_at	T23G11.5		Ral-GTPase effector RLIP76	2.56175	1.73485	0.472765
854	190919_at	T24H10.6		Dynein-associated protein Roadblock	2.55655	2.12637	0.513322
855	173636_at	C01B7.6	rpm-1	Inhibitor of type V adenylyl cyclases/Neuronal presynaptic protein Highwire/PAM/RPM-1	2.55015	2.14198	0.513322
856	177382_at	AH10.2		Unnamed protein	2.54778	1.86353	0.513322
857	193997_at	T27F6.2		C-type lectin	2.54754	2.78691	0.513322
858	183790_s_at	F42G10.1		Predicted receptor	2.543	1.71326	0.513322
859	174826_at	B0034.3a	cdh-11	Calsyntenin	2.54022	1.7301	0.513322
860	178456_at	F57G4.8		Uncharacterized protein	2.53343	2.38094	0.513322
861	172092_s_at	T08D2.8		RNA helicase	2.53179	2.50916	0.513322
862	174539_at	C14F5.4		Sideroflexin	2.53037	1.91454	0.513322
863	186539_s_at	Y59E9AL.3		Unnamed protein	2.52828	2.45765	0.513322
864	174905_at	F58E10.1			2.52557	2.30957	0.513322
865	173906_at	Y37A1B.15	gei-18	SH3 domain	2.52327	1.76768	0.513322
866	188242_at	T06H11.1	unc-58	Tandem pore domain K+ channel	2.52062	2.21003	0.513322
867	192996_s_at	F46A8.3		Galectin, galactose-binding lectin	2.51965	1.93891	0.513322
868	190897_at	Y38H6C.20		Fibroblast/platelet-derived growth factor receptor and related receptor tyrosine kinases	2.51844	2.64755	0.513322
869	173764_at	F47A4.2	dpy-22	Thyroid hormone receptor-associated protein complex, subunit TRAP230	2.51638	2.09401	0.513322
870	186086_s_at	C16E9.2B		Uncharacterized conserved protein	2.51542	2.02124	0.513322
871	174721_at	F18C12.2a	rme-8	Endocytosis protein RME-8, contains DnaJ domain	2.513	1.75172	0.513322
872	193204_at	F28C1.2	egl-10	G protein signaling regulators	2.51164	1.89189	0.513322
873	175934_at	Y73B3A.U			2.5102	2.91509	0.513322
874	173227_at	Y82E9BR.18		Predicted RNA-binding protein	2.50834	1.70098	0.513322
875	174598_s_at	F01G4.1	psa-4	Chromatin remodeling complex SWI/SNF, component SWI2 and related ATPases (DNA/RNA helicase superfamily)	2.50558	1.84861	0.513322
876	174143_at	VT23B5.2		Lysosomal trafficking regulator LYST and related BEACH and WD40 repeat proteins	2.50345	2.26972	0.513322
877	174560_at	K02E10.8	syg-1	Immunoglobulin C-2 Type/fibronectin type III domains	2.50226	1.83558	0.513322
878	179433_at	R04D3.9	srd-43	Chemoreceptor/7TM receptor	2.4901	3.07122	0.513322
879	179454_at	C49C3.8			2.48822	1.96102	0.513322
880	188548_s_at	F53H1.1		RNA helicase	2.48664	1.70299	0.513322
881	183031_at	B0391.11		Uncharacterized protein	2.48495	2.15852	0.513322
882	174890_at	M79.1a	abl-1	Protein tyrosine kinase	2.48474	2.44056	0.513322
883	174856_at	ZK353.1a		Predicted cyclin	2.48355	1.74115	0.513322
884	191633_s_at	F17C8.1	acy-1	Adenylyl cyclase	2.48267	1.71414	0.513322
885	173078_at	Y48G8AL.7			2.4808	1.73041	0.513322
886	177131_s_at	F15E11.13		Unnamed protein	2.47752	2.35949	0.513322
887	178161_s_at	F57G4.7			2.47457	4.20302	0.513322
888	174072_at	Y106G6E.5	ced-12	Regulator of Rac1, required for phagocytosis and cell migration	2.47355	2.00081	0.513322
889	175585_at	C09H6.2a	lin-10	Beta amyloid precursor-binding protein	2.46698	1.92855	0.513322
890	185706_at	Y43F8B.10			2.46514	3.42573	0.513322
891	181023_s_at	T11F9.12			2.46407	2.06172	0.513322
892	186350_at	Y49E10.15	snr-6	Small nuclear ribonucleoprotein E	2.45008	2.04795	0.663918
893	190729_at	C34C6.6	prx-5	TPR repeat-containing protein	2.44057	1.76443	0.663918
894	173171_s_at	M01D7.6	emr-1	Thymopoietin	2.43846	1.96746	0.663918
895	172018_x_at	C47E8.7	unc-112	Mitogen inducible gene product (contains ERM and PH domains)	2.43344	1.75428	0.663918
896	180569_at	B0507.10		Unnamed protein	2.43201	2.48913	0.663918
897	187349_at	B0495.6		Uncharacterized conserved protein	2.4314	1.87594	0.663918
898	183519_at	F25B4.4			2.42301	1.92694	0.663918
899	173399_s_at	Y71F9B.5a	lin-17	Smoothened and related G-protein-coupled receptors	2.42084	1.7379	0.663918
900	173153_s_at	W04B5.3a			2.40889	1.74837	0.663918
901	179301_at	T26F2.2		Nuclear 5'-3' exoribonuclease-interacting protein, Rai1p	2.39375	2.49737	0.663918
902	179756_at	F59H6.1		Uncharacterized protein, contains BTB/POZ domain	2.39221	1.75703	0.663918
903	188506_s_at	Y55F3BR.1		Putative DEAD-box RNA helicase DDX1	2.39066	1.7264	0.663918
904	186404_at	Y71F9B.1			2.38516	2.13827	0.663918
905	177685_s_at	F44E5.1			2.38428	2.33607	0.663918
906	191664_s_at	K07F5.6		Protein tyrosine phosphatase	2.38166	1.81328	0.663918
907	180561_at	W04B5.2			2.37016	1.74881	0.663918
908	190369_at	F10F2.4		Leucine rich repeat	2.3597	2.185	0.663918
909	180906_s_at	Y38H6C.1		Uncharacterized protein	2.35742	3.28457	0.663918
910	186492_s_at	F15E11.14		Unnamed protein	2.35119	8.61723	0.663918
911	174752_at	Y39A3CL.1			2.34838	2.24213	0.663918
912	173038_at	T04G9.1			2.34749	2.05513	0.663918
913	174909_at	ZK783.4	flt-1	Chromatin remodeling complex WSTF-ISWI, large subunit (contains heterochromatin localization, PHD and BROMO domains)	2.3474	2.01712	0.663918
914	176680_at	C45B2.2		Unnamed protein	2.3432	2.54491	0.763256
915	178604_at	F22D6.6		Unnamed protein	2.33335	2.01301	0.763256
916	190929_at	F37B1.3	gst-14	Glutathione S-transferase	2.32676	1.77123	0.763256
917	174105_at	F55A4.5		Staufen and related double-stranded-RNA-binding proteins	2.32589	1.86875	0.763256
918	193232_at	ZK512.4		Signal recognition particle, subunit Srp9	2.3253	2.9137	0.763256
919	176532_at	Y55B1BR.3		Heterochromatin-associated protein HP1 and related CHROMO domain proteins	2.3144	1.87076	0.763256
920	183066_at	F13B9.8			2.31113	1.83375	0.763256
921	178928_s_at	F39B2.8		Predicted membrane protein	2.30819	1.96258	0.763256
922	174194_at	C35C5.6		Targeting complex (TRAPP) subunit	2.30093	2.39115	0.763256
923	184116_s_at	T05E12.6		Uncharacterized protein	2.29407	1.88169	0.763256
924	173845_at	T24H10.3	dnj-23	Molecular chaperone (DnaJ superfamily)	2.29136	1.87184	0.763256
925	189537_at	C44H9.4		tRNA-splicing endonuclease positive effector (SEN1)	2.27698	2.25887	0.763256
926	180639_at	K10C9.7		Unnamed protein	2.27415	1.80787	0.763256
927	191162_s_at	C32F10.8		Alanine aminotransferase	2.27378	1.73205	0.763256
928	185282_s_at	F56A11.5		Uncharacterized Fe-S protein	2.27093	1.73897	0.763256
929	194150_x_at	T08G5.10	mtl-2	Predicted metallothionein	2.25228	1.97011	0.763256
930	187743_at	Y57A10A.30	ife-5	Translation initiation factor 4F, cap-binding subunit (eIF-4E) and related cap-binding proteins	2.25025	2.62878	0.763256
931	174110_at	F34D6.1		Unnamed protein	2.25007	1.74103	0.763256
932	178460_at	F59A1.7		Uncharacterized protein	2.24533	2.39551	0.763256
933	187925_at	ZK6.7		Triglyceride lipase-cholesterol esterase	2.23717	2.03158	0.763256
934	194180_x_at	B0273.4a	unc-5	Netrin transmembrane receptor unc-5	2.23663	1.82255	0.763256
935	188371_at	C08H9.4			2.23638	1.75627	0.763256
936	174278_s_at	C10H11.3		Casein kinase (serine/threonine/tyrosine protein kinase)	2.23224	3.02914	0.763256
937	182772_at	F48G7.2		Uncharacterized protein	2.2267	1.74687	0.763256
938	172037_x_at	ZC416.8	cha-1	Carnitine O-acyltransferase CRAT	2.21442	2.28493	0.853752
939	178149_s_at	T07C4.4	spp-1	Unnamed protein	2.20736	3.02224	0.853752
940	175098_s_at	C56C10.11		Molecular chaperone (DnaJ superfamily)	2.19529	1.79978	0.853752
941	181416_s_at	W09B6.4			2.19371	1.70471	0.853752
942	184319_at	F49D11.8	cpn-4	Calponin	2.19086	2.07729	0.853752
943	190507_at	C53A5.9		Proteins containing BTB/POZ and Kelch domains, involved in regulatory/signal transduction processes	2.18319	3.07455	0.853752
944	188711_at	ZK994.3	pxn-1	Peroxidase/oxygenase	2.1781	2.62518	0.853752
945	173787_at	Y47G7B.2		Unnamed protein	2.17706	2.97373	0.853752
946	173812_at	T08H4.3a		Predicted transcription factor	2.17501	2.74935	0.853752
947	192344_at	C28G1.5			2.17272	2.37899	0.853752
948	177419_s_at	F59B8.1		Unnamed protein	2.1712	1.78268	0.853752
949	190492_at	C38H2.1		Uncharacterized conserved protein, contains RUN, BRK and TBC domains	2.16556	1.8345	0.853752
950	192814_at	W02A11.8		Uncharacterized protein, contains BTB/POZ domain	2.16407	1.95863	0.853752
951	178518_at	W04G5.7		Uncharacterized protein	2.16079	1.7832	0.853752
952	189976_at	ZK637.1		Synaptic vesicle transporter SV2 (major facilitator superfamily)	2.16014	1.89948	0.853752
953	181152_at	T08A9.7	spp-3	Prosaposin	2.15778	2.26024	0.853752
954	191782_s_at	F35C12.2	ncx-4	K+-dependent Ca2+/Na+ exchanger NCKX1 and related proteins	2.14711	1.80193	0.853752
955	181506_at	M03E7.5		Golgi SNAP receptor complex member	2.1369	1.9336	0.853752
956	176730_at	Y111B2A.2		Unnamed protein	2.13687	2.21861	0.853752
957	190116_s_at	Y37A1C.1A		Na+/K+ symporter	2.13534	1.80944	0.853752
958	173161_at	C06H5.7		7-transmembrane receptor	2.12539	2.48105	0.853752
959	173856_at	F20H11.3	mdh-1	NAD-dependent malate dehydrogenase	2.1229	2.29846	0.853752
960	186274_at	C17H11.1		7 transmembrane receptor	2.12125	2.3742	0.853752
961	173786_s_at	Y37E11AR.4		Predicted Zn-dependent hydrolase (beta-lactamase superfamily)	2.11792	2.1382	0.853752
962	190711_at	T21G5.3	glh-1	ATP-dependent RNA helicase	2.11336	2.60003	0.853752
963	183630_at	C29F9.3		Uncharacterized protein	2.10971	2.02216	0.853752
964	185604_s_at	C44E4.1B		Zn-binding protein Push	2.10806	1.92094	0.853752
965	177794_at	T05B9.1			2.10618	1.78012	0.853752
966	188870_s_at	ZC416.8B	cha-1	Carnitine O-acyltransferase CRAT	2.10454	2.38474	0.853752
967	182599_s_at	W02G9.4		Procollagen C-endopeptidase enhancer	2.10242	2.0755	0.853752
968	184692_at	C42C1.12			2.10226	2.33378	0.853752
969	173954_at	F31B12.1a	plc-1	Phosphoinositide-specific phospholipase C with RasGEF and RA domains	2.0996	1.80088	0.853752
970	190360_s_at	F27C1.8	dpy-5	Collagens (type IV and type XIII), and related proteins	2.09587	2.82312	0.853752
971	191303_at	Y53F4B.32	gst-29	Glutathione S-transferase	2.08324	1.75541	0.993754
972	184820_at	F49H12.4			2.08244	2.48356	0.993754
973	184324_s_at	C13F10.4		Uncharacterized conserved protein	2.08032	1.71032	0.993754
974	172945_s_at	F13C5.1			2.07699	2.17819	0.993754
975	173814_at	F14B4.2			2.06592	1.79121	0.993754
976	174334_at	C53B7.1		Immunoglobulin C-2 Type/fibronectin type III domains	2.06338	1.92563	0.993754
977	175581_at	T05A8.3			2.06184	2.20727	0.993754
978	179315_at	C50F4.4			2.06149	2.00024	0.993754
979	184569_at	W08A12.4		Uncharacterized protein	2.06058	2.2985	0.993754
980	178911_at	T28A8.3		Uncharacterized protein	2.05066	1.88113	0.993754
981	173669_s_at	K10B3.6a		Predicted starch-binding protein	2.05006	2.22946	0.993754
982	178011_s_at	C14B1.9		Unnamed protein	2.04811	1.72851	0.993754
983	186414_s_at	F45E12.5		Mitochondrial ribosomal protein L14	2.04467	1.7137	0.993754
984	187896_s_at	R06C7.7	lin-61	Polycomb group protein SCM/L(3)MBT (tumor-supressor in Drosophila and humans)	2.04203	1.84927	0.993754
985	187448_at	ZK1098.5		Transport protein particle (TRAPP) complex subunit	2.03139	1.91379	0.993754
986	191276_s_at	F41H10.7	elo-5	Long chain fatty acid elongase	2.03085	1.94776	0.993754
987	177003_at	Y67D8C.10	mca-3	Calcium transporting ATPase	2.02525	1.70839	0.993754
988	180335_at	T19D7.4		Uncharacterized RUN domain protein	2.02493	1.71391	0.993754
989	174471_at	Y67D8C.9		Puromycin-sensitive aminopeptidase and related aminopeptidases	2.02423	2.21963	0.993754
990	172987_s_at	Y22D7AL.7			2.01987	1.88918	0.993754
991	183272_at	C03H5.6		Uncharacterized protein, contains BTB/POZ domain	2.01874	1.7579	0.993754
992	177040_at	Y34B4A.4		Ras1 guanine nucleotide exchange factor	2.01842	1.84836	0.993754
993	178461_at	C35A5.9		Predicted histone deacetylase	2.0116	1.70227	0.993754
994	174990_at	C32E8.11		N-end rule pathway, recognition component UBR1	2.00557	1.76505	0.993754
995	186930_s_at	F19F10.10		Tam3-transposase (Ac family)	1.9926	1.83405	0.993754
996	175209_at	F20B6.3	mrp-6	Multidrug resistance-associated protein/mitoxantrone resistance protein, ABC superfamily	1.99235	1.72673	0.993754
997	188221_at	F47G6.4	spe-15	Myosin class VI heavy chain	1.98635	1.85975	0.993754
998	173441_s_at	F54C8.3	emb-30		1.98364	1.72769	0.993754
999	188902_at	T26E3.1		C-type lectin	1.9778	1.74552	0.993754
1000	181393_at	F17C11.6			1.97736	2.06313	0.993754
1001	175592_s_at	C06H2.3		Uncharacterized conserved protein, contains JmjC domain	1.97511	1.86265	0.993754
1002	182685_at	C36B7.7	hen-1		1.94907	1.83007	0.993754
1003	190091_at	C01B12.1	sqt-2	Collagens (type IV and type XIII), and related proteins	1.94754	1.74368	0.993754
1004	176143_at	Y52E8A.5	srw-40	Uncharacterized conserved protein	1.94088	1.72854	0.993754
1005	172400_x_at	F22A3.6		Unnamed protein	1.93639	8.45003	0.993754
1006	183997_at	C40D2.4			1.93386	1.70754	0.993754
1007	184960_at	C33F10.4		Serine/threonine kinase TIP30/CC3	1.9313	1.84927	0.993754
1008	180379_s_at	C17F4.7			1.93121	11.3357	0.993754
1009	191419_at	C24A8.4		STE20-like serine/threonine kinase MST	1.92657	1.88249	0.993754
1010	187319_at	C27F2.7		Transcription-associated recombination protein - Thp1p	1.92369	1.75671	0.993754
1011	189944_at	F48E3.2		Permease of the major facilitator superfamily	1.92324	1.78091	0.993754
1012	184557_at	Y53F4B.36		Unnamed protein	1.91317	1.83762	0.993754
