# Supplementary material for: A gene expression fingerprint of C. elegans embryonic motor neurons
Source: BMC Genomics. 2005 Mar 21;6:42. doi: 10.1186/1471-2164-6-42 (PMC1079822; doi:10.1186/1471-2164-6-42)
Supplement: Additional File 10 — N2 Enriched Genes 1586 genes are enriched 1.7 fold (FDR ≤1%) in N2 cells compared to unc-4::GFP neurons. These are listed according to statistical rank (Column A). Annotation includes Affy ID, Cosmid Name, Common Name and KOG description (Columns B-E); SAM score, Fold Change and q-value are listed (Columns F-H). [file 1471-2164-6-42-S10.xls]

## Sheet: N2 Enriched Genes
Additional File 10 - N2 Enriched Genes
Rank	Affy ID	Cosmid Name	Common name	KOG	Score(d)	Fold Change	q-value (%)
1	179402_at	F52H3.5		TPR repeat-containing protein	-17.306	0.31943	0.0405362
2	189828_s_at	C15H9.6	hsp-3	Molecular chaperones GRP78/BiP/KAR2, HSP70 superfamily	-15.0735	0.39033	0.0405362
3	175205_s_at	F01D4.5b		Transcription factor TCF20	-14.6627	0.46723	0.0405362
4	176564_at	Y71G12B.6			-14.3119	0.40169	0.0405362
5	193778_s_at	C16C10.7	rnf-5	Predicted E3 ubiquitin ligase	-13.9657	0.55704	0.0405362
6	191712_s_at	C05E4.9	gei-7	Malate synthase	-13.2604	0.17508	0.0405362
7	171828_x_at	W01A8.1			-13.0178	0.33703	0.0405362
8	192699_s_at	C01G6.1A	aqp-2	Aquaporin (major intrinsic protein family)	-12.9842	0.34954	0.0405362
9	190588_s_at	F54F3.1	nid-1	Nidogen and related basement membrane protein proteins	-12.9834	0.25999	0.0405362
10	180888_at	F02C12.1		Unnamed protein	-12.954	0.42544	0.0405362
11	194220_x_at	K04F10.4a	bli-4	Subtilisin-like proprotein convertase	-12.8305	0.33617	0.0405362
12	193871_s_at	Y37A1B.2a	lst-4	Unnamed protein	-12.2575	0.38262	0.0405362
13	192441_s_at	F13B10.1B	tir-1	SARM protein (with sterile alpha and armadillo motifs)	-12.1997	0.21578	0.0405362
14	180263_s_at	C35E7.5		Uncharacterized protein	-11.9034	0.39253	0.0405362
15	183759_at	Y38F1A.9	oig-2		-11.6276	0.49379	0.0405362
16	183055_at	Y73F4A.3		Unnamed protein	-11.3951	0.31039	0.0405362
17	188438_s_at	K03E6.6	pfn-3	Profilin	-11.0678	0.12901	0.0405362
18	193466_s_at	C04F6.3	cht-1	Chitinase	-11.0596	0.23978	0.0405362
19	172321_x_at	C03A7.8	abu-7	Uncharacterized protein	-11.0226	0.52304	0.0405362
20	182824_at	C32E8.5		Transcriptional regulator SNIP1, contains FHA domain	-10.9402	0.55042	0.0405362
21	174415_at	F53B3.5		Unnamed protein	-10.6499	0.35058	0.0405362
22	191738_at	T24H10.1		Transcription elongation factor TFIIS/Cofactor of enhancer-binding protein Sp1	-10.644	0.48894	0.0405362
23	187704_at	ZK1127.5		RNA 3'-terminal phosphate cyclase	-10.4876	0.48727	0.0405362
24	187580_s_at	K09G1.1		Members of chemokine-like factor super family and related proteins	-10.4364	0.29540	0.0405362
25	193755_s_at	H06O01.1	pdi-3	Protein disulfide isomerase (prolyl 4-hydroxylase beta subunit)	-10.1073	0.33612	0.0405362
26	183001_s_at	F55D12.2			-10.0305	0.52287	0.0405362
27	176769_s_at	Y50D7A.7	ads-1	Alkyl-dihydroxyacetonephosphate synthase	-9.93251	0.32443	0.0405362
28	184240_at	F53F10.1			-9.89993	0.41760	0.0405362
29	189786_at	F48B9.5		Transcription factor PRD and related proteins, contain PAX and HOX domains	-9.89218	0.42871	0.0405362
30	175358_s_at	T03F1.6b		Unnamed protein	-9.79687	0.18727	0.0405362
31	190667_s_at	M03F4.7		Reticulocalbin, calumenin, DNA supercoiling factor, and related Ca2+-binding proteins of the CREC family (EF-Hand protein superfamily)	-9.77476	0.26247	0.0405362
32	189819_s_at	ZK829.9		Permease of the major facilitator superfamily	-9.66141	0.38718	0.0405362
33	190076_at	T22B2.4		Predicted RNA-binding protein SEB4 (RRM superfamily)	-9.65513	0.22390	0.0405362
34	188698_s_at	T28C12.4A		Carboxylesterase and related proteins	-9.65193	0.46873	0.0405362
35	191472_at	W08E3.3		Predicted GTP-binding protein (ODN superfamily)	-9.62785	0.55253	0.0405362
36	193986_s_at	F08C6.4	sto-1	Prohibitins and stomatins of the PID superfamily	-9.585	0.24427	0.0405362
37	183745_at	F09F7.1		Unnamed protein	-9.55109	0.36092	0.0405362
38	191921_s_at	F35H8.6		UDP-glucuronosyl and UDP-glucosyl transferase	-9.52481	0.26858	0.0405362
39	181840_s_at	C35C5.3A		Selenoprotein T	-9.48395	0.50904	0.0405362
40	172869_x_at	K04F10.4B	bli-4	Subtilisin-like proprotein convertase	-9.46813	0.36079	0.0405362
41	172570_x_at	Y51A2D.14		Uncharacterized protein	-9.43191	0.23961	0.0405362
42	193796_at	B0432.4		Mitochondrial oxoglutarate/malate carrier proteins	-9.40735	0.53647	0.0405362
43	171905_x_at	K10D6.2b		Unnamed protein	-9.38842	0.25671	0.0405362
44	192666_s_at	VF13D12L.1		Myo-inositol-1-phosphate synthase	-9.34671	0.43937	0.0405362
45	176915_at	Y67H2A.8	fat-1	Oleate desaturase/linoleate desaturase	-9.25787	0.48488	0.0405362
46	172568_x_at	Y43F8B.2B		Uncharacterized conserved protein	-9.22974	0.38773	0.0405362
47	176486_at	Y39G10AR.10			-9.09732	0.25049	0.0405362
48	180601_s_at	F54B11.6		PHD Zn-finger protein	-9.06409	0.53071	0.0405362
49	184025_s_at	ZC513.7			-9.03338	0.35903	0.0405362
50	177316_at	R52.1		Uncharacterized protein, contains BTB/POZ domain	-8.95973	0.57891	0.0405362
51	194226_x_at	K01A2.8a		Unnamed protein	-8.88994	0.40501	0.0405362
52	191573_s_at	C34E10.6	atp-2	F0F1-type ATP synthase, beta subunit	-8.87828	0.33261	0.0405362
53	193210_s_at	C38C3.5B	unc-60	Actin depolymerizing factor	-8.86272	0.21498	0.0405362
54	180690_at	F35E12.4		Unnamed protein	-8.82722	0.27954	0.0405362
55	183587_at	F40F11.3			-8.80402	0.42932	0.0405362
56	186024_s_at	K11D12.7		Serine proteinase inhibitor (KU family)	-8.78765	0.41646	0.0405362
57	190931_s_at	F14H8.1	obr-2	Oxysterol-binding protein	-8.71074	0.37479	0.0405362
58	193862_s_at	F11D5.1a		Unnamed protein	-8.68399	0.28036	0.0405362
59	174012_s_at	F53B2.8			-8.67155	0.50406	0.0405362
60	191269_at	F56H11.4	elo-1	Long chain fatty acid elongase	-8.64249	0.46130	0.0405362
61	172303_x_at	W05H9.3			-8.55296	0.46804	0.0405362
62	192566_s_at	F38A6.2	elp-1	Uncharacterized conserved protein, contains HELP and WD40 domains	-8.54983	0.20699	0.0405362
63	181052_at	F26G1.4			-8.51127	0.38448	0.0405362
64	183132_at	T07D1.3			-8.44843	0.41979	0.0405362
65	192079_s_at	F52E1.1	pos-1	CCCH-type Zn-finger protein	-8.42769	0.41490	0.0405362
66	193712_s_at	C14F11.6			-8.42459	0.39704	0.0405362
67	191861_at	Y32F6B.3		Ras-related small GTPase, Rho type	-8.41781	0.47651	0.0405362
68	184336_s_at	Y11D7A.12		Unnamed protein	-8.41471	0.55608	0.0405362
69	193737_s_at	T01G9.6A	kin-10	Casein kinase II, beta subunit	-8.39664	0.54400	0.0405362
70	176491_at	Y74C10AR.1	eif-3.I	Translation initiation factor 3, subunit i (eIF-3i)/TGF-beta receptor-interacting protein (TRIP-1)	-8.39089	0.51753	0.0405362
71	178029_at	C07E3.6			-8.37588	0.56646	0.0405362
72	178168_at	T01G9.1			-8.34062	0.22636	0.0405362
73	177279_at	M60.4			-8.33085	0.41850	0.0405362
74	174254_at	M03F4.6		Proteins containing Ca2+-binding EGF-like domains	-8.28467	0.56240	0.0405362
75	181741_s_at	F46H5.7		Unnamed protein	-8.27524	0.55537	0.0405362
76	184256_s_at	Y17G7B.17		Proliferation-related protein MLF	-8.19667	0.55485	0.0405362
77	187065_s_at	ZC434.4		rRNA processing protein RRP7	-8.17907	0.55169	0.0405362
78	173839_at	K02G10.5		Organic anion transporter	-8.15784	0.28771	0.0405362
79	172992_s_at	Y54G9A.6		Mitotic spindle checkpoint protein BUB3, WD repeat superfamily	-8.15188	0.38345	0.0405362
80	175194_at	Y37E11AR.5		UDP-glucuronosyl and UDP-glucosyl transferase	-8.14614	0.45134	0.0405362
81	180525_at	ZK816.1			-8.13509	0.56321	0.0405362
82	176162_at	Y105E8B.5		Hypoxanthine-guanine phosphoribosyltransferase	-8.08933	0.49123	0.0405362
83	178654_s_at	W04A8.4		Unnamed protein	-8.08377	0.28027	0.0405362
84	186525_at	VF13D12L.3		Predicted malate dehydrogenase	-8.07716	0.56914	0.0405362
85	172578_x_at	Y43F8B.2A		Uncharacterized conserved protein	-8.0541	0.49988	0.0405362
86	172541_x_at	K01A2.8B		Unnamed protein	-8.04223	0.38399	0.0405362
87	187282_at	F22B7.9		Predicted methyltransferase	-8.04027	0.50984	0.0405362
88	189268_s_at	C15H9.7		L-kynurenine hydrolase	-8.03914	0.38475	0.0405362
89	191965_at	T05E11.3		Endoplasmic reticulum glucose-regulated protein (GRP94/endoplasmin), HSP90 family	-8.03395	0.42289	0.0405362
90	190081_at	F09G2.5		Ligand-gated ion channel	-8.02326	0.52792	0.0405362
91	191981_at	T28F4.2		Non voltage-gated ion channels (DEG/ENaC family)	-8.0161	0.24559	0.0405362
92	173583_s_at	C14H10.2			-7.98299	0.43011	0.0405362
93	182846_s_at	M01H9.3		Unnamed protein	-7.95414	0.44387	0.0405362
94	174195_at	F13E9.11			-7.90363	0.36768	0.0405362
95	171999_x_at	T27D12.2	clh-1	Cl- channel CLC-2 and related proteins (CLC superfamily)	-7.85777	0.24035	0.0405362
96	183827_at	K01A2.5		Predicted hydrolase	-7.84333	0.26699	0.0405362
97	182394_at	F10A3.11		Cysteine rich domain (CW domain) probably distantly related to the C-type lectin	-7.82478	0.36077	0.0405362
98	184071_s_at	Y73F8A.6	ccg-1		-7.81042	0.21387	0.0405362
99	193483_at	C29E6.5	nhr-43	Hormone receptors	-7.80383	0.15114	0.0405362
100	188448_at	D1069.2	cpn-2	Calponin	-7.80125	0.53227	0.0405362
101	188200_at	T14B4.7	dpy-10	Collagens (type IV and type XIII), and related proteins	-7.78031	0.25101	0.0405362
102	193912_s_at	K07A1.11	rba-1	Nucleosome remodeling factor, subunit CAF1/NURF55/MSI1	-7.768	0.52213	0.0405362
103	175365_at	R06B9.6			-7.70958	0.33906	0.0405362
104	187600_at	C01F6.6	tag-60	PDZ domain	-7.68054	0.24526	0.0405362
105	182178_at	D1005.2		UDP-glucose pyrophosphorylase	-7.66482	0.38027	0.0405362
106	187787_at	K02D10.1			-7.6536	0.52931	0.0405362
107	192010_s_at	F43E2.8	hsp-4	Molecular chaperones GRP78/BiP/KAR2, HSP70 superfamily	-7.64304	0.44182	0.0405362
108	173637_s_at	C05D10.1a			-7.62842	0.16464	0.0405362
109	189284_at	Y69H2.11		Fibrillins and related proteins containing Ca2+-binding EGF-like domains	-7.62798	0.58756	0.0405362
110	193627_at	K02F2.2		S-adenosylhomocysteine hydrolase	-7.62543	0.21841	0.0405362
111	176785_at	F53A10.2		Rap1-GTPase-activating protein (Rap1GAP)	-7.61272	0.34930	0.0405362
112	191853_at	K10C3.2		Regulator of ATP-sensitive K+ channels Alpha-endosulfine/ARPP-19 and related cAMP-regulated phosphoproteins	-7.59164	0.58649	0.0405362
113	188474_s_at	C14B9.2		Protein disulfide isomerase (prolyl 4-hydroxylase beta subunit)	-7.55713	0.39961	0.0405362
114	192731_at	T03F6.3		Glucosamine-6-phosphate isomerase	-7.55052	0.30241	0.0405362
115	175411_at	yk513e4.3			-7.54929	0.43007	0.0405362
116	191520_s_at	F33D11.10		Predicted ATP-dependent RNA helicase FAL1, involved in rRNA maturation, DEAD-box superfamily	-7.51386	0.29792	0.0405362
117	189080_at	R02D3.1		Lysine-ketoglutarate reductase/saccharopine dehydrogenase	-7.4879	0.35134	0.0405362
118	184098_s_at	Y73F4A.2		Unnamed protein	-7.48044	0.28548	0.0405362
119	192475_s_at	T04G9.3	ile-2	Lectin VIP36, involved in the transport of glycoproteins carrying high mannose-type glycans	-7.4489	0.50589	0.0405362
120	174651_s_at	K06A5.4			-7.40345	0.50052	0.0405362
121	176590_at	Y97E10AL.3		Acetyltransferase, (GNAT) family	-7.38661	0.41573	0.0405362
122	192259_s_at	F22F4.2	inx-3	Innexin-type channels	-7.37049	0.36937	0.0405362
123	189613_s_at	W02C12.1		Fibrillins and related proteins containing Ca2+-binding EGF-like domains	-7.3282	0.53384	0.0405362
124	180463_s_at	T02C5.3			-7.2832	0.41962	0.0405362
125	191735_at	T03D8.6			-7.27338	0.44978	0.0405362
126	192149_s_at	F10C1.2B	ifb-1	Nuclear envelope protein lamin, intermediate filament superfamily	-7.27337	0.21828	0.0405362
127	191292_s_at	C54G4.8	cyc-1	Cytochrome c1	-7.26274	0.50443	0.0405362
128	190228_s_at	T04C9.6	frm-2	FERM domain protein EHM2	-7.25144	0.24177	0.0405362
129	188033_s_at	F44A6.2B	sex-1	Nuclear receptor	-7.24969	0.37547	0.0405362
130	180030_at	C10F3.6			-7.22258	0.47821	0.0405362
131	173301_s_at	C05E4.9a	gei-7	Malate synthase	-7.21742	0.27826	0.0405362
132	188497_at	K11G9.1		Carboxylesterase and related proteins	-7.18311	0.57544	0.0405362
133	191041_s_at	T08G2.3		Medium-chain acyl-CoA dehydrogenase	-7.15396	0.37658	0.0405362
134	192698_at	B0361.5			-7.14567	0.40163	0.0405362
135	176040_s_at	ZK688.6			-7.12967	0.46972	0.0405362
136	177724_at	W04G3.1			-7.11563	0.27359	0.0405362
137	175681_at	T06E6.2	cyb-3	Cyclin B and related kinase-activating proteins	-7.099	0.21813	0.0405362
138	188393_at	T06C10.4	flp-10		-7.09562	0.27091	0.0405362
139	183964_at	T24A6.7		Predicted riboflavin biosynthesis protein	-7.09362	0.47721	0.0405362
140	186734_s_at	Y105C5B.28	gln-3	Glutamine synthetase	-7.08326	0.37579	0.0405362
141	188558_s_at	C18A11.7	dim-1	Immunoglobin and related proteins	-7.07795	0.46732	0.0405362
142	180212_at	C44B7.6			-7.06866	0.33710	0.0405362
143	182485_at	C39B5.2		Uncharacterized protein	-7.0582	0.33252	0.0405362
144	173897_at	C37E2.5	ceh-37	Homeobox transcription factor	-7.05425	0.54983	0.0405362
145	176000_at	C06E1.8		Zn-finger	-7.04654	0.37257	0.0405362
146	190819_s_at	T25G12.5		Medium-chain acyl-CoA dehydrogenase	-7.04537	0.32903	0.0405362
147	190863_at	R74.3	xbp-1	Transcription factor XBP-1	-7.01646	0.33397	0.0405362
148	173270_s_at	F42G8.12	isp-1	Ubiquinol cytochrome c reductase, subunit RIP1	-7.01052	0.55909	0.0405362
149	192835_at	C45E5.6	nhr-46	Hormone receptors	-7.00554	0.51906	0.0405362
150	192205_s_at	W01A11.5		Carnitine O-acyltransferase CPTI	-7.00007	0.55109	0.0405362
151	172476_x_at	R07E5.15		Unnamed protein	-6.99866	0.51914	0.0405362
152	187705_at	T25D10.1		Predicted glycosyltransferase	-6.99696	0.42379	0.0405362
153	194025_s_at	H28O16.1		F0F1-type ATP synthase, alpha subunit	-6.99475	0.47354	0.0405362
154	180032_at	D2092.4		Thioredoxin/protein disulfide isomerase	-6.98695	0.48146	0.0405362
155	188996_at	H43I07.2		RNA polymerase I and III, subunit RPA40/RPC40	-6.97595	0.50184	0.0405362
156	192152_s_at	B0303.3		Acetyl-CoA acetyltransferase	-6.96324	0.48646	0.0405362
157	192101_at	C37H5.6		Adenylosuccinate synthase	-6.93896	0.47320	0.0405362
158	188386_at	W01A8.3		Cuticulin precursor	-6.90953	0.51126	0.0405362
159	191884_s_at	B0280.8	nhr-10	Hormone receptors	-6.90087	0.47152	0.0405362
160	176518_at	ZC477.9a	deb-1	Alpha-catenin	-6.89564	0.54470	0.0405362
161	185430_at	F23H11.1		PHD Zn-finger protein	-6.86652	0.50872	0.0405362
162	172469_x_at	C01G12.6		Unnamed protein	-6.85634	0.21322	0.0405362
163	173641_at	K07D8.1	mup-4	Fibrillins and related proteins containing Ca2+-binding EGF-like domains	-6.81596	0.48108	0.0405362
164	175669_at	K04F10.4	bli-4	Subtilisin-like proprotein convertase	-6.81181	0.48130	0.0405362
165	185268_at	W03F9.10		Splicing factor 3b, subunit 2	-6.80442	0.42735	0.0405362
166	174319_at	C55C3.5			-6.80261	0.29678	0.0405362
167	193432_at	H02I12.3	tag-89	7 transmembrane receptor	-6.79739	0.55062	0.0405362
168	178942_s_at	T22A3.3	lst-1		-6.78073	0.26935	0.0405362
169	186997_at	F33D11.11		VAMP-associated protein involved in inositol metabolism	-6.77445	0.58075	0.0405362
170	189995_s_at	K10C2.4		Fumarylacetoacetase	-6.76882	0.44780	0.0405362
171	184629_at	Y74E4A.1		Acetylcholine receptor	-6.76764	0.41162	0.0405362
172	174299_s_at	C33F10.13		Predicted transposase	-6.7654	0.42343	0.0405362
173	194188_x_at	K01A2.8		Unnamed protein	-6.75998	0.33453	0.0405362
174	178896_at	C25F9.2		Unnamed protein	-6.75445	0.12974	0.0405362
175	190900_s_at	C09B8.6	hsp-25	Alpha crystallins	-6.74686	0.46190	0.0405362
176	173162_s_at	F23B12.8	bmk-1	Kinesin-like protein	-6.74071	0.19964	0.0405362
177	189508_s_at	F32D1.5		IMP dehydrogenase/GMP reductase	-6.73913	0.36714	0.0405362
178	190153_s_at	T01B11.2		Predicted alanine-glyoxylate aminotransferase	-6.73449	0.40980	0.0405362
179	177592_at	F55C5.4		Uncharacterized conserved protein	-6.73286	0.57910	0.0405362
180	171894_x_at	T08H4.1	tag-127	Predicted guanine nucleotide exchange factor	-6.72207	0.30336	0.0405362
181	191583_s_at	F13H8.7		Carbon-nitrogen hydrolase	-6.66445	0.18441	0.0405362
182	178641_s_at	ZK822.1			-6.66201	0.40331	0.0405362
183	174657_s_at	F56H1.1	che-14	Predicted patched transmembrane receptor	-6.64722	0.33076	0.0405362
184	193537_s_at	K02A2.3		K+/Cl- cotransporter KCC1 and related transporters	-6.64659	0.34631	0.0405362
185	189525_s_at	F13H6.3		Carboxylesterase and related proteins	-6.64578	0.58268	0.0405362
186	182863_at	F35D2.3		Fibrillins and related proteins containing Ca2+-binding EGF-like domains	-6.61659	0.49560	0.0405362
187	172031_x_at	T01D1.2a	etr-1	RNA-binding protein CUGBP1/BRUNO (RRM superfamily)	-6.611	0.46208	0.0405362
188	190112_s_at	ZK783.2		Uridine phosphorylase	-6.60988	0.41436	0.0405362
189	182917_at	F37B12.1			-6.56969	0.53396	0.0405362
190	183913_s_at	T10E9.3			-6.52872	0.53243	0.0405362
191	179409_at	T13H5.5		Mitochondrial ribosomal protein S18b	-6.50789	0.43184	0.0405362
192	185203_s_at	Y53C12B.2		Predicted RNA-binding protein Pno1p interacting with Nob1p and involved in 26S proteasome assembly	-6.50408	0.27309	0.0405362
193	182386_s_at	Y37A1B.7			-6.50057	0.50150	0.0405362
194	192189_at	T05B4.2	nhr-57	Hormone receptors	-6.50046	0.46797	0.0405362
195	185117_at	C44E12.1		Aminoacylase ACY1 and related metalloexopeptidases	-6.47251	0.33128	0.0405362
196	183661_at	R02F2.1		Cyclin B and related kinase-activating proteins	-6.43134	0.54076	0.0405362
197	193350_at	T02D1.6		7 transmembrane receptor	-6.43096	0.46184	0.0405362
198	183306_at	F40F11.4			-6.41767	0.51608	0.0405362
199	175025_at	T14B4.7a	dpy-10	Collagens (type IV and type XIII), and related proteins	-6.41405	0.25977	0.0405362
200	182502_at	F18E9.4			-6.39496	0.48530	0.0405362
201	185386_s_at	Y54E2A.11	eif-3.B	Translation initiation factor 3, subunit b (eIF-3b)	-6.38443	0.49686	0.0405362
202	188453_at	B0511.6		ATP-dependent RNA helicase pitchoune	-6.37436	0.46718	0.0405362
203	186363_at	EEED8.14			-6.35924	0.37394	0.0405362
204	182010_s_at	K10D6.2A		Unnamed protein	-6.35539	0.21540	0.0405362
205	193246_s_at	C23F12.1		Actin-binding cytoskeleton protein, filamin	-6.33814	0.48137	0.0405362
206	180485_s_at	C45B2.7	ptr-4	Predicted membrane protein (patched superfamily)	-6.3361	0.31155	0.0405362
207	187554_at	R10E12.2		Unnamed protein	-6.33222	0.35401	0.0405362
208	175453_at	F48F7.2	syn-2	SNARE protein Syntaxin 1 and related proteins	-6.3322	0.41410	0.0405362
209	184162_at	T14B4.6	dpy-2	Collagens (type IV and type XIII), and related proteins	-6.32902	0.24971	0.0405362
210	183836_at	T25E12.6		Uncharacterized protein	-6.3159	0.44787	0.0405362
211	185295_s_at	C01B10.3		Inositol polyphosphate 5-phosphatase, type I	-6.31384	0.33805	0.0405362
212	177033_at	Y55D5A.1			-6.31189	0.48343	0.0405362
213	173584_s_at	W01C9.3	pqn-73	Unnamed protein	-6.30291	0.49189	0.0405362
214	182421_at	R12B2.4	him-10		-6.30044	0.44948	0.0405362
215	180488_at	ZK682.7			-6.28691	0.49859	0.0405362
216	189811_s_at	R10E4.4	mcm-5	DNA replication licensing factor, MCM5 component	-6.28647	0.30570	0.0405362
217	173027_s_at	Y67A10A.9		Unnamed protein	-6.28645	0.20363	0.0405362
218	189164_at	F58B3.8	dsl-5	Proteins containing Ca2+-binding EGF-like domains	-6.28262	0.46088	0.0405362
219	178352_at	R05D7.1		Unnamed protein	-6.27423	0.37719	0.0405362
220	178726_s_at	R11A5.2		LIS1-interacting protein NUDE	-6.26896	0.45131	0.0405362
221	185458_s_at	F19B10.2		Predicted E3 ubiquitin ligase	-6.25962	0.51462	0.0405362
222	192025_s_at	F54C8.4		mRNA capping enzyme, guanylyltransferase (alpha) subunit	-6.25627	0.51090	0.0405362
223	177041_at	Y55D5A.6		Cuticulin precursor	-6.2542	0.14524	0.0405362
224	172468_x_at	K01A2.9		Unnamed protein	-6.24325	0.39933	0.0405362
225	178570_s_at	T28F4.1			-6.23523	0.23850	0.0405362
226	173116_s_at	F52F12.6		Transcription factor containing C2HC type Zn finger	-6.22968	0.42384	0.0405362
227	175845_at	F23B12.9	egl-1		-6.22245	0.34606	0.0405362
228	174366_s_at	Y55F3C.7a		Cuticulin precursor	-6.21397	0.39603	0.0405362
229	193936_at	T03G6.3		Type I phosphodiesterase/nucleotide pyrophosphatase	-6.21301	0.58326	0.0405362
230	190574_at	F45H11.1		Zn-finger	-6.21101	0.54522	0.0405362
231	188395_at	F20C5.6			-6.20763	0.29738	0.0405362
232	176469_s_at	Y37E11AR.6	vab-2	Ephrin, ligand for Eph receptor tyrosine kinase	-6.20432	0.40808	0.0405362
233	187987_at	B0511.1	fkb-7	FKBP-type peptidyl-prolyl cis-trans isomerase	-6.18716	0.32704	0.0405362
234	187736_s_at	T03F1.6		Unnamed protein	-6.17382	0.22274	0.0405362
235	178931_s_at	T20D3.8		N-acetylglucosaminyltransferase complex, subunit PIG-C/GPI2, required for phosphatidylinositol biosynthesis	-6.16321	0.52908	0.0405362
236	177489_at	C05E7.2		Unnamed protein	-6.15667	0.35997	0.0405362
237	173771_s_at	C53D5.6	imb-3	Karyopherin (importin) beta 3	-6.15453	0.38092	0.0405362
238	181838_at	C14A4.11		Putative apoptosis related protein	-6.14709	0.44659	0.0405362
239	192625_s_at	W02D7.7	sel-9	Putative cargo transport protein EMP24 (p24 protein family)	-6.14196	0.44403	0.0405362
240	181136_s_at	F52B11.3		Unnamed protein	-6.13822	0.19024	0.0405362
241	192780_at	W05B10.4		Unnamed protein	-6.13733	0.14961	0.0405362
242	176403_at	R13A5.12	lpd-7	Protein required for normal rRNA processing	-6.1189	0.28416	0.0405362
243	174902_at	K10D6.4			-6.11343	0.27664	0.0405362
244	178611_at	F59C6.4		Exosomal 3'-5' exoribonuclease complex subunit Rrp40	-6.11292	0.33392	0.0405362
245	187086_at	Y57G11C.31		Uncharacterized protein	-6.09844	0.35300	0.0405362
246	182552_at	F22A3.2		Uncharacterized protein with conserved cysteine	-6.08429	0.34599	0.0405362
247	186747_at	Y110A7A.2		TNF receptor-associated factor	-6.06742	0.39195	0.0405362
248	174789_at	T09B4.5a			-6.06077	0.22388	0.0405362
249	193066_s_at	C30G4.3	gcy-11	Natriuretic peptide receptor, guanylate cyclase	-6.0561	0.57528	0.0405362
250	184466_s_at	T19B10.4A	pqn-70	Unnamed protein	-6.0511	0.37357	0.0405362
251	173781_s_at	Y116A8C.35	uaf-2	U2 snRNP splicing factor, small subunit, and related proteins	-6.04909	0.42644	0.0405362
252	187862_at	C05D10.4			-6.04655	0.21651	0.0405362
253	189791_s_at	K01C8.9	nst-1	GTPase	-6.0454	0.46844	0.0405362
254	182265_s_at	ZK484.3			-6.04474	0.55845	0.0405362
255	193374_s_at	R01H10.1	div-1	DNA polymerase alpha-primase complex, polymerase-associated subunit B	-6.04	0.52539	0.0405362
256	187865_at	B0336.2	arf-1	GTP-binding ADP-ribosylation factor Arf1	-6.03598	0.58327	0.0405362
257	187189_at	EEED8.1			-6.01945	0.29648	0.0405362
258	190934_s_at	Y38A10A.5	crt-1	Calreticulin	-6.01911	0.50283	0.0405362
259	188946_at	T24H10.2		Transcriptional activator of the JUN family	-6.00688	0.36778	0.0405362
260	185521_at	Y47D9A.2		TFIIF-interacting CTD phosphatase, including NLI-interacting factor (involved in RNA polymerase II regulation)	-5.99904	0.32465	0.0405362
261	183249_s_at	K02E7.5			-5.99421	0.27318	0.0405362
262	188849_at	C56E6.2		GTPase Rab6/YPT6/Ryh1, small G protein superfamily	-5.97272	0.25663	0.0405362
263	186074_at	R03H10.6		Single-stranded DNA-binding replication protein A (RPA), large (70 kD) subunit and related ssDNA-binding proteins	-5.96934	0.37610	0.0405362
264	191389_s_at	C44B12.2	ost-1	Matricellular protein Osteonectin/SPARC/BM-40	-5.95383	0.29586	0.0405362
265	186837_at	Y65B4BL.5		Long-chain acyl-CoA synthetases (AMP-forming)	-5.95144	0.40268	0.0405362
266	189371_s_at	R07H5.8		Possible pfkB family carbohydrate kinase	-5.94641	0.32721	0.0405362
267	172043_x_at	F52H3.7	lec-2	Low-complexity	-5.93661	0.33168	0.0405362
268	174579_s_at	H24G06.1		WD40 repeat protein	-5.93661	0.24063	0.0405362
269	181845_at	T10B5.3		WD40 repeat-containing protein	-5.93644	0.37573	0.0405362
270	182573_at	T05B4.3		Secreted surface protein	-5.9158	0.53604	0.0405362
271	190315_at	C27B7.8	rap-1	Ras-related GTPase	-5.91533	0.48165	0.0405362
272	182910_at	Y15E3A.4		Permease of the major facilitator superfamily	-5.91234	0.40658	0.0405362
273	175014_at	T23D8.7		Translation initiation factor 2C (eIF-2C) and related proteins	-5.91228	0.24232	0.0405362
274	175943_at	C02D5.2		Gamma-interferon inducible lysosomal thiol reductase	-5.90098	0.35910	0.0405362
275	184462_at	F46F11.7		Teneurin-1 and related extracellular matrix proteins, contain EGF-like repeats	-5.88696	0.08107	0.0405362
276	187506_s_at	B0416.5		Permease of the major facilitator superfamily	-5.87935	0.44010	0.0405362
277	189605_at	K08C7.3	epi-1	Extracellular matrix glycoprotein Laminin subunits alpha and gamma	-5.87573	0.35106	0.0405362
278	187910_at	W08D2.4	fat-3	Delta 6-fatty acid desaturase/delta-8 sphingolipid desaturase	-5.87149	0.52676	0.0405362
279	182706_at	C46A5.8			-5.86823	0.54293	0.0405362
280	178775_at	C01G6.3			-5.85653	0.27429	0.0405362
281	174349_at	EEED8.15			-5.85626	0.36388	0.0405362
282	187469_s_at	ZK1321.3	aqp-10	Aquaporin	-5.85505	0.41778	0.0405362
283	176819_s_at	Y49C4A.8		UDP-glucuronosyl and UDP-glucosyl transferase	-5.85429	0.19853	0.0405362
284	178996_at	C43F9.8	efn-2	Ephrin, ligand for Eph receptor tyrosine kinase	-5.84813	0.55316	0.0405362
285	188690_at	C04F12.3	ikb-1	Ankyrin repeat	-5.82856	0.49755	0.0405362
286	177475_at	K05C4.7		Unnamed protein	-5.81456	0.35782	0.0405362
287	192392_at	R03G5.2	sek-1	Mitogen-activated protein kinase (MAPK) kinase MKK3/MKK6	-5.81375	0.48488	0.0405362
288	191047_at	W04D2.3	inx-11	Innexin-type channels	-5.81325	0.58438	0.0405362
289	192923_s_at	F01G12.5A	let-2	Collagens (type IV and type XIII), and related proteins	-5.8068	0.25832	0.0405362
290	193470_at	Y45F10B.14	srd-10	Chemoreceptor/7TM receptor	-5.79753	0.54597	0.0405362
291	192119_s_at	F52E4.1		3-Methylcrotonyl-CoA carboxylase, non-biotin containing subunit/Acetyl-CoA carboxylase carboxyl transferase, subunit beta	-5.79583	0.34945	0.0405362
292	190287_at	F16B4.12	nhr-117	Hormone receptors	-5.78901	0.40916	0.0405362
293	192730_at	T22D1.3		IMP dehydrogenase/GMP reductase	-5.7882	0.36841	0.0405362
294	193157_at	F53C11.7		Conserved WD40 repeat-containing protein AN11	-5.7816	0.38119	0.0405362
295	178027_at	R13H4.1		Unnamed protein	-5.7807	0.50239	0.0405362
296	172218_x_at	T20G5.7	dod-6	Secreted surface protein	-5.78013	0.19161	0.0405362
297	185356_at	F35D11.2	pqn-35		-5.77327	0.49087	0.0405362
298	193140_at	C04G2.7	egl-38	Transcription factor PAX2/5/8, contains PAX domain	-5.7609	0.45316	0.0405362
299	187875_s_at	C30A5.7B	unc-86	Transcription factor ACJ6/BRN-3, contains POU and HOX domains	-5.75854	0.42346	0.0405362
300	192551_at	K04D7.3	gta-1	4-aminobutyrate aminotransferase	-5.75852	0.49529	0.0405362
301	188587_s_at	Y54G11A.6		Catalase	-5.75752	0.37808	0.0405362
302	179854_at	Y47D3A.2		Uncharacterized protein	-5.7441	0.50493	0.0405362
303	192157_at	C47E12.8	dhp-2	Dihydroorotase and related enzymes	-5.74353	0.46379	0.0405362
304	179210_at	T05F1.9		Uncharacterized protein	-5.74078	0.34679	0.0405362
305	188332_at	K06A4.3		Actin regulatory proteins (gelsolin/villin family)	-5.73769	0.38495	0.0405362
306	178718_at	T22A3.4		Predicted histone tail methylase containing SET domain	-5.73168	0.43599	0.0405362
307	188097_at	ZK177.6	fzy-1	Anaphase promoting complex, Cdc20, Cdh1, and Ama1 subunits	-5.71873	0.24089	0.0405362
308	177571_at	F25H2.8	ubc-25	Predicted ubiquitin-conjugating enzyme	-5.71732	0.51147	0.0405362
309	176633_at	JC8.5		Cytochrome oxidase assembly factor COX11	-5.70795	0.47271	0.0405362
310	173990_s_at	T03E6.7	cpl-1	Cysteine proteinase Cathepsin L	-5.68923	0.36407	0.0405362
311	179740_s_at	C23H3.1	egl-26		-5.68354	0.55799	0.0405362
312	174043_at	C38D4.6			-5.68029	0.42670	0.0405362
313	193594_at	F18G5.3	gpa-12	G-protein alpha subunit (small G protein superfamily)	-5.67005	0.44372	0.0405362
314	182290_at	Y80D3A.4		Hormone receptors	-5.65977	0.56080	0.0405362
315	173323_at	C35E7.1		Uncharacterized coiled-coil containing protein	-5.65737	0.28284	0.0405362
316	191743_at	H06O01.3		Phosphatidylinositol transfer protein SEC14 and related proteins	-5.65635	0.40901	0.0405362
317	176668_at	C32B5.1		F-box domain	-5.64908	0.45948	0.0405362
318	181932_at	ZK1053.4		Uncharacterized coiled-coil containing protein	-5.6373	0.38201	0.0405362
319	188878_s_at	C42D8.8	apl-1	Beta amyloid precursor protein	-5.63209	0.53731	0.0405362
320	185693_at	W02F12.2		Alkaline ceramidase	-5.6267	0.42347	0.0405362
321	183775_at	C34G6.6		Unnamed protein	-5.62325	0.27283	0.0405362
322	171935_s_at	D1044.2a		Mucin/alpha-tectorin	-5.62059	0.40414	0.0405362
323	188754_at	T27B1.2		Zn-finger	-5.61559	0.47387	0.0405362
324	187874_at	B0205.7	kin-3	Casein kinase II, alpha subunit	-5.58832	0.48079	0.0405362
325	175284_at	F07A5.4			-5.57579	0.52496	0.0405362
326	189738_at	F40E10.3	csq-1	Calsequestrin	-5.57429	0.43223	0.0405362
327	184714_s_at	Y53G8B.2		Acyl-CoA:diacylglycerol acyltransferase (DGAT)	-5.56894	0.43306	0.0405362
328	193050_at	C28H8.4		ER lumen protein retaining receptor	-5.53643	0.53946	0.0405362
329	181937_s_at	F27C1.2			-5.53596	0.48190	0.0405362
330	189064_s_at	C28D4.2	cka-1	Choline kinase	-5.53289	0.32724	0.0405362
331	179880_at	K10C9.3		Ribonuclease, T2 family	-5.52742	0.45453	0.0405362
332	190731_s_at	C47G2.2	unc-130	Transcription factor of the Forkhead/HNF3 family	-5.51069	0.55126	0.0405362
333	181524_at	T28B4.4			-5.49959	0.26514	0.0405362
334	174906_s_at	C25F6.2a	dlg-1	Membrane-associated guanylate kinase MAGUK (contains PDZ, SH3, HOOK and GUK domains)	-5.49119	0.22515	0.0405362
335	192123_at	C34E11.1	rsd-3	Predicted equilibrative nucleoside transporter protein	-5.48926	0.57812	0.0405362
336	190307_s_at	ZK131.4	his-10	Histone H4	-5.47905	0.38731	0.0405362
337	193009_at	T21C12.2	hpd-1	4-hydroxyphenylpyruvate dioxygenase	-5.47654	0.21171	0.0405362
338	184041_at	F09G2.2		Cyclin	-5.47488	0.56686	0.0405362
339	178232_at	M02B1.2			-5.47385	0.40136	0.0405362
340	182954_s_at	T07A9.9		GTP-binding protein CRFG/NOG1 (ODN superfamily)	-5.47352	0.37156	0.0405362
341	180008_at	K06A1.2			-5.46832	0.44594	0.0405362
342	174095_at	C05D11.7a			-5.46327	0.48467	0.0405362
343	192852_s_at	K01G5.1		Predicted E3 ubiquitin ligase	-5.45507	0.30741	0.0405362
344	187401_at	K10D2.5			-5.45485	0.38393	0.0405362
345	176784_s_at	C46C11.3		Unnamed protein	-5.43015	0.38717	0.0405362
346	173133_s_at	R107.6	cls-2	CLIP-associating protein	-5.42939	0.44767	0.0405362
347	190603_s_at	C05D11.12	let-721	Electron transfer flavoprotein ubiquinone oxidoreductase	-5.42524	0.51195	0.0405362
348	177162_at	Y38F2AL.1		Unnamed protein	-5.42265	0.39218	0.0405362
349	182596_s_at	D2096.8		Nucleosome assembly protein NAP-1	-5.42068	0.42648	0.0405362
350	173682_at	M01H9.3a		Unnamed protein	-5.41154	0.37073	0.0405362
351	191975_at	C35C5.4	mig-2	Ras-related small GTPase, Rho type	-5.39857	0.57845	0.0405362
352	188021_at	F54C4.2	spt-4	Transcription elongation factor SPT4	-5.39821	0.57773	0.0405362
353	175441_s_at	Y54H5A.2		Uncharacterized conserved protein	-5.39678	0.46073	0.0405362
354	180916_at	C09D4.2		Unnamed protein	-5.39167	0.49797	0.0405362
355	175016_s_at	F44E2.4		Predicted receptor-like serine/threonine kinase	-5.38131	0.20804	0.0405362
356	193247_at	W07E11.2	flp-3	Unnamed protein	-5.37549	0.35542	0.0405362
357	186994_at	Y53G8AR.3		Ras-related GTPase	-5.37515	0.38219	0.0405362
358	191881_at	F35E12.3		Uncharacterized protein	-5.37414	0.48327	0.0405362
359	172004_x_at	F08B6.4	unc-87	Unnamed protein	-5.36744	0.20504	0.0405362
360	183161_at	R01H10.6		Unnamed protein	-5.36449	0.49460	0.0405362
361	172489_x_at	K08H10.2B		Uncharacterized conserved protein	-5.36226	0.34907	0.0405362
362	184282_s_at	Y59A8B.10		RNA-binding protein NOVA1/PASILLA and related KH domain proteins	-5.35598	0.44118	0.0405362
363	185024_s_at	Y56A3A.33		3'-5' exonuclease	-5.3533	0.42916	0.0405362
364	190358_at	R04B5.5		Sorbitol dehydrogenase	-5.35038	0.51951	0.0405362
365	187342_s_at	F55F8.5		Microtubule binding protein YTM1 (contains WD40 repeats)	-5.35032	0.27325	0.0405362
366	176475_s_at	Y39G10AR.14	mcm-4	DNA replication licensing factor, MCM4 component	-5.34419	0.38337	0.0405362
367	174820_s_at	C17G10.4c	cdc-14	Protein tyrosine phosphatase CDC14	-5.34029	0.36637	0.0405362
368	191333_at	Y51A2D.11		Uncharacterized protein with conserved cysteine	-5.31962	0.20427	0.0405362
369	177233_s_at	Y54E10BR.4		Predicted RNA-binding protein Nob1p involved in 26S proteasome assembly	-5.31582	0.51831	0.0405362
370	183649_at	F41D9.3	wrk-1	Immunoglobulin C-2 Type/fibronectin type III domains	-5.31267	0.56634	0.0405362
371	173401_s_at	F32D1.10	mcm-7	DNA replication licensing factor, MCM7 component	-5.3113	0.07673	0.0405362
372	193176_s_at	M05B5.5	hlh-2	Helix loop helix transcription factor	-5.311	0.21833	0.0405362
373	174653_s_at	Y113G7B.17		Protein arginine N-methyltransferase PRMT1 and related enzymes	-5.31067	0.28635	0.0405362
374	178517_at	C49F8.3		Unnamed protein	-5.30873	0.36151	0.0405362
375	174361_at	F43G6.4			-5.30869	0.35906	0.0405362
376	182743_at	Y47D3B.6			-5.30464	0.30514	0.0405362
377	172620_x_at	Y105C5B.12			-5.29584	0.55149	0.0405362
378	190353_s_at	K04H4.1	emb-9	Collagens (type IV and type XIII), and related proteins	-5.29228	0.22815	0.0405362
379	194211_x_at	C03A7.14	abu-8	Uncharacterized protein	-5.29218	0.50237	0.0405362
380	187557_s_at	T12A2.2		Oligosaccharyltransferase, STT3 subunit	-5.29073	0.43683	0.0405362
381	193329_at	F41E6.6		Cysteine proteinase Cathepsin F	-5.28639	0.41861	0.0405362
382	189595_s_at	K10C2.3		Aspartyl protease	-5.27394	0.46850	0.0405362
383	188464_at	F26E4.7		Fasciclin and related adhesion glycoproteins	-5.27361	0.54497	0.0405362
384	177228_at	Y61A9LA.11		GTP-binding protein AARP2 involved in 40S ribosome biogenesis	-5.27345	0.49176	0.0405362
385	180513_at	C08G5.4	snt-6	Ca2+-dependent phospholipid-binding protein Synaptotagmin, required for synaptic vesicle and secretory granule exocytosis	-5.2644	0.46237	0.0405362
386	188801_s_at	T04A11.3		Fibronectin	-5.25601	0.41686	0.0405362
387	190542_at	B0563.2	tsp-11	Tetraspanin family integral membrane protein	-5.25578	0.45999	0.0405362
388	187193_at	T05H10.4			-5.24589	0.36723	0.0405362
389	181605_at	T02C12.3		RNA polymerase III transcription factor (TF)IIIC subunit	-5.24522	0.49963	0.0405362
390	181532_at	F13H8.4		Neuronal membrane glycoprotein/Myelin proteolipid protein	-5.24297	0.50089	0.0405362
391	174360_at	K06A1.3		Cuticulin precursor	-5.23793	0.17899	0.0405362
392	180886_s_at	C36B1.11		Unnamed protein	-5.22828	0.58211	0.0405362
393	175096_at	C48E7.10	spp-15		-5.22418	0.21276	0.0405362
394	191491_at	C33D9.8		Unnamed protein	-5.21933	0.55175	0.0405362
395	173896_s_at	T04G9.5		Translocon-associated complex TRAP, beta subunit	-5.21564	0.56472	0.0405362
396	193218_s_at	T01D3.3B		Unnamed protein	-5.20433	0.26190	0.0405362
397	178073_s_at	F28H7.6			-5.20364	0.33450	0.0405362
398	191950_at	C10F3.2	dhs-16	Corticosteroid 11-beta-dehydrogenase and related short chain-type dehydrogenases	-5.17659	0.29308	0.0405362
399	174088_at	C14F11.7			-5.17502	0.39429	0.0405362
400	183771_at	F55B12.5		BPI/LBP/CETP family protein	-5.16934	0.29165	0.0405362
401	178185_s_at	ZC247.2			-5.16225	0.41036	0.0405362
402	187594_at	C34E10.7	cnd-1	Transcription factor NeuroD and related HTH proteins	-5.14356	0.35020	0.0405362
403	193502_s_at	F13D12.4	alh-8	Methylmalonate semialdehyde dehydrogenase	-5.14285	0.35369	0.0405362
404	185603_at	T07F12.1		Predicted phosphoglycerate mutase	-5.13976	0.46046	0.0405362
405	193124_s_at	C07A12.4	pdi-2	Protein disulfide isomerase (prolyl 4-hydroxylase beta subunit)	-5.13729	0.34010	0.0405362
406	192041_s_at	H06H21.3		Translation initiation factor 1A (eIF-1A)	-5.13031	0.53378	0.0405362
407	180703_at	T28B4.3		Uncharacterized protein with conserved cysteine	-5.12663	0.35584	0.0405362
408	172940_x_at	F44A6.2A	sex-1	Nuclear receptor	-5.11487	0.44227	0.0405362
409	188775_s_at	T11B7.4A	eat-1		-5.11402	0.48913	0.0405362
410	193833_s_at	C28A5.4	ceh-43	Transcription factor DLX and related proteins with LIM Zn-binding and HOX domains	-5.11399	0.31565	0.0405362
411	192110_at	Y75B8A.5		Leucine rich repeat	-5.11171	0.28436	0.0405362
412	193888_s_at	K07A1.12	lin-53	Nucleosome remodeling factor, subunit CAF1/NURF55/MSI1	-5.11036	0.46442	0.0405362
413	191079_s_at	C15H11.9		Regulator of ribosome synthesis	-5.10464	0.15051	0.0405362
414	186728_s_at	F19B10.10		Predicted E3 ubiquitin ligase	-5.10178	0.37292	0.0405362
415	190431_at	F10B5.5		AAA+-type ATPase	-5.10173	0.52962	0.0405362
416	174159_at	B0285.7		Puromycin-sensitive aminopeptidase and related aminopeptidases	-5.09797	0.34920	0.0405362
417	185553_at	C24H10.1		Unnamed protein	-5.08576	0.55155	0.0405362
418	193148_at	F08B1.1	vhp-1	Dual specificity phosphatase	-5.07528	0.37718	0.0405362
419	193916_s_at	F31D4.3	fkb-6	FKBP-type peptidyl-prolyl cis-trans isomerase	-5.0691	0.52804	0.0405362
420	183641_at	F08B12.4			-5.06803	0.41504	0.0405362
421	179809_s_at	Y65A5A.1			-5.05807	0.44522	0.0405362
422	187450_at	6R55.1		Beta-2-glycoprotein I	-5.05802	0.49060	0.0405362
423	193772_s_at	T23G5.1	rnr-1	Ribonucleotide reductase, alpha subunit	-5.05131	0.36632	0.0405362
424	192177_s_at	ZK632.4		Mannose-6-phosphate isomerase	-5.04908	0.54356	0.0405362
425	190254_at	C55A6.5		Predicted short chain-type dehydrogenase	-5.04554	0.31720	0.0405362
426	171988_at	C44B12.2	ost-1	Matricellular protein Osteonectin/SPARC/BM-40	-5.04302	0.41248	0.0405362
427	188644_at	K02C4.4	ltd-1	Regulatory protein MLP and related LIM proteins	-5.04113	0.37478	0.0405362
428	192133_s_at	C36F7.4A	rig-5		-5.04077	0.41184	0.0405362
429	180600_at	ZC132.3		Unnamed protein	-5.03753	0.36785	0.0405362
430	183388_at	F23B12.4		Secreted surface protein	-5.03234	0.51469	0.0405362
431	192099_s_at	F48C5.1			-5.0282	0.28523	0.0405362
432	175264_at	C05D10.4b			-5.02394	0.27194	0.0405362
433	183971_at	C18A3.4		Predicted seven transmembrane receptor - rhodopsin family	-5.01722	0.53785	0.0405362
434	176041_s_at	Y105E8A.16	rps-20	40S ribosomal protein S20	-5.00714	0.58602	0.0405362
435	175731_s_at	C01C10.1	clc-2	Unnamed protein	-4.99941	0.49620	0.0405362
436	187828_at	C24A11.8	frm-4	FERM domain protein EHM2	-4.99477	0.45245	0.0405362
437	185746_s_at	W06H8.1C	rme-1		-4.993	0.49208	0.0405362
438	192796_at	T23G7.5		mRNA capping enzyme, guanylyltransferase (alpha) subunit	-4.98846	0.44513	0.0405362
439	192069_s_at	F35G12.8	smc-4	Structural maintenance of chromosome protein 4 (chromosome condensation complex Condensin, subunit C)	-4.98718	0.56750	0.0405362
440	177080_at	M18.8		DHHC-type Zn-finger protein	-4.98553	0.48129	0.0405362
441	185657_at	C14C6.12		Predicted secreted cysteine rich protein found only in C.elegans	-4.98186	0.21252	0.0405362
442	189705_s_at	M88.6A	pan-1	Leucine rich repeat	-4.9811	0.32342	0.0405362
443	176675_at	F43H9.4		Unnamed protein	-4.97691	0.58538	0.0405362
444	190434_s_at	F33C8.3	tsp-8	Tetraspanin family integral membrane protein	-4.9619	0.53145	0.0405362
445	189350_at	T19B10.1		Cytochrome P450 CYP4/CYP19/CYP26 subfamilies	-4.96115	0.31947	0.0405362
446	172434_at	F53B3.5		Unnamed protein	-4.94766	0.38164	0.0405362
447	188316_s_at	R06F6.1	cdl-1	Histone mRNA stem-loop binding protein	-4.94619	0.19799	0.0405362
448	179620_s_at	T10G3.3		Unnamed protein	-4.9451	0.32392	0.0405362
449	183263_s_at	F59B1.8		Predicted small molecule kinase	-4.93677	0.29613	0.0405362
450	172407_x_at	C07G2.2B	atf-7	Transcriptional activator FOSB/c-Fos and related bZIP transcription factors	-4.93318	0.48513	0.0405362
451	190977_s_at	F42D1.2		Tyrosine aminotransferase	-4.92981	0.26813	0.0405362
452	174436_at	F07C6.4b		Radixin, moesin and related proteins of the ERM family	-4.91997	0.53813	0.0405362
453	189662_at	T19A6.2A	ngp-1	Nucleolar GTPase	-4.91556	0.35295	0.0405362
454	182912_at	C48E7.3	lpd-2	Protein involved in rRNA processing	-4.90574	0.32047	0.0405362
455	190100_at	R151.5			-4.90255	0.44005	0.0405362
456	176456_s_at	F52C12.2A			-4.89988	0.46683	0.0405362
457	177267_at	ZC8.3		Predicted histone tail methylase containing SET domain	-4.89962	0.55931	0.0405362
458	192111_at	C42C1.16		Permease of the major facilitator superfamily	-4.89603	0.33666	0.0405362
459	173868_s_at	F52A8.5		Glycine cleavage system H protein (lipoate-binding)	-4.89252	0.48482	0.0405362
460	193793_s_at	Y57G11C.24B	eps-8		-4.88887	0.22053	0.0405362
461	186684_s_at	C48B4.7		Unnamed protein	-4.88811	0.46276	0.0405362
462	183041_s_at	ZK1058.4		Uncharacterized conserved protein	-4.88728	0.57313	0.0405362
463	188334_at	H14N18.1	unc-23	BAG family molecular chaperone regulator 2	-4.88245	0.34508	0.0405362
464	191562_at	C25F6.2	dlg-1	Membrane-associated guanylate kinase MAGUK (contains PDZ, SH3, HOOK and GUK domains)	-4.88031	0.28591	0.0405362
465	191627_at	F44D12.1		Membrane-associated guanylate kinase MAGUK (contains PDZ, SH3, HOOK and GUK domains)	-4.87638	0.50603	0.0405362
466	182486_at	E04F6.8		Unnamed protein	-4.87196	0.44015	0.0405362
467	190515_s_at	T27E9.1	tag-61	Mitochondrial ADP/ATP carrier proteins	-4.86987	0.56652	0.0405362
468	173586_s_at	W02B12.10		Methyltransferase-like protein	-4.86122	0.58108	0.0405362
469	181555_at	B0496.7		Regulatory protein MLP and related LIM proteins	-4.8612	0.44002	0.0405362
470	188087_at	T26A5.7	set-1	Predicted methyltransferase (contains a SET domain)	-4.85993	0.52544	0.0405362
471	172864_x_at	F10C2.2	kup-1		-4.85624	0.35260	0.0405362
472	174602_at	Y66D12A.12		Zn-finger	-4.8531	0.23821	0.0405362
473	192568_at	C09C7.1	zig-4	Immunoglobulin C-2 Type/fibronectin type III domains	-4.85055	0.17203	0.0405362
474	175492_at	C25H3.6a			-4.85031	0.32185	0.0405362
475	175724_s_at	F22F4.2	inx-3	Innexin-type channels	-4.84876	0.53835	0.0405362
476	191496_s_at	T27E9.7		Predicted transporter (ABC superfamily)	-4.84874	0.45329	0.0405362
477	187952_at	R119.6	taf-4	TATA box binding protein (TBP)-associated factor, RNA polymerase II	-4.84644	0.53662	0.0405362
478	193770_s_at	K08H2.1	skr-21	SCF ubiquitin ligase, Skp1 component	-4.84195	0.57545	0.0405362
479	173903_at	B0280.8	nhr-10	Hormone receptors	-4.84133	0.35006	0.0405362
480	172344_x_at	F09F7.8		Unnamed protein	-4.83673	0.24562	0.0405362
481	174817_at	R02F2.1a		Cyclin B and related kinase-activating proteins	-4.83202	0.56632	0.0405362
482	174527_at	M03D4.1b	zen-4	Kinesin-like protein	-4.82301	0.49199	0.0405362
483	187926_s_at	F56G4.2		Unnamed protein	-4.82188	0.14461	0.0405362
484	191596_s_at	W03D8.2		Serine/threonine specific protein phosphatase PP1, catalytic subunit	-4.81773	0.52233	0.0405362
485	192457_s_at	F58G1.2		Zn-finger	-4.79872	0.57432	0.0405362
486	188217_at	Y80D3A.7	ptr-22	Predicted membrane protein (patched superfamily)	-4.79289	0.43414	0.0405362
487	177815_s_at	E01G4.3			-4.78824	0.20700	0.0405362
488	185179_s_at	K11D12.2	pqn-51	RNA polymerase II transcription initiation factor TFIIA, large chain	-4.77946	0.47114	0.0405362
489	181580_at	K07B1.7			-4.77231	0.44106	0.0405362
490	185030_at	Y67A10A.4		Uncharacterized protein	-4.76268	0.38539	0.0405362
491	190057_s_at	C37C3.6A		Serine proteinase inhibitor (KU family) with thrombospondin repeats	-4.75689	0.16253	0.0405362
492	173218_s_at	T08G2.3		Medium-chain acyl-CoA dehydrogenase	-4.75065	0.38702	0.0405362
493	190022_at	ZK697.2		Hormone receptors	-4.75034	0.51660	0.0405362
494	182905_at	F38E11.3	cpi-1	Atrazine chlorohydrolase/guanine deaminase	-4.73617	0.49892	0.0405362
495	178247_at	F27D4.2			-4.73073	0.47862	0.0405362
496	190962_s_at	F37B1.8	gst-19	Glutathione S-transferase	-4.73036	0.36136	0.0405362
497	183557_at	C05D9.3		Integrin beta subunit (N-terminal portion of extracellular region)	-4.72881	0.47023	0.0405362
498	179997_s_at	F09A5.4A		Cell cycle-associated protein Mob1-1	-4.72868	0.46634	0.0405362
499	176113_at	E01A2.6		Uncharacterized conserved protein	-4.72683	0.49396	0.0405362
500	180382_s_at	C35B1.2		Unnamed protein	-4.7222	0.58234	0.0405362
501	191329_s_at	K07C11.2	air-1	Serine/threonine protein kinase	-4.71327	0.52782	0.0405362
502	191686_at	C04F1.3	lim-7	Transcription factor, contains HOX domain	-4.713	0.37641	0.0405362
503	176576_at	R13A5.1	cup-5		-4.71091	0.48649	0.0405362
504	184170_at	F47B8.10		Permease of the major facilitator superfamily	-4.70968	0.38902	0.0405362
505	174304_s_at	C06H2.1		Mitochondrial F1F0-ATP synthase, subunit d/ATP7	-4.70846	0.41636	0.0405362
506	186952_at	Y65B4BL.2			-4.70481	0.55465	0.0405362
507	178043_at	F02H6.5		Sulfide:quinone oxidoreductase/flavo-binding protein	-4.7037	0.37070	0.0405362
508	179109_at	F15A2.3	srd-51	Chemoreceptor/7TM receptor	-4.70219	0.54559	0.0405362
509	189019_at	C31E10.7		Cytochrome b5	-4.70159	0.53171	0.0405362
510	180457_at	K04A8.6		Putative Zn-finger protein	-4.69786	0.42552	0.0405362
511	192011_s_at	K02F3.11	rnp-5	Splicing factor RNPS1, SR protein superfamily	-4.69376	0.51171	0.0405362
512	191088_at	F29G9.4		Transcriptional activator FOSB/c-Fos and related bZIP transcription factors	-4.68992	0.47392	0.0405362
513	190547_at	Y110A7A.4		Thymidylate synthase	-4.68905	0.51701	0.0405362
514	176759_s_at	W09G12.1	dsl-2	Proteins containing Ca2+-binding EGF-like domains	-4.68001	0.47479	0.0405362
515	191560_s_at	Y47H9C.7		Translation initiation factor 2B, beta subunit (eIF-2Bbeta/GCD7)	-4.67543	0.50454	0.0405362
516	183824_s_at	F38A6.3B	hif-1	Hypoxia-inducible factor 1/Neuronal PAS domain protein NPAS1	-4.65938	0.51650	0.0405362
517	177953_s_at	K09A9.3		Nucleoside transporter	-4.64801	0.13950	0.0405362
518	179086_s_at	B0379.1			-4.64291	0.55467	0.0405362
519	181213_s_at	T03F1.9	hcp-4	Unnamed protein	-4.64289	0.42644	0.0405362
520	178143_at	K04G2.9		Members of chemokine-like factor super family and related proteins	-4.64198	0.43138	0.0405362
521	192352_at	F35H8.3		Zn-finger	-4.64014	0.47585	0.0405362
522	171733_x_at	F23F12.9a		Basic region leucine zipper transcription factor	-4.63362	0.30865	0.0405362
523	185328_at	C10H11.4		UDP-glucuronosyl and UDP-glucosyl transferase	-4.63133	0.31679	0.0405362
524	184368_at	Y43E12A.2		Predicted Zn-finger protein	-4.61841	0.33997	0.0405362
525	189734_at	K08B4.6	cli-2	Unnamed protein	-4.60768	0.14865	0.0405362
526	190470_at	Y48A6B.3		Box H/ACA snoRNP component, involved in ribosomal RNA pseudouridinylation	-4.60274	0.30031	0.0405362
527	174486_at	C41G7.3		Peripheral-type benzodiazepine receptor and related proteins	-4.59578	0.49310	0.0405362
528	174071_at	ZK1067.7	pqn-95	Uncharacterized protein	-4.59175	0.34464	0.0405362
529	183861_at	W02D9.10		Unnamed protein	-4.58587	0.55701	0.0405362
530	180520_at	T28H10.2		Uncharacterized conserved protein	-4.58244	0.37969	0.0405362
531	177700_at	ZK896.2		Uncharacterized protein	-4.58055	0.51641	0.0405362
532	187238_at	F52B11.2		Phosphomannomutase	-4.58025	0.56236	0.0405362
533	193500_s_at	T09A5.11		Oligosaccharyltransferase, beta subunit	-4.58006	0.51254	0.0405362
534	183539_s_at	C06E7.4			-4.57967	0.44859	0.0405362
535	193891_at	ZK455.1	aco-1	RNA-binding translational regulator IRP (aconitase superfamily)	-4.5733	0.53515	0.0405362
536	187839_s_at	T10B5.1			-4.5719	0.36644	0.0405362
537	179745_at	F29G9.2		Uncharacterized conserved proteins (Hepatitis delta antigen-interacting protein A)	-4.56754	0.33899	0.0405362
538	190901_s_at	K04H4.2A		Fibrillins and related proteins containing Ca2+-binding EGF-like domains	-4.5552	0.38881	0.0405362
539	176484_s_at	Y39G10AL.3	cdk-7	Cdk activating kinase (CAK)/RNA polymerase II transcription initiation/nucleotide excision repair factor TFIIH/TFIIK, kinase subunit CDK7	-4.55381	0.57397	0.0405362
540	171947_x_at	ZC168.4	cyb-1	Cyclin B and related kinase-activating proteins	-4.55336	0.38466	0.0405362
541	188917_s_at	F26H11.3A			-4.54725	0.39070	0.0405362
542	172075_x_at	Y82E9BL.G			-4.54639	0.26213	0.0405362
543	174448_s_at	F28D1.9		Very long-chain acyl-CoA synthetase/fatty acid transporter	-4.54633	0.31168	0.0405362
544	177088_at	JC8.7		Uncharacterized conserved protein	-4.54628	0.56126	0.0405362
545	192561_at	Y17G7B.3		Glyoxylase	-4.5419	0.41658	0.0405362
546	185357_at	Y37D8A.16			-4.54108	0.36600	0.0405362
547	175158_s_at	T12A7.6			-4.539	0.55916	0.0405362
548	175938_s_at	C30A5.4		Serine/threonine specific protein phosphatase PP1, catalytic subunit	-4.53759	0.19278	0.0405362
549	189101_at	C04D8.1		Predicted Rho GTPase-activating protein	-4.53525	0.49566	0.0405362
550	189171_at	F32A5.8		Dehydrogenases with different specificities (related to short-chain alcohol dehydrogenases)	-4.5327	0.35655	0.0405362
551	178515_s_at	T14D7.2		Predicted acyltransferase	-4.5291	0.39304	0.0405362
552	190344_at	F26D10.12		C-type lectin	-4.51917	0.47501	0.0405362
553	187195_at	Y54E10A.10		Protein required for biogenesis of the ribosomal 60S subunit	-4.51097	0.40710	0.0405362
554	188492_s_at	Y71F9AL.16	arx-1	Actin-related protein Arp2/3 complex, subunit Arp3	-4.50865	0.39633	0.0405362
555	175555_s_at	T13H5.2		Phosphatidylinositol transfer protein SEC14 and related proteins	-4.50713	0.47144	0.0405362
556	172025_x_at	C08B11.4	nrf-6	Predicted acyltransferase	-4.50594	0.47424	0.0405362
557	188758_at	F07H5.8		Uncharacterized protein	-4.50275	0.49950	0.0405362
558	187392_s_at	R06F6.5A	npp-19	Mitotic phosphoprotein	-4.5022	0.52060	0.0405362
559	185456_at	H41C03.3		Branching enzyme	-4.49659	0.57733	0.0405362
560	181329_s_at	C25A1.10	dao-5	Nucleolar GTPase/ATPase p130	-4.4927	0.53632	0.0405362
561	184090_at	T21B10.1		Uncharacterized conserved protein	-4.49006	0.52815	0.0405362
562	187681_at	T25D10.4			-4.48789	0.32681	0.0405362
563	189095_at	ZK593.1		Pyruvate kinase	-4.48789	0.56751	0.0405362
564	176095_at	F09G8.3		Mitochondrial/chloroplast ribosomal protein S9	-4.48452	0.52170	0.0405362
565	192785_at	C24A3.6	twk-18	Tandem pore domain K+ channel	-4.47801	0.35889	0.0405362
566	173071_s_at	F56D5.1	col-121	Collagens (type IV and type XIII), and related proteins	-4.47417	0.20274	0.0405362
567	173578_s_at	C33D9.3			-4.47152	0.39184	0.0405362
568	191134_at	F17A9.3		Basic region leucine zipper transcription factor	-4.46096	0.46329	0.0405362
569	190351_at	Y75B8A.9		Polypeptide N-acetylgalactosaminyltransferase	-4.45886	0.40876	0.0405362
570	188268_at	C06A8.4	skr-17	SCF ubiquitin ligase, Skp1 component	-4.45754	0.57145	0.0405362
571	192634_at	ZC410.1	nhr-11	Hormone receptors	-4.45485	0.42188	0.0405362
572	188627_at	K07C11.4		Carboxylesterase and related proteins	-4.44854	0.56566	0.0405362
573	194238_x_at	F09B12.1a		Unnamed protein	-4.44355	0.36026	0.0405362
574	177543_s_at	F13A7.1		Uncharacterized protein, contains major sperm protein (MSP) domain	-4.43375	0.58787	0.0405362
575	187642_s_at	B0511.10	eif-3.E	Translation initiation factor 3, subunit e (eIF-3e)	-4.43098	0.43608	0.0405362
576	179687_at	C06A8.5			-4.42971	0.55277	0.0405362
577	188071_s_at	F11D5.3		Discoidin domain receptor DDR1	-4.42268	0.27758	0.0405362
578	173496_s_at	T23G7.3		Telomerase elongation inhibitor/RNA maturation protein PINX1	-4.41338	0.44936	0.0405362
579	190877_at	C07D10.4	nas-7	Meprin A metalloprotease	-4.41121	0.26779	0.0405362
580	172462_x_at	F07C6.4A		Radixin, moesin and related proteins of the ERM family	-4.40974	0.30638	0.0405362
581	190176_at	C07A12.1	ham-2	Zn-finger	-4.40745	0.56012	0.0405362
582	173109_s_at	Y41D4B.26		Proteins containing Ca2+-binding EGF-like domains	-4.40575	0.46350	0.0405362
583	186043_at	F20A1.10		Uncharacterized protein	-4.40245	0.22399	0.0405362
584	193873_at	Y43F4B.5		Phosphoglucomutase/phosphomannomutase	-4.40125	0.46041	0.0405362
585	189196_at	C09D1.1	unc-89	Guanine nucleotide exchange factor for Rho and Rac GTPases	-4.39831	0.35080	0.0405362
586	192500_at	C14F5.2	zig-3	Immunoglobulin C-2 Type/fibronectin type III domains	-4.39684	0.21594	0.0405362
587	184449_at	Y56A3A.21		Translocon-associated complex TRAP, delta subunit	-4.39319	0.57187	0.0405362
588	185467_at	Y23H5A.5a	ctn-1	Alpha-catenin	-4.39275	0.45494	0.0405362
589	193612_at	K07A1.2		dUTPase	-4.39232	0.40741	0.0405362
590	175115_at	Y64H9A.2			-4.38868	0.47458	0.0405362
591	186750_at	C48B4.9		Unnamed protein	-4.38585	0.27507	0.0405362
592	187489_at	C09F5.1		Unnamed protein	-4.38537	0.36755	0.0405362
593	174218_at	F11E6.8		Protein tyrosine kinase	-4.37368	0.31817	0.0405362
594	174034_at	F46A9.6	mec-8	RNA binding protein (contains RRM repeats)	-4.36962	0.50855	0.0405362
595	191502_at	ZC443.5		UDP-glucuronosyl and UDP-glucosyl transferase	-4.36572	0.51760	0.0405362
596	192973_s_at	T22E5.5	mup-2	Troponin	-4.36172	0.34993	0.0405362
597	188523_at	R13F6.9	sma-3	TGFbeta receptor signaling protein SMAD and related proteins	-4.35922	0.32459	0.0405362
598	190130_at	C44E4.4		RNA-binding protein La	-4.34113	0.46918	0.0758891
599	188439_at	K03E5.2		Unnamed protein	-4.33943	0.54866	0.0758891
600	176642_at	F58H1.5			-4.33907	0.17137	0.0758891
601	190078_at	ZK632.1	mcm-6	DNA replication licensing factor, MCM6 component	-4.33555	0.54359	0.0758891
602	175710_s_at	R07B1.10	lec-8	Galectin, galactose-binding lectin	-4.33424	0.42428	0.0758891
603	183676_s_at	F08F8.5		Unnamed protein	-4.33376	0.55703	0.0758891
604	189941_at	C06G3.5		Adenine deaminase/adenosine deaminase	-4.32747	0.58008	0.0758891
605	178612_at	T01G1.2			-4.323	0.41932	0.0758891
606	183310_s_at	T23C6.3		Unnamed protein	-4.3209	0.54854	0.0758891
607	184089_s_at	F09G2.9			-4.3183	0.28450	0.0758891
608	190659_s_at	F54C1.7	pat-10	Calmodulin and related proteins (EF-Hand superfamily)	-4.31562	0.27762	0.0758891
609	180454_s_at	K03A11.5			-4.31473	0.58463	0.0758891
610	181510_at	W09B6.5			-4.31258	0.48764	0.0758891
611	184551_at	H27M09.4	col-59	Collagens (type IV and type XIII), and related proteins	-4.31027	0.07501	0.0758891
612	191062_s_at	K04F10.4D	bli-4	Subtilisin-like proprotein convertase	-4.30632	0.40468	0.0758891
613	187657_s_at	ZK546.14		Uncharacterized conserved protein	-4.30221	0.45091	0.0758891
614	192703_s_at	T04C10.1	mbk-1	Dual-specificity tyrosine-phosphorylation regulated kinase	-4.2972	0.49117	0.0758891
615	174710_s_at	W03G9.1	snf-1	Sodium-neurotransmitter symporter	-4.29416	0.39367	0.0758891
616	175020_at	F10C1.2a	ifb-1	Nuclear envelope protein lamin, intermediate filament superfamily	-4.29181	0.53668	0.0758891
617	177086_at	M79.3		Predicted phosphate acyltransferase, contains PlsC domain	-4.2918	0.17709	0.0758891
618	187748_s_at	C04A2.3a	egl-27	Transcriptional corepressor Atrophin-1/DRPLA	-4.28719	0.45213	0.0758891
619	194118_s_at	Y106G6H.2	pab-1	Polyadenylate-binding protein (RRM superfamily)	-4.28645	0.50379	0.0758891
620	174712_at	Y57G11C.24a	eps-8	Epidermal growth factor receptor kinase substrate	-4.28339	0.33585	0.0758891
621	188892_at	R07B7.4		Kynurenine 3-monooxygenase and related flavoprotein monooxygenases	-4.28037	0.57092	0.0758891
622	172675_x_at	C01B10.5	hil-7	Unnamed protein	-4.27529	0.53753	0.0758891
623	189339_at	F25H2.11	tct-1	Microtubule-binding protein (translationally controlled tumor protein)	-4.27422	0.56835	0.0758891
624	189967_at	C06G3.6		Uncharacterized conserved protein, contains ZZ-type Zn-finger	-4.27224	0.52788	0.0758891
625	193718_at	C15B12.7	cdf-1	Zn2+ transporter ZNT1 and related Cd2+/Zn2+ transporters (cation diffusion facilitator superfamily)	-4.27074	0.53206	0.0758891
626	185846_at	W01A11.3	unc-83		-4.26811	0.26868	0.0758891
627	181925_at	Y9C2UA.1			-4.26759	0.54245	0.0758891
628	183563_at	F31D5.2		Uncharacterized conserved protein	-4.26694	0.40296	0.0758891
629	174978_at	K03C7.2a	fkh-9	Transcription factor of the Forkhead/HNF3 family	-4.26517	0.31457	0.0758891
630	182628_s_at	T21F4.1		Arginase	-4.26467	0.48686	0.0758891
631	175834_s_at	C14B9.4	plk-1	Polo-like serine/threonine protein kinase	-4.26315	0.25098	0.0758891
632	182154_at	T12F5.1			-4.25938	0.36594	0.0758891
633	182752_s_at	Y43F8C.7		Uncharacterized conserved protein	-4.25361	0.46975	0.0758891
634	194084_at	F29C12.4		Mitochondrial elongation factor	-4.25253	0.47251	0.0758891
635	187436_s_at	F02A9.4B		Ribonuclease III domain proteins	-4.25147	0.51273	0.0758891
636	192879_s_at	ZK899.8E	gap-2	GTPase-activating protein	-4.24988	0.44834	0.0758891
637	178762_at	F53A2.3		Unnamed protein	-4.24671	0.55097	0.0758891
638	175273_at	F15B9.4			-4.24441	0.42776	0.0758891
639	186626_s_at	Y77E11A.1		Hexokinase	-4.24246	0.54619	0.0758891
640	187551_at	F09E5.8		Proline synthetase co-transcribed protein	-4.23479	0.41855	0.0758891
641	190150_at	C27A12.3	tag-146	Zn-finger	-4.23356	0.36090	0.0758891
642	175474_at	F26B1.7	let-381	Transcription factor of the Forkhead/HNF3 family	-4.23349	0.41161	0.0758891
643	184413_at	Y23H5A.3			-4.23251	0.48417	0.0758891
644	175298_s_at	C41C4.2	sre-2	Sideroflexin	-4.23084	0.39538	0.0758891
645	190103_at	C18A3.5		Apoptosis-promoting RNA-binding protein TIA-1/TIAR (RRM superfamily)	-4.23032	0.31340	0.0758891
646	173175_s_at	ZK512.3	ced-11	Ca2+/Mg2+-permeable cation channels (LTRPC family)	-4.22843	0.31133	0.0758891
647	193382_at	F18A1.4	lir-2	Unnamed protein	-4.22786	0.53135	0.0758891
648	174248_at	R07B1.1	vab-15	Transcription factor MSH, contains HOX domain	-4.22511	0.35626	0.0758891
649	174162_s_at	Y110A7A.1b	hcp-6	Uncharacterized conserved protein related to condensin complex subunit 1	-4.22336	0.29159	0.0758891
650	189735_at	F52E1.7	hsp-17	Alpha crystallins	-4.22317	0.22080	0.0758891
651	193458_s_at	C26C6.2	goa-1	G-protein alpha subunit (small G protein superfamily)	-4.22246	0.57583	0.0758891
652	174406_at	F13B10.1	tir-1	SARM protein (with sterile alpha and armadillo motifs)	-4.21984	0.32752	0.0758891
653	192831_s_at	C44F1.3	lec-4	Galectin, galactose-binding lectin	-4.21639	0.40485	0.096711
654	188311_s_at	F38A3.2	ram-2	Collagens (type IV and type XIII), and related proteins	-4.20561	0.43527	0.096711
655	179935_at	C27F2.8		Uncharacterized conserved protein	-4.20497	0.55314	0.096711
656	189594_at	C36F7.1		Transcription factor MEIS1 and related HOX domain proteins	-4.19591	0.53689	0.096711
657	172319_x_at	F02C12.3			-4.19543	0.20085	0.096711
658	182376_s_at	F53F4.11		Uncharacterized conserved protein	-4.19344	0.30094	0.096711
659	187219_at	C34C12.6		Phosphatidylinositol transfer protein SEC14 and related proteins	-4.19151	0.58393	0.096711
660	175471_s_at	T24D1.5		Unnamed protein	-4.19121	0.54498	0.096711
661	186648_at	F44G4.1		Ribosome biogenesis protein RPF1, contains IMP4 domain	-4.18925	0.49837	0.096711
662	189950_at	T20F7.7		Acyl-CoA synthetase	-4.18825	0.54954	0.096711
663	180375_at	M03A1.3		Predicted membrane protein, contains DoH and Cytochrome b-561/ferric reductase transmembrane domains	-4.17938	0.47468	0.096711
664	187340_s_at	F22B7.13	gpr-1	Unnamed protein	-4.17929	0.33556	0.096711
665	183657_at	F26F4.8			-4.1737	0.49307	0.096711
666	193295_at	F10G7.4	scc-1	Sister chromatid cohesion complex Cohesin, subunit RAD21/SCC1	-4.17117	0.52594	0.096711
667	181831_s_at	F54D5.15			-4.16966	0.56588	0.096711
668	174348_at	C26E6.2		Unnamed protein	-4.16938	0.47156	0.096711
669	187151_s_at	F54C8.7		Arfaptin and related proteins	-4.16933	0.32047	0.096711
670	192217_s_at	C52E12.1		Predicted E3 ubiquitin ligase	-4.16892	0.43602	0.096711
671	187047_at	Y55B1AR.1	lec-6	Galectin, galactose-binding lectin	-4.15981	0.36779	0.096711
672	191783_at	F53C11.3		Reductases with broad range of substrate specificities	-4.15704	0.43189	0.096711
673	190572_at	F21A3.4			-4.1569	0.54480	0.096711
674	193427_at	F01G4.2	ard-1	Short-chain alcohol dehydrogenase/3-hydroxyacyl-CoA dehydrogenase	-4.15683	0.49509	0.096711
675	173974_s_at	Y73B6BR.1a	pqn-89	Unnamed protein	-4.15319	0.28706	0.096711
676	177266_s_at	Y37E11AL.7	map-1	Putative methionine aminopeptidase	-4.14978	0.55900	0.096711
677	191806_s_at	R13F6.6	zak-1	Tyrosine kinase specific for activated (GTP-bound) p21cdc42Hs	-4.14663	0.43206	0.096711
678	175280_at	ZC247.3	lin-11	Transcription factor, contains HOX domain	-4.14389	0.43955	0.096711
679	179636_at	D2013.6		WW domain binding protein WBP-2, contains GRAM domain	-4.1427	0.57318	0.096711
680	191348_s_at	F40E10.4	slt-1	Extracellular matrix protein slit, contains leucine-rich and EGF-like repeats	-4.14132	0.52818	0.096711
681	179320_at	F15B9.4			-4.14119	0.49693	0.096711
682	187873_s_at	T23H2.5	rab-10	GTP-binding protein SEC4, small G protein superfamily, and related Ras family GTP-binding proteins	-4.14115	0.53251	0.096711
683	184458_s_at	T19B10.4B	pqn-70	Unnamed protein	-4.13485	0.54364	0.096711
684	183603_at	F23B12.3			-4.13003	0.56452	0.096711
685	188109_s_at	C25A1.8		C-type lectin	-4.12327	0.29572	0.096711
686	187264_at	C48B4.10		Unnamed protein	-4.12324	0.39867	0.096711
687	183535_at	F46C8.3			-4.1202	0.43367	0.096711
688	172293_x_at	Y26D4A.5			-4.11966	0.52543	0.096711
689	171884_x_at	F59F4.2		Predicted membrane protein	-4.11451	0.35788	0.096711
690	175462_s_at	T12A7.1	gem-4	Copine	-4.11361	0.20426	0.096711
691	194050_s_at	Y51A2C.1			-4.11262	0.19086	0.096711
692	179888_at	R13A5.11		Serine/threonine specific protein phosphatase PP1, catalytic subunit	-4.11218	0.24122	0.096711
693	179068_s_at	T01D3.5		ZIP-like zinc transporter proteins	-4.10575	0.53062	0.096711
694	182327_at	W08F4.6			-4.09948	0.49544	0.096711
695	188953_s_at	C38C6.2	atg-2	Alpha-amylase	-4.09864	0.46970	0.096711
696	177084_at	M79.2		Predicted phosphate acyltransferase, contains PlsC domain	-4.09234	0.49268	0.096711
697	190323_s_at	C52E4.5		Mannosyl-oligosaccharide alpha-1,2-mannosidase and related glycosyl hydrolases	-4.0882	0.49088	0.096711
698	178777_s_at	D2085.5		Uncharacterized conserved protein	-4.08599	0.38424	0.096711
699	184346_at	C17H12.1		Cytoplasmic dynein intermediate chain	-4.0858	0.44718	0.096711
700	184862_at	F16H11.3		Nucleoside transporter	-4.07929	0.49804	0.096711
701	185830_at	W01A11.2		Acyl-CoA:diacylglycerol acyltransferase (DGAT)	-4.07788	0.48263	0.096711
702	184570_s_at	W09G12.4	dsl-1	Proteins containing Ca2+-binding EGF-like domains	-4.07559	0.53828	0.096711
703	183138_at	C06A6.5		Thiol-disulfide isomerase and thioredoxin	-4.07359	0.43155	0.096711
704	192186_at	W02A2.1	fat-2	Oleate desaturase/linoleate desaturase	-4.07288	0.38649	0.096711
705	187843_s_at	ZK686.2		DEAD-box ATP-dependent RNA helicase	-4.06705	0.40227	0.096711
706	193630_at	ZC168.1	ncx-3	Ca2+/Na+ exchanger NCX1 and related proteins	-4.06551	0.50950	0.096711
707	191626_s_at	C25B8.4		C-type lectin	-4.0646	0.24908	0.096711
708	187522_at	F25B5.1			-4.06316	0.26965	0.096711
709	191424_s_at	F43E2.4	haf-2	Peptide exporter, ABC superfamily	-4.05327	0.46150	0.096711
710	193448_s_at	Y8G1A.2	inx-13	Innexin-type channels	-4.05323	0.31945	0.096711
711	192262_at	R11A5.4		Phosphoenolpyruvate carboxykinase	-4.05311	0.57607	0.096711
712	184496_s_at	W07B3.2C	gei-4	Unnamed protein	-4.04875	0.37927	0.096711
713	187994_at	F12F3.2			-4.04755	0.45630	0.096711
714	188222_s_at	W10D5.3C	gei-17		-4.04208	0.32284	0.096711
715	175253_s_at	yk611d1.3		Predicted mutarotase	-4.0418	0.55440	0.096711
716	174098_at	K03H1.7			-4.03976	0.37426	0.096711
717	186947_s_at	R08D7.1		Uncharacterized conserved protein	-4.03469	0.49637	0.096711
718	178872_at	C25F9.6			-4.02728	0.50241	0.096711
719	174822_at	F56D12.5a	vig-1		-4.01916	0.56450	0.096711
720	190853_at	Y5F2A.1		Uncharacterized protein with conserved cysteine	-4.01737	0.31129	0.096711
721	174853_at	C07A9.3a	tlk-1	Tousled-like protein kinase	-4.01595	0.57697	0.096711
722	191655_at	T13H5.8		Transmembrane protein	-4.01584	0.58154	0.096711
723	185886_at	F37C12.3		Acyl carrier protein/NADH-ubiquinone oxidoreductase, NDUFAB1/SDAP subunit	-4.0119	0.54119	0.096711
724	183166_at	C16A3.6		RNA-binding nuclear protein (MAK16) containing a distinct C4 Zn-finger	-4.00204	0.51265	0.096711
725	182977_at	C48E7.4	cof-2	Olfactomedin and related extracellular matrix glycoproteins	-4.00201	0.46675	0.096711
726	190691_at	T22A3.2	hsp-12.1	Alpha crystallins	-3.99731	0.14030	0.096711
727	190575_at	F56D1.1			-3.99675	0.44563	0.096711
728	183940_at	F56D2.5		Predicted E3 ubiquitin ligase	-3.99543	0.49313	0.096711
729	189378_at	K09A11.4		Cytochrome P450 CYP2 subfamily	-3.99197	0.36604	0.096711
730	186758_at	Y39A3CR.5			-3.98496	0.44148	0.096711
731	177555_at	F09B9.4			-3.984	0.51890	0.096711
732	173913_s_at	ZK632.3		Serine/threonine protein kinase	-3.98283	0.55355	0.096711
733	189434_s_at	F47D12.4	hmg-1.2	HMG box-containing protein	-3.98008	0.29125	0.096711
734	183408_at	W01C8.5		Protein predicted to be involved in spindle matrix formation, contains DM13, DoH, and DOMON domains	-3.97922	0.52116	0.096711
735	181096_at	F54D8.1	dpy-17	Collagens (type IV and type XIII), and related proteins	-3.97651	0.13141	0.096711
736	178930_at	F19H8.2			-3.97419	0.34738	0.096711
737	172781_x_at	C52D10.9	skr-8	SCF ubiquitin ligase, Skp1 component	-3.97037	0.26675	0.096711
738	187001_at	Y71A12B.11		Unnamed protein	-3.96786	0.58761	0.096711
739	180607_at	C10G6.1			-3.96655	0.36813	0.096711
740	188706_at	D1081.2	unc-120	Regulator of arginine metabolism and related MADS box-containing transcription factors	-3.96306	0.45209	0.096711
741	190459_at	ZK1128.5		SWI/SNF transcription activation complex subunit	-3.95925	0.53989	0.096711
742	188898_at	B0244.8		Low-density lipoprotein receptors containing Ca2+-binding EGF-like domains	-3.95675	0.53236	0.096711
743	174336_at	C33D9.1	exc-5	Predicted Rho/Rac guanine nucleotide exchange factor/faciogenital dysplasia protein 3	-3.95578	0.53970	0.096711
744	172291_x_at	Y48A6B.8		Small secreted protein with conserved cysteines	-3.95537	0.39504	0.096711
745	190471_at	F07F6.7			-3.95529	0.46660	0.096711
746	181837_at	F10E7.5		Protein involved in mRNA turnover	-3.95385	0.40699	0.096711
747	193939_at	T05G5.3	cdk-1	Protein kinase PCTAIRE and related kinases	-3.95239	0.55717	0.096711
748	180858_at	T09B4.5			-3.95147	0.34942	0.096711
749	176885_at	T27F7.2		Unnamed protein	-3.94283	0.50710	0.096711
750	173724_at	C10E2.6		Monocarboxylate transporter	-3.93967	0.45783	0.096711
751	173164_s_at	C18D11.1			-3.93757	0.33165	0.096711
752	179206_at	F58B4.3			-3.93572	0.53444	0.096711
753	182630_at	F52D10.2		Uncharacterized conserved protein, contains phosphotyrosine interaction (PI) domain	-3.93322	0.54964	0.096711
754	186748_at	ZK512.1			-3.93208	0.49724	0.096711
755	192048_at	C27C12.7	dpf-2	Dipeptidyl aminopeptidase	-3.93139	0.57790	0.096711
756	172515_x_at	W08A12.2			-3.93089	0.51832	0.096711
757	185591_at	H41C03.1		Phosphatidylinositol transfer protein SEC14 and related proteins	-3.92921	0.56294	0.096711
758	192213_s_at	Y57G11A.1			-3.92709	0.44538	0.096711
759	181823_s_at	C56E6.3			-3.92693	0.36481	0.096711
760	172297_x_at	T23F11.2		Unnamed protein	-3.9265	0.48823	0.096711
761	181413_at	F31E8.4		Copper transporter	-3.92566	0.53144	0.096711
762	193437_s_at	ZK909.4	ces-2	Basic region leucine zipper transcription factor	-3.92143	0.54352	0.096711
763	193548_at	F59B2.3		N-acetyl-glucosamine-6-phosphate deacetylase	-3.91752	0.28179	0.096711
764	194097_s_at	F01D4.6	mec-3	Transcription factor, contains HOX domain	-3.91395	0.58113	0.096711
765	174643_at	C34E11.2		Unnamed protein	-3.91351	0.45720	0.096711
766	174275_at	K08B12.2a		Transcription factor Doublesex	-3.90942	0.49014	0.096711
767	174532_s_at	B0252.4b	cyp-10		-3.9067	0.53726	0.096711
768	192145_s_at	F33A8.3	cey-1	Predicted RNA-binding protein containing PIN domain and invovled in translation or RNA processing	-3.90634	0.41470	0.096711
769	173988_at	F27E11.3a	cfz-2	Smoothened and related G-protein-coupled receptors	-3.90489	0.45481	0.096711
770	184796_s_at	F20D12.5			-3.90381	0.42988	0.096711
771	186446_at	C10G11.5	pnk-1	Pantothenate kinase PanK and related proteins	-3.90297	0.38877	0.096711
772	185474_at	T05B11.1			-3.90092	0.34399	0.096711
773	188158_at	T17H7.4	gei-16		-3.90079	0.56157	0.096711
774	173705_s_at	K06A1.5		WD40 repeat protein TipD	-3.89295	0.48576	0.096711
775	174889_s_at	C02F5.1	knl-1		-3.89062	0.24679	0.096711
776	190840_at	R53.7		5'-AMP-activated protein kinase, gamma subunit	-3.88914	0.50907	0.096711
777	181323_at	Y40H7A.8	srg-51	Predicted membrane protein	-3.88559	0.40384	0.096711
778	186857_at	Y116A8C.12	arf-6	GTP-binding ADP-ribosylation factor Arf6 (dArf3)	-3.88246	0.38459	0.096711
779	193893_at	ZK909.3			-3.88033	0.36004	0.096711
780	181076_at	C53H9.2		Predicted GTP-binding protein MMR1	-3.87791	0.34450	0.096711
781	189003_s_at	K02D7.1		Purine nucleoside phosphorylase	-3.87645	0.33054	0.144213
782	188727_s_at	R31.2			-3.8754	0.40899	0.144213
783	186389_at	ZK1055.1	hcp-1	Unnamed protein	-3.87405	0.48058	0.144213
784	191979_at	C09G4.2		cGMP-dependent protein kinase	-3.86972	0.43257	0.144213
785	191865_s_at	F35C11.2		Protein tyrosine phosphatase	-3.86834	0.53095	0.144213
786	190296_at	T13F2.8	cav-1	Caveolin	-3.86749	0.45628	0.144213
787	181598_at	F45E1.7			-3.86165	0.53552	0.144213
788	189800_s_at	K08E5.3			-3.86107	0.17377	0.144213
789	190628_at	F32A5.4		Unnamed protein	-3.85835	0.39894	0.144213
790	175172_at	F55C12.1a		Centrosomal protein Nuf	-3.85489	0.30099	0.144213
791	174279_s_at	T23B12.2		Mitochondrial/chloroplast ribosomal protein L4	-3.85131	0.41380	0.144213
792	180899_at	F23H12.7			-3.85078	0.58397	0.144213
793	190225_s_at	M163.3	his-24	Histone H1	-3.84862	0.54110	0.144213
794	192032_s_at	B0403.4		Thioredoxin/protein disulfide isomerase	-3.84844	0.50999	0.144213
795	172271_x_at	F56H9.2			-3.84719	0.36470	0.144213
796	193993_s_at	F18H3.3B	pab-2	Polyadenylate-binding protein (RRM superfamily)	-3.84502	0.45604	0.144213
797	188529_at	C24H12.4		RNA helicase	-3.83637	0.52228	0.144213
798	181806_at	C26D10.5	eff-1	Unnamed protein	-3.83044	0.54243	0.144213
799	192172_s_at	EEED8.4		Splicing factor RNPS1, SR protein superfamily	-3.82932	0.27567	0.144213
800	191002_at	T05A7.7			-3.82921	0.29387	0.144213
801	193244_at	E02A10.1		Ribosomal protein S5	-3.82649	0.49447	0.144213
802	189528_s_at	T09B4.8		Alanine-glyoxylate aminotransferase AGT2	-3.82622	0.32886	0.144213
803	172728_x_at	C38C10.4	gpr-2	Unnamed protein	-3.82552	0.41574	0.144213
804	176607_s_at	C30C11.4		Molecular chaperones HSP105/HSP110/SSE1, HSP70 superfamily	-3.82549	0.29065	0.144213
805	177105_s_at	F54B11.3	unc-84	Spindle pole body protein, contains UNC-84 domain	-3.82263	0.50975	0.144213
806	193897_at	R12G8.1		Serine/threonine protein kinase	-3.82203	0.58381	0.144213
807	186540_at	C35D10.13			-3.82124	0.40008	0.144213
808	184970_s_at	H05C05.2		Uncharacterized protein	-3.82054	0.43022	0.144213
809	179961_at	B0454.1		Uncharacterized protein	-3.81786	0.55335	0.144213
810	177298_at	M163.1			-3.817	0.38204	0.144213
811	187571_at	T23F2.4		Stress responsive protein	-3.81666	0.35862	0.144213
812	190064_at	T05G5.2	hlh-4	Transcription factor HAND2/Transcription factor TAL1/TAL2/LYL1	-3.81442	0.40171	0.144213
813	176141_s_at	Y58A7A.3		Unnamed protein	-3.811	0.53502	0.144213
814	190374_at	T27A1.4		Ligand-gated ion channel	-3.80986	0.48270	0.144213
815	179435_at	T04B2.3			-3.80809	0.50820	0.144213
816	176256_s_at	Y58A7A.4		Unnamed protein	-3.80776	0.46490	0.144213
817	176640_s_at	M116.1		Predicted transposase	-3.80584	0.46073	0.144213
818	190420_at	C27B7.5			-3.79994	0.55634	0.144213
819	177726_at	K01G5.9		Asparaginase	-3.79728	0.56881	0.144213
820	193834_at	T13B5.1	snf-3	Sodium-neurotransmitter symporter	-3.79607	0.31481	0.144213
821	186384_s_at	Y43F11A.1		Unnamed protein	-3.79559	0.50641	0.144213
822	190705_s_at	C17C3.12		Short-chain acyl-CoA dehydrogenase	-3.79241	0.50088	0.144213
823	177406_at	K05C4.5		WD40 repeat protein	-3.78825	0.55666	0.144213
824	188950_s_at	C34B2.7		Succinate dehydrogenase, flavoprotein subunit	-3.78798	0.27897	0.144213
825	175797_at	R31.1	sma-1	Beta-spectrin	-3.78571	0.35256	0.144213
826	190401_s_at	C43E11.4		Mitochondrial translation elongation factor Tu	-3.78565	0.52649	0.144213
827	192167_at	R06C7.8	bub-1	Mitotic checkpoint serine/threonine protein kinase	-3.78507	0.58335	0.144213
828	187295_at	B0495.9			-3.78478	0.53694	0.144213
829	178031_at	C27H2.3		Unnamed protein	-3.78304	0.32064	0.144213
830	184125_at	C05D12.1		Predicted membrane protein, contains DoH and Cytochrome b-561/ferric reductase transmembrane domains	-3.78019	0.34194	0.144213
831	190047_s_at	K11D9.1	klp-7	Kinesin-like protein	-3.77626	0.44364	0.144213
832	188289_s_at	T24H7.5B		P-type ATPase	-3.77511	0.41839	0.144213
833	178231_s_at	F33A8.4		C2HC-type Zn-finger protein	-3.77502	0.56355	0.144213
834	177779_s_at	F15D3.7		Mitochondrial import inner membrane translocase, subunit TIM23	-3.77407	0.58694	0.144213
835	181216_s_at	Y53H1B.2		Unnamed protein	-3.76808	0.54815	0.144213
836	189470_at	R74.5		Ataxin 2-binding protein (RRM superfamily)	-3.76808	0.53003	0.144213
837	183416_s_at	Y39B6A.35	tgt-2	Queuine-tRNA ribosyltransferase	-3.76704	0.48984	0.144213
838	189774_at	C07D8.6		Aldo/keto reductase family proteins	-3.76635	0.48684	0.144213
839	186521_at	F21C10.10			-3.76561	0.55968	0.144213
840	174863_at	C56G2.1		Kinase anchor protein AKAP149, contains KH and Tudor RNA-binding domains	-3.76212	0.41448	0.144213
841	183340_at	ZC449.5			-3.76023	0.54664	0.144213
842	177977_s_at	C34D1.4			-3.75896	0.57586	0.144213
843	175595_s_at	W03F11.6		Actin filament-binding protein Afadin	-3.758	0.45197	0.144213
844	182839_at	Y11D7A.3		Uncharacterized conserved protein	-3.7542	0.58758	0.144213
845	191290_at	Y23H5A.1	crs-2	Cysteinyl-tRNA synthetase	-3.75295	0.36556	0.144213
846	172737_x_at	F42A10.4	efk-1		-3.75251	0.58541	0.144213
847	193072_s_at	H26D21.2	msh-2	Mismatch repair ATPase MSH2 (MutS family)	-3.75244	0.46477	0.144213
848	185476_at	C07D10.2		Speckle-type POZ protein SPOP and related proteins with TRAF, MATH and BTB/POZ domains	-3.74961	0.47820	0.144213
849	187020_s_at	Y55B1AL.3			-3.74925	0.45929	0.144213
850	187216_s_at	D1044.2		Mucin/alpha-tectorin	-3.74878	0.52133	0.144213
851	190169_s_at	B0272.1	tbb-4	Beta tubulin	-3.74055	0.48328	0.144213
852	193280_s_at	C01A2.5		Uncharacterized conserved protein	-3.74001	0.55096	0.144213
853	193938_s_at	T16H12.5		Speckle-type POZ protein SPOP and related proteins with TRAF, MATH and BTB/POZ domains	-3.7382	0.56345	0.144213
854	175663_at	F11C1.6	nhr-25	Nuclear hormone receptor betaFTZ-F1	-3.73384	0.44369	0.144213
855	177629_at	ZK593.3			-3.73145	0.56896	0.144213
856	182944_at	R05A10.2			-3.73111	0.38861	0.144213
857	193544_s_at	F45D3.5	sel-1	Extracellular protein SEL-1 and related proteins	-3.72838	0.35916	0.144213
858	191184_at	B0207.4	air-2	Serine/threonine protein kinase	-3.72507	0.28919	0.144213
859	187316_s_at	C56G2.7		Cell membrane glycoprotein	-3.72229	0.56508	0.144213
860	173008_s_at	F38A1.2			-3.71732	0.53333	0.144213
861	175787_s_at	T05A6.2	cki-2	Cyclin-dependent kinase inhibitor	-3.71605	0.30067	0.144213
862	190546_s_at	T25F10.6			-3.7157	0.29313	0.144213
863	178441_at	C34C6.7			-3.70997	0.33700	0.144213
864	174291_s_at	F10G7.11		Uncharacterized protein with conserved cysteine	-3.70452	0.46146	0.144213
865	182831_at	F08B4.4			-3.70357	0.39233	0.144213
866	186954_at	C50B8.3		Uncharacterized conserved protein	-3.7022	0.54294	0.144213
867	180018_at	F56F4.1		Uncharacterized protein with conserved cysteine	-3.69678	0.52243	0.144213
868	189516_at	B0205.6		Cysteine desulfurase NFS1	-3.69096	0.49512	0.144213
869	178778_s_at	T13H5.6		Predicted membrane protein	-3.68713	0.50958	0.144213
870	182474_at	Y59A8B.6		HAT repeat protein	-3.68582	0.50904	0.144213
871	194120_at	K10C3.6	nhr-49		-3.68353	0.56381	0.144213
872	187387_at	ZK697.8		Transthyretin and related proteins	-3.67658	0.55721	0.144213
873	181773_at	F14F9.3		Unnamed protein	-3.67529	0.32148	0.144213
874	180009_at	F59A6.5		Rho/Rac1-interacting serine/threonine kinase Citron	-3.67189	0.24732	0.144213
875	189071_at	C05B5.5			-3.669	0.40688	0.144213
876	189211_s_at	ZK512.2		ATP-dependent RNA helicase	-3.66605	0.41106	0.144213
877	187069_at	Y57A10A.26		Failed axon connections (fax) protein/glutathione S-transferase-like protein	-3.66508	0.29553	0.144213
878	175294_s_at	T17H7.7			-3.66493	0.56715	0.144213
879	174172_at	F36H5.10		Predicted membrane protein	-3.66244	0.29594	0.144213
880	182304_s_at	F28H1.4		Members of chemokine-like factor super family and related proteins	-3.66029	0.46031	0.144213
881	192349_at	F48F7.5		Unnamed protein	-3.6583	0.54313	0.144213
882	192721_at	F25B3.4		Serine/threonine specific protein phosphatase PP1, catalytic subunit	-3.65643	0.38074	0.144213
883	177810_s_at	F28D1.2			-3.6522	0.29393	0.144213
884	175541_at	C24A3.6	twk-18	Tandem pore domain K+ channel	-3.65149	0.44895	0.144213
885	178704_s_at	T05A6.1	cki-1	Cyclin-dependent kinase inhibitor	-3.65052	0.26713	0.144213
886	193717_at	T07C5.3		Nuclear hormone receptor	-3.64463	0.57487	0.144213
887	191641_s_at	C36A4.9			-3.64329	0.49681	0.144213
888	180956_at	Y37H2C.1		Unnamed protein	-3.64184	0.45661	0.144213
889	173276_s_at	C28C12.7a	spp-10	Prosaposin	-3.63537	0.24501	0.156393
890	190368_s_at	T21B6.3		Unnamed protein	-3.63497	0.28576	0.156393
891	181499_s_at	F26F4.5			-3.63295	0.56909	0.156393
892	186950_at	C05B5.8			-3.62982	0.30777	0.156393
893	172392_x_at	C36F7.4B	rig-5		-3.62766	0.51454	0.156393
894	188297_at	T04F8.4		Cuticulin precursor	-3.62686	0.44991	0.156393
895	186314_s_at	B0432.10			-3.62584	0.45177	0.156393
896	183845_s_at	C54G7.2		Predicted membrane protein	-3.61687	0.51609	0.156393
897	180929_s_at	C10G8.8			-3.61664	0.49718	0.156393
898	190248_s_at	F22E10.3	pgp-14	Multidrug/pheromone exporter, ABC superfamily	-3.61121	0.43191	0.156393
899	172635_x_at	Y38E10A.15		Unnamed protein	-3.60869	0.20516	0.156393
900	189677_s_at	C01G8.5B	erm-1	Radixin, moesin and related proteins of the ERM family	-3.60445	0.48367	0.156393
901	175229_at	C08F11.13		Integral membrane O-acyltransferase	-3.60444	0.38728	0.156393
902	191768_at	ZK945.3		Puf family RNA-binding protein	-3.60195	0.34174	0.156393
903	189986_at	M03D4.4		Zn-finger	-3.59639	0.57069	0.156393
904	175134_at	F13B9.6			-3.59623	0.46547	0.156393
905	192807_s_at	F13D11.3		Dual specificity phosphatase	-3.59491	0.44620	0.156393
906	189372_s_at	Y32H12A.3	dhs-9	Reductases with broad range of substrate specificities	-3.59472	0.48484	0.156393
907	189892_at	F58B4.1	nas-31		-3.59465	0.45950	0.156393
908	176076_s_at	ZK370.7		Predicted UDP-galactose transporter	-3.59215	0.39236	0.156393
909	177478_at	D1086.2			-3.59192	0.46822	0.156393
910	174940_at	F32A5.2a		Peroxidase/oxygenase	-3.58873	0.46151	0.156393
911	182815_at	T24C4.4		Unnamed protein	-3.5864	0.31322	0.156393
912	181844_at	Y45F3A.4			-3.58614	0.54298	0.156393
913	181149_at	F40A3.1			-3.58068	0.46174	0.156393
914	191805_s_at	F23H12.5		Unnamed protein	-3.58059	0.55590	0.156393
915	182246_at	F54D7.2		sn-1,2-diacylglycerol ethanolamine- and cholinephosphotranferases	-3.57981	0.53249	0.156393
916	182553_at	C54D10.3		Secreted surface protein	-3.57891	0.21227	0.156393
917	192474_s_at	C31C9.2		D-3-phosphoglycerate dehydrogenase, D-isomer-specific 2-hydroxy acid dehydrogenase superfamily	-3.57554	0.41069	0.156393
918	182540_at	F55A11.8			-3.57193	0.52485	0.156393
919	174975_at	T14B1.1			-3.56922	0.54232	0.156393
920	179978_at	Y39E4B.1		RNAse L inhibitor, ABC superfamily	-3.56823	0.40258	0.156393
921	194256_x_at	C25A11.4	ajm-1	Unnamed protein	-3.56493	0.58286	0.156393
922	190333_at	D1046.2		C2H2-type Zn-finger	-3.56347	0.53469	0.156393
923	174939_s_at	Y37A1B.1a	lst-3	Predicted DNA-binding protein, contains SAP domain	-3.56067	0.47990	0.156393
924	189698_s_at	K04G7.4		NADH:ubiquinone oxidoreductase, NDUFA10/42kDa subunit	-3.55235	0.53761	0.156393
925	190430_at	ZK892.7		Zn-finger	-3.55199	0.45025	0.156393
926	175267_at	C15H9.11			-3.55082	0.25074	0.156393
927	173964_s_at	C52E4.6b	cyl-1	Cyclin L	-3.54738	0.51531	0.156393
928	177368_at	M60.2		Placental protein 11	-3.54673	0.30792	0.156393
929	172655_x_at	F47B7.1		Stress responsive protein	-3.54623	0.36671	0.156393
930	186897_at	B0285.4		Carboxymethyl transferase	-3.54609	0.52975	0.156393
931	192633_at	F36H1.6	alh-3	Formyltetrahydrofolate dehydrogenase	-3.54122	0.49418	0.156393
932	172989_s_at	R11A5.7		Zinc carboxypeptidase	-3.54034	0.35631	0.156393
933	187103_s_at	Y113G7B.11			-3.53868	0.44601	0.156393
934	185898_at	C28C12.7	spp-10	Prosaposin	-3.53612	0.30152	0.156393
935	189841_s_at	K06H7.4	grp-1	Guanine nucleotide exchange factor Cytohesin, contains PH and Sec7 domains	-3.53389	0.29484	0.156393
936	175460_at	C55A6.10		Uncharacterized conserved protein	-3.53234	0.48914	0.156393
937	186267_at	H14E04.1		SAM-dependent methyltransferases	-3.53146	0.43933	0.156393
938	173689_s_at	K09H9.6	lpd-6	RNA-binding protein required for 60S ribosomal subunit biogenesis	-3.53098	0.46981	0.156393
939	174505_at	T28C6.8			-3.5303	0.55609	0.156393
940	179913_at	E04F6.9		Unnamed protein	-3.5266	0.27489	0.156393
941	193144_at	Y69E1A.5		Phosphatidylethanolamine binding protein	-3.5256	0.31149	0.156393
942	175302_at	F25D7.3	odd-3	Transcription factor BLIMP-1/PRDI-BF1, contains C2H2-type Zn-finger and SET domains	-3.52363	0.31796	0.156393
943	190097_s_at	C14F11.5	hsp-43	Alpha crystallins	-3.52271	0.31052	0.156393
944	181498_s_at	Y48B6A.6		Predicted Ca2+-binding protein, EF-Hand protein superfamily	-3.52173	0.57620	0.156393
945	189086_s_at	W04D2.1A	atn-1	Ca2+-binding actin-bundling protein (actinin), alpha chain (EF-Hand protein superfamily)	-3.51519	0.23384	0.156393
946	173434_at	C44C11.1	ras-1	Ras-related GTPase	-3.515	0.45083	0.156393
947	191461_at	R05D11.4		ATP-dependent RNA helicase	-3.5111	0.56809	0.156393
948	188278_s_at	T20B3.2	tni-3	Troponin I	-3.50823	0.50121	0.156393
949	173976_at	Y49E10.19		Actin binding protein Anillin	-3.50747	0.39474	0.156393
950	173654_at	C42D8.5			-3.50501	0.49868	0.156393
951	189782_s_at	F26E4.1	sur-6	Serine/threonine protein phosphatase 2A, regulatory subunit	-3.50376	0.53989	0.156393
952	188973_at	K11D9.2A	sca-1	Ca2+ transporting ATPase	-3.49992	0.53920	0.156393
953	193561_at	F23B2.5	flp-1	Unnamed protein	-3.49912	0.31669	0.156393
954	184322_at	K08H10.2A		Uncharacterized conserved protein	-3.49519	0.40433	0.156393
955	182735_at	R11B5.1		Uncharacterized conserved protein, contains TBC domain	-3.49298	0.54266	0.156393
956	184845_at	F53E10.1		Uncharacterized Fe-S protein	-3.49027	0.38017	0.156393
957	186613_s_at	ZK637.3		Predicted membrane protein	-3.48789	0.47342	0.156393
958	192000_s_at	K08B4.1	lag-1	Recombination signal binding protein-J kappa(CBF1, Su(H), HS2NF5)	-3.48226	0.44133	0.156393
959	173225_at	T05G5.11			-3.48146	0.52458	0.156393
960	174364_at	yk453f3.3			-3.48041	0.52478	0.156393
961	174807_s_at	H20J18.1	scd-1		-3.47778	0.37903	0.156393
962	193990_s_at	F26E4.5		Protein tyrosine kinase	-3.47424	0.10458	0.156393
963	193481_at	H08M01.2		Rho-GTPase activating protein	-3.47137	0.54454	0.156393
964	192722_s_at	F25B3.4		Serine/threonine specific protein phosphatase PP1, catalytic subunit	-3.46865	0.37230	0.156393
965	187318_at	F48E8.1	lon-1	Defense-related protein containing SCP domain	-3.46858	0.29675	0.156393
966	189498_s_at	C39E6.4	mls-2	Transcription factor NKX-5.1/HMX1, contains HOX domain	-3.46559	0.48210	0.156393
967	191458_s_at	F02A9.6	glp-1	Fibrillins and related proteins containing Ca2+-binding EGF-like domains	-3.46268	0.51843	0.156393
968	188734_at	ZK945.1		Predicted esterase	-3.46104	0.36909	0.156393
969	189331_s_at	T26G10.1		ATP-dependent RNA helicase	-3.46029	0.48418	0.156393
970	172442_x_at	Y73F8A.8	pqn-90	Uncharacterized protein	-3.46017	0.46848	0.156393
971	184758_at	C27A12.8		Predicted E3 ubiquitin ligase	-3.45953	0.49191	0.156393
972	179936_at	C37C3.1		Predicted riboflavin biosynthesis protein	-3.45798	0.42314	0.156393
973	175005_at	ZK20.2	kin-6		-3.45485	0.24704	0.156393
974	188607_at	ZK1058.6		Carbon-nitrogen hydrolase	-3.44744	0.47247	0.156393
975	190099_at	C01B7.1		Zn-finger	-3.44414	0.57462	0.156393
976	183483_at	K12B6.1		Translation initiation factor 2C (eIF-2C) and related proteins	-3.44206	0.58418	0.156393
977	176595_at	Y97E10AR.2		Gamma-glutamyltransferase	-3.43878	0.25797	0.156393
978	178257_at	K10C3.4		Unnamed protein	-3.43819	0.41300	0.156393
979	177732_s_at	F58G6.6	del-2		-3.43713	0.41833	0.156393
980	175044_at	F22D3.2			-3.43634	0.45770	0.156393
981	190775_s_at	C33D9.5		Unnamed protein	-3.43014	0.39516	0.156393
982	178521_s_at	T05D4.3			-3.4289	0.55821	0.156393
983	178662_s_at	T23G7.2		Unnamed protein	-3.42763	0.57973	0.156393
984	192851_s_at	F29F11.6	gsp-1	Serine/threonine specific protein phosphatase PP1, catalytic subunit	-3.42395	0.52549	0.156393
985	183991_at	B0511.5		Cuticulin precursor	-3.42292	0.41040	0.156393
986	178953_s_at	B0001.2		Uncharacterized protein with ubiquitin fold	-3.42088	0.53081	0.156393
987	175583_s_at	B0001.5		Unnamed protein	-3.42043	0.36815	0.156393
988	172773_x_at	K10B3.2			-3.41726	0.54094	0.156393
989	193422_s_at	R10E11.2	vha-2	Vacuolar H+-ATPase V0 sector, subunits c/c'	-3.4157	0.52627	0.156393
990	180308_at	C18E3.1			-3.41541	0.31957	0.156393
991	191676_at	K03H1.4		Uncharacterized protein with conserved cysteine	-3.41328	0.36729	0.156393
992	177857_s_at	T01B7.5		Disrupter of silencing SAS10	-3.41063	0.47857	0.156393
993	190626_s_at	ZK829.4		Glutamate/leucine/phenylalanine/valine dehydrogenases	-3.40823	0.54304	0.156393
994	194139_s_at	K08E3.6	cyk-4	GTPase-activating protein	-3.40392	0.54626	0.156393
995	178630_at	F59C6.7	che-13	Huntingtin interacting protein 1 (Hip1) interactor Hippi	-3.39988	0.56318	0.156393
996	180406_at	F59D6.7		Ca2+/calmodulin-dependent protein phosphatase (calcineurin subunit B), EF-Hand superfamily protein	-3.39726	0.34017	0.156393
997	189079_s_at	C25A11.4a	ajm-1	Unnamed protein	-3.39256	0.45704	0.174688
998	190906_at	Y5F2A.2		Uncharacterized protein with conserved cysteine	-3.38798	0.27253	0.174688
999	192719_s_at	F07D3.2	flp-6	Unnamed protein	-3.38292	0.46344	0.174688
1000	190557_s_at	C50B6.2		Cell cycle-regulated histone H1-binding protein	-3.38257	0.54604	0.174688
1001	188666_at	F53H4.5		Nuclear DEAF-1 related transcriptional regulator (suppressin) and related SAND domain proteins	-3.37946	0.51970	0.174688
1002	181340_at	T16D1.2	pho-4	Lysosomal & prostatic acid phosphatases	-3.37931	0.54403	0.174688
1003	191540_at	W03F8.3		Mitochondrial polypeptide chain release factor	-3.37532	0.52910	0.174688
1004	171772_x_at	Y17G7B.2c		Histone H3 (Lys4) methyltransferase complex, subunit CPS60/ASH2/BRE2	-3.37518	0.58558	0.174688
1005	185398_at	F21C10.8	pqn-31		-3.36899	0.44137	0.174688
1006	190675_at	T11G6.1	hrs-1	Histidyl-tRNA synthetase	-3.3679	0.49180	0.174688
1007	175412_at	K02F3.6		Soluble epoxide hydrolase	-3.36785	0.58011	0.174688
1008	172126_x_at	W07B3.2A	gei-4	Unnamed protein	-3.36754	0.48412	0.174688
1009	194167_s_at	C08H9.2		Vigilin	-3.36731	0.42722	0.174688
1010	194114_s_at	K03D10.1	kal-1	Adhesion-type protein	-3.36278	0.28143	0.174688
1011	179051_s_at	ZK228.3		Uncharacterized protein	-3.36194	0.33950	0.174688
1012	174904_at	F52E1.13a		Oxidation resistance protein	-3.36058	0.58813	0.174688
1013	179444_s_at	F11E6.7		Unnamed protein	-3.35739	0.55719	0.174688
1014	187191_at	C04A2.1		Ypt/Rab GTPase activating protein	-3.35694	0.35531	0.174688
1015	173350_s_at	C54E4.2		Ca2+-binding proteoglycan Testican	-3.35399	0.23228	0.174688
1016	174659_at	C18D1.1	die-1	Unnamed protein	-3.35356	0.36733	0.174688
1017	185778_at	H05O09.2			-3.35222	0.41992	0.174688
1018	177614_at	F36H2.2		P-type ATPase	-3.35072	0.53430	0.174688
1019	178483_at	C14A4.1		HEAT repeat-containing protein	-3.35037	0.56893	0.174688
1020	185469_at	F20H11.1		Uncharacterized conserved protein, contains C1, PH and RUN domains	-3.34785	0.56251	0.174688
1021	181410_s_at	F26G1.5		Fibronectin	-3.34782	0.37138	0.174688
1022	189603_at	C47E12.3		Glycosyl hydrolase, family 47	-3.34233	0.44931	0.174688
1023	185864_at	K11D12.3	srr-4	Unnamed protein	-3.34191	0.42306	0.174688
1024	190700_s_at	R186.7		Pinin (desmosome-associated protein)	-3.3418	0.41875	0.174688
1025	185387_s_at	Y53C10A.5		Ubiquitin-conjugating enzyme	-3.34125	0.58166	0.174688
1026	187672_s_at	Y46G5A.27	pes-10	Unnamed protein	-3.33939	0.40679	0.174688
1027	173815_s_at	C14F5.3a	tnt-3		-3.33831	0.31150	0.174688
1028	181933_at	T27A3.5		Protein tyrosine phosphatase	-3.33817	0.44313	0.174688
1029	191509_at	Y75B8A.1	php-3	Transcription factor Abd-B, contains HOX domain	-3.33595	0.51874	0.174688
1030	185907_s_at	Y44E3A.6		Unnamed protein	-3.33394	0.57397	0.174688
1031	179840_at	F40F9.10		Putative methyltransferase	-3.33247	0.48757	0.174688
1032	187804_s_at	F45E4.10	gfi-4	Unnamed protein	-3.33242	0.55964	0.174688
1033	192639_s_at	F28D1.1		WD40-repeat-containing subunit of the 18S rRNA processing complex	-3.33132	0.47067	0.174688
1034	176126_at	F10E9.4			-3.32077	0.41114	0.174688
1035	177675_at	C34E7.2	pqn-18		-3.31861	0.39949	0.174688
1036	184655_at	T21E12.5			-3.3172	0.57254	0.174688
1037	171986_x_at	T27E4.4			-3.31688	0.28894	0.174688
1038	193932_s_at	T03F6.2	dnj-17	Molecular chaperone (DnaJ superfamily)	-3.30727	0.56636	0.174688
1039	187936_s_at	K07E12.1			-3.30634	0.41287	0.174688
1040	189406_at	C07E3.7			-3.30571	0.32175	0.174688
1041	185969_s_at	C32F10.4			-3.30421	0.45118	0.174688
1042	192547_s_at	C06E7.3		S-adenosylmethionine synthetase	-3.29799	0.57501	0.174688
1043	189344_s_at	F08F3.7	ccp-14A5	Cytochrome P450 CYP2 subfamily	-3.29569	0.40767	0.174688
1044	188802_at	F54D5.8	dnj-13	Molecular chaperone (DnaJ superfamily)	-3.29513	0.40690	0.174688
1045	172360_x_at	C03A7.4	pqn-5	Uncharacterized protein	-3.29353	0.52314	0.174688
1046	178376_s_at	ZK899.2			-3.29038	0.55262	0.192284
1047	174388_at	F47B7.2a		FAD-dependent sulfhydryl oxidase/quiescin and related proteins	-3.28563	0.47426	0.192284
1048	174645_at	R02F2.2		Predicted guanine nucleotide exchange factor	-3.28486	0.47236	0.192284
1049	174914_at	F16B4.8	cdc-25.2	M-phase inducer phosphatase	-3.28381	0.32951	0.192284
1050	175760_at	F56H11.1	fbl-1	Fibrillins and related proteins containing Ca2+-binding EGF-like domains	-3.28329	0.47173	0.192284
1051	177660_at	ZK596.1		Predicted alpha-helical protein	-3.27951	0.48410	0.192284
1052	182218_s_at	W07E6.2		Notchless-like WD40 repeat-containing protein	-3.27917	0.37585	0.192284
1053	182843_at	Y44A6C.1			-3.27906	0.47183	0.192284
1054	178798_s_at	K02B7.3			-3.27547	0.44008	0.192284
1055	176476_s_at	Y102A11A.6		COPII vesicle protein	-3.2745	0.52998	0.192284
1056	187073_at	Y57A10A.23		Uncharacterized conserved protein	-3.27342	0.41821	0.192284
1057	188149_s_at	T27C4.4B	egr-1	Histone deacetylase complex, MTA1 component	-3.27016	0.45563	0.192284
1058	193118_at	T19B10.5		PDZ domain	-3.26835	0.56164	0.192284
1059	179813_at	F17A9.2		Uncharacterized conserved protein	-3.26446	0.57905	0.192284
1060	192823_at	F41C3.2		Permease of the major facilitator superfamily	-3.26416	0.21316	0.192284
1061	183903_at	F18A1.1			-3.26269	0.41961	0.192284
1062	179837_s_at	ZK112.7	cdh-3	Uncharacterized conserved protein, contains laminin, cadherin and EGF domains	-3.2596	0.13936	0.192284
1063	191204_s_at	C06A8.3		Unnamed protein	-3.25829	0.24135	0.192284
1064	185937_at	K04F10.7		Uncharacterized conserved protein	-3.25748	0.51074	0.192284
1065	189760_s_at	R07E3.1		Cysteine proteinase Cathepsin F	-3.2558	0.53676	0.192284
1066	192652_at	F59B10.3		Unnamed protein	-3.25249	0.46015	0.192284
1067	186466_s_at	Y45F10C.3		Uncharacterized protein	-3.25127	0.54714	0.192284
1068	190996_at	F09F3.6		Uncharacterized protein with conserved cysteine	-3.24834	0.29514	0.192284
1069	179339_s_at	B0491.4		Acetylcholine receptor	-3.24818	0.56848	0.192284
1070	194094_s_at	C48D5.2A	ptp-1	Protein tyrosine phosphatase PTPMEG, contains FERM domain	-3.24122	0.52532	0.192284
1071	174417_s_at	D1044.3	pqn-25	Proteins containing Ca2+-binding EGF-like domains	-3.23976	0.41633	0.192284
1072	191802_at	ZC506.3		Phosphatidylserine synthase	-3.23881	0.52446	0.192284
1073	173819_s_at	H20J18.1a	scd-1		-3.23733	0.53990	0.192284
1074	185482_at	F49D11.1		mRNA splicing factor	-3.2339	0.49293	0.192284
1075	187765_at	C25E10.12		Phosphoesterases	-3.23356	0.34219	0.192284
1076	176608_s_at	F54F2.2	zfp-1	PHD finger protein AF10	-3.23252	0.49215	0.192284
1077	180261_s_at	F52E4.5			-3.23242	0.40435	0.192284
1078	193388_s_at	F10G8.8		F-actin binding protein, regulates actin cytoskeletal organization	-3.22845	0.58670	0.192284
1079	193652_s_at	Y57G11C.15		Transport protein Sec61, alpha subunit	-3.22649	0.52347	0.192284
1080	176457_at	Y39G10AR.I			-3.22632	0.49949	0.192284
1081	188740_at	B0414.3	hil-5	Histone H1	-3.22518	0.22048	0.192284
1082	176055_at	Y41D4B.10	dsl-3	Proteins containing Ca2+-binding EGF-like domains	-3.22437	0.34644	0.192284
1083	176992_at	Y105E8A.8			-3.22221	0.55363	0.192284
1084	174027_at	W09C2.3	mca-1	Calcium transporting ATPase	-3.22127	0.57242	0.192284
1085	192523_at	T24B8.6	hlh-3	Transcription factor HAND2/Transcription factor TAL1/TAL2/LYL1	-3.21407	0.56531	0.192284
1086	192403_s_at	F42G8.11	sph-1	Predicted synaptophysin	-3.20721	0.40521	0.192284
1087	188459_s_at	F28H1.2	cpn-3	Calponin	-3.20389	0.48413	0.192284
1088	178259_at	F36A2.3		Predicted malate dehydrogenase	-3.19934	0.39416	0.192284
1089	180540_at	C42D4.3		Fibronectin	-3.19898	0.15160	0.192284
1090	172757_x_at	ZK678.3		G2/Mitotic-specific cyclin A	-3.19414	0.52599	0.192284
1091	189573_s_at	H19N07.1		Polypeptide release factor 3	-3.19356	0.58655	0.192284
1092	187819_s_at	F18A1.6		Unnamed protein	-3.18656	0.40046	0.228943
1093	172211_x_at	F49C5.3		Small secreted protein with conserved cysteines	-3.18653	0.38942	0.228943
1094	172493_x_at	Y17G7B.2B		Histone H3 (Lys4) methyltransferase complex, subunit CPS60/ASH2/BRE2	-3.18586	0.32383	0.228943
1095	181227_at	F07A11.1			-3.18231	0.39109	0.228943
1096	171924_x_at	F08B6.4a	unc-87	Unnamed protein	-3.18163	0.43084	0.228943
1097	177622_at	T06E4.1	hcp-2	Unnamed protein	-3.18155	0.58661	0.228943
1098	190664_s_at	F27E11.3	cfz-2	Smoothened and related G-protein-coupled receptors	-3.18082	0.41390	0.228943
1099	189787_at	C16C10.1		Mitochondrial carrier protein CGI-69	-3.17908	0.56995	0.228943
1100	181677_at	F40H3.4	fkh-8	Transcription factor of the Forkhead/HNF3 family	-3.17835	0.50965	0.228943
1101	177453_at	T23G4.4		Integral membrane O-acyltransferase	-3.17777	0.50539	0.228943
1102	190796_s_at	F59B8.2		NADP-dependent isocitrate dehydrogenase	-3.17748	0.50429	0.228943
1103	184744_at	F28E10.2			-3.17603	0.36907	0.228943
1104	193258_at	F27E5.4	phg-1	Unnamed protein	-3.17544	0.50000	0.228943
1105	187085_s_at	Y45G12C.2	gst-10	Glutathione S-transferase	-3.17462	0.56571	0.228943
1106	188190_at	W09D10.2		P-type ATPase	-3.1689	0.50446	0.228943
1107	191321_s_at	Y17G7B.5	mcm-2	DNA replication licensing factor, MCM2 component	-3.16835	0.54304	0.228943
1108	182563_at	R03A10.5		Phosphatidylinositol transfer protein SEC14 and related proteins	-3.16775	0.52224	0.228943
1109	191926_s_at	F11C3.3	unc-54	Myosin class II heavy chain	-3.16706	0.50937	0.228943
1110	173174_s_at	H06I04.6a			-3.1663	0.44377	0.228943
1111	188661_s_at	F42E11.4	tni-1	Troponin I	-3.16371	0.45221	0.228943
1112	189026_s_at	F32A7.5		Microtubule-associated proteins	-3.16223	0.55185	0.228943
1113	189028_s_at	F12F6.5	tag-13	Cdc42-interacting protein CIP4	-3.15857	0.50632	0.228943
1114	190009_at	F49E12.10		C-4 sterol methyl oxidase	-3.15782	0.53337	0.228943
1115	191888_at	F29B9.5		Thioredoxin, nucleoredoxin and related proteins	-3.15583	0.57286	0.228943
1116	194193_x_at	M01E5.4			-3.15113	0.51759	0.228943
1117	192326_at	F39F10.3		Casein kinase (serine/threonine/tyrosine protein kinase)	-3.15072	0.34702	0.228943
1118	184853_at	C18A11.1		Unnamed protein	-3.15055	0.42014	0.228943
1119	188517_at	R74.4	dnj-16	Molecular chaperone (DnaJ superfamily)	-3.15041	0.56006	0.228943
1120	174827_at	M88.6a	pan-1	Leucine rich repeat	-3.14952	0.54582	0.228943
1121	186640_s_at	Y38C1AB.4		Membrane-associated protein tyrosine phosphatase PTP-BAS and related proteins, contain FERM domain	-3.14898	0.49820	0.228943
1122	174830_at	T03G11.1	pqn-62		-3.14423	0.47463	0.228943
1123	186716_at	ZK637.4			-3.14315	0.52662	0.228943
1124	174393_at	yk404b3.3			-3.14297	0.25482	0.228943
1125	179130_at	ZK930.3			-3.14023	0.47550	0.228943
1126	174808_at	T24B8.4			-3.14014	0.29166	0.228943
1127	194247_x_at	T24A11.1	mtm-3	Myotubularin-related phosphatidylinositol 3-phosphate 3-phosphatase MTM6	-3.13908	0.46672	0.228943
1128	172657_x_at	C03B8.2		G2/Mitotic-specific cyclin A	-3.13733	0.56703	0.228943
1129	190765_at	T07G12.10		Unnamed protein	-3.13585	0.29859	0.228943
1130	176618_at	Y47D7A.1	skr-7	SCF ubiquitin ligase, Skp1 component	-3.13442	0.40769	0.228943
1131	191702_at	K03H1.6		Uncharacterized protein with conserved cysteine	-3.13217	0.54704	0.228943
1132	180981_at	Y51H1A.1		Uncharacterized conserved protein, contains C1, PH and RUN domains	-3.13113	0.55834	0.228943
1133	177547_at	ZK858.7		tRNA(1-methyladenosine) methyltransferase, subunit GCD10	-3.12691	0.45830	0.228943
1134	193131_at	F38B2.1	ifa-1	Nuclear envelope protein lamin, intermediate filament superfamily	-3.12623	0.36451	0.228943
1135	189105_s_at	C56C10.6		Casein kinase (serine/threonine/tyrosine protein kinase)	-3.1188	0.48130	0.228943
1136	193200_s_at	C47B2.6		UDP-glucose 4-epimerase/UDP-sulfoquinovose synthase	-3.11855	0.57228	0.228943
1137	174227_at	T07H6.1a		Carboxylesterase and related proteins	-3.1154	0.56257	0.228943
1138	182561_at	Y11D7A.9		FGF receptor activating protein 1	-3.11461	0.44244	0.228943
1139	178934_at	D2005.2	nlp-8		-3.11353	0.25868	0.228943
1140	173614_at	C46H11.11a		Rac1 GTPase effector FHOS	-3.11078	0.26548	0.228943
1141	174910_at	F23H12.4	sqt-3	Collagens (type IV and type XIII), and related proteins	-3.11065	0.36622	0.228943
1142	182757_at	F53F4.14		Uncharacterized conserved protein	-3.10941	0.58522	0.228943
1143	190776_at	F45E4.1	arl-6	GTP-binding ADP-ribosylation factor Arf1	-3.10806	0.57131	0.228943
1144	185700_s_at	C14C11.2		Unnamed protein	-3.10618	0.46326	0.228943
1145	180086_at	C50F2.2			-3.10197	0.37293	0.265666
1146	189580_at	M04G12.2	cpz-2	Cysteine proteinase Cathepsin L	-3.10179	0.34250	0.265666
1147	177694_at	E01G4.5			-3.1006	0.58481	0.265666
1148	178064_at	T23D8.3		Uncharacterized conserved protein	-3.10041	0.37409	0.265666
1149	175929_s_at	Y73B3A.W			-3.10037	0.51341	0.265666
1150	182477_s_at	K10D2.2		S-M checkpoint control protein CID1 and related nucleotidyltransferases	-3.09969	0.46380	0.265666
1151	181715_s_at	T19B10.2			-3.09882	0.21728	0.265666
1152	190966_at	C11E4.2		Glutathione peroxidase	-3.09556	0.24788	0.265666
1153	192974_at	W02D3.7	lbp-5	Fatty acid-binding protein FABP	-3.09462	0.33095	0.265666
1154	172784_x_at	R03H10.9			-3.09193	0.42536	0.265666
1155	172782_x_at	C52D10.7	skr-9	SCF ubiquitin ligase, Skp1 component	-3.09026	0.35682	0.265666
1156	174044_at	K04H4.2a			-3.08742	0.42065	0.265666
1157	190286_at	C55A6.6		Predicted short chain-type dehydrogenase	-3.08673	0.38012	0.265666
1158	191793_at	K07C11.5		Metalloproteinase inhibitor TIMP and related proteins	-3.08671	0.40789	0.265666
1159	190747_s_at	Y45F10B.1	tsp-5	Tetraspanin family integral membrane protein	-3.08557	0.19942	0.265666
1160	175707_s_at	F15C11.1	sem-4	Transcriptional repressor SALM	-3.08122	0.49325	0.265666
1161	176573_s_at	T01C8.7	mec-4	Non voltage-gated ion channels (DEG/ENaC family)	-3.06539	0.50027	0.265666
1162	185177_at	H10E21.1			-3.06169	0.55402	0.265666
1163	178284_s_at	M01E5.6		CREB binding protein/P300 and related TAZ Zn-finger proteins	-3.05959	0.50789	0.265666
1164	177834_s_at	F43G6.9			-3.05947	0.49725	0.265666
1165	178680_at	M04C9.4		Small secreted protein with conserved cysteines	-3.05766	0.47315	0.265666
1166	191584_at	C02E7.13	str-211	7-transmembrane olfactory receptor	-3.05128	0.44310	0.265666
1167	192924_s_at	K11C4.4	odc-1	Ornithine decarboxylase	-3.0498	0.19296	0.265666
1168	183708_at	C48E7.2		RNA polymerase III (C) subunit	-3.04102	0.50853	0.265666
1169	184576_at	Y46B2A.1		F-box domain	-3.04046	0.51038	0.265666
1170	191313_at	K10C3.5		Translation elongation factor 2/ribosome biogenesis protein RIA1 and related proteins	-3.03842	0.52793	0.265666
1171	191958_at	M04B2.1	mep-1	Unnamed protein	-3.03575	0.45612	0.265666
1172	181830_at	E04F6.2		Uncharacterized conserved protein	-3.03338	0.56807	0.265666
1173	187272_s_at	F44E2.7			-3.0325	0.51761	0.265666
1174	182446_at	F35B12.5	sas-5		-3.03131	0.58324	0.265666
1175	192132_at	F38B7.3			-3.02948	0.37781	0.265666
1176	191731_s_at	C14B9.4	plk-1	Polo-like serine/threonine protein kinase	-3.02607	0.26390	0.265666
1177	187389_s_at	Y55F3AM.3A		Transcriptional coactivator CAPER (RRM superfamily)	-3.02526	0.40592	0.265666
1178	177695_at	F48F7.3		Galactosyltransferases	-3.01619	0.55257	0.265666
1179	184609_at	Y47G6A.1	inx-21	Innexin-type channels	-3.00908	0.45169	0.265666
1180	186079_at	ZC239.12		Polymerase delta-interacting protein PDIP1 and related proteins, contain BTB/POZ domain	-3.00882	0.43126	0.265666
1181	187503_at	C14B9.3		Unnamed protein	-3.0038	0.35176	0.265666
1182	173564_at	Y37D8A.4			-3.00347	0.51646	0.265666
1183	179414_s_at	R06A4.2		Unnamed protein	-3.00026	0.46490	0.265666
1184	175700_s_at	F52B5.1		Na+-independent Cl/HCO3 exchanger AE1 and related transporters (SLC4 family)	-2.99929	0.46166	0.265666
1185	186949_at	F26A3.7		Uncharacterized conserved protein	-2.99879	0.54905	0.265666
1186	173200_s_at	F08G12.10	inx-2	Innexin-type channels	-2.99844	0.38174	0.265666
1187	172841_x_at	F44E8.1			-2.99713	0.52397	0.276563
1188	185259_at	F41E6.13		Uncharacterized conserved protein, contains WD40 repeats	-2.99239	0.42205	0.276563
1189	190861_at	C05D11.6	nas-4		-2.98526	0.52390	0.276563
1190	183318_at	F23D12.5		DNA-binding protein jumonji/RBP2/SMCY, contains JmjC domain	-2.98488	0.49670	0.276563
1191	181446_s_at	C07E3.1A		Tuftelin-interacting protein TIP39, contains G-patch domain	-2.97848	0.33033	0.276563
1192	191801_s_at	F33C8.1	tag-53	Attractin and platelet-activating factor acetylhydrolase	-2.97363	0.51758	0.276563
1193	175393_at	Y47D7A.13			-2.97203	0.57257	0.276563
1194	174466_at	Y39G10AR.13	icp-1	Inner centromere protein (INCENP), C-terminal domain	-2.97182	0.42210	0.276563
1195	191934_at	F59C6.5		NADH-ubiquinone oxidoreductase, subunit NDUFB10/PDSW	-2.97036	0.43170	0.276563
1196	183773_at	K12B6.4			-2.96823	0.44512	0.276563
1197	172594_x_at	T12B5.10		Uncharacterized protein	-2.96714	0.55954	0.276563
1198	171916_s_at	ZK131.11			-2.9663	0.48266	0.276563
1199	178203_at	F44F1.7	vet-6	Uncharacterized coiled-coil containing protein	-2.96367	0.58032	0.276563
1200	179599_at	ZK228.4		Uncharacterized protein	-2.96094	0.35321	0.276563
1201	188369_at	C08B6.4			-2.95827	0.56243	0.276563
1202	184818_at	T23B12.5		FGF receptor activating protein 1	-2.95673	0.44717	0.276563
1203	184941_at	M01E11.2		Uncharacterized conserved protein	-2.95357	0.54008	0.276563
1204	177978_at	F58G1.4		Unnamed protein	-2.95332	0.31995	0.276563
1205	172281_at	F31A9.2			-2.95285	0.22153	0.276563
1206	172136_x_at	Y71D11A.4			-2.95054	0.43738	0.276563
1207	183314_at	C29F5.1			-2.9475	0.56745	0.276563
1208	188899_s_at	C05C10.2		tRNA-splicing endonuclease positive effector (SEN1)	-2.94706	0.40326	0.276563
1209	185795_at	C14C11.8	pqn-13	Uncharacterized protein	-2.9455	0.52495	0.276563
1210	172706_x_at	F53F1.4		Unnamed protein	-2.94508	0.48431	0.276563
1211	178679_at	C47B2.1		Unnamed protein	-2.94243	0.27933	0.276563
1212	190953_at	F54D5.7		Glutaryl-CoA dehydrogenase	-2.94225	0.12135	0.276563
1213	189198_s_at	F43D9.1		Predicted membrane protein (patched superfamily)	-2.9422	0.41674	0.276563
1214	181442_at	F40A3.6			-2.94154	0.33644	0.276563
1215	179701_s_at	C10F3.1		Unnamed protein	-2.93926	0.30444	0.276563
1216	172556_x_at	R03H10.8			-2.93875	0.31947	0.276563
1217	188252_at	F54D10.1	skr-15	SCF ubiquitin ligase, Skp1 component	-2.93787	0.37810	0.276563
1218	184161_at	F56D2.4	uev-2	Ubiquitin-protein ligase	-2.93227	0.57520	0.276563
1219	193360_s_at	F21D5.7		Signal recognition particle, subunit Srp54	-2.93056	0.58024	0.276563
1220	186283_at	F32E10.1		WD40 repeat protein	-2.93043	0.54524	0.276563
1221	174240_at	C34G6.6a		Unnamed protein	-2.92918	0.56330	0.276563
1222	174030_at	F26D11.11			-2.92895	0.48030	0.276563
1223	187908_at	C14A4.2	dap-3	Mitochondrial ribosome small subunit component, mediator of apoptosis DAP3	-2.92735	0.30441	0.276563
1224	194257_x_at	Y105E8B.1	lev-11	Actin filament-coating protein tropomyosin	-2.92623	0.30161	0.276563
1225	194078_s_at	D2085.1	pyr-1	Multifunctional pyrimidine synthesis protein CAD (includes carbamoyl-phophate synthetase, aspartate transcarbamylase, and glutamine amidotransferase)	-2.92286	0.55673	0.276563
1226	172450_x_at	R09A1.4		Reverse transcriptase	-2.92055	0.44553	0.276563
1227	192659_at	C14B9.1	hsp-12.2	Alpha crystallins	-2.92052	0.37044	0.276563
1228	173124_s_at	H42K12.3		Unnamed protein	-2.91936	0.46904	0.276563
1229	174839_at	F26D12.1c	fkh-7	Predicted forkhead transcription factor	-2.91878	0.49450	0.276563
1230	190226_s_at	W03D2.4	pcn-1	DNA polymerase delta processivity factor (proliferating cell nuclear antigen)	-2.91819	0.51978	0.276563
1231	193065_at	F59G1.3	vps-35	Membrane coat complex Retromer, subunit VPS35	-2.91763	0.58287	0.276563
1232	172156_x_at	Y71A12B.P			-2.91761	0.41964	0.276563
1233	186498_s_at	Y46G5A.17		Carnitine O-acyltransferase CPTI	-2.91623	0.57866	0.276563
1234	174796_at	F32H2.5		Animal-type fatty acid synthase and related proteins	-2.90936	0.23890	0.276563
1235	176568_at	Y97E10AR.1		Uncharacterized protein, contains BTB/POZ domain	-2.90403	0.58273	0.392133
1236	172762_x_at	B0564.5			-2.90307	0.46073	0.392133
1237	190851_at	F54D8.3	alh-1	Aldehyde dehydrogenase	-2.90292	0.54218	0.392133
1238	193574_at	C04F12.8		Dual specificity phosphatase	-2.90005	0.51953	0.392133
1239	180628_at	C53B7.3			-2.89909	0.49017	0.392133
1240	191383_at	ZK546.11	gst-30	Glutathione S-transferase	-2.89708	0.44259	0.392133
1241	173402_s_at	T07C4.5		Uncharacterized protein with conserved cysteine	-2.89653	0.21714	0.392133
1242	182509_at	F40F11.2			-2.89241	0.52114	0.392133
1243	184122_at	M03F8.3		Cell cycle control protein (crooked neck)	-2.88985	0.53119	0.392133
1244	178319_s_at	ZK262.2		Predicted lipase	-2.88809	0.45391	0.392133
1245	190489_at	T24D1.4		Alpha-1,2 glucosyltransferase/transcriptional activator	-2.88499	0.43739	0.392133
1246	188146_s_at	K10B2.3		C-type lectin	-2.88222	0.42170	0.392133
1247	194058_s_at	C12D8.10B	akt-1	Serine/threonine protein kinase	-2.8774	0.55479	0.392133
1248	182257_at	T22A3.8	lam-3	Extracellular matrix glycoprotein Laminin subunits alpha and gamma	-2.87691	0.22419	0.392133
1249	173172_s_at	M28.1		Cuticulin precursor	-2.8766	0.37646	0.392133
1250	193637_at	E02H1.7	nhr-19	Hormone receptors	-2.87071	0.54962	0.392133
1251	185927_s_at	R09E12.5		Unnamed protein	-2.8656	0.43200	0.392133
1252	188412_at	C42D4.2		Carboxylesterase and related proteins	-2.86256	0.35402	0.392133
1253	190968_at	F11D5.4		Permease of the major facilitator superfamily	-2.85953	0.56364	0.392133
1254	180193_at	F14F9.4		Unnamed protein	-2.85667	0.52136	0.392133
1255	187278_at	C28H8.5		Uncharacterized conserved protein	-2.85601	0.40805	0.392133
1256	181399_at	ZK682.5		Leucine rich repeat	-2.85243	0.25468	0.392133
1257	189551_s_at	T25C8.2	act-5	Actin and related proteins	-2.85078	0.48298	0.392133
1258	191914_at	T20H4.3			-2.85024	0.55002	0.392133
1259	189541_at	ZC204.2			-2.8446	0.54697	0.392133
1260	179161_at	C44F1.5	acy-3	Adenylate/guanylate cyclase	-2.84	0.22454	0.392133
1261	186428_at	W05G11.2		G2/Mitotic-specific cyclin A	-2.83921	0.47561	0.392133
1262	172251_x_at	C04C3.4		G2/Mitotic-specific cyclin A	-2.83804	0.57954	0.392133
1263	187163_at	Y65B4BR.4	wwp-1	Ubiquitin protein ligase RSP5/NEDD4	-2.83721	0.40477	0.392133
1264	182965_at	F38A5.2		Uncharacterized conserved protein, contains TraB domain	-2.83672	0.57651	0.392133
1265	172830_x_at	T07C12.2			-2.83631	0.33096	0.392133
1266	176192_s_at	Y92H12A.2		Ubiquitin protein ligase RSP5/NEDD4	-2.82776	0.49872	0.392133
1267	190670_at	T07G12.11		Unnamed protein	-2.82722	0.34992	0.392133
1268	178126_s_at	ZK938.2		Thioredoxin binding protein TBP-2/VDUP1	-2.82524	0.43160	0.392133
1269	172428_x_at	F08F1.9		G2/Mitotic-specific cyclin A	-2.82404	0.41856	0.392133
1270	193113_s_at	F54G8.4	nhl-1	Predicted E3 ubiquitin ligase	-2.82317	0.57182	0.392133
1271	181123_at	K02F3.8			-2.81931	0.53838	0.392133
1272	188031_s_at	K07E3.8	vem-1	Putative steroid membrane receptor Hpr6.6/25-Dx	-2.81586	0.50323	0.392133
1273	193084_s_at	T04C10.2	epn-1	Equilibrative nucleoside transporter protein	-2.81571	0.51905	0.392133
1274	185322_s_at	T04C9.4A	mlp-1	Regulatory protein MLP and related LIM proteins	-2.81336	0.39174	0.392133
1275	190405_s_at	W07A8.2		Ca2+-independent phospholipase A2	-2.81099	0.55401	0.399072
1276	188654_at	F22F1.1	hil-3	Histone H1	-2.80986	0.50255	0.399072
1277	172838_x_at	F52B5.1		Na+-independent Cl/HCO3 exchanger AE1 and related transporters (SLC4 family)	-2.807	0.50120	0.399072
1278	190831_s_at	F58B3.9		Uncharacterized protein with conserved cysteine	-2.80514	0.16073	0.399072
1279	193107_s_at	F55B12.3	sel-10	Cdc4 and related F-box and WD-40 proteins	-2.8044	0.51177	0.399072
1280	190749_at	F09G2.1		Fibroblast/platelet-derived growth factor receptor and related receptor tyrosine kinases	-2.8038	0.17873	0.399072
1281	183018_at	F16B4.7		Unnamed protein	-2.80362	0.45804	0.399072
1282	191632_at	T28H10.1		Alpha-aminoadipic semialdehyde dehydrogenase-phosphopantetheinyl transferase	-2.80351	0.36265	0.399072
1283	184916_at	Y49F6B.2		Uncharacterized conserved protein	-2.79914	0.45585	0.399072
1284	180766_at	F13B6.3		Hormone receptors	-2.7983	0.33089	0.399072
1285	191299_s_at	W07G4.4		Predicted aminopeptidase of the M17 family	-2.79642	0.50844	0.399072
1286	173320_s_at	F09F7.3		RNA polymerase III, second largest subunit	-2.79606	0.46514	0.399072
1287	188971_s_at	K11D9.2B	sca-1	Ca2+ transporting ATPase	-2.79514	0.51324	0.399072
1288	189202_at	R151.4		Fibroblast/platelet-derived growth factor receptor and related receptor tyrosine kinases	-2.79462	0.31600	0.399072
1289	172741_x_at	F41F3.3		Unnamed protein	-2.79135	0.36764	0.399072
1290	172731_x_at	T27E7.7			-2.78819	0.44451	0.399072
1291	188629_at	F48A9.3	try-6	Trypsin	-2.78692	0.54610	0.399072
1292	174037_at	F18A1.2	lin-26	Unnamed protein	-2.78581	0.51324	0.399072
1293	173475_s_at	ZK637.13			-2.78338	0.24278	0.399072
1294	179853_at	R13F6.4	tag-152	Uncharacterized conserved protein (Rhs family)	-2.78007	0.37273	0.399072
1295	183653_at	F41D9.2		Unnamed protein	-2.77739	0.46326	0.399072
1296	183311_at	F40H3.1		Uncharacterized protein, contains BTB/POZ domain	-2.77282	0.34639	0.399072
1297	176605_s_at	F18A1.3	lir-1	Unnamed protein	-2.76732	0.42396	0.399072
1298	187494_at	W03F9.1		C4-type Zn-finger protein	-2.76676	0.56317	0.399072
1299	176384_at	H05L03.3			-2.7663	0.26020	0.399072
1300	172184_x_at	Y46C8AL.2			-2.76332	0.17368	0.399072
1301	192027_s_at	T04C10.4	atf-5	Activating transcription factor 4	-2.76238	0.54288	0.399072
1302	174252_at	ZK783.1		Fibrillins and related proteins containing Ca2+-binding EGF-like domains	-2.76201	0.48773	0.399072
1303	193174_at	F40F4.3	lbp-1	Fatty acid-binding protein FABP	-2.76044	0.24832	0.399072
1304	184191_at	R09B5.9	cnc-4	Unnamed protein	-2.76003	0.42511	0.399072
1305	180366_s_at	ZK770.3	inx-12	Innexin-type channels	-2.75915	0.32589	0.399072
1306	173208_s_at	ZK809.3		NADH:ubiquinone oxidoreductase, NDUFB6/B17 subunit	-2.75428	0.46508	0.399072
1307	190314_at	F46B6.7		Predicted C2H2-type Zn-finger protein	-2.75074	0.52804	0.399072
1308	193471_s_at	DY3.7	sup-17	Tumor necrosis factor-alpha-converting enzyme (TACE/ADAM17) and related metalloproteases	-2.74977	0.52477	0.399072
1309	180054_at	B0261.1		Transcription initiation factor TFIIIB, Bdp1 subunit	-2.74802	0.57833	0.399072
1310	184908_at	T19H12.2		Leucine-rich acidic nuclear protein	-2.74074	0.44408	0.399072
1311	172766_x_at	ZK563.3			-2.74029	0.45090	0.399072
1312	172916_x_at	T02D1.1			-2.73379	0.31620	0.399072
1313	186726_at	Y38E10A.13		Unnamed protein	-2.73369	0.23655	0.399072
1314	186790_at	C07B5.5	nuc-1	Deoxyribonuclease II	-2.73231	0.36299	0.399072
1315	188696_at	R05H5.3		Thioredoxin, nucleoredoxin and related proteins	-2.73171	0.31189	0.399072
1316	181707_at	F10D11.6		BPI/LBP/CETP family protein	-2.72689	0.58618	0.399072
1317	188066_at	C24B5.3	ptr-1	Predicted membrane protein (patched superfamily)	-2.72583	0.56714	0.399072
1318	193726_at	T13F2.1	fat-4	Delta 6-fatty acid desaturase/delta-8 sphingolipid desaturase	-2.72578	0.46743	0.399072
1319	190955_s_at	B0334.1		Uncharacterized protein with conserved cysteine	-2.72531	0.25213	0.399072
1320	187548_s_at	C32D5.6		Uncharacterized conserved protein	-2.72453	0.35547	0.399072
1321	191068_at	T05A10.3		Uncharacterized protein with conserved cysteine	-2.72359	0.44395	0.472765
1322	183906_at	F56D2.2		Predicted E3 ubiquitin ligase	-2.71792	0.55261	0.472765
1323	182475_at	Y43F8C.4			-2.71777	0.51064	0.472765
1324	189160_at	ZK896.7		C-type lectin	-2.71671	0.47279	0.472765
1325	172430_x_at	C08F1.9		Reverse transcriptase	-2.71208	0.37054	0.472765
1326	184405_at	F22H10.4		Unnamed protein	-2.71063	0.23342	0.472765
1327	191000_s_at	F46E10.9	dpy-11	Thiol-disulfide isomerase and thioredoxin	-2.70922	0.57921	0.472765
1328	174837_s_at	F21C10.7			-2.70875	0.12205	0.472765
1329	193728_at	T03F7.1	snf-11	Sodium-neurotransmitter symporter	-2.70425	0.55044	0.472765
1330	174513_at	F32F2.1		Putative guanine nucleotide exchange factor	-2.7024	0.51787	0.472765
1331	173446_s_at	C37F5.1	lin-1	Predicted transcription factor	-2.69828	0.54812	0.472765
1332	183232_s_at	K01A2.3			-2.69393	0.56693	0.472765
1333	193474_s_at	W02B12.9		Mitochondrial carrier protein MRS3/4	-2.6931	0.36688	0.472765
1334	193635_s_at	T06E8.1	acl-2	1-acyl-sn-glycerol-3-phosphate acyltransferase	-2.69074	0.21681	0.472765
1335	187429_s_at	F31E3.4		PAB-dependent poly(A) ribonuclease, subunit PAN2	-2.68999	0.55716	0.472765
1336	174326_s_at	C24A1.2		Transcription factor NERF and related proteins, contain ETS domain	-2.68747	0.52186	0.472765
1337	192484_at	R09F10.4	inx-5	Innexin-type channels	-2.68692	0.58517	0.472765
1338	176429_at	F54H12.2		Unnamed protein	-2.68654	0.53689	0.472765
1339	183604_at	T08A11.2		Splicing factor 3b, subunit 1	-2.68503	0.42894	0.472765
1340	173962_s_at	C26G2.1	syg-2	Predicted transmembrane protein of the immunoglobulin family of cell adhesion molecules	-2.67962	0.52324	0.472765
1341	187212_at	C48B4.11			-2.67824	0.51192	0.472765
1342	193816_at	T01G9.5	mei-1	AAA+-type ATPase	-2.67698	0.55290	0.472765
1343	184612_s_at	R08C7.10		Sister chromatid cohesion protein	-2.67585	0.48298	0.472765
1344	177057_s_at	R53.5		Uncharacterized conserved protein	-2.6756	0.54470	0.472765
1345	172767_x_at	ZC132.1			-2.67268	0.46320	0.472765
1346	185221_at	Y49F6B.1		Cdk activating kinase (CAK)/RNA polymerase II transcription initiation/nucleotide excision repair factor TFIIH/TFIIK, cyclin H subunit	-2.67144	0.44743	0.472765
1347	172307_x_at	F20B4.7		Reverse transcriptase	-2.66887	0.36747	0.472765
1348	172828_x_at	B0302.3		Reverse transcriptase	-2.66656	0.35372	0.472765
1349	189418_s_at	F25H5.3B		Pyruvate kinase	-2.66532	0.47418	0.472765
1350	187906_at	F31F6.5	daf-6	Predicted membrane protein (patched superfamily)	-2.66525	0.45802	0.472765
1351	191052_at	F42G8.4	pmk-3	Mitogen-activated protein kinase	-2.66365	0.58063	0.472765
1352	180510_s_at	ZK1128.4		RNA polymerase II transcription initiation/nucleotide excision repair factor TFIIH, subunit TFB4	-2.66294	0.55545	0.472765
1353	175218_at	yk678a7.3			-2.66185	0.52002	0.472765
1354	174864_at	Y54E10A.9a	vbh-1	ATP-dependent RNA helicase	-2.65971	0.56385	0.472765
1355	194198_x_at	F39B2.1			-2.65808	0.56525	0.472765
1356	180489_at	Y79H2A.1			-2.65586	0.22255	0.472765
1357	173909_s_at	R10E11.3a		Ubiquitin-specific protease	-2.65582	0.57034	0.472765
1358	180614_at	T17H7.7			-2.65569	0.51417	0.472765
1359	181999_s_at	ZC155.7		SNARE protein TLG2/Syntaxin 16	-2.65313	0.56809	0.472765
1360	186776_at	ZK673.3		Unnamed protein	-2.65044	0.55859	0.472765
1361	172817_x_at	F43G9.7			-2.65016	0.33787	0.472765
1362	188655_s_at	F59A2.1	npp-9	Ran-binding protein RANBP1 and related RanBD domain proteins	-2.64505	0.53570	0.472765
1363	175200_s_at	Y45G12B.1c		NADH-ubiquinone oxidoreductase, NDUFS1/75 kDa subunit	-2.64369	0.28108	0.472765
1364	186362_s_at	H04M03.4			-2.6421	0.38527	0.472765
1365	191320_s_at	ZK154.3	mec-7	Beta tubulin	-2.642	0.28558	0.472765
1366	185848_at	C24A11.2			-2.64132	0.51225	0.513322
1367	172335_x_at	F56A4.8			-2.63884	0.50337	0.513322
1368	182574_at	Y54E5B.2		WD-repeat protein WDR6, WD repeat superfamily	-2.63442	0.49244	0.513322
1369	193049_at	F58G6.5	nhr-34	Hormone receptors	-2.63228	0.55651	0.513322
1370	172819_x_at	F47C8.1			-2.63055	0.35037	0.513322
1371	183975_s_at	F57B9.9	pqn-46		-2.6263	0.54423	0.513322
1372	180453_at	F53A9.1		Unnamed protein	-2.61911	0.28842	0.513322
1373	185329_s_at	T05A12.3			-2.61836	0.53523	0.513322
1374	194086_at	W01F3.3		Serine proteinase inhibitor (KU family)	-2.61121	0.53979	0.513322
1375	192664_s_at	ZK938.1		Serine/threonine specific protein phosphatase PP1, catalytic subunit	-2.61073	0.57526	0.513322
1376	172443_x_at	Y73F8A.9	pqn-91	Uncharacterized protein	-2.6066	0.46959	0.513322
1377	188022_s_at	ZK858.3		C-type lectin	-2.60598	0.48598	0.513322
1378	172772_x_at	C52D10.8	skr-13	SCF ubiquitin ligase, Skp1 component	-2.60465	0.31223	0.513322
1379	177760_at	W01B6.9	ndc-80	Centromere-associated protein HEC1	-2.6028	0.37325	0.513322
1380	178065_at	T21H8.1			-2.60027	0.57078	0.513322
1381	191646_at	F53F4.5	fmo-14	Flavin-containing monooxygenase	-2.59851	0.57827	0.513322
1382	184808_s_at	R12E2.13		Uncharacterized secreted protein SDF2 (Stromal cell-derived factor 2), contains MIR domains	-2.59479	0.58593	0.513322
1383	172970_x_at	Y116A8B.2			-2.59456	0.44278	0.513322
1384	178035_at	C36E8.2		Unnamed protein	-2.59206	0.46217	0.513322
1385	188358_at	B0218.1		Amidases	-2.59201	0.37494	0.513322
1386	175379_at	ZK1193.5		SATB1 matrix attachment region binding protein	-2.58935	0.50911	0.513322
1387	189900_at	B0454.6		Amino acid transporters	-2.589	0.44910	0.513322
1388	186771_at	Y111B2A.11	epc-1	Polycomb enhancer protein, EPC	-2.58623	0.46948	0.513322
1389	172861_x_at	F22B3.6			-2.58266	0.38831	0.513322
1390	172605_x_at	Y105C5A.4	abu-5	Uncharacterized protein	-2.58252	0.52994	0.513322
1391	178767_at	C10C5.2			-2.58129	0.56912	0.513322
1392	178692_at	F54D5.2			-2.58107	0.54165	0.513322
1393	172598_x_at	C52B11.4			-2.58049	0.45045	0.513322
1394	175164_at	yk564f8.3			-2.58045	0.56213	0.513322
1395	192819_at	Y67A6A.2	nhr-62	Hormone receptors	-2.57956	0.50847	0.513322
1396	189572_s_at	ZK1098.8	mut-7	Predicted 3'-5' exonuclease	-2.57882	0.55407	0.513322
1397	172438_x_at	C06E8.4		Reverse transcriptase	-2.57791	0.35615	0.513322
1398	187398_s_at	F55F8.3		WD40-repeat-containing subunit of the 18S rRNA processing complex	-2.57666	0.50523	0.513322
1399	180838_at	ZK430.1		Uncharacterized conserved protein	-2.57608	0.35326	0.513322
1400	185999_at	C03G6.17		Uncharacterized protein	-2.57456	0.54739	0.513322
1401	191616_at	F32G8.4		Bestrophin (Best vitelliform macular dystrophy-associated protein)	-2.57411	0.40869	0.513322
1402	172495_x_at	T06C10.5			-2.57407	0.41251	0.513322
1403	182999_at	W06H8.2		NADH:flavin oxidoreductase/12-oxophytodienoate reductase	-2.57353	0.55992	0.513322
1404	185973_at	Y52B11C.1		N-acetylglucosaminyl phosphatidylinositol de-N-acetylase	-2.57155	0.53623	0.513322
1405	181018_s_at	Y44F5A.1		WD40 repeat protein	-2.57073	0.45523	0.513322
1406	187033_at	F54D1.6		Mucin/alpha-tectorin	-2.56771	0.53557	0.663918
1407	190680_s_at	F46F3.4	ape-1	p53-interacting protein 53BP/ASPP, contains ankyrin and SH3 domains	-2.56686	0.56168	0.663918
1408	192449_at	F39B2.1		Zn finger proteins	-2.56411	0.34881	0.663918
1409	185992_s_at	K07C11.9		Uncharacterized conserved protein	-2.56356	0.44461	0.663918
1410	187964_at	F54F3.3		Triglyceride lipase-cholesterol esterase	-2.56111	0.44009	0.663918
1411	190272_at	R13G10.2	amx-1	Amine oxidase	-2.56026	0.58748	0.663918
1412	172378_x_at	C32H11.7		Unnamed protein	-2.55977	0.42711	0.663918
1413	192439_s_at	T04C9.4C	mlp-1	Regulatory protein MLP and related LIM proteins	-2.55889	0.27303	0.663918
1414	183735_at	K03H9.3		Unnamed protein	-2.55779	0.51977	0.663918
1415	192159_at	F46F6.2		Serine/threonine protein kinase	-2.55676	0.55042	0.663918
1416	188038_s_at	F26G5.9	tam-1	Predicted E3 ubiquitin ligase	-2.55664	0.58431	0.663918
1417	183147_at	C06G1.2			-2.55628	0.58253	0.663918
1418	178651_at	F08G2.5			-2.55222	0.49835	0.663918
1419	188693_at	Y11D7A.4	rab-28	GTP-binding protein SEC4, small G protein superfamily, and related Ras family GTP-binding proteins	-2.55212	0.40835	0.663918
1420	187932_at	D2013.8	scp-1	Cholesterol transport protein (Niemann-Pick C disease protein)	-2.5472	0.48319	0.663918
1421	189707_at	F44G4.4	tag-169	RRM domain	-2.54435	0.55549	0.663918
1422	190386_at	T13H5.3		Chitinase	-2.54408	0.47229	0.663918
1423	181987_at	T23B3.6			-2.5396	0.47015	0.663918
1424	183126_s_at	F54H5.2		Casein kinase (serine/threonine/tyrosine protein kinase)	-2.53893	0.58333	0.663918
1425	190094_s_at	M02D8.4		Asparagine synthase (glutamine-hydrolyzing)	-2.5352	0.52445	0.663918
1426	193167_s_at	F52C9.8a	pqe-1	Unnamed protein	-2.53033	0.51727	0.663918
1427	193205_s_at	C15F1.4	ppp-1	Translation initiation factor 2B, gamma subunit (eIF-2Bgamma/GCD1)	-2.5291	0.57249	0.663918
1428	189152_s_at	F19B6.1A			-2.5276	0.46154	0.663918
1429	193052_at	Y53C12B.1		WD40-repeat-containing subunit of the 18S rRNA processing complex	-2.52082	0.42729	0.663918
1430	172846_x_at	F13E9.7		Reverse transcriptase	-2.51374	0.41516	0.663918
1431	172797_x_at	C54H2.2			-2.5082	0.43808	0.663918
1432	172765_x_at	ZK1225.3			-2.50531	0.49864	0.663918
1433	181055_at	T19D7.2		Unnamed protein	-2.50005	0.47002	0.663918
1434	184596_s_at	F57H12.7	mec-17	Uncharacterized conserved protein	-2.49929	0.27055	0.663918
1435	178256_at	T28F3.6		Unnamed protein	-2.49924	0.58087	0.663918
1436	184002_at	C09F12.1	clc-1	Unnamed protein	-2.49745	0.44898	0.663918
1437	172552_x_at	Y105C5A.5	pqn-78	Uncharacterized protein	-2.4973	0.58814	0.663918
1438	174823_at	K02A4.1	bcat-1	Branched chain aminotransferase BCAT1, pyridoxal phosphate enzymes type IV superfamily	-2.49717	0.54098	0.663918
1439	175308_at	T01H8.5	gon-2	Ca2+/Mg2+-permeable cation channels (LTRPC family)	-2.49521	0.53515	0.663918
1440	178452_s_at	F54B8.3		Uncharacterized protein	-2.4952	0.54617	0.663918
1441	172747_x_at	T26H8.1			-2.49268	0.45015	0.663918
1442	193744_s_at	M03C11.5		AAA+-type ATPase containing the peptidase M41 domain	-2.49163	0.47462	0.663918
1443	191357_s_at	C34F11.9A	dsh-1		-2.4908	0.58739	0.663918
1444	176773_at	F45D11.5		Uncharacterized protein, contains BTB/POZ domain	-2.49031	0.30475	0.663918
1445	176328_at	Y22D7AL.4			-2.48973	0.53926	0.663918
1446	172843_x_at	F54D7.1		Reverse transcriptase	-2.48696	0.40263	0.663918
1447	172913_x_at	F11D11.9			-2.46526	0.47623	0.763256
1448	185649_at	K02E10.6			-2.4636	0.33578	0.763256
1449	179794_at	T05E11.8		Predicted alpha-helical protein	-2.46101	0.49622	0.763256
1450	190069_at	ZK455.8		Synaptic vesicle transporter SVOP and related transporters (major facilitator superfamily)	-2.4579	0.53315	0.763256
1451	175247_s_at	6R55.1b		Beta-2-glycoprotein I	-2.45592	0.53919	0.763256
1452	192410_s_at	F58E10.3		ATP-dependent RNA helicase	-2.45359	0.58780	0.763256
1453	172451_x_at	W05H7.2		Unnamed protein	-2.4501	0.53621	0.763256
1454	190937_s_at	C49A1.3		Bestrophin (Best vitelliform macular dystrophy-associated protein)	-2.44737	0.57990	0.763256
1455	187109_s_at	C46H11.11		Rac1 GTPase effector FHOS	-2.43632	0.39637	0.763256
1456	178396_at	F47G4.1		C-type lectin	-2.4344	0.56964	0.763256
1457	192790_s_at	F53F8.3		Predicted E3 ubiquitin ligase	-2.43399	0.48134	0.763256
1458	174706_at	R13H4.4	hmp-1	Alpha-catenin	-2.4337	0.54478	0.763256
1459	178817_at	C47E8.6			-2.43284	0.34215	0.763256
1460	177226_s_at	Y61A9LA.4		Small secreted protein with conserved cysteines	-2.43259	0.47888	0.763256
1461	191614_s_at	C29E6.3	pph-2	Protein tyrosine phosphatase	-2.43027	0.55301	0.763256
1462	176135_s_at	Y119D3B.A		Uncharacterized protein	-2.42915	0.53517	0.763256
1463	185758_at	C14C11.3			-2.42797	0.46169	0.763256
1464	189492_at	T21H8.3	sra-38	Sra family integral membrane protein	-2.42796	0.54468	0.763256
1465	175140_at	M03A8.5			-2.42182	0.55685	0.763256
1466	174966_at	C46F4.2	acs-17	Acyl-CoA synthetase	-2.42016	0.53508	0.763256
1467	183085_at	W05H7.4			-2.41951	0.56457	0.763256
1468	185761_s_at	K08D10.1		Uncharacterized protein	-2.41604	0.42360	0.763256
1469	172148_x_at	Y54F10AM.G_rc		Unnamed protein	-2.41468	0.28606	0.763256
1470	172256_x_at	F59H6.7	cya-2	G2/Mitotic-specific cyclin A	-2.4141	0.50973	0.763256
1471	187638_at	ZK1236.5			-2.41315	0.57247	0.763256
1472	173538_s_at	M02D8.3			-2.40806	0.55937	0.763256
1473	179527_at	Y6E2A.1		7-transmembrane olfactory receptor	-2.40764	0.56837	0.763256
1474	177184_at	M28.2		Unnamed protein	-2.40567	0.57623	0.763256
1475	193173_at	ZK909.2B	kin-1	cAMP-dependent protein kinase catalytic subunit (PKA)	-2.40429	0.38738	0.763256
1476	186485_at	ZK945.8		Uncharacterized conserved protein	-2.40098	0.57933	0.763256
1477	178721_at	C25F9.4		Helicase-like transcription factor HLTF/DNA helicase RAD5, DEAD-box superfamily	-2.39657	0.53892	0.763256
1478	177167_at	Y38C1AA.9		Fibrillins and related proteins containing Ca2+-binding EGF-like domains	-2.39474	0.26037	0.763256
1479	175619_s_at	Y22D7AL.5	hsp-60	Mitochondrial chaperonin, Cpn60/Hsp60p	-2.39242	0.53082	0.763256
1480	175268_at	yk704a2.3			-2.39131	0.49337	0.763256
1481	180842_s_at	C33A12.7		Glyoxylase	-2.38843	0.53004	0.763256
1482	192228_at	M199.2		Unnamed protein	-2.38571	0.48832	0.763256
1483	185462_at	C16A11.5		Predicted E3 ubiquitin ligase	-2.38389	0.58338	0.763256
1484	185421_at	Y53F4B.10		tRNA-splicing endonuclease positive effector (SEN1)	-2.37682	0.38993	0.853752
1485	182066_s_at	F59B10.1	pqn-47	Uncharacterized conserved protein	-2.37668	0.53895	0.853752
1486	184223_at	R02F11.2		C-type lectin	-2.37653	0.54245	0.853752
1487	181034_at	Y9C9A.8		Uncharacterized protein	-2.37608	0.49541	0.853752
1488	187201_s_at	Y54E10A.16			-2.37516	0.56329	0.853752
1489	179056_s_at	F52A8.3			-2.3679	0.55496	0.853752
1490	183546_s_at	K02F2.3		Splicing factor 3b, subunit 3	-2.36102	0.57669	0.853752
1491	177499_at	C38H2.2		Galactosyltransferases	-2.36004	0.56851	0.853752
1492	189667_at	C34B7.3		Cytochrome P450 CYP2 subfamily	-2.36001	0.51700	0.853752
1493	187003_at	Y116A8C.13		DNA repair protein, SNF2 family	-2.35957	0.57619	0.853752
1494	192563_at	Y44A6E.1			-2.3584	0.54750	0.853752
1495	193676_s_at	F33D4.2A	itr-1	Inositol 1,4,5-trisphosphate receptor	-2.35569	0.53252	0.853752
1496	191546_s_at	C47D12.6	trs-1	Threonyl-tRNA synthetase	-2.35278	0.57615	0.853752
1497	172837_x_at	C24A3.7		Reverse transcriptase	-2.35032	0.43617	0.853752
1498	176959_at	Y105E8A.10			-2.3438	0.54317	0.853752
1499	194112_at	C28D4.1	nhr-100	Hormone receptors	-2.34311	0.54604	0.853752
1500	180016_at	R05D11.8			-2.34309	0.57750	0.853752
1501	192060_at	ZK742.1	imb-4	Nuclear transport receptor CRM1/MSN5 (importin beta superfamily)	-2.34068	0.46730	0.853752
1502	175427_at	C01G12.1		Transcription factor	-2.33896	0.54368	0.853752
1503	172689_x_at	ZC410.6			-2.33683	0.52774	0.853752
1504	190472_s_at	T20G5.1		Vesicle coat protein clathrin, heavy chain	-2.3364	0.47326	0.853752
1505	193043_at	C04G2.6	dis-3	Exosomal 3'-5' exoribonuclease complex, subunit Rrp44/Dis3	-2.3313	0.55823	0.853752
1506	192043_s_at	F42A6.7	hrp-1	RRM domain	-2.32892	0.55702	0.853752
1507	178887_at	B0019.2			-2.32883	0.48539	0.853752
1508	192146_s_at	F46C8.6	dpy-7	Collagens (type IV and type XIII), and related proteins	-2.324	0.34691	0.853752
1509	172053_x_at	ZK105.G			-2.32298	0.54114	0.853752
1510	172259_x_at	C31H5.4			-2.32231	0.54510	0.853752
1511	182039_at	F37C4.3		Integral membrane O-acyltransferase	-2.32177	0.56487	0.853752
1512	190787_at	DC2.2	srh-78	Predicted olfactory G-protein coupled receptor	-2.32032	0.54284	0.853752
1513	192421_s_at	F01F1.12		Fructose-biphosphate aldolase	-2.3119	0.44814	0.853752
1514	172107_x_at	Y54F10AM.E		Unnamed protein	-2.30927	0.29973	0.853752
1515	190763_at	F17C11.1			-2.30754	0.53100	0.853752
1516	181281_at	W03G1.5			-2.30737	0.38692	0.853752
1517	193876_at	B0412.2	daf-7	Transforming growth factor beta, bone morphogenetic protein and related proteins	-2.30679	0.45024	0.853752
1518	172523_x_at	T24A6.17			-2.30263	0.40596	0.853752
1519	172351_x_at	T02H6.3		Uncharacterized protein	-2.29617	0.31168	0.853752
1520	174282_at	T23D8.9a		Unnamed protein	-2.29513	0.38033	0.853752
1521	188918_at	F26E4.10	drsh-1	Ribonuclease	-2.29411	0.53290	0.853752
1522	176360_at	R13A5.10		Cytosine deaminase FCY1 and related enzymes	-2.29354	0.56085	0.853752
1523	189157_at	K02A11.1	gfi-2	Myosin phosphatase, regulatory subunit	-2.29134	0.51801	0.853752
1524	176708_at	F16H6.10		Unnamed protein	-2.29084	0.53363	0.853752
1525	177194_at	R11.4			-2.29065	0.46043	0.853752
1526	190561_at	R09A8.3	tag-147	Proteins containing BTB/POZ and Kelch domains, involved in regulatory/signal transduction processes	-2.29019	0.48929	0.993754
1527	188662_at	C48B4.2	rom-2	Rhomboid family proteins	-2.28949	0.46692	0.993754
1528	185938_at	Y51A2D.20			-2.28748	0.49593	0.993754
1529	187778_at	C09D4.4		Uncharacterized conserved protein	-2.28727	0.52851	0.993754
1530	189403_s_at	F14F4.3A	mrp-5	Multidrug resistance-associated protein/mitoxantrone resistance protein, ABC superfamily	-2.2866	0.51041	0.993754
1531	176757_at	C02F12.3			-2.28603	0.27969	0.993754
1532	171777_x_at	F18A1.6a		Unnamed protein	-2.28414	0.51177	0.993754
1533	175476_s_at	Y56A3A.19		Acyl carrier protein/NADH-ubiquinone oxidoreductase, NDUFAB1/SDAP subunit	-2.28354	0.54581	0.993754
1534	172926_x_at	T05A7.9		Unnamed protein	-2.28285	0.50781	0.993754
1535	190214_at	C27A12.2		Zn-finger	-2.2809	0.55905	0.993754
1536	172801_x_at	ZC513.8	col-43	Collagens (type IV and type XIII), and related proteins	-2.27685	0.48040	0.993754
1537	188001_s_at	T09E8.2	him-17		-2.27467	0.46871	0.993754
1538	191570_s_at	F44G4.8	dep-1	Protein tyrosine phosphatase, contains fn3 domain	-2.26614	0.56218	0.993754
1539	173282_s_at	W05E10.4	tre-3	Neutral trehalase	-2.26331	0.53383	0.993754
1540	171982_x_at	F23B2.5a	flp-1	Unnamed protein	-2.26068	0.46741	0.993754
1541	192824_s_at	F39B2.10	dnj-12	Molecular chaperone (DnaJ superfamily)	-2.25985	0.53893	0.993754
1542	193886_at	C09G4.3	dom-6	Cyclin-dependent protein kinase CDC28, regulatory subunit CKS1, and related proteins	-2.25943	0.41202	0.993754
1543	180986_s_at	C18H7.6			-2.25463	0.55731	0.993754
1544	188637_at	M01A12.1	col-53		-2.24763	0.43176	0.993754
1545	191404_at	F43H9.2		Serine palmitoyltransferase	-2.24362	0.50711	0.993754
1546	193035_at	F23B12.7		CAATT-binding transcription factor/60S ribosomal subunit biogenesis protein	-2.24113	0.45888	0.993754
1547	179791_s_at	K04C2.4	brd-1	WSN domain	-2.23739	0.52821	0.993754
1548	184733_at	T06C12.10		Ceramide glucosyltransferase	-2.23479	0.49066	0.993754
1549	172285_x_at	W02B3.6		Unnamed protein	-2.23391	0.57444	0.993754
1550	191629_at	C11H1.8			-2.2334	0.48565	0.993754
1551	181914_s_at	C17D12.3		Predicted peptide:N-glycanase	-2.2322	0.44623	0.993754
1552	176519_at	Y71G12B.7			-2.23043	0.56870	0.993754
1553	177031_at	Y48G9A.1		Protein containing adaptin N-terminal region	-2.22474	0.44809	0.993754
1554	180376_s_at	M03A1.7	dao-2		-2.21767	0.43574	0.993754
1555	182674_at	C36C5.7		Sra family integral membrane protein	-2.21683	0.20924	0.993754
1556	190340_s_at	ZK678.5	wrt-4	Sonic hedgehog and related proteins	-2.21553	0.48388	0.993754
1557	185189_at	F21F8.11		Permease of the major facilitator superfamily	-2.21047	0.54608	0.993754
1558	187876_at	B0403.2	ubc-17	Ubiquitin-conjugating enzyme	-2.21004	0.57090	0.993754
1559	189869_at	F56C11.6		Carboxylesterase and related proteins	-2.20945	0.51129	0.993754
1560	191688_at	F15B9.8			-2.20823	0.33655	0.993754
1561	172449_x_at	C18H2.2			-2.20444	0.52582	0.993754
1562	192118_s_at	F10C1.7a	ifb-2	Nuclear envelope protein lamin, intermediate filament superfamily	-2.20263	0.31044	0.993754
1563	185383_at	C41D11.3		Uncharacterized conserved protein (tumor-suppressor AXUD1 in humans)	-2.19997	0.42099	0.993754
1564	178358_at	F35G2.3			-2.19794	0.53064	0.993754
1565	176657_at	F44B9.3	cit-1.2	CDK9 kinase-activating protein cyclin T	-2.19718	0.56666	0.993754
1566	187276_s_at	T16H12.11			-2.19662	0.46686	0.993754
1567	174761_at	F44C4.4a	iri-1	Tam3-transposase (Ac family)	-2.19547	0.49690	0.993754
1568	185273_at	E02C12.8a			-2.1926	0.45371	0.993754
1569	186289_at	F55G1.15			-2.19167	0.40886	0.993754
1570	172093_x_at	Y54B9A.1		Uncharacterized protein	-2.19147	0.29516	0.993754
1571	184359_at	Y75B12B.7	srw-1	7-transmembrane olfactory receptor	-2.19076	0.45376	0.993754
1572	172748_x_at	C14A6.4			-2.19003	0.51219	0.993754
1573	183878_at	F09F7.3		RNA polymerase III, second largest subunit	-2.18753	0.38174	0.993754
1574	172708_x_at	T21D12.6_rc			-2.18665	0.34274	0.993754
1575	180301_s_at	C44C8.1		F-box domain	-2.1827	0.58527	0.993754
1576	187031_at	F28H7.8		Phosphatidylinositol transfer protein SEC14 and related proteins	-2.18232	0.58540	0.993754
1577	185193_at	Y50E8A.12			-2.17924	0.57988	0.993754
1578	193153_s_at	T04H1.4	rad-50	DNA repair protein RAD50, ABC-type ATPase/SMC superfamily	-2.17906	0.57174	0.993754
1579	183201_at	M02D8.1		Immunoglobin and related proteins	-2.17637	0.58252	0.993754
1580	185811_at	Y71H2B.4			-2.17238	0.54599	0.993754
1581	187277_s_at	F25B5.2			-2.17017	0.50258	0.993754
1582	184858_at	Y75B8A.18			-2.16881	0.58373	0.993754
1583	176140_s_at	F42H10.6		HGG motif-containing thioesterase	-2.16506	0.46867	0.993754
1584	180505_at	F29C12.1	pqn-32		-2.16368	0.57961	0.993754
1585	176274_at	Y52E8A.4		Uncharacterized conserved protein	-2.1628	0.51262	0.993754
1586	189308_s_at	F26C11.3		Unnamed protein	-2.16162	0.55614	0.993754
