# Supplementary material for: A gene expression fingerprint of C. elegans embryonic motor neurons
Source: BMC Genomics. 2005 Mar 21;6:42. doi: 10.1186/1471-2164-6-42 (PMC1079822; doi:10.1186/1471-2164-6-42)
Supplement: Additional File 11 — Genes previously known to be expressed in unc-4::GFP neurons. Published literature and wormbase were searched to identify 27 genes that are expressed in embryonic neurons that also express unc-4::GFP (I5, DA, SAB). [file 1471-2164-6-42-S11.xls]

## Sheet: DA in litero analysis
Additional File 11 - Genes previously known to be expressed in unc-4::GFP neurons.
Affy ID	Cosmid Name	Common Name	Enriched	Present	Description	Expression	Reference
193868_at	K11G12.2	acr-2	X	X	Acetylcholine receptor	DA	Hallam SJ et al. 2000. The C. elegans NeuroD homolog cnd-1 functions in multiple aspects of motor neuron fate specification. Development 127: 4239-4252.
194028_s_at	K02B12.1	ceh-6		X	Transcription factor OCT-1, contains POU and HOX domains	SAB	Burglin TR and Ruvkun G 2001. Regulation of ectodermal and excretory function by the C. elegans POU homeobox gene ceh-6. Development 128: 779-790.
172037_x_at	ZC416.8b	cha-1	X	X	Choline Acyltransferase	SAB,DA	J. Duerr - wormbase.org
175643_s_at	T25F10.2	dbl-1		X	Transforming growth factor beta, bone morphogenetic protein and related proteins	DA	Morita K et al. 1999. Regulation of body length and male tail ray pattern formation of Caenorhabditis elegans by a member of the TGF-B family. Development 126: 1337-1347.
192638_at	E02H4.1	del-1			Non voltage-gated ion channels (DEG/ENaC family)	SAB	Winnier AR et al. 1999. UNC-4/UNC-37-dependent repression of motor neuron-specific genes controls synaptic choice in Caenorhabditis elegans. Genes and Development 13: 2774-2786.
175628_at	ZK512.6	eat-4		X	Permease of the major facilitator superfamily	I5	Lee RYN et al. 1999. EAT-4, a homolog of a mammalian sodium-dependent inorganic phosphate cotransporter, is necessary for glutamatergic neurotransmission in Caenorhabditis elegans. Journal of Neuroscience 19: 159-167.
175757_s_at, 187755_at	F56E3.4	fax-1			Hormone receptors	SAB	Much JW et al. 2000. The fax-1 nuclear hormone receptor regulates axon pathfinding and neurotransmission. Development 127: 703-712.
193977_s_at	F43C9.4a	mig-13	X	X		DA	Sym M et al. 1999. MIG-13 positions migrating cells along the anteroposterior body axis of C. elegans. Cell 98: 26-36.
175721_s_at	C09B8.7a	pak-1		X	p21-activated serine/threonine protein kinase	DA	Iino Y and Yamamoto M 1998. Expression pattern of the C. elegans p21-activated protein kinase, CePAK. Biochemical and Biophysical Research Communications 245: 177-184.
190313_at	C02D4.2a	ser-2			7 transmembrane receptor	SAB	Tsalik EL et al. 2003. LIM homeobox gene-dependent expression of biogenic amine receptors in restricted regions of the C. elegans nervous system. Developmental Biology 263: 81-102.
192922_s_at	F26E4.8	tba-1		X	Alpha tubulin	DA	Fukushige T et al. 1995. Selective expression of the tba-1 alpha tubulin gene in a set of mechanosensory and motor neurons during the development of Caenorhabditis elegans. Biochimica et Biophysica Acta - Gene Structure and Expression 1261: 401-406.
193393_at	C53D6.2	unc-129		X	Transforming growth factor beta, bone morphogenetic protein and related proteins	DA	Colavita A et al. 1998. Pioneer axon guidance by UNC-129, a C. elegans TGF-B. Science 281: 706-709.
172038_x_at	ZC416.8a	unc-17	X	X	Vesicular amine transporter	DA	J. Duerr - wormbase.org, Alfonso A et al. 1993. The Caenorhabditis elegans unc-17 gene: A putative vesicular acetylcholine transporter. Science 261: 617-619.
175755_at	Y16B4A.1	unc-3	X	X	HLH transcription factor EBF/Olf-1 and related DNA binding proteins	DA	Prasad BC et al. 1998. unc-3, a gene required for axonal guidance in Caenorhabditis elegans, encodes a member of the O/E family of transcription factors. Development 125: 1561-1568.
193581_at	F26C11.2	unc-4	X	X	Transcription factor, contains HOX domain	DA	Miller DM and Niemeyer CJ 1995. Expression of the unc-4 homeoprotein in Caenorhabditis elegans motor neurons specifies presynaptic input. Development 121: 2877-2886.
192494_s_at	B0273.4a	unc-5	X	X	Netrin transmembrane receptor unc-5	DA	Su M-W et al. 2000. Regulation of the UNC-5 netrin receptor initiates the first reorientation of migrating distal tip cells in Caenorhabditis elegans. Development 127: 585-594.
183518_s_at	F45E10.1a	unc-53		X	Nuclear pore membrane and/or filament interacting like (POMFIL) protein	DA	Stringham E et al. 2002. unc-53 controls longitudinal migration in C. elegans. Development 129: 3367-3379.
190771_s_at	R13A1.4	unc-8	X	X	Non voltage-gated ion channels (DEG/ENaC family)	SAB	Tavernarakis NN et al. 1997. unc-8, a DEG/ENaC family member, encodes a subunit of a candidate mechanically gated channel that modulates C. elegans locomotion. Neuron 18: 107-119.
175674_s_at	H30A04.1a	eat-20		X	Fibrillins and related proteins containing Ca2+-binding EGF-like domains	I5	Shibata Y et al. 2000. EAT-20, a novel transmembrane protein with EGF motifs, is required for efficient feeding in Caenorhabditis elegans. Genetics 154: 635-646.
175770_s_at	K02G10.4	flp-11			FMRF-like peptide	DA	Kim K and Li C 2004. Expression and regulation of an FMRFamide-related neuropeptide gene family in Caenorhabditis elegans. J Comp Neurol 475: 450-550.
188219_at	F33D4.3	flp-13	X	X	FMRF-like peptide	I5	Kim K and Li C 2004. Expression and regulation of an FMRFamide-related neuropeptide gene family in Caenorhabditis elegans. J Comp Neurol 475: 450-550.
187978_at	F46H5.6	grd-7			Groundhog (Hedgehog-like family)	DA	Aspock G et al. 1999. Caenorhabditis elegans has scores of hedgehog-related genes: Sequence and expression analysis. Genome Research 9: 909-923.
192420_at	F09C3.1	pes-7		X	Ras GTPase-activating protein family - IQGAP	DA	Young JM and Hope IA 1993. Molecular markers of differentiation in Caenorhabditis elegans obtained by promoter trapping. Developmental Dynamics 196: 124-132.
193004_at	F59B2.13			X	Rhodopsin-like GPCR superfamily	I5	Albertson DG, 1995. (wormbase.org)
190051_at	F38E1.5	gpa-2			G-protein alpha subunit (small G protein superfamily)	I5	Zwaal RR et al. 1997. Two neuronal G proteins are involved in chemosensation of the Caenorhabditis elegans dauer-inducing pheromone. Genetics 145: 715-727.
174456_at	C06A8.9	glr-4		X	Glutamate-gated kainate-type ion channel receptor subunit GluR5 and related subunits	SAB	Brockie PJ et al. 2001. Differential expression of glutamate receptor subunits in the nervous system of Caenorhabditis elegans and their regulation by the homeodomain protein UNC-42. Journal of Neuroscience 21: 1510-1522.
192597_at	ZC196.7	glr-5	X	X	Glutamate-gated kainate-type ion channel receptor subunit GluR5 and related subunits	SAB	Brockie PJ et al. 2001. Differential expression of glutamate receptor subunits in the nervous system of Caenorhabditis elegans and their regulation by the homeodomain protein UNC-42. Journal of Neuroscience 21: 1510-1522.
