# Supplementary material for: A gene expression fingerprint of C. elegans embryonic motor neurons
Source: BMC Genomics. 2005 Mar 21;6:42. doi: 10.1186/1471-2164-6-42 (PMC1079822; doi:10.1186/1471-2164-6-42)
Supplement: Additional File 12 — unc-4::GFP motor neuron enriched genes with human homologs. 537 Enriched genes (Additional file 9) and human genes listed here have BLAST scores ≤ e-10. [file 1471-2164-6-42-S12.xls]

## Sheet: Enr Genes with Human
Additional File 12 - unc-4::GFP motor neuron enriched genes with human homologs.
Affy ID	Cosmid Name	Common Name	KOG	Human Homolg and Blast Scores
171750_x_at	M01F1.7		Phosphatidylinositol transfer protein	ENSEMBL:ENSP00000280562:human:KIAA1457 protein:E=213.237 | ENSEMBL:ENSP00000322218:human:NIR3:E=213.086 | ENSEMBL:ENSP00000294285:human:phosphatidylinositol transfer protein, membrane-associated:E=194.004 | ENSEMBL:ENSP00000262483:human:PITPNM family member 3:E=96.5229 | ENSEMBL:ENSP00000335618:human:Retinal degeneration B beta:E=52.699 | ENSEMBL:ENSP00000299954:human:Phosphatidylinositol transfe…
171762_x_at	Y39B6A.16		Uncharacterized protein involved in synaptonemal complex formation	ENSEMBL:ENSP00000313871:human:Hypothetical protein FLJ38841:E=10.8861 |
171773_x_at	F52D10.3a	ftt-2	Multifunctional chaperone (14-3-3 family)	ENSEMBL:ENSP00000309503:human:14-3-3 protein zeta/delta:E=102.638 | ENSEMBL:ENSP00000322781:human:14-3-3 protein/cytosolic phospholipase A2 protein:E=101.62 | ENSEMBL:ENSP00000217069:human:tyrosine 3-monooxygenase/tryptophan 5-monooxygenase activation pro
171784_x_at	Y75B12B.2	cyp-7	Cyclophilin type peptidyl-prolyl cis-trans isomerase	ENSEMBL:ENSP00000225174:human:Peptidyl-prolyl cis-trans isomerase, mitochondrial precursor:E=59.8539 | ENSEMBL:ENSP00000304367:human:PPIA protein:E=58.7696 | ENSEMBL:ENSP00000284889:human:peptidylprolyl isomerase A isoform 1:E=58.699 | ENSEMBL:ENSP0000030
171814_x_at	C47B2.3	tba-2	Alpha tubulin	ENSEMBL:ENSP00000301071:human:tubulin, alpha 3:E=223.31 | ENSEMBL:ENSP00000336799:human:Tubulin alpha-1 chain:E=223.292 | ENSEMBL:ENSP00000309663:human:Tubulin alpha-6 chain:E=222.569 | ENSEMBL:ENSP00000345309:human:Splice isoform 1 of Q13748 Tubulin alph
171817_x_at	Y38F2AR.9		Sec61 protein translocation complex, beta subunit	ENSEMBL:ENSP00000223641:human:protein translocation complex beta:E=20.2218 | FLYBASE:CG10130-PA:fly:Flybase gene name is Sec61beta-PA:E=19.6021 |
171824_x_at	D1037.3	ftn-2	Ferritin	ENSEMBL:ENSP00000301775:human:FTH1 protein:E=51.3372 | ENSEMBL:ENSP00000313691:human:Mitochondrial ferritin:E=47.2219 | ENSEMBL:ENSP00000273550:human:PREDICTED: similar to Ferritin heavy chain (Ferritin H subunit):E=46.7696 | ENSEMBL:ENSP00000263258:human:Hypothetical protein DKFZp686L19147:E=40.8539 | ENSEMBL:ENSP00000307530:human:DJ681N20.2:E=40.7212 | ENSEMBL:ENSP00000343681:human:PREDICTED: s…
171855_x_at	Y59A8A.3			ENSEMBL:ENSP00000237172:human:L-FILIP:E=14.8539 | ENSEMBL:ENSP00000344406:human::E=13.9208 | ENSEMBL:ENSP00000342377:human::E=13.9208 | ENSEMBL:ENSP00000252172:human:Myosin heavy chain, skeletal muscle, extraocular:E=13.301 | ENSEMBL:ENSP00000345440:human
171876_at	F58G11.1a		Ca2+-binding transmembrane protein LETM1/MRS7	ENSEMBL:ENSP00000305653:human:Leucine zipper-EF-hand containing transmembrane protein 1:E=106.523 | ENSEMBL:ENSP00000312882:human:Hypothetical protein DKFZp434C229:E=41.8539 | ENSEMBL:ENSP00000297720:human:Hypothetical protein FLJ25409:E=41.284 | FLYBASE:CG4589-PA:fly:Flybase gene name is CG4589-PA:E=105.921 | FLYBASE:CG18255-Mlck-PA:fly:Flybase gene name is Strn-Mlck-PA:E=13.1487 |
171955_x_at	F52D10.3	ftt-2	Multifunctional chaperone (14-3-3 family)	ENSEMBL:ENSP00000309503:human:14-3-3 protein zeta/delta:E=102.638 | ENSEMBL:ENSP00000322781:human:14-3-3 protein/cytosolic phospholipase A2 protein:E=101.62 | ENSEMBL:ENSP00000217069:human:tyrosine 3-monooxygenase/tryptophan 5-monooxygenase activation pro
171960_x_at	Y49E10.6	his-72	Histones H3 and H4	ENSEMBL:ENSP00000295172:human:Histone H3.3:E=65.301 | ENSEMBL:ENSP00000305245:human::E=64.5528 | ENSEMBL:ENSP00000333277:human:Histone H3:E=64.3468 | ENSEMBL:ENSP00000230102:human:HIST1H3H protein:E=63.8239 | ENSEMBL:ENSP00000305353:human:H3 histone family, member T:E=62.3372 | ENSEMBL:ENSP00000339835:human:Hypothetical protein:E=61.2676 | ENSEMBL:ENSP00000343538:human:PREDICTED: similar to H3 hi…
171974_x_at	C56C10.13	dnj-8	Molecular chaperone (DnaJ superfamily)	ENSEMBL:ENSP00000251293:human:KIAA0962 protein:E=73.6576 | ENSEMBL:ENSP00000325918:human:Disulfide isomerase:E=15.9208 | ENSEMBL:ENSP00000264065:human:Hypothetical protein FLJ14741:E=15.8861 | ENSEMBL:ENSP00000262375:human:Splice isoform 1 of Q96EY1 DnaJ
171984_at	Y49A3A.2	vha-13	Vacuolar H+-ATPase V1 sector, subunit A	ENSEMBL:ENSP00000273398:human:Vacuolar ATP synthase catalytic subunit A, ubiquitous isoform:E=271.004 | ENSEMBL:ENSP00000262030:human:ATP synthase beta chain, mitochondrial precursor:E=29.2924 | ENSEMBL:ENSP00000276390:human:Vacuolar ATP synthase subunit B, brain isoform:E=21.1427 | ENSEMBL:ENSP00000234396:human:ATPase, H+ transporting, lysosomal 56/58kD, V1 subunit B, isoform 1:E=20.9208 | FLYBA…
172012_x_at	R07E4.6	kin-2	cAMP-dependent protein kinase types I and II, regulatory subunit	ENSEMBL:ENSP00000344869:human:Hypothetical protein:E=110.509 | ENSEMBL:ENSP00000226090:human:cAMP-dependent protein kinase type I-alpha regulatory chain:E=109.721 | ENSEMBL:ENSP00000265717:human:CAMP-dependent protein kinase, regulatory subunit beta 2:E=5
172014_x_at	C41C4.8		AAA+-type ATPase	ENSEMBL:ENSP00000344091:human:valosin-containing protein:E=1000 | ENSEMBL:ENSP00000298001:human::E=297.432 | ENSEMBL:ENSP00000274008:human:Hypothetical protein FLJ34065:E=141.678 | ENSEMBL:ENSP00000342961:human:Splice isoform 1 of O15381 Nuclear valosin-c
172018_x_at	C47E8.7	unc-112	Mitogen inducible gene product (contains ERM and PH domains)	ENSEMBL:ENSP00000340391:human:Splice isoform 1 of Q96AC1 Pleckstrin homology domain containing family C member 1:E=156.237 | ENSEMBL:ENSP00000339878:human:Splice isoform 1 of Q9BQL6 Unc-112 related protein 1:E=146.409 | ENSEMBL:ENSP00000342858:human:Splice isoform 2 of Q96AC1 Pleckstrin homology domain containing family C member 1:E=136.658 | ENSEMBL:ENSP00000339950:human:Splice isoform 2 of Q86U…
172042_x_at	T06E4.3a	atl-1	Protein kinase of the PI-3 kinase family involved in mitotic growth, DNA repair and meiotic recombination	ENSEMBL:ENSP00000343741:human:ataxia telangiectasia and Rad3 related protein:E=58.8861 | ENSEMBL:ENSP00000278616:human:Serine-protein kinase ATM:E=33.4202 | ENSEMBL:ENSP00000336977:human:PI-3-kinase-related kinase SMG-1 isoform 2:E=27.3372 | ENSEMBL:ENSP00000339997:human:Phosphatidylinositol 3-kinase-related protein kinase:E=26.284 | ENSEMBL:ENSP00000263936:human:FKBP-rapamycin associated protein…
172046_x_at	W06D4.1	hgo-1	Homogentisate 1,2-dioxygenase	ENSEMBL:ENSP00000283871:human:Homogentisate 1,2-dioxygenase:E=161.921 | FLYBASE:CG4779-PA:fly:Flybase gene name is hgo-PA:E=164.469 |
172101_x_at	F42G9.9a	ptl-1	Microtubule-associated protein TAU	ENSEMBL:ENSP00000303214:human:microtubule-associated protein tau isoform 2:E=26.7447 | ENSEMBL:ENSP00000302706:human:microtubule-associated protein tau isoform 3:E=26.699 | ENSEMBL:ENSP00000325647:human:microtubule-associated protein 2 isoform 3:E=26.1367
172280_x_at	Y19D2B.1		Alpha tubulin	ENSEMBL:ENSP00000309663:human:Tubulin alpha-6 chain:E=32.6778 | ENSEMBL:ENSP00000301071:human:tubulin, alpha 3:E=32.5686 | ENSEMBL:ENSP00000336799:human:Tubulin alpha-1 chain:E=32.5528 | ENSEMBL:ENSP00000218569:human:TUBA2 protein:E=32.4559 | ENSEMBL:ENSP
172298_x_at	F49E2.5a		Uncharacterized protein	ENSEMBL:ENSP00000311997:human:Neurofilament triplet H protein:E=30.0044 | ENSEMBL:ENSP00000340554:human:Titin:E=25.0223 | ENSEMBL:ENSP00000333119:human::E=24.1805 | ENSEMBL:ENSP00000296755:human:Microtubule-associated protein 1B:E=22.5376 | ENSEMBL:ENSP00
172514_x_at	F46F11.4	ubl-5	Ubiquitin-like protein	ENSEMBL:ENSP00000253105:human:Ubiquitin-like protein 5:E=29.6383 | FLYBASE:CG3450-PA:fly:Flybase gene name is CG3450-PA:E=29 |
172739_at	F45H11.2	ned-8	Ubiquitin-like protein	ENSEMBL:ENSP00000250495:human:Ubiquitin-like protein NEDD8:E=31.585 | ENSEMBL:ENSP00000280590:human:UBC protein:E=20.7959 | ENSEMBL:ENSP00000320067:human::E=17.2596 | FLYBASE:CG10679-PA:fly:Flybase gene name is Nedd8-PA:E=31.4949 | FLYBASE:CG5271-PA:fly:Flybase gene name is RpS27A-PA:E=21.1739 | FLYBASE:CG2960-PA:fly:Flybase gene name is RpL40-PA:E=21.0862 | FLYBASE:CG32744-PA:fly:Flybase gene na…
172769_x_at	F44C8.1		Cytochrome P450 CYP2 subfamily	ENSEMBL:ENSP00000285985:human:Cytochrome P450 2C8:E=68.6198 | ENSEMBL:ENSP00000257149:human:Cytochrome P450 2J2:E=67.0362 | ENSEMBL:ENSP00000260682:human:Cytochrome P450 2C9:E=63.9586 | ENSEMBL:ENSP00000332679:human:Cytochrome P450 2A13 variant 6:E=63.214
172856_x_at	R12E2.10		Protein tyrosine phosphatase	ENSEMBL:ENSP00000311133:human:Protein-tyrosine phosphatase, non-receptor type 7:E=19.0757 | ENSEMBL:ENSP00000303350:human:Splice isoform 2 of P23469 Protein-tyrosine phosphatase epsilon precursor:E=18.7447 | ENSEMBL:ENSP00000254667:human:Splice isoform 1
173001_s_at	R06C1.1	hda-3	Histone deacetylase complex, catalytic component RPD3	ENSEMBL:ENSP00000271095:human:Histone deacetylase 1:E=160.161 | ENSEMBL:ENSP00000275182:human::E=159.061 | ENSEMBL:ENSP00000336811:human:Histone deacetylase 2:E=156.143 | ENSEMBL:ENSP00000302967:human:Splice isoform 1 of O15379 Histone deacetylase 3:E=132
173029_s_at	F10G8.6		Predicted ATPase, nucleotide-binding	ENSEMBL:ENSP00000283027:human:Nucleotide-binding protein 1:E=96.0862 | ENSEMBL:ENSP00000262302:human:Nucleotide binding protein 2:E=64.3279 | ENSEMBL:ENSP00000281081:human:Splice isoform 1 of Q8TB37 Protein C14orf127:E=47.8539 | FLYBASE:CG17904-PA:fly:Flybase gene name is CG17904-PA:E=83.5686 | FLYBASE:CG4858-PA:fly:Flybase gene name is CG4858-PA:E=60.0706 | FLYBASE:CG3262-PA:fly:Flybase gene nam…
173043_at	F45E4.2	plp-1	Transcriptional regulator of the PUR family, single-stranded-DNA-binding	ENSEMBL:ENSP00000332706:human:Transcriptional activator protein PUR-alpha:E=28.0555 | ENSEMBL:ENSP00000275523:human:Pur-beta:E=24.6778 | ENSEMBL:ENSP00000345168:human:Pur-gamma B-form:E=12.5528 | ENSEMBL:ENSP00000311412:human:Pur-gamma A-form:E=12.4559 | FLYBASE:CG1507-alpha-PA:fly:Flybase gene name is Pur-alpha-PA:E=33.6021 |
173044_at	T12D8.8		Hsp70-interacting protein Hip/Transient component of progesterone receptor complexes and an Hsp70-binding protein	ENSEMBL:ENSP00000216218:human:Hsc70-interacting protein:E=85.4437 | ENSEMBL:ENSP00000313559:human:FAM10A5:E=83.0088 | ENSEMBL:ENSP00000318993:human:PREDICTED: similar to heat shock 70kD protein binding protein:E=79.9208 | ENSEMBL:ENSP00000331279:human:PREDICTED: similar to heat shock 70kD protein binding protein:E=67.1871 | ENSEMBL:ENSP00000322677:human:ST13-like tumor suppressor:E=48.4815 | ENSE…
173059_at	ZC8.4a	lfi-1	Unnamed protein	ENSEMBL:ENSP00000072205:human:ciliary rootlet coiled-coil, rootletin:E=62.4559 | ENSEMBL:ENSP00000340099:human:Splice isoform 1 of Q9BV73 Centrosomal protein 2:E=46.0362 | ENSEMBL:ENSP00000265148:human:Centromeric protein E:E=43.3279 | ENSEMBL:ENSP0000027
173085_at	C18C4.10a	klc-2	Kinesin light chain	ENSEMBL:ENSP00000334523:human:Splice isoform J of Q07866 Kinesin light chain 1:E=167.377 | ENSEMBL:ENSP00000333912:human:Splice isoform K of Q07866 Kinesin light chain 1:E=167.367 | ENSEMBL:ENSP00000341154:human:Splice isoform A of Q07866 Kinesin light chain 1:E=167.337 | ENSEMBL:ENSP00000246489:human:Splice isoform C of Q07866 Kinesin light chain 1:E=167.328 | ENSEMBL:ENSP00000334618:human:Splic…
173092_at	F39D8.1a	pqn-36	Unnamed protein	ENSEMBL:ENSP00000329340:human::E=15.1487 | ENSEMBL:ENSP00000055163:human:AT rich interactive domain 1B (SWI1-like) isoform 2:E=12.3279 | ENSEMBL:ENSP00000251245:human:AT rich interactive domain 1A (SWI- like) isoform c:E=11.6021 | ENSEMBL:ENSP00000269137:
173125_s_at	B0350.2b	unc-44	Ankyrin	ENSEMBL:ENSP00000265709:human:ankyrin 1 isoform 1:E=1000 | ENSEMBL:ENSP00000264366:human:Splice isoform 2 of Q01484 Ankyrin 2:E=1000 | ENSEMBL:ENSP00000282004:human:ankyrin 2 isoform 1:E=1000 | ENSEMBL:ENSP00000264364:human:Splice isoform 1 of Q01484 Anky
173137_s_at	M117.2	par-5	Multifunctional chaperone (14-3-3 family)	ENSEMBL:ENSP00000309503:human:14-3-3 protein zeta/delta:E=96.3979 | ENSEMBL:ENSP00000322781:human:14-3-3 protein/cytosolic phospholipase A2 protein:E=95.4685 | ENSEMBL:ENSP00000217069:human:tyrosine 3-monooxygenase/tryptophan 5-monooxygenase activation pr
173139_s_at	T27E9.3	cdk-5	Cyclin-dependent kinase CDK5	ENSEMBL:ENSP00000297518:human:Cell division protein kinase 5:E=121.481 | ENSEMBL:ENSP00000266970:human:Cell division protein kinase 2:E=88.5376 | ENSEMBL:ENSP00000293215:human:Cell division protein kinase 3:E=88.1192 | ENSEMBL:ENSP00000306043:human:Cell d
173153_s_at	W04B5.3a			ENSEMBL:ENSP00000330326:human:Hypothetical protein FLJ22184:E=11.3665 | ENSEMBL:ENSP00000160740:human:Capicua protein:E=11.2219 | ENSEMBL:ENSP00000331373:human:Mucin 2 precursor:E=10.9586 | ENSEMBL:ENSP00000334349:human::E=10.7212 | ENSEMBL:ENSP00000335183:human::E=10.699 | FLYBASE:CG15021-PA:fly:Flybase gene name is CG15021-PA:E=11.6383 | FLYBASE:CG31626-PA:fly:Flybase gene name is CG31626-PA:E=…
173167_s_at	C28D4.3	gln-6	Glutamine synthetase	ENSEMBL:ENSP00000307900:human:Glutamine synthetase:E=115.013 | FLYBASE:CG1743-PB:fly:Flybase gene name is Gs2-PB:E=116.495 | FLYBASE:CG2718-PB:fly:Flybase gene name is Gs1-PB:E=107.31 |
173171_s_at	M01D7.6	emr-1	Thymopoietin	ENSEMBL:ENSP00000261210:human:Splice isoform Beta of P42167 Lamina-associated polypeptide 2, isoforms beta/gamma:E=12.8861 | ENSEMBL:ENSP00000340251:human:Splice isoform Gamma of P42167 Lamina-associated polypeptide 2, isoforms beta/gamma:E=11.2076 |
173176_at	F55A11.3		E3 ubiquitin ligase	ENSEMBL:ENSP00000339152:human:Hypothetical protein DKFZp761J117:E=120.42 | ENSEMBL:ENSP00000294256:human:HRD1 protein, isoform b:E=120.319 | ENSEMBL:ENSP00000302035:human:KIAA1810 protein:E=103.456 | ENSEMBL:ENSP00000290649:human:Splice isoform 2 of Q9UKV5 Autocrine motility factor receptor, isoform 2:E=26.7213 | ENSEMBL:ENSP00000308371:human::E=11.7447 | FLYBASE:CG1937-PA:fly:Flybase gene name i…
173185_s_at	D1043.1		Uncharacterized conserved protein	ENSEMBL:ENSP00000271775:human:Hypothetical protein FLJ10736:E=26.9208 | FLYBASE:CG18176-PA:fly:Flybase gene name is CG18176-PA:E=25.8539 |
173204_s_at	B0310.5		UDP-glucuronosyl and UDP-glucosyl transferase	ENSEMBL:ENSP00000303174:human:Splice isoform 1 of P19224 UDP-glucuronosyltransferase 1-6 precursor, microsomal:E=34.4685 | ENSEMBL:ENSP00000304787:human:Splice isoform 1 of P35504 UDP-glucuronosyltransferase 1-5 precursor, microsomal:E=34.0915 | ENSEMBL:E
173212_at	F15B10.2	drh-1	DEAD-box like helicase	ENSEMBL:ENSP00000263642:human:Melanoma differentiation associated protein-5:E=59.6198 | ENSEMBL:ENSP00000251642:human:Probable ATP-dependent helicase LGP2:E=47.699 | ENSEMBL:ENSP00000224050:human:RNA helicase:E=39.7447 | ENSEMBL:ENSP00000344681:human:Endoribonuclease Dicer:E=21.0809 | ENSEMBL:ENSP00000343745:human:Hypothetical protein DKFZp434A0427:E=21.0757 | ENSEMBL:ENSP00000267433:human:KIAA15…
173222_s_at	ZC155.1	nex-1	Annexin	ENSEMBL:ENSP00000262219:human:Splice isoform B of P27216 Annexin A13:E=63.4949 | ENSEMBL:ENSP00000338795:human:Splice isoform A of P27216 Annexin A13:E=63.4437 | ENSEMBL:ENSP00000298133:human:Annexin A8:E=62.1871 | ENSEMBL:ENSP00000340533:human:Annexin A1
173227_at	Y82E9BR.18		Predicted RNA-binding protein	ENSEMBL:ENSP00000298310:human:Splice isoform 1 of O60524 Serologically defined colon cancer antigen 1:E=144.77 | ENSEMBL:ENSP00000298314:human:Splice isoform 2 of O60524 Serologically defined colon cancer antigen 1:E=25.1024 | FLYBASE:CG11847-PA:fly:Flybase gene name is CG11847-PA:E=137.276 | FLYBASE:CG18255-Mlck-PD:fly:Flybase gene name is Strn-Mlck-PD:E=11.3979 |
173261_s_at	B0507.1		von Willebrand factor and related coagulation proteins	ENSEMBL:ENSP00000294599:human:Multiple EGF-like-domain protein 3:E=11.1805 | FLYBASE:CG33196-PB:fly:Flybase gene name is dp-PB:E=11.2757 |
173265_at	Y71H10A.1a		Pyrophosphate-dependent phosphofructo-1-kinase	ENSEMBL:ENSP00000282439:human:Splice isoform 1 of P08237 6-phosphofructokinase, muscle type:E=234.337 | ENSEMBL:ENSP00000263145:human:6-phosphofructokinase, type C:E=232.638 | ENSEMBL:ENSP00000269848:human:6-phosphofructokinase, liver type:E=228.292 | ENSEMBL:ENSP00000309438:human:Liver phosphofructokinase, isoform a:E=224.081 | ENSEMBL:ENSP00000345771:human:Splice isoform 2 of P08237 6-phosphofr…
173280_at	Y37B11A.2		DNA polymerase zeta, catalytic subunit	ENSEMBL:ENSP00000326017:human:DNA polymerase zeta catalytic subunit:E=121.959 | ENSEMBL:ENSP00000262266:human:DNA polymerase delta catalytic subunit:E=57.7959 | ENSEMBL:ENSP00000229465:human:Hypothetical protein DKFZp566H033:E=38.041 | ENSEMBL:ENSP00000314415:human:DNA polymerase alpha catalytic subunit:E=25.6198 | FLYBASE:CG1925-PA:fly:Flybase gene name is mus205-PA:E=125.18 | FLYBASE:CG5949-del…
173294_at	K05G3.3	cah-3	Carbonic anhydrase	ENSEMBL:ENSP00000345659:human:Carbonic anhydrase VII:E=36.0223 | ENSEMBL:ENSP00000285379:human:carbonic anhydrase II:E=34.8539 | ENSEMBL:ENSP00000314099:human:Carbonic anhydrase VB, mitochondrial precursor:E=33.1367 | ENSEMBL:ENSP00000285381:human:carboni
173319_s_at	T19D12.6		Basement membrane-specific heparan sulfate proteoglycan (HSPG) core protein	ENSEMBL:ENSP00000337607:human:Hypothetical protein FLJ40230:E=39.9208 | ENSEMBL:ENSP00000313084:human:Hypothetical protein FLJ39155:E=39.2366 | ENSEMBL:ENSP00000340785:human:PREDICTED: agrin:E=30.1135 | ENSEMBL:ENSP00000337778:human:hypothetical protein F
173343_s_at	W08D2.7		Nuclear exosomal RNA helicase MTR4, DEAD-box superfamily	ENSEMBL:ENSP00000230640:human:KIAA0052 protein:E=269.113 | ENSEMBL:ENSP00000339357:human:Helicase SKI2W:E=155.638 | ENSEMBL:ENSP00000299382:human:Superkiller viralicidic activity 2-like homolog:E=155.62 | ENSEMBL:ENSP00000260184:human:hypothetical protein
173344_at	Y54F10BM.3		Protein tyrosine phosphatase	ENSEMBL:ENSP00000327313:human:protein tyrosine phosphatase, receptor type, sigma isoform 3 precursor:E=12.6198 | ENSEMBL:ENSP00000269907:human:protein tyrosine phosphatase, receptor type, sigma isoform 2 precursor:E=12.585 | ENSEMBL:ENSP00000340918:human:
173358_s_at	R08D7.3	eif-3.D	Translation initiation factor 3, subunit d (eIF-3d)	ENSEMBL:ENSP00000216190:human:Eukaryotic translation initiation factor 3 subunit 7:E=102.569 | FLYBASE:CG10161-3p66-PB:fly:Flybase gene name is eIF-3p66-PB:E=104.921 | FLYBASE:CG4810-PA:fly:Flybase gene name is CG4810-PA:E=101.409 |
173363_s_at	C07H6.1	lig-4	ATP-dependent DNA ligase IV	ENSEMBL:ENSP00000310449:human:DNA ligase IV:E=35.2596 | ENSEMBL:ENSP00000263274:human:DNA ligase I:E=13.5376 | FLYBASE:CG12176-PA:fly:Flybase gene name is ligase4-PA:E=20.6576 | FLYBASE:CG17227-PA:fly:Flybase gene name is CG17227-PA:E=11.1938 | FLYBASE:CG5602-PA:fly:Flybase gene name is CG5602-PA:E=16.1938 |
173385_at	T19B4.7	unc-40	Receptor mediating netrin-dependent axon guidance	ENSEMBL:ENSP00000304146:human:Tumor suppressor protein DCC precursor:E=164.796 | ENSEMBL:ENSP00000261908:human:Splice isoform 1 of Q92859 Neogenin precursor:E=158.886 | ENSEMBL:ENSP00000319623:human:HDDM36:E=55.4437 | ENSEMBL:ENSP00000251104:human::E=55.3
173399_s_at	Y71F9B.5a	lin-17	Smoothened and related G-protein-coupled receptors	ENSEMBL:ENSP00000229030:human:Frizzled 10 precursor:E=80.4437 | ENSEMBL:ENSP00000345785:human:Frizzled 9 precursor:E=76.6383 | ENSEMBL:ENSP00000323901:human:Frizzled 2 precursor:E=76.1249 | ENSEMBL:ENSP00000286201:human:Frizzled 7:E=75.6021 | ENSEMBL:ENSP
173404_s_at	R186.1		Uncharacterized conserved protein	ENSEMBL:ENSP00000332721:human:Hypothetical protein DKFZp761P1121:E=24.3872 | ENSEMBL:ENSP00000333372:human:Hypothetical protein DKFZp761P1121:E=22.3768 | ENSEMBL:ENSP00000340745:human:Hypothetical protein FLJ35165:E=16.9586 | FLYBASE:CG11176-PA:fly:Flybase gene name is CG11176-PA:E=21.6383 |
173421_at	Y38F2AL.4	vha-3	Vacuolar H+-ATPase V0 sector, subunits c/c'	ENSEMBL:ENSP00000329757:human:Vacuolar ATP synthase 16 kDa proteolipid subunit:E=47.7696 | ENSEMBL:ENSP00000332264:human::E=27.4815 | ENSEMBL:ENSP00000236067:human:Vacuolar ATP synthase 21 kDa proteolipid subunit:E=18.1135 | FLYBASE:CG32090-PA:fly:Flybase gene name is CG32090-PA:E=51.585 | FLYBASE:CG3161-PA:fly:Flybase gene name is Vha16-PA:E=51.4815 | FLYBASE:CG6737-PA:fly:Flybase gene name is C…
173444_s_at	R09B3.5	mag-1	Exon-exon junction complex, Magoh component	ENSEMBL:ENSP00000319240:human:Hypothetical protein FLJ10292:E=61.5229 | ENSEMBL:ENSP00000294361:human:Mago nashi protein homolog:E=61.0915 | ENSEMBL:ENSP00000312168:human::E=56.6576 | FLYBASE:CG9401-PA:fly:Flybase gene name is mago-PA:E=61.7212 |
173456_at	C02H7.3	aex-3	MAPK-activating protein DENN	ENSEMBL:ENSP00000304505:human:Insulinoma-glucagonoma protein 20 pro-apoptotic splice variant:E=241.398 | ENSEMBL:ENSP00000310933:human:Insulinoma-glucagonoma protein 20:E=239 | ENSEMBL:ENSP00000343902:human:MAP-kinase activating death domain-containing pr
173462_s_at	C03B8.4	lin-13	Zn-finger	ENSEMBL:ENSP00000330851:human::E=25.1024 | ENSEMBL:ENSP00000331048:human::E=21.0969 | ENSEMBL:ENSP00000344110:human::E=20.1427 | ENSEMBL:ENSP00000334853:human:Zinc finger protein 555:E=20.0506 | ENSEMBL:ENSP00000342947:human:PREDICTED: similar to zinc finger protein 91 (HPF7, HTF10):E=19.8239 | ENSEMBL:ENSP00000328031:human::E=19.301 | ENSEMBL:ENSP00000330928:human::E=19.2218 | ENSEMBL:ENSP000003…
173464_at	F59F5.6	syd-2	LAR-interacting protein and related proteins	ENSEMBL:ENSP00000253925:human:Splice isoform 1 of Q13136 Liprin-alpha 1:E=244.444 | ENSEMBL:ENSP00000335614:human:Splice isoform 1 of O75145 Liprin-alpha 3:E=234.409 | ENSEMBL:ENSP00000322525:human::E=222.357 | ENSEMBL:ENSP00000317047:human::E=216.046 | E
173508_at	C02B10.1		Isovaleryl-CoA dehydrogenase	ENSEMBL:ENSP00000249760:human:Isovaleryl-CoA dehydrogenase, mitochondrial precursor:E=142.509 | ENSEMBL:ENSP00000242592:human:Acyl-CoA dehydrogenase, short-chain specific, mitochondrial precursor:E=69.6021 | ENSEMBL:ENSP00000342618:human:Acyl-CoA dehydrog
173520_at	T20B5.3			ENSEMBL:ENSP00000252127:human:MGEA5 protein:E=99.0458 | ENSEMBL:ENSP00000317712:human:Meningioma-expressed antigen 5:E=85.5229 | FLYBASE:CG5871-PA:fly:Flybase gene name is CG5871-PA:E=95.4685 |
173527_at	C16H3.3a			ENSEMBL:ENSP00000311997:human:Neurofilament triplet H protein:E=11.5376 | ENSEMBL:ENSP00000221166:human:neurofilament 3 (150kDa medium):E=11.3372 | ENSEMBL:ENSP00000333119:human::E=11.2441 | ENSEMBL:ENSP00000340554:human:Titin:E=11.2147 | FLYBASE:CG18255-Mlck-PD:fly:Flybase gene name is Strn-Mlck-PD:E=11.6383 | FLYBASE:CG1915-PC:fly:Flybase gene name is sls-PC:E=10.4559 |
173536_s_at	K02B2.3		Uncharacterized conserved protein	ENSEMBL:ENSP00000317582:human:Chromosome 10 open reading frame 42:E=63.1675 | ENSEMBL:ENSP00000286508:human:C10orf42 protein:E=53.2366 | ENSEMBL:ENSP00000342693:human:Hypothetical protein FLJ20647:E=38.3279 | FLYBASE:CG18769-PA:fly:Flybase gene name is CG18769-PA:E=56.6198 |
173594_at	Y32H12A.8		WD40 repeat-containing protein	ENSEMBL:ENSP00000293883:human:Hypothetical protein DKFZp434F054:E=67.0044 | ENSEMBL:ENSP00000248142:human:Similar to FBan0007609:E=59.9208 | ENSEMBL:ENSP00000205064:human:PREDICTED: hypothetical protein FLJ12270:E=17.6576 | ENSEMBL:ENSP00000290632:human:T
173608_s_at	K10B3.7	gpd-3	Glyceraldehyde 3-phosphate dehydrogenase	ENSEMBL:ENSP00000229239:human:glyceraldehyde-3-phosphate dehydrogenase:E=135.854 | ENSEMBL:ENSP00000222286:human:Glyceraldehyde-3-phosphate dehydrogenase, testis-specific:E=120.77 | ENSEMBL:ENSP00000320470:human::E=106.387 | ENSEMBL:ENSP00000343039:human::E=90.5686 | ENSEMBL:ENSP00000341741:human::E=83.5686 | ENSEMBL:ENSP00000342158:human::E=75.0088 | ENSEMBL:ENSP00000327665:human::E=49.6198 | EN…
173613_s_at	Y62E10A.13a		Phosphoserine phosphatase	ENSEMBL:ENSP00000275605:human:Hypothetical protein DKFZp686H1674:E=53.9586 | FLYBASE:CG3705-PA:fly:Flybase gene name is aay-PA:E=47.1612 |
173629_at	F36A2.13		Predicted ubiquitin-protein ligase/hyperplastic discs protein, HECT superfamily	ENSEMBL:ENSP00000220959:human:Ubiquitin--protein ligase EDD:E=203.215 | ENSEMBL:ENSP00000262854:human:PREDICTED: upstream regulatory element binding protein 1:E=26.3979 | ENSEMBL:ENSP00000262903:human:HECT domain and ankyrin repeat containing, E3 ubiquiti
173636_at	C01B7.6	rpm-1	Inhibitor of type V adenylyl cyclases/Neuronal presynaptic protein Highwire/PAM/RPM-1	ENSEMBL:ENSP00000325187:human:Protein associated with Myc:E=1000 | ENSEMBL:ENSP00000339682:human:HSPC026:E=83.7447 | ENSEMBL:ENSP00000261887:human:guanine nucleotide exchange factor p532:E=17.9586 | ENSEMBL:ENSP00000264346:human:PREDICTED: hect domain and RLD 6:E=11.699 | ENSEMBL:ENSP00000273960:human:Hypothetical protein FLJ35084:E=11.585 | ENSEMBL:ENSP00000261721:human:BTB/POZ domain containing…
173642_at	Y22D7AR.6		Inositol polyphosphate multikinase, component of the ARGR transcription regulatory complex	ENSEMBL:ENSP00000265539:human:Splice isoform 1 of Q9UHH9 Inositol hexakisphosphate kinase 2:E=21.2924 | ENSEMBL:ENSP00000293756:human:Inositol hexaphosphate kinase 3:E=20.0269 | FLYBASE:CG10082-PA:fly:Flybase gene name is CG10082-PA:E=20.2757 |
173646_at	C52B9.8		Chromatin remodeling complex SWI/SNF, component SWI2 and related ATPases (DNA/RNA helicase superfamily)	ENSEMBL:ENSP00000265773:human:Splice isoform Long of P51531 Possible global transcription activator SNF2L2:E=256.187 | ENSEMBL:ENSP00000265772:human:Splice isoform Short of P51531 Possible global transcription activator SNF2L2:E=251.347 | ENSEMBL:ENSP0000
173660_at	R90.1		Casein kinase (serine/threonine/tyrosine protein kinase)	ENSEMBL:ENSP00000259750:human:PREDICTED: tau tubulin kinase 1:E=102.886 | ENSEMBL:ENSP00000267890:human:TTBK2 protein:E=97.4685 | ENSEMBL:ENSP00000263802:human:Tau-tubulin kinase:E=74.041 | ENSEMBL:ENSP00000345883:human::E=69.4559 | ENSEMBL:ENSP0000033761
173663_at	T28F3.1a		Copine	ENSEMBL:ENSP00000244751:human:Copine V:E=109.602 | ENSEMBL:ENSP00000326126:human:Copine I:E=105.114 | ENSEMBL:ENSP00000268720:human:Splice isoform 1 of Q9UBL6 Copine VII:E=94.0555 | ENSEMBL:ENSP00000329748:human:Copine VIII:E=87.1135 | ENSEMBL:ENSP00000323391:human:copine family member:E=85.7213 | ENSEMBL:ENSP00000290776:human:Copine II:E=82.2291 | ENSEMBL:ENSP00000198765:human:Copine III:E=82.21…
173669_s_at	K10B3.6a		Predicted starch-binding protein	ENSEMBL:ENSP00000265183:human:Protein KIAA1434:E=68.9586 | FLYBASE:CG2818-PA:fly:Flybase gene name is CG2818-PA:E=66.0177 | FLYBASE:CG9394-PA:fly:Flybase gene name is CG9394-PA:E=44.8861 | FLYBASE:CG11619-PA:fly:Flybase gene name is CG11619-PA:E=36.9586 | FLYBASE:CG18135-PB:fly:Flybase gene name is CG18135-PB:E=39.3665 | FLYBASE:CG3942-PA:fly:Flybase gene name is CG3942-PA:E=31.7447 |
173720_at	Y47H9C.4a	ced-1	Proteins containing Ca2+-binding EGF-like domains	ENSEMBL:ENSP00000288745:human:MEGF11 protein:E=183.237 | ENSEMBL:ENSP00000274473:human:MEGF10 protein:E=182.155 | ENSEMBL:ENSP00000294599:human:Multiple EGF-like-domain protein 3:E=172.658 | ENSEMBL:ENSP00000263071:human:Endothelial cells scavenger recept
173747_at	C17G10.4a	cdc-14		ENSEMBL:ENSP00000336739:human:Dual-specificity phosphatase:E=93.0706 | ENSEMBL:ENSP00000265659:human:Cdc14B3 phosphatase:E=89.2291 | ENSEMBL:ENSP00000340825:human:Cdc14B2 phosphatase:E=86.3188 | ENSEMBL:ENSP00000310416:human:Tyrosine phosphatase:E=86.0706 | ENSEMBL:ENSP00000314352:human:MGC26484 protein:E=84.3979 | ENSEMBL:ENSP00000289711:human:Dual specificity phosphatase 23:E=11.3188 | FLYBASE:…
173764_at	F47A4.2	dpy-22	Thyroid hormone receptor-associated protein complex, subunit TRAP230	ENSEMBL:ENSP00000333125:human:Thyroid hormone receptor-associated protein complex 230 kDa component:E=74.6198 | ENSEMBL:ENSP00000273432:human:TRALPUSH:E=56.6576 | ENSEMBL:ENSP00000290632:human:Trichohyalin:E=31.6198 | ENSEMBL:ENSP00000329653:human:Horneri
173779_at	C25A1.4		RNA-binding protein hnRNP-M	ENSEMBL:ENSP00000316950:human:KIAA1341 protein:E=52.4685 | ENSEMBL:ENSP00000267836:human:Hypothetical protein FLJ13071:E=51.7959 | ENSEMBL:ENSP00000325376:human:Heterogeneous nuclear ribonucleoprotein M, isoform a:E=40.3768 | ENSEMBL:ENSP00000325732:human:Ribonucleoprotein:E=34.6383 | FLYBASE:CG9373-PA:fly:Flybase gene name is CG9373-PA:E=49.2219 |
173786_s_at	Y37E11AR.4		Predicted Zn-dependent hydrolase (beta-lactamase superfamily)	ENSEMBL:ENSP00000292634:human:N-acyl-phosphatidylethanolamine-hydrolyzing phospholipase D:E=70.3188 |
173800_at	T10A3.1a	unc-10		ENSEMBL:ENSP00000275037:human:Splice isoform 5 of Q86UR5 Regulating synaptic membrane exocytosis protein 1:E=117.387 | ENSEMBL:ENSP00000342936:human:Splice isoform 3 of Q9UQ26 Regulating synaptic membrane exocytosis protein 2:E=116.77 | ENSEMBL:ENSP000002
173822_s_at	C08B6.7		WD40 protein DMR-N9	ENSEMBL:ENSP00000270223:human:PREDICTED: dystrophia myotonica-containing WD repeat motif protein:E=96.8239 | ENSEMBL:ENSP00000335434:human:WD repeat domain 20 isoform 1:E=83.2007 | ENSEMBL:ENSP00000341037:human:WD-repeat protein 20:E=82.2441 | ENSEMBL:ENSP00000299135:human:WD repeat domain 20 isoform 3:E=56 | ENSEMBL:ENSP00000314209:human:WDR20 protein:E=20.7213 | FLYBASE:CG6420-PA:fly:Flybase ge…
173827_at	K11C4.5	unc-68	Ca2+ release channel (ryanodine receptor)	ENSEMBL:ENSP00000302357:human:Splice isoform 1 of Q92736 Ryanodine receptor 2:E=1000 | ENSEMBL:ENSP00000263374:human:Splice isoform 3 of P21817 Ryanodine receptor 1:E=1000 | ENSEMBL:ENSP00000261671:human:Splice isoform 1 of Q15413 Ryanodine receptor 3:E=1
173845_at	T24H10.3	dnj-23	Molecular chaperone (DnaJ superfamily)	ENSEMBL:ENSP00000299416:human:DnaJ protein SB73:E=36.9586 | ENSEMBL:ENSP00000246083:human:DJ1099D15.1:E=31.3372 | ENSEMBL:ENSP00000313667:human::E=10.7959 | ENSEMBL:ENSP00000318688:human:DnaJ-like protein:E=10.5686 | ENSEMBL:ENSP00000316053:human:DnaJ homolog subfamily B member 8:E=10.4815 | FLYBASE:CG6693-PA:fly:Flybase gene name is CG6693-PA:E=23.5686 |
173848_s_at	C56C10.10		Aryl-hydrocarbon receptor-interacting protein	ENSEMBL:ENSP00000279146:human:AH receptor-interacting protein:E=53.2518 | ENSEMBL:ENSP00000321050:human:Aryl-hydrocarbon interacting protein-like 1:E=47.6383 | ENSEMBL:ENSP00000250087:human:Aryl hydrocarbon receptor-interacting protein-like 2:E=34.8539 | ENSEMBL:ENSP00000001008:human:FK506-binding protein 4:E=10.1549 | FLYBASE:CG1847-PA:fly:Flybase gene name is CG1847-PA:E=48.8239 |
173853_at	F15A8.5a	dop-1		ENSEMBL:ENSP00000306129:human:D(1B) dopamine receptor:E=56.3979 | ENSEMBL:ENSP00000320944:human:Alpha-2B adrenergic receptor:E=54.5376 | ENSEMBL:ENSP00000280155:human:Alpha-2A adrenergic receptor:E=53.9208 | ENSEMBL:ENSP00000343889:human:Splice isoform 3
173856_at	F20H11.3	mdh-1	NAD-dependent malate dehydrogenase	ENSEMBL:ENSP00000327070:human:Malate dehydrogenase, mitochondrial precursor:E=96.2147 | ENSEMBL:ENSP00000280706:human:L-lactate dehydrogenase A-like 6A:E=12.6198 | ENSEMBL:ENSP00000227157:human:lactate dehydrogenase A:E=11.5376 | FLYBASE:CG7998-PA:fly:Flybase gene name is CG7998-PA:E=102.796 | FLYBASE:CG10749-PA:fly:Flybase gene name is CG10749-PA:E=80.0132 | FLYBASE:CG10748-PA:fly:Flybase gene n…
173864_at	F08B4.6	hst-1	Heparan sulfate N-deacetylase/N-sulfotransferase	ENSEMBL:ENSP00000296499:human:Heparan sulfate N-deacetylase/N-sulfotransferase 3:E=173.553 | ENSEMBL:ENSP00000264363:human:N-deacetylase/N-sulfotransferase 4:E=173.031 | ENSEMBL:ENSP00000261797:human:Heparan sulfate N-deacetylase/N-sulfotransferase:E=172.
173871_at	K10B3.10	spc-1	Ca2+-binding actin-bundling protein (spectrin), alpha chain (EF-Hand protein superfamily)	ENSEMBL:ENSP00000238302:human:Spectrin alpha chain, brain:E=1000 | ENSEMBL:ENSP00000336590:human:SPTAN1 protein:E=1000 | ENSEMBL:ENSP00000295798:human:Spectrin alpha chain, erythrocyte:E=1000 | ENSEMBL:ENSP00000340016:human:Spectrin beta chain, brain 4:E=
173888_at	F39B1.1		Phosphoinositide 3-kinase	ENSEMBL:ENSP00000265970:human:Phosphoinositide 3-kinase:E=158.108 | ENSEMBL:ENSP00000255417:human:Phosphatidylinositol-4-phosphate 3-kinase C2 domain-containing beta polypeptide:E=146.26 | ENSEMBL:ENSP00000266497:human:Phosphatidylinositol-4-phosphate 3-k
173893_at	C52E4.4	rpt-1	26S proteasome regulatory complex, ATPase RPT1	ENSEMBL:ENSP00000292644:human:proteasome 26S ATPase subunit 2:E=205.26 | ENSEMBL:ENSP00000310572:human:26S protease regulatory subunit 8:E=88.5528 | ENSEMBL:ENSP00000261303:human:26S protease regulatory subunit 4:E=82.5528 | ENSEMBL:ENSP00000216407:human:
173904_s_at	C27C12.6		Transcription factor Doublesex	ENSEMBL:ENSP00000270830:human:PREDICTED: DMRT-like family A2:E=29.9208 | ENSEMBL:ENSP00000190165:human:BA143M15.2:E=28.5376 | ENSEMBL:ENSP00000319651:human:Hypothetical protein FLJ38692:E=22.6198 | ENSEMBL:ENSP00000223955:human:Doublesex- and mab-3-related transcription factor 1:E=20.9208 | ENSEMBL:ENSP00000259622:human:Doublesex-and mab-3-related transcription factor 2:E=20.4815 | ENSEMBL:ENSP00…
173906_at	Y37A1B.15	gei-18	SH3 domain	ENSEMBL:ENSP00000315659:human:TUBA:E=40.5528 | ENSEMBL:ENSP00000328083:human:FLJ41603 protein:E=22.301 | ENSEMBL:ENSP00000345231:human:PREDICTED: similar to hypothetical protein:E=20 | ENSEMBL:ENSP00000302913:human:PREDICTED: SH3 domain protein D19:E=14.0809 | ENSEMBL:ENSP00000321983:human:ARGBP2 protein:E=13.7696 | ENSEMBL:ENSP00000218789:human:Splice isoform 1 of Q14155 Rho guanine nucleotide e…
173908_at	R07E4.4	mig-23	Nucleoside phosphatase	ENSEMBL:ENSP00000300329:human:Splice isoform 1 of Q9Y227 Ectonucleoside triphosphate diphosphohydrolase 4:E=89.6576 | ENSEMBL:ENSP00000307922:human:Lysosomal apyrase-like protein 1:E=75.2757 | ENSEMBL:ENSP00000335011:human:Splice isoform Vascular of P4996
173950_at	Y106G6H.5		Dimethylglycine dehydrogenase precursor	ENSEMBL:ENSP00000288050:human:KIAA1990 protein:E=138.921 | ENSEMBL:ENSP00000205055:human:Hypothetical protein FLJ10079:E=91.3468 | ENSEMBL:ENSP00000302152:human:Sarcosine dehydrogenase, mitochondrial precursor:E=74.7695 | ENSEMBL:ENSP00000304439:human:PREDICTED: similar to KIAA1990 protein:E=74.4202 | ENSEMBL:ENSP00000255189:human:Dimethylglycine dehydrogenase, mitochondrial precursor:E=73.7447 |…
173954_at	F31B12.1b	plc-1		ENSEMBL:ENSP00000285974:human:Phospholipase C epsilon:E=213.237 | ENSEMBL:ENSP00000260766:human:Phosphoinositide-specific phospholipase C PLC-epsilon:E=212.018 | ENSEMBL:ENSP00000278655:human:Splice isoform 2 of Q15147 1-phosphatidylinositol-4,5-bisphosph
173957_s_at	B0024.10			ENSEMBL:ENSP00000302176:human:ASPL:E=17.0044 | ENSEMBL:ENSP00000306625:human:Hypothetical protein FLJ32841:E=15.5229 | FLYBASE:CG31188-PA:fly:Flybase gene name is CG31188-PA:E=14.6383 |
173966_at	Y74C10AL.2		Predicted membrane protein	ENSEMBL:ENSP00000343259:human:Membrane protein C21orf4:E=36.9586 | ENSEMBL:ENSP00000255574:human:Small membrane protein 1:E=34.6383 | FLYBASE:CG15012-PB:fly:Flybase gene name is CG15012-PB:E=24.4437 |
173981_at	ZC504.3		Protein kinase PITSLRE and related kinases	ENSEMBL:ENSP00000341389:human:Splice isoform SV1 of Q9UQ88 PITSLRE serine/threonine-protein kinase CDC2L2:E=101.886 | ENSEMBL:ENSP00000338551:human:Splice isoform SV9 of P21127 PITSLRE serine/threonine-protein kinase CDC2L1:E=101.036 | ENSEMBL:ENSP0000023
174003_at	F08G12.1		GTPase Rab1/YPT1, small G protein superfamily, and related GTP-binding proteins	ENSEMBL:ENSP00000311134:human:FLJ10101 protein:E=78.3665 | ENSEMBL:ENSP00000290107:human:C9orf86 protein:E=62.6576 |
174032_s_at	F17E5.1a	lin-2	Ca2+/calmodulin-dependent protein kinase, EF-Hand protein superfamily	ENSEMBL:ENSP00000322727:human:Peripheral plasma membrane protein CASK:E=230.398 | ENSEMBL:ENSP00000325510:human:Calcium/calmodulin-dependent serine protein kinase membrane-associated guanylate kinase:E=223.585 | ENSEMBL:ENSP00000253131:human:55 kDa erythr
174072_at	Y106G6E.5	ced-12	Regulator of Rac1, required for phagocytosis and cell migration	ENSEMBL:ENSP00000290246:human:Splice isoform 1 of Q96JJ3 Engulfment and cell motility protein 2:E=37.0809 | ENSEMBL:ENSP00000312185:human:Splice isoform 1 of Q92556 Engulfment and cell motility protein 1:E=36.4685 | ENSEMBL:ENSP00000262337:human:Engulfment and cell motility protein 3:E=22.6778 | ENSEMBL:ENSP00000342142:human:Splice isoform 2 of Q92556 Engulfment and cell motility protein 1:E=14.6…
174076_at	C17H12.2		Uncharacterized conserved protein	ENSEMBL:ENSP00000337708:human:Hypothetical protein MGC33867:E=33.1871 | ENSEMBL:ENSP00000329841:human:KIAA2013 protein:E=32.8539 | ENSEMBL:ENSP00000332453:human::E=28.3979 | FLYBASE:CG7289-PA:fly:Flybase gene name is CG7289-PA:E=63.5376 |
174090_at	F41E6.9		Protein involved in vacuolar protein sorting	ENSEMBL:ENSP00000223500:human:SNF7 domain containing protein 2:E=67.7447 | ENSEMBL:ENSP00000216822:human:Full-length cDNA clone CS0DL001YE08 of B cells:E=17.0555 | ENSEMBL:ENSP00000217402:human:Protein c20orf178:E=14.7696 | ENSEMBL:ENSP00000297265:human:Snf7 homologue associated with Alix 3:E=12.5528 | ENSEMBL:ENSP00000342526:human:Hypothetical protein CGI-301:E=11.1427 | FLYBASE:CG6259-PA:fly:Fl…
174105_at	F55A4.5		Staufen and related double-stranded-RNA-binding proteins	ENSEMBL:ENSP00000344030:human:Hypothetical protein FLJ11290:E=24.7447 | ENSEMBL:ENSP00000345425:human:Splice isoform Short of O95793 Double-stranded RNA-binding protein Staufen homolog:E=23.8861 | ENSEMBL:ENSP00000323443:human:STAU protein:E=23.6383 | ENSEMBL:ENSP00000244046:human:Splice isoform Long of O95793 Double-stranded RNA-binding protein Staufen homolog:E=23.585 | ENSEMBL:ENSP00000310251:…
174109_at	C16A3.9	rps-13	40S ribosomal protein S13	ENSEMBL:ENSP00000228140:human:ribosomal protein S13:E=61.4202 | FLYBASE:CG13389-PA:fly:Flybase gene name is RpS13-PA:E=57.3979 |
174143_at	VT23B5.2		Lysosomal trafficking regulator LYST and related BEACH and WD40 repeat proteins	ENSEMBL:ENSP00000295888:human:ALFY:E=251.347 | ENSEMBL:ENSP00000344395:human:Hypothetical protein FLJ37591:E=174.921 | ENSEMBL:ENSP00000265453:human:KIAA1607 protein:E=119.108 | ENSEMBL:ENSP00000309314:human:Hypothetical protein FLJ36288:E=109.31 | ENSEMB
174154_at	C24B5.2a		AAA+-type ATPase	ENSEMBL:ENSP00000320885:human:Splice isoform 1 of Q9UBP0 Spastin:E=81.4318 | ENSEMBL:ENSP00000340817:human:Splice isoform 2 of Q9UBP0 Spastin:E=79.6021 | ENSEMBL:ENSP00000254772:human:Fidgetin-like 1:E=73.0969 | ENSEMBL:ENSP00000335106:human:P60 katanin:E
174192_at	F55A3.5		Glutathione peroxidase	ENSEMBL:ENSP00000346103:human:Phospholipid hydroperoxide glutathione peroxidase, mitochondrial precursor:E=11.6383 | FLYBASE:CG12013-PD:fly:Flybase gene name is PHGPx-PD:E=10.7212 |
174194_at	C35C5.6		Targeting complex (TRAPP) subunit	ENSEMBL:ENSP00000340986:human:KIAA1882 protein:E=61.3372 | ENSEMBL:ENSP00000301226:human:T1 protein:E=58.3665 | FLYBASE:CG2478-PA:fly:Flybase gene name is CG2478-PA:E=65.7213 |
174198_at	C46A5.9	hcf-1	Host cell transcription factor HCFC1	ENSEMBL:ENSP00000340351:human:Splice isoform Long of P51610 Host cell factor C1:E=173.222 | ENSEMBL:ENSP00000342825:human:Splice isoform Short of P51610 Host cell factor C1:E=165.854 | ENSEMBL:ENSP00000229330:human:Host cell factor 2:E=149.222 | ENSEMBL:E
174211_s_at	C11D2.6c	nca-1	Voltage-gated Ca2+ channels, alpha1 subunits	ENSEMBL:ENSP00000280937:human:Putative 4 repeat voltage-gated ion channel:E=1000 | ENSEMBL:ENSP00000251127:human:BA430M15.1:E=289.119 | ENSEMBL:ENSP00000321227:human:VGCNL1 protein:E=124.208 | ENSEMBL:ENSP00000288139:human:Splice isoform Beta-cell-type of
174230_at	C32E8.10a	unc-11	Clathrin assembly protein AP180 and related proteins, contain ENTH domain	ENSEMBL:ENSP00000342095:human:Splice isoform 2 of Q13492 Phosphatidylinositol-binding clathrin assembly protein:E=110.886 | ENSEMBL:ENSP00000341982:human::E=110.824 | ENSEMBL:ENSP00000263366:human:Splice isoform 1 of Q13492 Phosphatidylinositol-binding clathrin assembly protein:E=110.367 | ENSEMBL:ENSP00000195649:human:Clathrin coat assembly protein AP180:E=101.62 | ENSEMBL:ENSP00000345612:human:…
174247_at	T23G11.3	gld-1	RNA-binding protein Sam68 and related KH domain proteins	ENSEMBL:ENSP00000283487:human:QUAKING isoform 6:E=60.4318 | ENSEMBL:ENSP00000275262:human:RNA binding protein HQK:E=60.3768 | ENSEMBL:ENSP00000313829:human:P62:E=30.6383 | ENSEMBL:ENSP00000281156:human:KH domain-containing, RNA-binding, signal transductio
174268_s_at	F56A3.2		GIY-YIG type nuclease	ENSEMBL:ENSP00000328940:human:Hypothetical protein MGC5178:E=39.6383 | ENSEMBL:ENSP00000335205:human::E=36.5376 | ENSEMBL:ENSP00000335316:human:Hypothetical protein MGC5178:E=24.4202 | FLYBASE:CG18271-PA:fly:Flybase gene name is CG18271-PA:E=40.9586 |
174272_at	K08A8.3	coh-1	Sister chromatid cohesion complex Cohesin, subunit RAD21/SCC1	ENSEMBL:ENSP00000297338:human:Double-strand-break repair protein rad21 homolog:E=74.0655 | ENSEMBL:ENSP00000246108:human:DJ545L17.2:E=31.699 |
174289_s_at	F43E2.2		RNA polymerase II, fourth largest subunit	ENSEMBL:ENSP00000272645:human:DNA-directed RNA polymerase II 16 kDa polypeptide:E=41.4815 | FLYBASE:CG31237-PA:fly:Flybase gene name is Rpb4-PA:E=30.9208 |
174314_at	F41C6.1	unc-6	Netrin, axonal chemotropic factor	ENSEMBL:ENSP00000173229:human:Netrin-1 precursor:E=180.284 | ENSEMBL:ENSP00000293973:human:Netrin-2 like protein:E=136.509 | ENSEMBL:ENSP00000258341:human:Laminin gamma-1 chain precursor:E=100.42 | ENSEMBL:ENSP00000266097:human:Laminin gamma-3 chain precu
174331_at	C41G11.3		G protein signaling regulators	ENSEMBL:ENSP00000340284:human:regulator of G-protein signalling 3 isoform 4:E=12.7212 | ENSEMBL:ENSP00000344833:human:Hypothetical protein FLJ30022:E=11.3372 | ENSEMBL:ENSP00000278155:human:Splice isoform 2 of O43665 Regulator of G-protein signaling 10:E=
174353_at	F28C1.1		SWAP mRNA splicing regulator	ENSEMBL:ENSP00000221455:human:Splice isoform 1 of Q8N2M8 Splicing factor, arginine/serine-rich 16:E=58.6778 | ENSEMBL:ENSP00000261973:human:PREDICTED: RNA binding motif protein 25:E=22.5686 | ENSEMBL:ENSP00000274514:human:KIAA0801 protein:E=20.7213 | ENSE
174368_at	C15H9.5		G protein-coupled seven transmembrane receptor	ENSEMBL:ENSP00000264080:human:PREDICTED: G protein-coupled receptor 108:E=76.4949 | ENSEMBL:ENSP00000336988:human:Lung seven transmembrane receptor 1:E=76.4318 | ENSEMBL:ENSP00000291972:human:KIAA1624 protein:E=58.2441 | FLYBASE:CG12121-PA:fly:Flybase gene name is CG12121-PA:E=83.6198 |
174398_at	T14A8.1	ric-3	Unnamed protein	ENSEMBL:ENSP00000333988:human:RIC3:E=10.8539 | FLYBASE:CG30296-PC:fly:Flybase gene name is CG30296-PC:E=10.2147 |
174444_at	F55C10.1	cnb-1	Ca2+/calmodulin-dependent protein phosphatase (calcineurin subunit B), EF-Hand superfamily protein	ENSEMBL:ENSP00000234310:human:protein phosphatase 3, regulatory subunit B, alpha isoform 1:E=70.0605 | ENSEMBL:ENSP00000342600:human:protein phosphatase 3 regulatory subunit B, beta isoform:E=63.9208 | ENSEMBL:ENSP00000335632:human:calcium binding protein
174455_s_at	B0414.7a	mtk-1	MEKK and related serine/threonine protein kinases	ENSEMBL:ENSP00000297332:human:Splice isoform B of Q9Y6R4 Mitogen-activated protein kinase kinase kinase 4:E=61.8861 | ENSEMBL:ENSP00000265125:human:DJ473J16.1:E=61.8861 | ENSEMBL:ENSP00000201579:human:mitogen-activated protein kinase kinase kinase 3 isofo
174471_at	Y67D8C.9		Puromycin-sensitive aminopeptidase and related aminopeptidases	ENSEMBL:ENSP00000274462:human:Laeverin:E=59.0915 | ENSEMBL:ENSP00000296754:human:type 1 tumor necrosis factor receptor shedding aminopeptidase regulator:E=55.3768 | ENSEMBL:ENSP00000327364:human:Aminopeptidase:E=55.2219 | ENSEMBL:ENSP00000265162:human:Glu
174493_at	W01H2.3	rab-37	GTPase Rab26/Rab37, small G protein superfamily	ENSEMBL:ENSP00000311970:human:Ras-related protein Rab-37:E=51.2076 | ENSEMBL:ENSP00000210187:human:RAB26, member RAS oncogene family:E=49.3665 | ENSEMBL:ENSP00000341354:human:RAB37, member RAS oncogene family:E=45.3665 | ENSEMBL:ENSP00000264710:human:Ras-
174515_at	C17D12.1a		DHHC-type Zn-finger proteins	ENSEMBL:ENSP00000341681:human:Splice isoform 2 of Q9NXF8 Zinc finger DHHC domain containing protein 7:E=36.8861 | ENSEMBL:ENSP00000296127:human:Splice isoform 1 of Q9NYG2 Zinc finger DHHC domain containing protein 3:E=29.0969 | ENSEMBL:ENSP00000345268:hum
174516_at	F27D9.1a	unc-18	Vesicle trafficking protein Sec1	ENSEMBL:ENSP00000344525:human:Splice isoform 1 of P61764 Syntaxin binding protein 1:E=186.215 | ENSEMBL:ENSP00000307396:human:Splice isoform 2 of P61764 Syntaxin binding protein 1:E=185.699 | ENSEMBL:ENSP00000221283:human:Syntaxin binding protein 2:E=165.125 | ENSEMBL:ENSP00000264125:human:Syntaxin-binding protein 3:E=131.004 | ENSEMBL:ENSP00000259149:human:Vacuolar protein sorting-associated pro…
174539_at	C14F5.4		Sideroflexin	ENSEMBL:ENSP00000286939:human:Sideroflexin 2:E=67.699 | ENSEMBL:ENSP00000316905:human:Sideroflexin 1:E=61.4318 | ENSEMBL:ENSP00000224807:human:Hypothetical protein FLJ90226:E=57.9586 | ENSEMBL:ENSP00000272433:human:Sideroflexin 5:E=45.7696 | ENSEMBL:ENSP00000333200:human:Sideroflexin 4, isoform 3:E=13.2007 | ENSEMBL:ENSP00000339102:human:Sideroflexin:E=11.5229 | FLYBASE:CG6812-PA:fly:Flybase gene…
174545_at	C09D8.1a	ptp-3	Protein tyrosine phosphatase	ENSEMBL:ENSP00000303881:human:Splice isoform PTPS-MEA of Q13332 Receptor-type protein-tyrosine phosphatase S precursor:E=1000 | ENSEMBL:ENSP00000269907:human:protein tyrosine phosphatase, receptor type, sigma isoform 2 precursor:E=1000 | ENSEMBL:ENSP00000
174546_at	F56B6.5	uvt-6	7 transmembrane receptor	ENSEMBL:ENSP00000330138:human:Somatostatin receptor type 3:E=31.6576 | ENSEMBL:ENSP00000339412:human:Splice isoform A of P30874 Somatostatin receptor type 2:E=31.5086 | ENSEMBL:ENSP00000326616:human:Splice isoform B of P30874 Somatostatin receptor type 2:
174554_at	C54G10.3	pmp-3	Long-chain acyl-CoA transporter, ABC superfamily (involved in peroxisome organization and biogenesis)	ENSEMBL:ENSP00000324075:human:ATP-binding cassette, sub-family D, member 4:E=117.409 | ENSEMBL:ENSP00000345253:human:ATP-binding cassette, sub-family D, member 4 isoform 4:E=113.602 | ENSEMBL:ENSP00000339648:human:ATP-binding cassette, sub-family D, membe
174556_at	Y57G11C.9a		Unnamed protein	ENSEMBL:ENSP00000234982:human:Splicing factor, arginine/serine-rich 4:E=15.6383 | ENSEMBL:ENSP00000345627:human::E=15.4089 | ENSEMBL:ENSP00000301740:human:RNA binding protein:E=15.3979 | ENSEMBL:ENSP00000293233:human:splicing factor, arginine/serine-rich
174560_at	K02E10.8	syg-1		ENSEMBL:ENSP00000278934:human:NPEH2:E=43.2596 | ENSEMBL:ENSP00000342521:human:LRMR5827:E=43.1739 | ENSEMBL:ENSP00000262625:human:Kin of irregular chiasm 2 splice variant A:E=43.0555 | ENSEMBL:ENSP00000329209:human:NEPH1:E=40.8539 | ENSEMBL:ENSP00000345067
174565_at	T24C4.6			ENSEMBL:ENSP00000291900:human:Chromosome 9 open reading frame 60:E=107.065 | ENSEMBL:ENSP00000294353:human:Hypothetical protein FLJ13456:E=52.2924 | FLYBASE:CG12084-PA:fly:Flybase gene name is BEST:LD02105-PA:E=112.356 |
174589_at	C18F3.2	sax-7		ENSEMBL:ENSP00000339132:human:Splice isoform 1 of Q92823 Neuronal cell adhesion molecule precursor:E=75.5229 | ENSEMBL:ENSP00000344786:human::E=74.0315 | ENSEMBL:ENSP00000295776:human:Splice isoform 4 of O94856 Neurofascin precursor:E=71.9586 | ENSEMBL:EN
174591_at	ZK593.5	dnc-1	Microtubule-associated protein dynactin DCTN1/Glued	ENSEMBL:ENSP00000290360:human:Splice isoform p150 of Q14203 Dynactin 1:E=110.569 | ENSEMBL:ENSP00000338955:human:Splice isoform Long of P30622 Restin:E=26 | ENSEMBL:ENSP00000313009:human:Splice isoform Short of P30622 Restin:E=25.9586 | ENSEMBL:ENSP000003
174598_s_at	F01G4.1	psa-4	Chromatin remodeling complex SWI/SNF, component SWI2 and related ATPases (DNA/RNA helicase superfamily)	ENSEMBL:ENSP00000265773:human:Splice isoform Long of P51531 Possible global transcription activator SNF2L2:E=281.432 | ENSEMBL:ENSP00000265772:human:Splice isoform Short of P51531 Possible global transcription activator SNF2L2:E=280.553 | ENSEMBL:ENSP0000
174634_at	F48E3.3		UDP-glucose:glycoprotein glucosyltransferase	ENSEMBL:ENSP00000261293:human:UDP-glucose:glycoprotein glucosyltransferase 2 precursor:E=289.091 | ENSEMBL:ENSP00000259253:human:UDP-glucose:glycoprotein glucosyltransferase 1 precursor:E=282.432 | FLYBASE:CG6850-PA:fly:Flybase gene name is Ugt-PA:E=264.721 |
174641_at	F08B12.1		Polytopic membrane protein Prominin	ENSEMBL:ENSP00000265014:human:Prominin 1 precursor:E=30.699 | ENSEMBL:ENSP00000318520:human:Hypothetical protein FLJ33856:E=20.6021 | FLYBASE:CG7740-like-PA:fly:Flybase gene name is prominin-like-PA:E=34.1079 | FLYBASE:CG14955-PB:fly:Flybase gene name is CG14955-PB:E=13.8861 |
174646_at	Y54F10AM.2c	feh-1		ENSEMBL:ENSP00000295974:human:Amyloid beta A4 precursor protein-binding family B member 2:E=72.6576 | ENSEMBL:ENSP00000299402:human:amyloid beta A4 precursor protein-binding, family B, member 1 isoform delta E9:E=68.7447 | ENSEMBL:ENSP00000318965:human:Amyloid beta A4 protein-binding, family B, member 2:E=59.4318 | ENSEMBL:ENSP00000337513:human:Splice isoform II of O95704 Amyloid beta A4 precurso…
174667_at	C46C2.1a	wnk-1		ENSEMBL:ENSP00000313059:human:Splice isoform 1 of Q9H4A3 Serine/threonine-protein kinase WNK1:E=136.602 | ENSEMBL:ENSP00000252477:human:Splice isoform 2 of Q9H4A3 Serine/threonine-protein kinase WNK1:E=134.569 | ENSEMBL:ENSP00000339538:human:lysine-defici
174709_at	F44E2.2a		Unnamed protein	ENSEMBL:ENSP00000331538:human:PREDICTED: similar to RTl1:E=19.1805 | ENSEMBL:ENSP00000206466:human:PREDICTED: hypothetical protein FLJ11811:E=18.6778 | ENSEMBL:ENSP00000346081:human:HERV-K_3q27.3 provirus ancestral Pol protein:E=16.9586 | ENSEMBL:ENSP00000274384:human:Hypothetical protein FLJ20125:E=14.2147 |
174721_at	F18C12.2a	rme-8	Endocytosis protein RME-8, contains DnaJ domain	ENSEMBL:ENSP00000260818:human:Hypothetical protein FLJ45169:E=277.301 | ENSEMBL:ENSP00000296068:human:Hypothetical protein:E=159.229 | FLYBASE:CG8014-PA:fly:Flybase gene name is CG8014-PA:E=1000 |
174726_at	T01H8.1a		Ribosomal protein S6 kinase	ENSEMBL:ENSP00000263975:human:Ribosomal protein S6 kinase alpha 1:E=236.638 | ENSEMBL:ENSP00000316010:human:Ribosomal protein S6 kinase alpha 3:E=234.824 | ENSEMBL:ENSP00000265678:human:Ribosomal protein S6 kinase alpha 2:E=228.482 | ENSEMBL:ENSP000002627
174741_at	H05G16.1	frm-3	Rho guanine nucleotide exchange factor CDEP	ENSEMBL:ENSP00000322926:human:CDEP:E=81.5686 | ENSEMBL:ENSP00000298542:human:Hypothetical protein FLJ43346:E=75.699 | ENSEMBL:ENSP00000264042:human:KIAA0793 protein:E=73.8239 | ENSEMBL:ENSP00000334253:human:Erythrocyte membrane protein band 4.1-like 1, is
174757_at	K02C4.3		Ubiquitin carboxyl-terminal hydrolase	ENSEMBL:ENSP00000285679:human:Splice isoform Short of Q9UHP3 Ubiquitin carboxyl-terminal hydrolase 25:E=25.6021 | ENSEMBL:ENSP00000285681:human:Splice isoform Long of Q9UHP3 Ubiquitin carboxyl-terminal hydrolase 25:E=25.5686 | ENSEMBL:ENSP00000003302:human:Ubiquitin carboxyl-terminal hydrolase 28:E=22.6383 | ENSEMBL:ENSP00000260188:human:KIAA1515 protein:E=13.8861 | ENSEMBL:ENSP00000306830:human:…
174763_s_at	B0280.1a		Protein geranylgeranyltransferase type II, beta subunit	ENSEMBL:ENSP00000317473:human:Geranylgeranyl transferase type II beta subunit:E=99.699 | ENSEMBL:ENSP00000246166:human:Protein farnesyltransferase beta subunit:E=31.8861 | ENSEMBL:ENSP00000296642:human:Geranylgeranyl transferase type I beta subunit:E=31 | FLYBASE:CG18627-II-PA:fly:Flybase gene name is betaggt-II-PA:E=85.3098 | FLYBASE:CG17565-PA:fly:Flybase gene name is CG17565-PA:E=33.4685 | FLY…
174790_at	F25D1.1	tag-93	Protein phosphatase 1B (formerly 2C)	ENSEMBL:ENSP00000282412:human:Splice isoform Beta-1 of O75688 Protein phosphatase 2C beta isoform:E=82.585 | ENSEMBL:ENSP00000325920:human:Splice isoform Beta-2 of O75688 Protein phosphatase 2C beta isoform:E=82.4949 | ENSEMBL:ENSP00000327255:human:Splice
174813_at	W06A7.3c	ret-1	Homeobox protein, contains Reticulon domain	ENSEMBL:ENSP00000322147:human:Splice isoform 2 of Q9NQC3 Reticulon 4:E=38.6198 | ENSEMBL:ENSP00000337838:human:Splice isoform 4 of Q9NQC3 Reticulon 4:E=33.7696 | ENSEMBL:ENSP00000267484:human:Splice isoform RTN1-A of Q16799 Reticulon 1:E=31.5086 | ENSEMBL
174819_at	T02C5.5	unc-2	Voltage-gated Ca2+ channels, alpha1 subunits	ENSEMBL:ENSP00000342893:human:Splice isoform BI-1(V2,V3) of O00555 Voltage-dependent P/Q-type calcium channel alpha-1A subunit:E=1000 | ENSEMBL:ENSP00000341668:human:calcium channel, voltage-dependent, alpha 1E subunit:E=1000 | ENSEMBL:ENSP00000327220:hum
174826_at	B0034.3a	cdh-11	Calsyntenin	ENSEMBL:ENSP00000331020:human:Calsyntenin-2 precursor:E=108.319 | ENSEMBL:ENSP00000317613:human:calsyntenin 1:E=105.086 | ENSEMBL:ENSP00000344003:human:Calsyntenin-1 precursor:E=105 | ENSEMBL:ENSP00000266546:human:Calsyntenin-3 precursor:E=56.7212 | FLYBASE:CG11059-PA:fly:Flybase gene name is cals-PA:E=110.222 |
174829_at	ZK1067.2		Helicases	ENSEMBL:ENSP00000244030:human:Splice isoform 1 of Q9P2E3 Protein KIAA1404:E=115.292 | ENSEMBL:ENSP00000262803:human:Splice isoform 2 of Q92900 Regulator of nonsense transcripts 1:E=28.4202 | ENSEMBL:ENSP00000317088:human:Hypothetical protein FLJ44066:E=21
174849_at	F58G11.2		RNA helicase	ENSEMBL:ENSP00000244357:human:DEAD/H (Asp-Glu-Ala-Asp/His) box polypeptide 3:E=52.6021 | ENSEMBL:ENSP00000336725:human:DDX3Y protein:E=50.3279 | ENSEMBL:ENSP00000334167:human:Splice isoform 2 of Q9NQI0 DEAD-box protein 4:E=48.8539 | ENSEMBL:ENSP0000031601
174854_at	Y32F6A.4		Amino acid transporters	ENSEMBL:ENSP00000334750:human:Hypothetical protein FLJ46093:E=13.0177 | ENSEMBL:ENSP00000243389:human:Splice isoform 1 of Q7Z2H8 Proton-coupled amino acid transporter 1:E=12.3979 | FLYBASE:CG13646-PA:fly:Flybase gene name is CG13646-PA:E=30.0223 | FLYBASE:CG6327-PC:fly:Flybase gene name is CG6327-PC:E=15.8239 | FLYBASE:CG8785-PA:fly:Flybase gene name is CG8785-PA:E=13.0605 | FLYBASE:CG13384-PG:fl…
174856_at	ZK353.1a		Predicted cyclin	ENSEMBL:ENSP00000339733:human:Hypothetical protein DKFZp547F237:E=91.4685 | ENSEMBL:ENSP00000312596:human:C10orf9 protein:E=91.4559 | ENSEMBL:ENSP00000265375:human:Cyclin-box carrying protein isoform:E=88.5086 | ENSEMBL:ENSP00000295414:human:hypothetical protein FLJ40432:E=87.1427 | ENSEMBL:ENSP00000344275:human:Cyclin fold protein 1 variant a:E=85.4815 | ENSEMBL:ENSP00000342344:human::E=61.6576 …
174859_at	F37E3.1		Nuclear cap-binding complex, subunit NCBP1/CBP80	ENSEMBL:ENSP00000259464:human:80 kDa nuclear cap binding protein:E=138.337 | FLYBASE:CG7035-PA:fly:Flybase gene name is Cbp80-PA:E=134.638 | FLYBASE:CG7907-PA:fly:Flybase gene name is CG7907-PA:E=69.4318 |
174865_at	F54G2.1a		Synaptic vesicle protein BAIAP3, involved in vesicle priming/regulation	ENSEMBL:ENSP00000207549:human:Splice isoform 1 of Q70J99 Unc-13 homolog D:E=93.9586 | ENSEMBL:ENSP00000324510:human:BAI1-associated protein 3:E=66.585 | ENSEMBL:ENSP00000345006:human:Splice isoform 2 of Q70J99 Unc-13 homolog D:E=22.8539 | ENSEMBL:ENSP0000
174879_at	T20B5.1	apt-4	Vesicle coat complex AP-2, alpha subunit	ENSEMBL:ENSP00000270623:human:Splice isoform A of O95782 Adapter-related protein complex 2 alpha 1 subunit:E=1000 | ENSEMBL:ENSP00000262277:human:Splice isoform B of O95782 Adapter-related protein complex 2 alpha 1 subunit:E=1000 | ENSEMBL:ENSP00000327694
174880_at	T23F2.1		Glycosyltransferase	ENSEMBL:ENSP00000238477:human:Alpha-1,3-mannosyltransferase ALG2:E=37.699 | ENSEMBL:ENSP00000326609:human:Hypothetical protein FLJ90507:E=35.6778 | FLYBASE:CG1291-PA:fly:Flybase gene name is CG1291-PA:E=30.2924 |
174890_at	M79.1a	abl-1	Protein tyrosine kinase	ENSEMBL:ENSP00000298467:human:Splice isoform IB of P00519 Proto-oncogene tyrosine-protein kinase ABL1:E=168.678 | ENSEMBL:ENSP00000266100:human:v-abl Abelson murine leukemia viral oncogene homolog 1 isoform a:E=166.149 | ENSEMBL:ENSP00000312101:human:Spli
174909_at	ZK783.4	flt-1	Chromatin remodeling complex WSTF-ISWI, large subunit (contains heterochromatin localization, PHD and BROMO domains)	ENSEMBL:ENSP00000339670:human:Splice isoform 2 of Q9UIF8 Bromodomain adjacent to zinc finger domain 2B:E=81.9208 | ENSEMBL:ENSP00000294905:human:Splice isoform 1 of Q9UIF8 Bromodomain adjacent to zinc finger domain 2B:E=78.7959 | ENSEMBL:ENSP00000340106:h
174911_at	ZK617.1a	unc-22	Projectin/twitchin and related proteins	ENSEMBL:ENSP00000345560:human::E=1000 | ENSEMBL:ENSP00000340554:human:Titin:E=1000 | ENSEMBL:ENSP00000343764:human::E=1000 | ENSEMBL:ENSP00000345657:human::E=1000 | ENSEMBL:ENSP00000303872:human:Long myosin light chain kinase:E=133.387 | ENSEMBL:ENSP00000
174912_at	T04F8.6			ENSEMBL:ENSP00000245441:human:Splice isoform 6 of Q8N4C6 Ninein:E=11.8539 | ENSEMBL:ENSP00000324099:human:Splice isoform 1 of Q8N4C6 Ninein:E=11.585 | ENSEMBL:ENSP00000310655:human:Splice isoform 7 of Q8N4C6 Ninein:E=11.585 | ENSEMBL:ENSP00000262459:human:KIAA0980 protein:E=10.585 | ENSEMBL:ENSP00000278886:human:Hypothetical protein KIAA0980:E=10.585 |
174919_at	Y113G7A.6B	ttx-1	Homeobox transcription factor	ENSEMBL:ENSP00000282549:human:Homeobox protein OTX1:E=27.1427 | ENSEMBL:ENSP00000343819:human:orthodenticle 2 isoform a:E=24.5229 | ENSEMBL:ENSP00000221996:human:Cone-rod homeobox protein:E=22.5086 | ENSEMBL:ENSP00000226382:human:Paired-like homeobox 2b:E
174920_at	Y57G11C.37			ENSEMBL:ENSP00000159087:human:KIAA1623 protein:E=99.284 | ENSEMBL:ENSP00000292246:human:Hypothetical protein FLJ10375:E=77.4559 | ENSEMBL:ENSP00000327767:human:Hypothetical protein FLJ10375:E=51.3665 | ENSEMBL:ENSP00000281268:human:transmembrane protein 1
174923_at	C49H3.5a	ntl-4	MOT2 transcription factor	ENSEMBL:ENSP00000262563:human:Splice isoform 6 of O95628 CCR4-NOT transcription complex subunit 4:E=89 | ENSEMBL:ENSP00000343598:human:Splice isoform 4 of O95628 CCR4-NOT transcription complex subunit 4:E=84.301 | ENSEMBL:ENSP00000326731:human:Splice isof
174930_at	K05B2.5	pes-22	Monocarboxylate transporter	ENSEMBL:ENSP00000295190:human:Monocarboxylate transporter 14:E=50.9586 | ENSEMBL:ENSP00000298215:human:Monocarboxylate transporter 9:E=43.0655 | ENSEMBL:ENSP00000343022:human:Hypothetical protein FLJ45370:E=41.2291 | ENSEMBL:ENSP00000315439:human:Aromatic
174931_at	C43H6.3		Myotrophin and similar proteins	ENSEMBL:ENSP00000222605:human:myotrophin:E=19.2518 | ENSEMBL:ENSP00000284207:human:Hypothetical protein FLJ25053:E=10.0506 | ENSEMBL:ENSP00000280772:human:Splice isoform 1 of Q12955 Ankyrin 3:E=10.0315 | FLYBASE:CG31715-PA:fly:Flybase gene name is CG31715-PA:E=24.2441 | FLYBASE:CG7423-PA:fly:Flybase gene name is CG7423-PA:E=20.6576 |
174970_s_at	F35H12.2a		Rab6 GTPase activator GAPCenA and related TBC domain proteins	ENSEMBL:ENSP00000265957:human:Rab6 GTPase activating protein, GAPCenA:E=182.201 | ENSEMBL:ENSP00000251507:human:Hypothetical protein FLJ38519:E=146.921 | ENSEMBL:ENSP00000281844:human:IDN4-GGTR6 protein:E=68.8239 | ENSEMBL:ENSP00000263785:human:EVI-5 homo
174990_at	C32E8.11		N-end rule pathway, recognition component UBR1	ENSEMBL:ENSP00000229488:human:Ubiquitin ligase E3 alpha-II:E=181.092 | ENSEMBL:ENSP00000290650:human:Ubiquitin ligase E3 alpha-I:E=152.167 | ENSEMBL:ENSP00000272793:human:Hypothetical protein FLJ45053:E=22.6576 | FLYBASE:CG9086-PA:fly:Flybase gene name is CG9086-PA:E=152.886 | FLYBASE:CG1531-PB:fly:Flybase gene name is CG1531-PB:E=20.6198 |
174996_at	H20J04.2		Chromatin remodeling complex WSTF-ISWI, large subunit (contains heterochromatin localization, PHD and BROMO domains)	ENSEMBL:ENSP00000321311:human::E=92.1024 | ENSEMBL:ENSP00000343280:human:Splice isoform 1 of Q9NRL2 Bromodomain adjacent to zinc finger domain protein 1A:E=91.8861 | ENSEMBL:ENSP00000322620:human:Splice isoform 2 of Q9NRL2 Bromodomain adjacent to zinc fin
175136_at	Y57G11C.12		NADH:ubiquinone oxidoreductase, NDUFA6/B14 subunit	ENSEMBL:ENSP00000330937:human:NDUFA6 protein:E=10.6778 | FLYBASE:CG7712-PA:fly:Flybase gene name is CG7712-PA:E=12.4949 |
175161_at	F21D5.5		Polynucleotide kinase 3' phosphatase	ENSEMBL:ENSP00000323511:human:Bifunctional polynucleotide phosphatase/kinase:E=83.1549 | FLYBASE:CG9601-PA:fly:Flybase gene name is CG9601-PA:E=99.699 |
175209_at	F20B6.3	mrp-6	Multidrug resistance-associated protein/mitoxantrone resistance protein, ABC superfamily	ENSEMBL:ENSP00000333926:human:Multidrug resistance-associated protein 5:E=166.921 | ENSEMBL:ENSP00000311030:human:ATP-binding cassette transporter sub-family C member 12:E=164.357 | ENSEMBL:ENSP00000266063:human:Canalicular multispecific organic anion tra
175215_at	K09A9.4		Ubiquitin C-terminal hydrolase	ENSEMBL:ENSP00000306354:human:Splice isoform 1 of Q8TEY7 Ubiquitin carboxyl-terminal hydrolase 33:E=46.3468 | ENSEMBL:ENSP00000263184:human:Splice isoform 2 of Q8TEY7 Ubiquitin carboxyl-terminal hydrolase 33:E=46.1079 | ENSEMBL:ENSP00000313811:human:Ubiqu
175223_at	T20G5.4		Bestrophin (Best vitelliform macular dystrophy-associated protein)	ENSEMBL:ENSP00000042931:human:Bestrophin 2:E=72.1249 | ENSEMBL:ENSP00000271137:human:Bestrophin 3:E=67.1135 | ENSEMBL:ENSP00000332413:human:Splice isoform 2 of Q8N1M1 Bestrophin 4:E=65.2518 | ENSEMBL:ENSP00000329064:human:Splice isoform 1 of Q8N1M1 Bestrophin 4:E=65.0269 | ENSEMBL:ENSP00000301774:human:Splice isoform 1 of O76090 Bestrophin 1:E=62.8861 | ENSEMBL:ENSP00000332708:human:vitelliform m…
175235_at	F08H9.6		C-type lectin	ENSEMBL:ENSP00000340835:human:Splice isoform 3 of Q7Z407 CUB and sushi multiple domains protein 3 precursor:E=17.4815 | ENSEMBL:ENSP00000345799:human:Splice isoform 2 of Q7Z407 CUB and sushi multiple domains protein 3 precursor:E=17.4437 | ENSEMBL:ENSP000
175249_s_at	T23D8.4	eif-3.C	Translation initiation factor 3, subunit c (eIF-3c)	ENSEMBL:ENSP00000321099:human:Eukaryotic translation initiation factor 3 subunit 8:E=159.004 | FLYBASE:CG4954-S8-PA:fly:Flybase gene name is eIF3-S8-PA:E=184.284 |
175276_at	ZK688.9		Uncharacterized conserved protein	ENSEMBL:ENSP00000315469:human:CG9578-like:E=38.2676 | FLYBASE:CG9578-PA:fly:Flybase gene name is CG9578-PA:E=32.6383 |
175306_at	F35A5.8	erp-1	SH3 domain protein SH3GLB	ENSEMBL:ENSP00000284056:human:Splice isoform 1 of Q9Y371 SH3 domain GRB2-like protein B1:E=79.1871 | ENSEMBL:ENSP00000291931:human:Splice isoform 1 of Q9NR46 SH3 domain GRB2-like protein B2:E=67.6778 | ENSEMBL:ENSP00000212369:human:Splice isoform 2 of Q9Y371 SH3 domain GRB2-like protein B1:E=66.6021 | ENSEMBL:ENSP00000339762:human:Splice isoform 2 of Q9NR46 SH3 domain GRB2-like protein B2:E=65.95…
175310_s_at	ZK1073.1		Differentiation-related gene 1 protein (NDR1 protein), related proteins	ENSEMBL:ENSP00000319977:human:NDRG1 protein:E=31.5376 | ENSEMBL:ENSP00000237523:human:Splice isoform 1 of Q9UGV2 NDRG3 protein:E=31.0915 | ENSEMBL:ENSP00000279025:human:Splice isoform 2 of Q9UGV2 NDRG3 protein:E=31.0757 | ENSEMBL:ENSP00000258187:human:Splice isoform 3 of Q9ULP0 NDRG4 protein:E=24.5086 | ENSEMBL:ENSP00000219312:human:Splice isoform 1 of Q9ULP0 NDRG4 protein:E=23.3279 | ENSEMBL:ENS…
175318_at	F33D11.12		DHHC-type Zn-finger proteins	ENSEMBL:ENSP00000345268:human:Splice isoform 2 of Q9NYG2 Zinc finger DHHC domain containing protein 3:E=74.3372 | ENSEMBL:ENSP00000315604:human:Splice isoform 1 of Q9NXF8 Zinc finger DHHC domain containing protein 7:E=72.6576 | ENSEMBL:ENSP00000296127:hum
175328_at	F59D12.1		7 transmembrane receptor	ENSEMBL:ENSP00000335544:human:Gastrin/cholecystokinin type B receptor:E=17.7213 | ENSEMBL:ENSP00000302811:human:Melatonin receptor type 1A:E=17.2292 | ENSEMBL:ENSP00000332591:human:Neuropeptide Y receptor type 2:E=16.2218 | ENSEMBL:ENSP00000218316:human:M
175346_at	E02H4.3a		LAMMER dual specificity kinases	ENSEMBL:ENSP00000317511:human:Splice isoform Long of P49760 Dual specificity protein kinase CLK2:E=116.097 | ENSEMBL:ENSP00000344112:human:Splice isoform 1 of P49761 Dual specificity protein kinase CLK3:E=102.745 | ENSEMBL:ENSP00000316948:human:Dual speci
175361_at	F39H2.2a	cyp-14	Predicted peptidyl prolyl cis-trans isomerase	ENSEMBL:ENSP00000253329:human:Peptidylprolyl isomerase-like 4:E=116.055 | ENSEMBL:ENSP00000344128:human::E=85.9586 | ENSEMBL:ENSP00000334553:human:Splice isoform 1 of Q13356 Peptidyl-prolyl cis-trans isomerase like 2:E=29.585 | ENSEMBL:ENSP00000234288:hum
175382_at	Y39A1A.9			ENSEMBL:ENSP00000323874:human:PREDICTED: similar to FLJ35848 protein:E=16.8539 |
175425_at	C55C2.5a	aat-5	Amino acid transporters	ENSEMBL:ENSP00000219343:human:SLC7A6 protein:E=71.0706 | ENSEMBL:ENSP00000280612:human:Cystine/glutamate transporter:E=71.0605 | ENSEMBL:ENSP00000285850:human:Y+L amino acid transporter 1:E=67.8861 | ENSEMBL:ENSP00000023064:human:B(0,+)-type amino acid tr
175426_s_at	W06B11.1		Uncharacterized conserved protein	ENSEMBL:ENSP00000259888:human:Hypothetical protein FLJ13158:E=19.3665 | ENSEMBL:ENSP00000324222:human:C6orf134 protein:E=19.0177 | ENSEMBL:ENSP00000332374:human:Hypothetical protein DKFZp547J097:E=18.8539 | ENSEMBL:ENSP00000327832:human:C6orf134 protein:E=18.3279 | ENSEMBL:ENSP00000324459:human:C6orf134 protein:E=16.6778 | FLYBASE:CG3967-PB:fly:Flybase gene name is CG3967-PB:E=21.2292 | FLYBASE:C…
175437_at	B0035.14	dnj-1	Molecular chaperone (DnaJ superfamily)	ENSEMBL:ENSP00000277926:human:DnaJ homolog subfamily B member 12:E=71 | ENSEMBL:ENSP00000338405:human:Similar to DnaJ (Hsp40) homolog, subfamily B, member 12:E=66.5686 | ENSEMBL:ENSP00000335249:human:Hypothetical protein DKFZp451E0719:E=55.3565 | ENSEMBL:
175484_s_at	C28G1.3		Exocyst complex, subunit SEC15	ENSEMBL:ENSP00000290144:human:PREDICTED: SEC15-like 2:E=155.131 | ENSEMBL:ENSP00000260762:human:Exocyst complex component Sec15A:E=112.377 | ENSEMBL:ENSP00000341572:human:Hypothetical protein FLJ11251:E=71.1805 | ENSEMBL:ENSP00000272427:human:Hypothetical protein FLJ13729:E=68.8861 | FLYBASE:CG7034-PA:fly:Flybase gene name is sec15-PA:E=137.699 |
175486_at	F25B3.3		Ras1 guanine nucleotide exchange factor	ENSEMBL:ENSP00000337281:human:RAS guanyl releasing protein 3:E=112.42 | ENSEMBL:ENSP00000310244:human:Calcium and DAG-regulated guanine nucleotide exchange factor II:E=99.7695 | ENSEMBL:ENSP00000338864:human:Calcium and DAG-regulated guanine nucleotide ex
175494_at	ZC477.3		Unnamed protein	ENSEMBL:ENSP00000296441:human:Hypothetical protein FLJ12436:E=34.1938 |
175495_at	T23G11.5		Ral-GTPase effector RLIP76	ENSEMBL:ENSP00000019317:human:ralA binding protein 1:E=21.8239 | FLYBASE:CG11622-PA:fly:Flybase gene name is Rlip-PA:E=13.0223 |
175513_at	F37D6.6	tag-68	TGFbeta receptor signaling protein SMAD and related proteins	ENSEMBL:ENSP00000288840:human:Splice isoform A of O43541 Mothers against decapentaplegic homolog 6:E=12.6383 | ENSEMBL:ENSP00000262158:human:Mothers against decapentaplegic homolog 7:E=10.6383 | FLYBASE:CG5201-PA:fly:Flybase gene name is Dad-PA:E=11.0458 |
175539_s_at	K06A5.8a			ENSEMBL:ENSP00000264127:human:KIAA0893 protein:E=119.432 | ENSEMBL:ENSP00000332005:human:KIAA0893 protein:E=106.824 | ENSEMBL:ENSP00000261837:human:Splice isoform 1 of O14775 Guanine nucleotide-binding protein beta subunit 5:E=12.0269 | ENSEMBL:ENSP00000321555:human::E=10.6198 | ENSEMBL:ENSP00000341251:human:Hypothetical protein DKFZp586O1922:E=10.0506 | ENSEMBL:ENSP00000263694:human:U5 snRNP-spe…
175564_s_at	C18A3.6	rab-3	GTPase Rab3, small G protein superfamily	ENSEMBL:ENSP00000282878:human:Ras-related protein Rab-3C:E=85.3372 | ENSEMBL:ENSP00000222256:human:Ras-related protein Rab-3A:E=84.0555 | ENSEMBL:ENSP00000304461:human:Ras-related protein Rab-3B:E=81.9208 | ENSEMBL:ENSP00000222120:human:Ras-related protei
175565_s_at	C02F5.9	pbs-6	20S proteasome, regulatory subunit beta type PSMB1/PRE7	ENSEMBL:ENSP00000262193:human:Proteasome subunit beta type 1:E=42.5528 | ENSEMBL:ENSP00000225426:human:Proteasome subunit beta type 3:E=11.1611 | ENSEMBL:ENSP00000246311:human:Proteasome subunit beta type 2:E=10.9208 | FLYBASE:CG4097-PA:fly:Flybase gene name is Pros26-PA:E=39.4685 |
175566_s_at	T07C5.1a		UDP-glucuronosyl and UDP-glucosyl transferase	ENSEMBL:ENSP00000251566:human:RSDK2559:E=35.6383 | ENSEMBL:ENSP00000327082:human:Splice isoform 1 of P35503 UDP-glucuronosyltransferase 1-3 precursor, microsomal:E=34.1135 | ENSEMBL:ENSP00000344445:human:Splice isoform 1 of P22310 UDP-glucuronosyltransfer
175585_at	C09H6.2a	lin-10	Beta amyloid precursor-binding protein	ENSEMBL:ENSP00000219865:human:Amyloid beta A4 precursor protein-binding family A member 2:E=118.032 | ENSEMBL:ENSP00000265381:human:Amyloid beta A4 precursor protein-binding family A member 1:E=115.046 | ENSEMBL:ENSP00000315136:human:Amyloid beta A4 precursor protein-binding family A member 3:E=107.252 | FLYBASE:CG32677-PA:fly:Flybase gene name is CG32677-PA:E=151.523 | FLYBASE:CG5675-PA:fly:Flyb…
175587_at	D1005.1		ATP-citrate lyase	ENSEMBL:ENSP00000253792:human:ATP-citrate synthase:E=1000 | ENSEMBL:ENSP00000345398:human:ATP citrate lyase isoform 2:E=1000 | ENSEMBL:ENSP00000295783:human:Succinyl-CoA ligase [GDP-forming] alpha-chain, mitochondrial precursor:E=17.0458 | FLYBASE:CG8322-PA:fly:Flybase gene name is ATPCL-PA:E=1000 | FLYBASE:CG6255-PA:fly:Flybase gene name is CG6255-PA:E=18.6778 | FLYBASE:CG1065-PA:fly:Flybase gen…
175588_s_at	F38E9.5		Protein tyrosine kinase 9/actin monomer-binding protein	ENSEMBL:ENSP00000303908:human:A6 related protein:E=50.0269 | ENSEMBL:ENSP00000321058:human:twinfilin isoform 1:E=49.3279 | ENSEMBL:ENSP00000335569:human:Splice isoform 2 of Q12792 Twinfilin 1:E=46.7696 | FLYBASE:CG3172-PA:fly:Flybase gene name is twf-PA:E=45.3565 |
175592_s_at	C06H2.3		Uncharacterized conserved protein, contains JmjC domain	ENSEMBL:ENSP00000286096:human:Hypothetical protein FLJ13798:E=62.3979 | ENSEMBL:ENSP00000299163:human:Hypoxia-inducible factor 1 alpha inhibitor:E=15.2219 | ENSEMBL:ENSP00000302562:human:Reserved:E=13.2007 | FLYBASE:CG13902-PA:fly:Flybase gene name is CG13902-PA:E=48.0655 | FLYBASE:CG10133-PA:fly:Flybase gene name is CG10133-PA:E=13.3188 |
175597_at	M01D7.7a	egl-30	G protein subunit Galphaq/Galphay, small G protein superfamily	ENSEMBL:ENSP00000286548:human:Guanine nucleotide binding protein (G protein), q polypeptide:E=156.432 | ENSEMBL:ENSP00000078429:human:Guanine nucleotide-binding protein G(y), alpha subunit:E=156.113 | ENSEMBL:ENSP00000286545:human:Guanine nucleotide-bindi
175598_at	C01G10.11a	unc-76	Kinesin-associated fasciculation and elongation protein involved in axonal transport	ENSEMBL:ENSP00000305843:human:Fasciculation and elongation protein zeta 2:E=26.1487 | ENSEMBL:ENSP00000278919:human:Splice isoform Long of Q99689 Fasciculation and elongation protein zeta 1:E=14.1024 | FLYBASE:CG3981-76-PA:fly:Flybase gene name is Unc-76-PA:E=53.1249 |
175602_at	D2045.6	cul-1	Cullins	ENSEMBL:ENSP00000326804:human:Splice isoform 1 of Q13616 Cullin homolog 1:E=183.26 | ENSEMBL:ENSP00000279431:human:Cullin homolog 2:E=103.77 | ENSEMBL:ENSP00000182065:human:Splice isoform 2 of Q13616 Cullin homolog 1:E=102.886 | ENSEMBL:ENSP00000343601:hu
175608_at	F13B9.5	ksr-1	Serine/threonine protein kinase RAF	ENSEMBL:ENSP00000339952:human:Kinase suppressor of Ras-2:E=56.2676 | ENSEMBL:ENSP00000268763:human:Kinase suppressor of ras-1:E=45.699 | ENSEMBL:ENSP00000290277:human:A-Raf proto-oncogene serine/threonine-protein kinase:E=38.3188 | ENSEMBL:ENSP00000288602
175626_at	C05B5.7	rgs-1	G protein signaling regulators	ENSEMBL:ENSP00000297313:human:Splice isoform 6 of O76081 Regulator of G-protein signaling 20:E=40.3279 | ENSEMBL:ENSP00000344630:human:Splice isoform 1 of O76081 Regulator of G-protein signaling 20:E=40.1739 | ENSEMBL:ENSP00000276500:human:Splice isoform
175632_at	C35C5.1	sdc-2	Unnamed protein	ENSEMBL:ENSP00000290632:human:Trichohyalin:E=20.6198 | ENSEMBL:ENSP00000342377:human::E=17.7696 | ENSEMBL:ENSP00000344270:human:FLJ35171 protein:E=17.7696 | ENSEMBL:ENSP00000344406:human::E=17.7213 | ENSEMBL:ENSP00000339192:human:Hypothetical protein FLJ4
175654_at	F22B5.7	zyg-9	Microtubule-associated protein	ENSEMBL:ENSP00000310227:human:CH-TOG protein:E=108.284 | FLYBASE:CG5000-PA:fly:Flybase gene name is msps-PA:E=56.4685 |
175656_at	F57F5.5	pkc-1	Serine/threonine protein kinase	ENSEMBL:ENSP00000329127:human:Protein kinase C, eta:E=209.959 | ENSEMBL:ENSP00000284384:human:Protein kinase C, alpha type:E=161.092 | ENSEMBL:ENSP00000318315:human:Splice isoform Beta-I of P05771 Protein kinase C, beta type:E=159.62 | ENSEMBL:ENSP0000030
175658_at	F31E8.2	snt-1	Ca2+-dependent phospholipid-binding protein Synaptotagmin, required for synaptic vesicle and secretory granule exocytosis	ENSEMBL:ENSP00000261205:human:Synaptotagmin I:E=124.076 | ENSEMBL:ENSP00000315589:human:Synaptotagmin II:E=119.62 | ENSEMBL:ENSP00000336863:human:Synaptotagmin V:E=105.602 | ENSEMBL:ENSP00000228567:human:Synaptotagmin 10:E=73.5229 | ENSEMBL:ENSP0000026384
175687_at	K10B3.9	mai-1	ATPase inhibitory factor	ENSEMBL:ENSP00000335203:human:ATPase inhibitor, mitochondrial precursor:E=10.6198 | FLYBASE:CG13551-PA:fly:Flybase gene name is CG13551-PA:E=17.0862 | FLYBASE:CG11079-PA:fly:Flybase gene name is CG11079-PA:E=14.6198 |
175703_s_at	F56D1.4a	clr-1	Protein tyrosine phosphatase	ENSEMBL:ENSP00000254667:human:Splice isoform 1 of P23469 Protein-tyrosine phosphatase epsilon precursor:E=97.8239 | ENSEMBL:ENSP00000216877:human:Splice isoform 4 of P18433 Protein-tyrosine phosphatase alpha precursor:E=93.3279 | ENSEMBL:ENSP00000342783:h
175719_at	EGAP1.3	zmp-1		ENSEMBL:ENSP00000324442:human:Splice isoform Long of Q9ULZ9 Matrix metalloproteinase-17 precursor:E=44.8539 | ENSEMBL:ENSP00000339322:human:Splice isoform Short of Q9ULZ9 Matrix metalloproteinase-17 precursor:E=44.6576 | ENSEMBL:ENSP00000308208:human:Matr
175732_at	F39C12.2a	add-1	Cytoskeletal protein Adducin	ENSEMBL:ENSP00000264758:human:Splice isoform 3 of P35611 Alpha adducin:E=85.9586 | ENSEMBL:ENSP00000324453:human:adducin 1 (alpha) isoform d:E=85.9208 | ENSEMBL:ENSP00000277900:human:Splice isoform 2 of Q9UEY8 Gamma adducin:E=82.9586 | ENSEMBL:ENSP00000277902:human:Splice isoform 1 of Q9UEY8 Gamma adducin:E=80.1938 | ENSEMBL:ENSP00000264437:human:Splice isoform 3 of P35612 Beta adducin:E=74.1805 …
175739_s_at	JC8.10a	unc-26	Inositol-1,4,5-triphosphate 5-phosphatase (synaptojanin), INP51/INP52/INP53 family	ENSEMBL:ENSP00000322234:human:Splice isoform 1 of O43426 Synaptojanin 1:E=237.174 | ENSEMBL:ENSP00000290159:human:Splice isoform 2 of O43426 Synaptojanin 1:E=232.553 | ENSEMBL:ENSP00000241842:human:Synaptojanin 2:E=191.444 | ENSEMBL:ENSP00000343035:human:
175758_at	W09H1.6	lec-1	Galectin, galactose-binding lectin	ENSEMBL:ENSP00000306228:human:Splice isoform Long of O00182 Galectin-9:E=43.3979 | ENSEMBL:ENSP00000312259:human:Splice isoform Short of O00182 Galectin-9:E=43.3565 | ENSEMBL:ENSP00000318214:human:Galectin-9:E=43.3372 | ENSEMBL:ENSP00000302100:human:Galectin-4:E=42.6198 | ENSEMBL:ENSP00000311999:human::E=41.7212 | ENSEMBL:ENSP00000328797:human::E=41.6576 | ENSEMBL:ENSP00000329932:human:Hypothetic…
175772_s_at	Y22D7AR.13	ser-4	7 transmembrane receptor	ENSEMBL:ENSP00000257763:human:5-hydroxytryptamine 1B receptor:E=63.3188 | ENSEMBL:ENSP00000313661:human:5-hydroxytryptamine 1D receptor:E=62.4685 | ENSEMBL:ENSP00000316244:human:5-hydroxytryptamine 1A receptor:E=61.5528 | ENSEMBL:ENSP00000322924:human:5-h
175791_at	Y40H4A.1a	gar-3	Muscarinic acetylcholine receptor	ENSEMBL:ENSP00000255380:human:Muscarinic acetylcholine receptor M3:E=90.5229 | ENSEMBL:ENSP00000342686:human:Muscarinic acetylcholine receptor M5:E=85.2757 | ENSEMBL:ENSP00000306490:human:Muscarinic acetylcholine receptor M1:E=84.1549 | ENSEMBL:ENSP000003
175793_s_at	C48B4.4	ced-7	Lipid exporter ABCA1 and related proteins, ABC superfamily	ENSEMBL:ENSP00000301732:human:ATP-binding cassette, sub-family A, member 3:E=145.62 | ENSEMBL:ENSP00000265662:human:ATP-binding cassette, sub-family A, member 2:E=139.602 | ENSEMBL:ENSP00000294717:human:Retinal-specific ATP-binding cassette transporter:E=
175802_at	F56D2.7	ced-6	Adaptor protein CED-6, contains PTB domain	ENSEMBL:ENSP00000272801:human:PTB domain adaptor protein CED-6:E=40.4318 | ENSEMBL:ENSP00000330326:human:Hypothetical protein FLJ22184:E=10.6778 | ENSEMBL:ENSP00000315193:human:Splice isoform 2 of P49757 Numb protein homolog:E=10.1739 | ENSEMBL:ENSP00000336684:human:Splice isoform 1 of P49757 Numb protein homolog:E=10.1079 | FLYBASE:CG11804-6-PA:fly:Flybase gene name is ced-6-PA:E=34.1192 | FLYBA…
175817_at	F48E3.1b	gly-12		ENSEMBL:ENSP00000332073:human:Alpha-1,3-mannosyl-glycoprotein 2-beta-N-acetylglucosaminyltransferase:E=59.4559 | ENSEMBL:ENSP00000311888:human:Hypothetical protein PSEC0120:E=50.1805 | ENSEMBL:ENSP00000319315:human:O-linked mannose beta1,2-N-acetylglucosaminyltransferase:E=24.2924 | FLYBASE:CG13431-PA:fly:Flybase gene name is Mgat1-PA:E=54.699 |
175840_s_at	F09B9.2a	unc-115	Actin-binding LIM Zn-finger protein Limatin involved in axon guidance	ENSEMBL:ENSP00000338190:human:actin-binding LIM protein 1 isoform a:E=67.3665 | ENSEMBL:ENSP00000317067:human:Hypothetical protein FLJ37435:E=57.1487 | ENSEMBL:ENSP00000310309:human:KIAA0843 protein:E=56.9586 | ENSEMBL:ENSP00000296372:human:KIAA1808 prote
175841_at	T13H5.7	rnh-2	Ribonuclease HI	ENSEMBL:ENSP00000221486:human:Ribonuclease HI large subunit:E=64.699 | FLYBASE:CG13690-PA:fly:Flybase gene name is CG13690-PA:E=61.6778 |
175872_at	R06B10.3		C-type lectin	ENSEMBL:ENSP00000256585:human:Regenerating gene type IV precursor:E=10.5528 | ENSEMBL:ENSP00000303206:human:Lithostathine 1 beta precursor:E=10.3566 |
175875_s_at	F07B7.12		Inhibitor of type V adenylyl cyclases/Neuronal presynaptic protein Highwire/PAM/RPM-1	ENSEMBL:ENSP00000325187:human:Protein associated with Myc:E=122.721 | ENSEMBL:ENSP00000264346:human:PREDICTED: hect domain and RLD 6:E=12.4949 | ENSEMBL:ENSP00000273960:human:Hypothetical protein FLJ35084:E=11.9208 | ENSEMBL:ENSP00000258664:human:RCC1-like G exchanging factor RLG:E=11.7447 | ENSEMBL:ENSP00000261887:human:guanine nucleotide exchange factor p532:E=11.4685 | ENSEMBL:ENSP00000261609:…
176019_at	Y41D4A.6		Amidases	ENSEMBL:ENSP00000275076:human:Hypothetical protein DKFZp564C1278:E=88.8861 | ENSEMBL:ENSP00000333111:human::E=77.9586 | ENSEMBL:ENSP00000312925:human::E=75.699 | ENSEMBL:ENSP00000298405:human:Hypothetical protein FLJ31204:E=18.1024 | FLYBASE:CG6007-PA:fly:Flybase gene name is gatA-PA:E=92.3665 | FLYBASE:CG8839-PA:fly:Flybase gene name is CG8839-PA:E=18.7696 | FLYBASE:CG7900-PA:fly:Flybase gene na…
176087_at	C07H6.2		Uncharacterized conserved protein	ENSEMBL:ENSP00000230260:human:HCG V:E=12.699 | FLYBASE:CG13994-PA:fly:Flybase gene name is CG13994-PA:E=12.8239 | FLYBASE:CG11233-PA:fly:Flybase gene name is CG11233-PA:E=12.6383 |
176116_at	F09G8.5		Uncharacterized conserved protein	ENSEMBL:ENSP00000317302:human:Splice isoform Long of O43822 Protein C21orf2:E=35.1739 | ENSEMBL:ENSP00000344566:human:C21orf2 protein:E=34.7212 | FLYBASE:CG14995-PA:fly:Flybase gene name is CG14995-PA:E=30.8539 | FLYBASE:CG15208-PA:fly:Flybase gene name is CG15208-PA:E=25.8861 |
176123_at	Y65B4A.7		Adaptor protein Enigma and related PDZ-LIM proteins	ENSEMBL:ENSP00000344266:human:Skeletal muscle LIM-protein 3:E=10.7959 | ENSEMBL:ENSP00000217908:human:four and a half LIM domains 1:E=10.6778 | ENSEMBL:ENSP00000257004:human:Splice isoform 2 of Q13642 Skeletal muscle LIM-protein 1:E=10.5528 | ENSEMBL:ENSP00000322909:human:four and a half LIM domains 2 isoform 1:E=10.1367 | FLYBASE:CG7954-PA:fly:Flybase gene name is stck-PA:E=12.0757 | FLYBASE:CG3…
176124_at	ZK652.3		Uncharacterized conserved protein	ENSEMBL:ENSP00000239878:human:UPF0185 protein BM-002:E=35.8539 |
176316_at	Y71G12B.14	lsm-6	Small nuclear ribonucleoprotein F	ENSEMBL:ENSP00000296581:human:U6 snRNA-associated Sm-like protein LSm6:E=30.2076 | ENSEMBL:ENSP00000266735:human:SNRPF protein:E=14.7447 | ENSEMBL:ENSP00000343440:human:Small nuclear ribonucleoprotein F:E=14.7212 | FLYBASE:CG9344-PA:fly:Flybase gene name is CG9344-PA:E=26.9208 | FLYBASE:CG16792-PA:fly:Flybase gene name is DebB-PA:E=12.8861 |
176382_at	F49E10.1		Uncharacterized conserved protein, contains TBC domain	ENSEMBL:ENSP00000300697:human:TBC1 domain family, member 16:E=124.337 | ENSEMBL:ENSP00000341517:human:TBC1D16 protein:E=64.4815 | ENSEMBL:ENSP00000318262:human:TBC1 domain family, member 15:E=41.4318 | ENSEMBL:ENSP00000221543:human:Hypothetical protein FL
176466_at	Y53G8AL.1			ENSEMBL:ENSP00000282479:human:Splice isoform 2 of Q13316 Dentin matrix acidic phosphoprotein 1 precursor:E=11.3468 | ENSEMBL:ENSP00000340935:human:Splice isoform 1 of Q13316 Dentin matrix acidic phosphoprotein 1 precursor:E=11.3279 | FLYBASE:CG14692-PA:fly:Flybase gene name is CG14692-PA:E=10.4318 |
176532_at	Y55B1BR.3		Heterochromatin-associated protein HP1 and related CHROMO domain proteins	ENSEMBL:ENSP00000311997:human:Neurofilament triplet H protein:E=38.9586 | ENSEMBL:ENSP00000289371:human:Eukaryotic translation initiation factor 5B:E=33.6198 | ENSEMBL:ENSP00000333119:human::E=33.3188 | ENSEMBL:ENSP00000299255:human:Splice isoform Alpha o
176617_s_at	K08D12.1	pbs-1	20S proteasome, regulatory subunit beta type PSMB6/PSMB9/PRE3	ENSEMBL:ENSP00000270586:human:Proteasome subunit beta type 6 precursor:E=50.8239 | ENSEMBL:ENSP00000229815:human:Splice isoform LMP2.L of P28065 Proteasome subunit beta type 9 precursor:E=43.3565 | ENSEMBL:ENSP00000307358:human:Splice isoform 1 of P28062
176733_at	B0336.13		Transcription initiation factor IIA, gamma subunit	ENSEMBL:ENSP00000267869:human:Transcription initiation factor IIA gamma chain:E=19.8539 | FLYBASE:CG5163-S-PA:fly:Flybase gene name is TfIIA-S-PA:E=20.8861 | FLYBASE:CG11639-S-2-PA:fly:Flybase gene name is TfIIA-S-2-PA:E=16.4559 |
176756_s_at	F56A6.1a		Translation initiation factor 2C (eIF-2C) and related proteins	ENSEMBL:ENSP00000246314:human:eukaryotic translation initiation factor 2C, 3 isoform b:E=33.5686 | ENSEMBL:ENSP00000315528:human:Eukaryotic translation initiation factor 2C 3:E=33.1938 | ENSEMBL:ENSP00000207451:human:Eukaryotic translation initiation factor 2C 1:E=32.3979 | ENSEMBL:ENSP00000220592:human:Eukaryotic translation initiation factor 2C 2:E=24.699 | ENSEMBL:ENSP00000257131:human:Eukaryo…
176804_at	F45E4.11		Permease of the major facilitator superfamily	ENSEMBL:ENSP00000311506:human:Splice isoform 1 of Q9NRA2 Sialin:E=38.7447 | ENSEMBL:ENSP00000274755:human:Na/PO4 cotransporter homolog:E=30.9586 | ENSEMBL:ENSP00000263160:human:Differentiation-associated Na-dependent inorganic phosphate cotransporter:E=28
176810_s_at	F45E4.3a		Rab3 effector RIM1 and related proteins, contain PDZ and C2 domains	ENSEMBL:ENSP00000248610:human:Splice isoform 2 of Q9Y6V0 Piccolo protein:E=34.0177 | ENSEMBL:ENSP00000334319:human:Splice isoform 1 of Q9Y6V0 Piccolo protein:E=28.2924 | ENSEMBL:ENSP00000332184:human:Splice isoform 6 of Q9UQ26 Regulating synaptic membrane
176812_at	F47D12.1a	gar-2		ENSEMBL:ENSP00000319984:human:Muscarinic acetylcholine receptor M2:E=52.7696 | ENSEMBL:ENSP00000306490:human:Muscarinic acetylcholine receptor M1:E=51.1938 | ENSEMBL:ENSP00000255380:human:Muscarinic acetylcholine receptor M3:E=48.1739 | ENSEMBL:ENSP000003
176826_at	Y40B10A.2		O-methyltransferase	ENSEMBL:ENSP00000298482:human:Catechol-O-methyltransferase domain containing 1:E=28.6021 |
176834_at	Y40B10A.1	lbp-9	Fatty acid-binding protein FABP	ENSEMBL:ENSP00000256104:human:fatty acid binding protein 4, adipocyte:E=26.2924 | ENSEMBL:ENSP00000335446:human::E=24.2757 | ENSEMBL:ENSP00000256103:human:peripheral myelin protein 2:E=24.0655 | ENSEMBL:ENSP00000241156:human:fatty acid binding protein 3:E=23.8539 | ENSEMBL:ENSP00000296918:human:Fatty acid-binding protein, brain:E=21.8239 | ENSEMBL:ENSP00000300149:human:Fatty acid-binding protein,…
176976_at	C25A11.4a	ajm-1	Unnamed protein	ENSEMBL:ENSP00000290632:human:Trichohyalin:E=56.3188 | ENSEMBL:ENSP00000341259:human:Plectin 7:E=36.6576 | ENSEMBL:ENSP00000339987:human:Plectin 2:E=36.6576 | ENSEMBL:ENSP00000323597:human:Plectin 1:E=36.6576 | ENSEMBL:ENSP00000344848:human:Plectin 11:E=3
176979_at	Y48G1C.4		Phosphatidylglycerolphosphate synthase	ENSEMBL:ENSP00000262764:human:phosphatidylglycerophosphate synthase:E=76.9586 | ENSEMBL:ENSP00000330039:human:Hypothetical protein:E=33.2757 | ENSEMBL:ENSP00000334151:human:Hypothetical protein FLJ20876:E=31.2924 | FLYBASE:CG7718-PA:fly:Flybase gene name is CG7718-PA:E=77 |
177003_at	Y67D8C.10a	mca-3	Calcium transporting ATPase	ENSEMBL:ENSP00000287746:human:Splice isoform WB of Q01814 Plasma membrane calcium-transporting ATPase 2:E=1000 | ENSEMBL:ENSP00000343599:human:Splice isoform K of P20020 Plasma membrane calcium-transporting ATPase 1:E=1000 | ENSEMBL:ENSP00000341385:human:
177005_at	Y94H6A.4			ENSEMBL:ENSP00000338969:human:Epididymal secretory glutathione peroxidase precursor:E=18.5686 | ENSEMBL:ENSP00000346102:human:Plasma glutathione peroxidase precursor:E=17 | ENSEMBL:ENSP00000345291:human:Glutathione peroxidase 1, isoform 1:E=15.8861 | ENSEMBL:ENSP00000346104:human:Glutathione peroxidase 6 precursor:E=15.8239 | ENSEMBL:ENSP00000312968:human:Glutathione peroxidase-gastrointestinal:E…
177020_at	Y34B4A.7		Predicted spermine/spermidine synthase	ENSEMBL:ENSP00000319403:human:Hypothetical protein FLJ14715:E=12.4318 | ENSEMBL:ENSP00000011321:human:KIAA0859 protein:E=12.284 | ENSEMBL:ENSP00000341732:human::E=11.585 | FLYBASE:CG2614-PA:fly:Flybase gene name is CG2614-PA:E=12.9586 |
177040_at	Y34B4A.4a		Ras1 guanine nucleotide exchange factor	ENSEMBL:ENSP00000266110:human:Splice isoform Long of Q13905 Rap guanine nucleotide exchange factor 1:E=91 | ENSEMBL:ENSP00000338266:human:Splice isoform Short of Q13905 Rap guanine nucleotide exchange factor 1:E=87.7213 | ENSEMBL:ENSP00000341183:human::E=
177399_at	C11H1.7		Uncharacterized conserved protein	ENSEMBL:ENSP00000323469:human:Trinucleotide repeat containing 5:E=26.1938 | ENSEMBL:ENSP00000262932:human:hypothetical protein MGC40499:E=24.3566 | FLYBASE:CG11577-PA:fly:Flybase gene name is CG11577-PA:E=22.4949 |
177823_at	F18H3.1		Uncharacterized conserved protein, contains SPRY domain	ENSEMBL:ENSP00000242826:human:Hypothetical protein:E=38.1675 | ENSEMBL:ENSP00000339645:human:CLLL6 protein:E=38.1192 | ENSEMBL:ENSP00000311365:human:C13orf1 protein:E=24.0362 | FLYBASE:CG7785-PA:fly:Flybase gene name is CG7785-PA:E=32.7696 |
177900_s_at	Y69H2.6	ubc-19	Ubiquitin-conjugating enzyme-related protein Ft1, involved in programmed cell death	ENSEMBL:ENSP00000300245:human:Hypothetical protein FLJ13258:E=30.8861 | FLYBASE:CG10536-PB:fly:Flybase gene name is cbx-PB:E=20.2007 | FLYBASE:CG16894-PA:fly:Flybase gene name is CG16894-PA:E=16.1079 |
177980_at	T22C1.7	jph-1	Junctional membrane complex protein Junctophilin and related MORN repeat proteins	ENSEMBL:ENSP00000284262:human:Splice isoform 1 of Q8WXH2 Junctophilin 3:E=120.824 | ENSEMBL:ENSP00000220810:human:Junctophilin 1:E=119.745 | ENSEMBL:ENSP00000278973:human:Splice isoform 1 of Q9BR39 Junctophilin 2:E=118.319 | ENSEMBL:ENSP00000267407:human:
178040_at	F29G6.2		Uncharacterized coiled-coil protein	ENSEMBL:ENSP00000313446:human:hypothetical protein DKFZp761B107:E=20.5686 | FLYBASE:CG14868-PA:fly:Flybase gene name is CG14868-PA:E=22.4437 |
178124_at	C55A6.9		Putative RNA polymerase II regulator	ENSEMBL:ENSP00000221265:human:Hypothetical protein PD2:E=62.7212 | ENSEMBL:ENSP00000221266:human:F23149_1:E=52.7959 | FLYBASE:CG2503-PA:fly:Flybase gene name is CG2503-PA:E=55.7212 |
178331_at	K09E4.4		Alpha-N-acetylglucosaminidase	ENSEMBL:ENSP00000225927:human:Alpha-N-acetylglucosaminidase precursor:E=102.602 | FLYBASE:CG13397-PA:fly:Flybase gene name is CG13397-PA:E=95.6198 |
178400_at	F39B2.7		Mitochondrial GTPase	ENSEMBL:ENSP00000313818:human:Mitochondrial GTP-binding protein 1:E=48.4815 | FLYBASE:CG18528-PA:fly:Flybase gene name is CG18528-PA:E=53.8539 |
178461_at	C35A5.9		Predicted histone deacetylase	ENSEMBL:ENSP00000295757:human:Histone deacetylase 11:E=30.9586 | FLYBASE:CG31119-PA:fly:Flybase gene name is CG31119-PA:E=27.9586 |
178482_at	T28A8.1	twk-40	Tandem pore domain K+ channel	ENSEMBL:ENSP00000334650:human:TWIK-related individual K+ channel:E=24.3372 | ENSEMBL:ENSP00000343104:human:Splice isoform A of P57789 Potassium channel subfamily K member 10:E=19.3768 | ENSEMBL:ENSP00000310568:human:Splice isoform B of P57789 Potassium ch
178928_s_at	F39B2.8		Predicted membrane protein	ENSEMBL:ENSP00000280625:human:G protein coupled receptor 158:E=32.3768 | ENSEMBL:ENSP00000345060:human:GPR158-like 1 receptor:E=25.7959 | FLYBASE:CG18678-PA:fly:Flybase gene name is CG18678-PA:E=19.2147 | FLYBASE:CG31760-PA:fly:Flybase gene name is CG31760-PA:E=16.6198 | FLYBASE:CG31660-PB:fly:Flybase gene name is CG31660-PB:E=15.9586 |
178969_at	F21A3.7		Acetylcholine receptor	ENSEMBL:ENSP00000250699:human:Neuronal acetylcholine receptor protein, alpha-10 chain precursor:E=24.9586 | ENSEMBL:ENSP00000299961:human:Splice isoform 1 of P46098 5-hydroxytryptamine 3 receptor precursor:E=24.7959 | ENSEMBL:ENSP00000303727:human:Neurona
179061_at	C25D7.8		Uncharacterized conserved protein	ENSEMBL:ENSP00000301453:human:Splice isoform 1 of Q96FW1 Ubiquitin thiolesterase protein OTUB1:E=39.6383 | ENSEMBL:ENSP00000203664:human:Splice isoform 1 of Q96DC9 Ubiquitin thiolesterase protein OTUB2:E=26.8539 | FLYBASE:CG4968-PA:fly:Flybase gene name is CG4968-PA:E=39.9586 |
179219_at	F25C8.3a			ENSEMBL:ENSP00000272845:human:KIAA1843 protein:E=223.051 | ENSEMBL:ENSP00000329005:human:Hypothetical protein WUGSC:H_NH0436C12.1:E=141.125 | ENSEMBL:ENSP00000281753:human:Hypothetical protein FLJ33496:E=40.1427 | ENSEMBL:ENSP00000335576:human:Hypothetical protein FLJ14677:E=34.3565 | FLYBASE:CG18437-PA:fly:Flybase gene name is CG18437-PA:E=301.77 |
179260_s_at	K08E3.7	pdr-1	E3 ubiquitin-protein ligase (Parkin protein)	ENSEMBL:ENSP00000343589:human:Parkin:E=37.7447 | ENSEMBL:ENSP00000332804:human:PARK2 protein:E=28.1079 | ENSEMBL:ENSP00000339512:human:parkin isoform 2:E=26.0315 | ENSEMBL:ENSP00000341371:human:parkin isoform 3:E=16.699 | ENSEMBL:ENSP00000299305:human:Ariadne-1 protein homolog:E=13.8861 | ENSEMBL:ENSP00000338113:human:Ariadne-2 protein homolog:E=11.6576 | FLYBASE:CG10523-PB:fly:Flybase gene name …
179278_s_at	F15D4.3			ENSEMBL:ENSP00000338293:human:Protein C20orf52:E=16.8539 | FLYBASE:CG6878-PA:fly:Flybase gene name is CG6878-PA:E=15.1549 |
179375_at	B0250.9		Sterol reductase/lamin B receptor	ENSEMBL:ENSP00000279263:human:Delta(14)-sterol reductase:E=33.5686 | ENSEMBL:ENSP00000339883:human:Lamin B receptor:E=31.6198 | ENSEMBL:ENSP00000311943:human:7-dehydrocholesterol reductase:E=28.4559 | ENSEMBL:ENSP00000329520:human:TM7SF2 protein:E=24.6198 | ENSEMBL:ENSP00000279262:human:transmembrane 7 superfamily member 2:E=20.4949 |
179694_s_at	F29G9.6	dhs-17	Dehydrogenases with different specificities (related to short-chain alcohol dehydrogenases)	ENSEMBL:ENSP00000291892:human:RDH13:E=27.7447 | ENSEMBL:ENSP00000334113:human:Dehydrogenase/reductase SDR family member on chromosome X precursor:E=23.7213 | ENSEMBL:ENSP00000333406:human:WW domain-containing protein WWOX:E=22.1487 | ENSEMBL:ENSP000002378
179770_at	C10F3.4		Predicted hydrolase (HIT family)	ENSEMBL:ENSP00000331523:human:Hypothetical protein FLJ27017:E=31 | FLYBASE:CG3552-PC:fly:Flybase gene name is CG3552-PC:E=19.5086 |
179792_at	F53A3.7		Uncharacterized conserved protein	ENSEMBL:ENSP00000342829:human::E=20.1675 | FLYBASE:CG12379-PA:fly:Flybase gene name is CG12379-PA:E=17.7213 |
180084_s_at	F10G7.5		Monocarboxylate transporter	ENSEMBL:ENSP00000295190:human:Monocarboxylate transporter 14:E=10.5086 | FLYBASE:CG13907-PA:fly:Flybase gene name is CG13907-PA:E=10.9586 |
180098_s_at	F49E2.5f		Uncharacterized protein	ENSEMBL:ENSP00000311997:human:Neurofilament triplet H protein:E=32.585 | ENSEMBL:ENSP00000333119:human::E=24.7447 | ENSEMBL:ENSP00000333984:human:triadin:E=22.5086 | ENSEMBL:ENSP00000221166:human:neurofilament 3 (150kDa medium):E=19.1367 | ENSEMBL:ENSP000
180106_at	F29A7.4		Uncharacterized conserved protein	ENSEMBL:ENSP00000263655:human:Chromosome 2 open reading frame 32:E=13.1427 |
180334_at	F23C8.4		Predicted ubiquitin regulatory protein	ENSEMBL:ENSP00000303991:human:UBA/UBX 33.3 kDa protein:E=28.2366 | ENSEMBL:ENSP00000294119:human:Hypothetical protein LOC51035:E=25.7213 | ENSEMBL:ENSP00000272638:human:UBX domain-containing protein 2:E=21.0809 | FLYBASE:CG8209-PA:fly:Flybase gene name is CG8209-PA:E=47.7696 | FLYBASE:CG8042-PB:fly:Flybase gene name is CG8042-PB:E=18.0269 |
180335_at	T19D7.4		Uncharacterized RUN domain protein	ENSEMBL:ENSP00000301685:human:RUN domain containing 1:E=55.8539 | FLYBASE:CG3703-PA:fly:Flybase gene name is EG:BACR7A4.15-PA:E=65.9586 |
180363_at	W04C9.5		Ras-related GTPase	ENSEMBL:ENSP00000345280:human::E=10 | FLYBASE:CG15069-PB:fly:Flybase gene name is Rgk2-PB:E=15.3665 | FLYBASE:CG9811-PA:fly:Flybase gene name is Rgk1-PA:E=11.7696 | FLYBASE:CG32776-PA:fly:Flybase gene name is CG32776-PA:E=11.3979 | FLYBASE:CG15664-PA:fly:Flybase gene name is CG15664-PA:E=10.8861 |
180569_at	B0507.10		Unnamed protein	ENSEMBL:ENSP00000342377:human::E=11.1938 | ENSEMBL:ENSP00000344406:human::E=11.1871 | ENSEMBL:ENSP00000341553:human::E=11.1079 | ENSEMBL:ENSP00000342038:human:PREDICTED: similar to hypothetical protein FLJ36144:E=10.9208 | ENSEMBL:ENSP00000341017:human:PREDICTED: similar to hypothetical protein FLJ36144:E=10.9208 | ENSEMBL:ENSP00000316954:human:PREDICTED: FLJ40198 protein:E=10.8539 | ENSEMBL:ENSP…
180976_s_at	H02I12.1		Unnamed protein	ENSEMBL:ENSP00000345620:human::E=10.0223 | FLYBASE:CG7973-PB:fly:Flybase gene name is CG7973-PB:E=20.6576 | FLYBASE:CG4090-PA:fly:Flybase gene name is CG4090-PA:E=19.6198 | FLYBASE:CG4835-PA:fly:Flybase gene name is CG4835-PA:E=17.3979 | FLYBASE:CG7248-PA:fly:Flybase gene name is CG7248-PA:E=16.2518 | FLYBASE:CG33265-PA:fly:Flybase gene name is CG33265-PA:E=15.5086 | FLYBASE:CG17826-PA:fly:Flybas…
181013_at	M02B7.4		Predicted glycosyltransferase	ENSEMBL:ENSP00000303404:human:Hypothetical protein MGC19780:E=29.3665 | FLYBASE:CG6308-PA:fly:Flybase gene name is CG6308-PA:E=18.8239 |
181023_s_at	T11F9.12			ENSEMBL:ENSP00000331373:human:Mucin 2 precursor:E=10.2676 | ENSEMBL:ENSP00000345613:human:Mucin:E=10.2366 | FLYBASE:CG32774-PA:fly:Flybase gene name is CG32774-PA:E=17.1611 | FLYBASE:CG3047-PA:fly:Flybase gene name is Sgs1-PA:E=16.8239 | FLYBASE:CG32644-PB:fly:Flybase gene name is CG32644-PB:E=12.9586 | FLYBASE:CG31439-PA:fly:Flybase gene name is CG31439-PA:E=12.8861 | FLYBASE:CG12586-PA:fly:Flyb…
181172_s_at	C31H2.1		Probable Rab-GAPs	ENSEMBL:ENSP00000293970:human:KIAA1171 protein:E=37.3279 | FLYBASE:CG9339-PF:fly:Flybase gene name is CG9339-PF:E=50.4559 |
181212_at	T04D1.3	unc-57	Lysophosphatidic acid acyltransferase endophilin/SH3GL, involved in synaptic vesicle formation	ENSEMBL:ENSP00000269886:human:SH3-containing GRB2-like protein 1:E=87.4559 | ENSEMBL:ENSP00000320092:human:Splice isoform 3 of Q99963 SH3-containing GRB2-like protein 3:E=83.301 | ENSEMBL:ENSP00000344288:human::E=70.0706 | ENSEMBL:ENSP00000326735:human:SH
181506_at	M03E7.5		Golgi SNAP receptor complex member	ENSEMBL:ENSP00000225567:human:Splice isoform B of O14653 27 kDa Golgi SNARE protein:E=21.9586 | FLYBASE:CG4780-PA:fly:Flybase gene name is CG4780-PA:E=21 |
181725_at	K02F6.9		M13 family peptidase	ENSEMBL:ENSP00000264205:human:Splice isoform B of P42892 Endothelin-converting enzyme 1:E=46.9208 | ENSEMBL:ENSP00000273787:human:Splice isoform ECE-2C of O60344 Endothelin-converting enzyme 2:E=41.7959 | ENSEMBL:ENSP00000288709:human:Neprilysin-like meta
181761_at	C47D12.3		Sideroflexin	ENSEMBL:ENSP00000224807:human:Hypothetical protein FLJ90226:E=85.6021 | ENSEMBL:ENSP00000316905:human:Sideroflexin 1:E=83.4815 | ENSEMBL:ENSP00000286939:human:Sideroflexin 2:E=71.2924 | ENSEMBL:ENSP00000272433:human:Sideroflexin 5:E=50.6576 | ENSEMBL:ENSP00000333200:human:Sideroflexin 4, isoform 3:E=13.2676 | FLYBASE:CG11739-PA:fly:Flybase gene name is CG11739-PA:E=79.6576 | FLYBASE:CG6812-PA:fly…
181772_s_at	Y48E1C.2		Putative trehalase	ENSEMBL:ENSP00000286492:human:Chromosome 9 open reading frame 41:E=70.1249 | FLYBASE:CG11596-PC:fly:Flybase gene name is CG11596-PC:E=61.284 |
181940_at	T24H7.3		Uncharacterized conserved protein	ENSEMBL:ENSP00000330180:human:UPF0279 protein C14orf129:E=12.6383 |
181955_at	K04B12.3		Uncharacterized conserved protein	ENSEMBL:ENSP00000300917:human:Hypothetical protein DKFZp434K1531:E=18.1675 | FLYBASE:CG6729-PA:fly:Flybase gene name is CG6729-PA:E=42 |
182264_at	Y60A3A.7		Alpha/beta hydrolase	ENSEMBL:ENSP00000289119:human:Hypothetical protein:E=56.1675 | ENSEMBL:ENSP00000326491:human:Lung alpha/beta hydrolase protein 1:E=53.3768 | ENSEMBL:ENSP00000272366:human:alpha/beta hydrolase domain containing protein 1 isoform 2:E=30.2596 | ENSEMBL:ENSP00000325316:human:Abhydrolase domain containing protein 2:E=16.8861 | FLYBASE:CG8058-PA:fly:Flybase gene name is CG8058-PA:E=52.6383 | FLYBASE:CG…
182401_at	K02H8.1		C3H1-type Zn-finger protein	ENSEMBL:ENSP00000261572:human:Muscleblind-like protein MLP1:E=34.0706 | ENSEMBL:ENSP00000282488:human:36 kDa muscleblind protein EXP36:E=31.7959 | ENSEMBL:ENSP00000319429:human:Muscleblind 41kD isoform:E=29.5086 | ENSEMBL:ENSP00000282486:human:Splice isoform EXP42 of Q9NR56 Muscleblind-like protein:E=29.5086 | ENSEMBL:ENSP00000319374:human:Muscleblind-like protein EXP40s:E=29.4559 | ENSEMBL:ENSP0…
182429_s_at	T21E3.1		Protein tyrosine phosphatase	ENSEMBL:ENSP00000311133:human:Protein-tyrosine phosphatase, non-receptor type 7:E=19.0757 | ENSEMBL:ENSP00000303350:human:Splice isoform 2 of P23469 Protein-tyrosine phosphatase epsilon precursor:E=18.7447 | ENSEMBL:ENSP00000254667:human:Splice isoform 1
182599_s_at	W02G9.4		Procollagen C-endopeptidase enhancer	ENSEMBL:ENSP00000340835:human:Splice isoform 3 of Q7Z407 CUB and sushi multiple domains protein 3 precursor:E=28.7213 | ENSEMBL:ENSP00000297405:human:CUB and Sushi multiple domains 3 isoform 1:E=28.699 | ENSEMBL:ENSP00000343124:human:Splice isoform 4 of Q
182602_s_at	B0511.7		Nuclear inhibitor of phosphatase-1	ENSEMBL:ENSP00000311677:human:Splice isoform Alpha of Q12972 Nuclear inhibitor of protein phosphatase-1:E=40.9586 | FLYBASE:CG8980-PA:fly:Flybase gene name is NiPp1-PA:E=42.3768 |
182614_at	F39G3.8	tig-2	Transforming growth factor beta, bone morphogenetic protein and related proteins	ENSEMBL:ENSP00000327440:human:Bone morphogenetic protein 8A:E=30.9586 | ENSEMBL:ENSP00000235632:human:Bone morphogenetic protein 8B precursor:E=30.9586 | ENSEMBL:ENSP00000265624:human:Bone morphogenetic protein 7 precursor:E=28.3979 | ENSEMBL:ENSP00000265
182787_s_at	Y69H2.3a		Fibrillins and related proteins containing Ca2+-binding EGF-like domains	ENSEMBL:ENSP00000221347:human:Fc fragment of IgG binding protein:E=14.2518 | ENSEMBL:ENSP00000223210:human:PREDICTED: KIAA0543 protein:E=14.1308 | ENSEMBL:ENSP00000333987:human:Keratin associated protein 18-4:E=11.7959 | ENSEMBL:ENSP00000322395:human:Splice isoform 1 of Q99466 Neurogenic locus notch homolog protein 4 precursor:E=11.4318 | ENSEMBL:ENSP00000227189:human:Mucin 5B precursor:E=10.9208…
183084_at	C54D10.8		Uncharacterized protein	ENSEMBL:ENSP00000290632:human:Trichohyalin:E=10.1367 |
183116_s_at	W05H7.3		TRAPP 20 K subunit	ENSEMBL:ENSP00000310153:human:Splice isoform 1 of O14582 Sedlin:E=38.5086 | ENSEMBL:ENSP00000338577:human::E=34.8539 | FLYBASE:CG5161-PA:fly:Flybase gene name is CG5161-PA:E=38.9208 |
183214_at	C26F1.7		Protein kinase C inhibitor-like protein	ENSEMBL:ENSP00000229633:human:HINT4:E=17.3188 | FLYBASE:CG15362-PA:fly:Flybase gene name is CG15362-PA:E=15.0605 |
183427_s_at	Y56A3A.2		Intramembrane metalloprotease (sterol-regulatory element-binding protein (SREBP) protease)	ENSEMBL:ENSP00000265781:human:Membrane-bound transcription factor site 2 protease:E=50.0269 | FLYBASE:CG8988-PA:fly:Flybase gene name is S2P-PA:E=34.7212 |
183460_s_at	Y39B6A.19	twk-46	Tandem pore domain K+ channel	ENSEMBL:ENSP00000258230:human:Potassium channel subfamily K member 1:E=43.4437 | ENSEMBL:ENSP00000263372:human:Splice isoform 1 of Q9Y257 Potassium channel subfamily K member 6:E=36.5229 | ENSEMBL:ENSP00000211196:human:Splice isoform 1 of Q96T55 Potassium
183730_at	F53E2.1		LisH motif-containing protein	ENSEMBL:ENSP00000266069:human:Protein C20orf11:E=16.6778 | FLYBASE:CG6617-PA:fly:Flybase gene name is CG6617-PA:E=12.9208 |
183786_at	F41D9.1		Uncharacterized conserved protein, contains TBC, SH3 and RUN domains	ENSEMBL:ENSP00000248929:human:RUN and TBC1 domain containing 3:E=178.886 | ENSEMBL:ENSP00000320748:human:FLJ00006 protein:E=69.3767 | ENSEMBL:ENSP00000300584:human:KIAA1055 protein:E=38.8861 | ENSEMBL:ENSP00000341567:human:Hypothetical protein DKFZp761D18
183953_at	F58B6.2		Rho GTPase effector BNI1 and related formins	ENSEMBL:ENSP00000260008:human:PREDICTED: KIAA1727 protein:E=47.041 | ENSEMBL:ENSP00000267214:human:Splice isoform 1 of Q9NSV4 Diaphanous protein homolog 3:E=35.2366 | ENSEMBL:ENSP00000316679:human:Splice isoform 2 of Q9Y4D1 Disheveled associated activator
184110_at	Y87G2A.9	ubc-14	Ubiquitin-protein ligase	ENSEMBL:ENSP00000331384:human:Ubiquitin-conjugating enzyme E2 G2:E=67.5086 | ENSEMBL:ENSP00000254724:human:Ubiquitin-conjugating enzyme E2 G1:E=41.7959 | ENSEMBL:ENSP00000263228:human:Ubiquitin-coniugating enzyme:E=36.5086 | ENSEMBL:ENSP00000215574:human:
184164_at	Y56A3A.3	mif-1	Macrophage migration inhibitory factor	ENSEMBL:ENSP00000215754:human:macrophage migration inhibitory factor (glycosylation-inhibiting factor):E=15.1079 |
184319_at	F49D11.8	cpn-4	Calponin	ENSEMBL:ENSP00000252456:human:Calponin H1, smooth muscle:E=15.1192 | ENSEMBL:ENSP00000309775:human:Transgelin 2:E=13.3279 | ENSEMBL:ENSP00000263097:human:Calponin H2, smooth muscle:E=13.2924 | ENSEMBL:ENSP00000281863:human:Calponin, acidic isoform:E=13.2441 | ENSEMBL:ENSP00000340129:human:calponin 2 isoform b:E=13.1938 | ENSEMBL:ENSP00000273368:human:neuronal protein:E=12.284 | ENSEMBL:ENSP000002…
184324_s_at	C13F10.4		Uncharacterized conserved protein	ENSEMBL:ENSP00000233099:human:PREDICTED: KIAA1414 protein:E=269.824 | ENSEMBL:ENSP00000281080:human:PREDICTED: chromosome 14 open reading frame 125:E=224.553 | ENSEMBL:ENSP00000009017:human:Hypothetical protein FLJ10651:E=39.4318 | FLYBASE:CG2747-PA:fly:Flybase gene name is CG2747-PA:E=1000 |
184331_at	F54D11.2		Predicted alpha/beta hydrolase	ENSEMBL:ENSP00000311997:human:Neurofilament triplet H protein:E=16.9208 | ENSEMBL:ENSP00000272621:human:KIAA1310 protein:E=15.5686 | ENSEMBL:ENSP00000334639:human:Serum inhibited-related protein:E=15.3279 | ENSEMBL:ENSP00000333119:human::E=14.7447 | ENSEM
184541_s_at	Y67A10A.6	ssu-2	Predicted molecular chaperone, contains DnaJ domain	ENSEMBL:ENSP00000324551:human:Fls485:E=31.2076 |
184569_at	W08A12.4		Uncharacterized protein	ENSEMBL:ENSP00000290632:human:Trichohyalin:E=11.8539 | ENSEMBL:ENSP00000328889:human::E=10.4559 | ENSEMBL:ENSP00000264049:human:KIAA0642 protein:E=10.4202 | ENSEMBL:ENSP00000309950:human:Grb10 interacting GYF protein 2:E=10.4202 | ENSEMBL:ENSP00000344270:human:FLJ35171 protein:E=10.301 | FLYBASE:CG2839-PA:fly:Flybase gene name is CG2839-PA:E=14.7212 | FLYBASE:CG32662-PA:fly:Flybase gene name is C…
184653_at	C43E11.2a		Endonuclease MUS81	ENSEMBL:ENSP00000307853:human:Crossover junction endonuclease MUS81 homolog:E=18.8539 | FLYBASE:CG3026-PA:fly:Flybase gene name is mus81-PA:E=15.7447 |
184725_at	F28E10.1a			ENSEMBL:ENSP00000340554:human:Titin:E=12.284 | ENSEMBL:ENSP00000251819:human:Megakaryocyte stimulating factor:E=11.6383 | ENSEMBL:ENSP00000311997:human:Neurofilament triplet H protein:E=10.9208 | FLYBASE:CG1915-PC:fly:Flybase gene name is sls-PC:E=17.7447 | FLYBASE:CG3064-PB:fly:Flybase gene name is futsch-PB:E=10.3872 | FLYBASE:CG18255-Mlck-PD:fly:Flybase gene name is Strn-Mlck-PD:E=10.0655 |
184737_s_at	F40G9.11	mxl-2	bHLHZip transcription factor BIGMAX	ENSEMBL:ENSP00000246912:human:Splice isoform Gamma of Q9UH92 Transcription factor-like protein 4:E=15 | ENSEMBL:ENSP00000320913:human:Splice isoform Alpha of Q9UH92 Transcription factor-like protein 4:E=13.6778 | FLYBASE:CG3350-PA:fly:Flybase gene name is bigmax-PA:E=14.284 |
184759_at	Y53F4B.12		Amino acid transporters	ENSEMBL:ENSP00000298085:human:Cationic amino acid transporter 3:E=26.5086 | ENSEMBL:ENSP00000340324:human:High-affinity cationic amino acid transporter-1:E=25.2676 | ENSEMBL:ENSP00000231706:human:PREDICTED: KIAA1613 protein:E=21.4685 | ENSEMBL:ENSP00000004531:human:SLC7A2 protein:E=20.9208 | ENSEMBL:ENSP00000250265:human:HCAT-2A:E=20.699 | ENSEMBL:ENSP00000215750:human:Cationic amino acid transpo…
184767_s_at	C27A12.9		Glycosylphosphatidylinositol anchor synthesis protein	ENSEMBL:ENSP00000339382:human:QKAS632:E=92.284 | ENSEMBL:ENSP00000298004:human:Phosphatidylinositol glycan, class O, isoform 2:E=87.2518 | ENSEMBL:ENSP00000311750:human:Hypothetical protein FLJ90334:E=39.0915 | ENSEMBL:ENSP00000296306:human:Hypothetical protein FLJ39925:E=26.6778 | FLYBASE:CG12263-PA:fly:Flybase gene name is CG12263-PA:E=70.3566 | FLYBASE:CG2144-PA:fly:Flybase gene name is CG2144…
184840_at	Y46G5A.20			ENSEMBL:ENSP00000324274:human:Hypothetical protein FLJ20094:E=10.1871 |
184947_s_at	ZC84.3		CLIP-associating protein	ENSEMBL:ENSP00000263710:human:CLIP-associating protein 1:E=71 | ENSEMBL:ENSP00000304743:human:PREDICTED: CLIP-associating protein 2:E=69.1192 | ENSEMBL:ENSP00000272589:human:KIAA0622 protein:E=52.7696 | ENSEMBL:ENSP00000324364:human:CLASP2 protein:E=32.4815 | ENSEMBL:ENSP00000327760:human:Hypothetical protein FLJ34132:E=30.3279 | FLYBASE:CG32435-PA:fly:Flybase gene name is chb-PA:E=39.9586 |
184960_at	C33F10.4		Serine/threonine kinase TIP30/CC3	ENSEMBL:ENSP00000344925:human:HIV-1 Tat interactive protein 2, 30kDa:E=37.1549 |
185049_at	Y9C12A.1		Uncharacterized conserved protein	ENSEMBL:ENSP00000309551:human:Hypothetical protein:E=10.2676 |
185126_at	T10B11.1		Pterin carbinolamine dehydratase PCBD/dimerization cofactor of HNF1	ENSEMBL:ENSP00000299299:human:pterin-4 alpha-carbinolamine dehydratase isoform 1 precursor:E=31.585 | ENSEMBL:ENSP00000254908:human:dimerization cofactor of hepatocyte nuclear factor 1 ( HNF1) from muscle:E=28 | FLYBASE:CG1963-PA:fly:Flybase gene name is Pcd-PA:E=30.4815 |
185132_at	H06H21.6		Predicted ubiquitin regulatory protein	ENSEMBL:ENSP00000301281:human:Splice isoform 1 of Q9BZV1 UBX domain-containing protein 1:E=42.1805 | FLYBASE:CG5469-PB:fly:Flybase gene name is CG5469-PB:E=43.2441 |
185212_at	F56D12.4	jip-1	Mitogen-activated protein kinase scaffold protein JIP	ENSEMBL:ENSP00000340015:human::E=37.3979 | ENSEMBL:ENSP00000241014:human:C-jun-amino-terminal kinase interacting protein 1:E=33.6383 | ENSEMBL:ENSP00000330572:human:Splice isoform 1 of Q13387 C-jun-amino-terminal kinase interacting protein 2:E=33.1871 | ENSEMBL:ENSP00000337509:human::E=33 | ENSEMBL:ENSP00000334587:human::E=31.5376 | ENSEMBL:ENSP00000008876:human:Splice isoform 3 of Q13387 C-jun-a…
185282_s_at	F56A11.5		Uncharacterized Fe-S protein	ENSEMBL:ENSP00000236452:human:Hypothetical protein FLJ22390:E=44.3979 | ENSEMBL:ENSP00000263907:human:Hypothetical protein FLJ20605:E=43.1192 | ENSEMBL:ENSP00000261326:human:Molybdenum cofactor sulfurase:E=21.2441 | FLYBASE:CG1665-PA:fly:Flybase gene name is CG1665-PA:E=24.8861 |
185287_at	Y53F4B.25		Fibronectin	ENSEMBL:ENSP00000341631:human::E=10.9586 | FLYBASE:CG13731-PA:fly:Flybase gene name is CG13731-PA:E=10.5528 |
185298_s_at	ZK1193.2		Unnamed protein	ENSEMBL:ENSP00000234388:human:CD207 antigen, langerin:E=10.8539 |
185548_s_at	F59E12.4a		Nuclear pore complex, rNpl4 component (sc Npl4)	ENSEMBL:ENSP00000331487:human:Splice isoform 1 of Q8TAT6 NPL4 protein:E=122.009 | ENSEMBL:ENSP00000331584:human:Splice isoform 2 of Q8TAT6 NPL4 protein:E=113.678 | FLYBASE:CG4673-PA:fly:Flybase gene name is CG4673-PA:E=80.3767 |
185604_s_at	C44E4.1a		Zn-binding protein Push	ENSEMBL:ENSP00000248008:human:retinoblastoma-associated factor 600:E=132.602 | FLYBASE:CG14472-PA:fly:Flybase gene name is poe-PA:E=135.509 |
185606_at	Y19D10A.10			ENSEMBL:ENSP00000244527:human:DJ139G21.4:E=19.3279 | ENSEMBL:ENSP00000311506:human:Splice isoform 1 of Q9NRA2 Sialin:E=18.699 | ENSEMBL:ENSP00000265425:human:DJ139G21.1.2:E=18.0362 | ENSEMBL:ENSP00000297013:human:Sodium-dependent phosphate transport prote
185871_s_at	C33C12.9		Predicted N6-DNA-methyltransferase	ENSEMBL:ENSP00000303584:human:Putative N6-DNA-methyltransferase:E=38.1612 | ENSEMBL:ENSP00000286764:human:N6-DNA-methyltransferase, isoform 2:E=32.0969 | FLYBASE:CG32951-PB:fly:Flybase gene name is CG32951-PB:E=31.5086 |
185882_s_at	Y71F9B.2		Uncharacterized conserved protein	ENSEMBL:ENSP00000273037:human:Hypothetical protein LOC132001:E=45.9586 | FLYBASE:CG33331-PA:fly:Flybase gene name is CG33331-PA:E=49.3872 |
186086_s_at	C16E9.2a		Uncharacterized conserved protein	ENSEMBL:ENSP00000336720:human:C22orf9 protein:E=54.7212 | ENSEMBL:ENSP00000251993:human:BK268H5.1 protein:E=54.6383 | FLYBASE:CG9646-PA:fly:Flybase gene name is CG9646-PA:E=74.2218 |
186091_s_at	T07C4.10a			ENSEMBL:ENSP00000264142:human:Nucleoprotein TPR:E=28.3768 | ENSEMBL:ENSP00000299118:human::E=28.2924 | ENSEMBL:ENSP00000271778:human:CENP-F kinetochore protein:E=26.4202 | ENSEMBL:ENSP00000269243:human:Myosin heavy chain, nonmuscle type B:E=26.3566 | ENSE
186150_s_at	R12C12.5		Protein involved in glucose derepression and pre-vacuolar endosome protein sorting	ENSEMBL:ENSP00000217402:human:Protein c20orf178:E=39.7696 | ENSEMBL:ENSP00000216822:human:Full-length cDNA clone CS0DL001YE08 of B cells:E=38.041 | ENSEMBL:ENSP00000297265:human:Snf7 homologue associated with Alix 3:E=36.3979 | ENSEMBL:ENSP00000342526:human:Hypothetical protein CGI-301:E=28 | ENSEMBL:ENSP00000317468:human:Hypothetical protein FLJ11749:E=13.3372 | ENSEMBL:ENSP00000223500:human:SNF…
186341_at	Y71D11A.5		Ligand-gated ion channel	ENSEMBL:ENSP00000218075:human:Splice isoform Alpha-2B of P23416 Glycine receptor alpha-2 chain precursor:E=54.4949 | ENSEMBL:ENSP00000295454:human:Gamma-aminobutyric-acid receptor beta-1 subunit precursor:E=53.5086 | ENSEMBL:ENSP00000262857:human:Gamma-am
186350_at	Y49E10.15	snr-6	Small nuclear ribonucleoprotein E	ENSEMBL:ENSP00000323219:human:Small nuclear ribonucleoprotein E:E=27.7213 | ENSEMBL:ENSP00000327930:human:PREDICTED: similar to small nuclear ribonucleoprotein E:E=26.8861 | ENSEMBL:ENSP00000329276:human::E=26.4559 | ENSEMBL:ENSP00000339806:human::E=16.4318 | FLYBASE:CG18591-PA:fly:Flybase gene name is CG18591-PA:E=27.5229 |
186400_s_at	T10B11.6		Uncharacterized conserved protein	ENSEMBL:ENSP00000246355:human:Hypothetical protein FLJ22353:E=19.301 | FLYBASE:CG8245-PA:fly:Flybase gene name is CG8245-PA:E=17.4437 |
186414_s_at	F45E12.5a			ENSEMBL:ENSP00000330717:human:PREDICTED: similar to Hypothetical protein CBG13135:E=14.4318 |
186465_at	Y71A12C.2		Predicted membrane protein	ENSEMBL:ENSP00000296254:human:Hypothetical protein MGC15397:E=42.0655 | ENSEMBL:ENSP00000299596:human:KIAA0033 protein:E=29.4202 | FLYBASE:CG8408-PA:fly:Flybase gene name is CG8408-PA:E=22.9586 |
186478_at	Y55F3AM.8		Mitochondrial inner membrane protease, subunit IMP2	ENSEMBL:ENSP00000329553:human:Inner mitochondrial membrane peptidase 2:E=26.6198 | ENSEMBL:ENSP00000278200:human:Hypothetical protein FLJ25059:E=13.8861 | FLYBASE:CG11110-PA:fly:Flybase gene name is CG11110-PA:E=21.7447 |
186667_s_at	Y37E11B.3		Uncharacterized conserved protein	ENSEMBL:ENSP00000314043:human:Hypothetical protein FLJ20014:E=14.1192 | FLYBASE:CG17180-PA:fly:Flybase gene name is CG17180-PA:E=16 |
186793_at	F35F10.11		Thioredoxin binding protein TBP-2/VDUP1	ENSEMBL:ENSP00000222250:human:Hypothetical protein PP2703:E=17.1611 | ENSEMBL:ENSP00000265138:human:KIAA1376 protein:E=15.8239 | ENSEMBL:ENSP00000298617:human:Arrestin domain containing 1:E=14.3098 | ENSEMBL:ENSP00000235941:human:Brain-expressed HHCPA78 h
186826_at	Y111B2A.12		Angio-associated migratory cell protein (contains WD40 repeats)	ENSEMBL:ENSP00000248450:human:Angio-associated migratory cell protein:E=28.0969 | FLYBASE:CG5114-PA:fly:Flybase gene name is CG5114-PA:E=24.5086 |
186861_s_at	Y38C1BA.2a	snn-1		ENSEMBL:ENSP00000342993:human:Splice isoform Synapsin IIa of Q92777 Synapsin II:E=42.7212 | ENSEMBL:ENSP00000295987:human:Splice isoform Synapsin IIb of Q92777 Synapsin II:E=41.585 | ENSEMBL:ENSP00000330219:human:Synapsin III:E=40.4949 | ENSEMBL:ENSP00000343206:human:Splice isoform Synapsin IB of P17600 Synapsin I:E=39.3372 | ENSEMBL:ENSP00000263237:human:Splice isoform Synapsin IA of P17600 Syna…
186982_at	Y57A10A.29		Uncharacterized conserved protein	ENSEMBL:ENSP00000301761:human:Hypothetical protein FLJ20487:E=16.2218 | FLYBASE:CG14757-PA:fly:Flybase gene name is CG14757-PA:E=15.1487 | FLYBASE:CG12895-PA:fly:Flybase gene name is CG12895-PA:E=15.0269 |
187078_at	Y45F10D.11		Unnamed protein	ENSEMBL:ENSP00000261893:human:Splice isoform 1 of P83111 Serine beta-lactamase-like protein LACTB:E=28.5528 |
187087_at	D2005.3		Apoptosis-related protein/predicted DNA-binding protein	ENSEMBL:ENSP00000221784:human:Programmed cell death protein 5:E=20.6576 | FLYBASE:CG13072-5-PA:fly:Flybase gene name is PDCD-5-PA:E=18.3468 |
187104_s_at	Y111B2A.17		RNA polymerase II elongator complex, subunit ELP2, WD repeat superfamily	ENSEMBL:ENSP00000300266:human:Hypothetical protein FLJ10879:E=93.7447 | ENSEMBL:ENSP00000257191:human:Hypothetical protein FLJ12647:E=91.8861 | ENSEMBL:ENSP00000316051:human:Apoptosis-inhibitor-like protein:E=85.9208 | ENSEMBL:ENSP00000300265:human:STATIP1 protein:E=82.6778 | ENSEMBL:ENSP00000331815:human:Transducin beta-like 3:E=15.5528 | ENSEMBL:ENSP00000319156:human:WD repeat domain 5B:E=11.49…
187206_at	T20G5.10		General control of amino-acid synthesis 5-like 1	ENSEMBL:ENSP00000257899:human:GCN5-like protein 1:E=27.4318 | FLYBASE:CG30077-PA:fly:Flybase gene name is CG30077-PA:E=25.1611 |
187229_s_at	Y54E10A.12		Uncharacterized protein	ENSEMBL:ENSP00000295191:human:CDC42 binding protein kinase alpha:E=11 |
187248_at	C03C10.6		Uncharacterized conserved protein	ENSEMBL:ENSP00000256339:human:KIAA1409 protein:E=127.959 | ENSEMBL:ENSP00000339276:human:KIAA1409:E=126.886 | FLYBASE:CG5237-PA:fly:Flybase gene name is CG5237-PA:E=113.77 |
187378_at	C09F5.3		Zn-finger	ENSEMBL:ENSP00000262383:human:zinc finger protein 423:E=15.7212 | ENSEMBL:ENSP00000307194:human:EHZF protein:E=12.8539 | FLYBASE:CG33133-PA:fly:Flybase gene name is grau-PA:E=12.0223 | FLYBASE:CG11902-PA:fly:Flybase gene name is CG11902-PA:E=11.5376 |
187448_at	ZK1098.5		Transport protein particle (TRAPP) complex subunit	ENSEMBL:ENSP00000063037:human:Trafficking protein particle complex subunit 3:E=38.6198 | ENSEMBL:ENSP00000309745:human:DJ493F7.1:E=12.585 | FLYBASE:CG3911-PA:fly:Flybase gene name is CG3911-PA:E=34.4815 |
187451_at	K10B2.4		Predicted membrane protein	ENSEMBL:ENSP00000222190:human:UPF0139 protein CGI-140:E=34.7696 | FLYBASE:CG10674-PA:fly:Flybase gene name is CG10674-PA:E=34.4685 |
187541_at	Y110A2AR.1		Protein involved in membrane traffic (YOP1/TB2/DP1/HVA22 family)	ENSEMBL:ENSP00000254901:human:Chromosome 5 open reading frame 19:E=11.0915 | ENSEMBL:ENSP00000261482:human:Polyposis locus protein 1:E=10.8239 | ENSEMBL:ENSP00000333889:human:FLJ22246 protein:E=10.0915 |
187653_at	K07C11.7a		Phosphoesterases	ENSEMBL:ENSP00000335568:human:Chromosome 22 open reading frame 1:E=45.5528 | ENSEMBL:ENSP00000328371:human:Fetal brain protein 239:E=42.2147 | FLYBASE:CG16717-PA:fly:Flybase gene name is CG16717-PA:E=42.3768 |
187673_at	F09E8.3	msh-5	Mismatch repair ATPase MSH5 (MutS family)	ENSEMBL:ENSP00000266123:human:MutS protein homolog 5:E=96.284 | ENSEMBL:ENSP00000275100:human:G7 protein:E=87.7213 | ENSEMBL:ENSP00000340349:human:Hypothetical protein DKFZp434C1615:E=43.8861 | ENSEMBL:ENSP00000233146:human:DNA mismatch repair protein Msh2:E=39.2676 | ENSEMBL:ENSP00000265081:human:DNA mismatch repair protein Msh3:E=34.9586 | ENSEMBL:ENSP00000263187:human:MutS protein homolog 4:E=…
187695_at	Y110A2AL.13		Peptidyl-prolyl cis-trans isomerase	ENSEMBL:ENSP00000247970:human:Peptidyl-prolyl cis-trans isomerase NIMA-interacting 1:E=40.2676 | FLYBASE:CG17051-PA:fly:Flybase gene name is dod-PA:E=35.3979 | FLYBASE:CG32845-PA:fly:Flybase gene name is CG32845-PA:E=19.3098 |
187696_s_at	C06G3.11a	tin-9	Mitochondrial import inner membrane translocase, subunit TIM9	ENSEMBL:ENSP00000216463:human:Mitochondrial import inner membrane translocase subunit TIM9 A:E=13.6198 | FLYBASE:CG1660-PA:fly:Flybase gene name is Tim9a-PA:E=16.5086 |
187743_at	Y57A10A.30a	ife-5	Translation initiation factor 4F, cap-binding subunit (eIF-4E) and related cap-binding proteins	ENSEMBL:ENSP00000280892:human:Eukaryotic translation initiation factor 4E:E=36.7959 | ENSEMBL:ENSP00000323714:human:PREDICTED: similar to eukaryotic translation initiation factor eIF4E-1:E=33.7696 | ENSEMBL:ENSP00000258416:human:Eukaryotic translation initiation factor 4E type 3:E=24.0177 | FLYBASE:CG4035-4E-PA:fly:Flybase gene name is eIF-4E-PA:E=34.8539 | FLYBASE:CG32859-PA:fly:Flybase gene nam…
187896_s_at	R06C7.7	lin-61	Polycomb group protein SCM/L(3)MBT (tumor-supressor in Drosophila and humans)	ENSEMBL:ENSP00000262063:human:Hypothetical protein FLJ20055:E=41.8539 | ENSEMBL:ENSP00000216237:human:Splice isoform 1 of Q969R5 Lethal(3)malignant brain tumor-like 2 protein:E=40.9586 | ENSEMBL:ENSP00000342043:human::E=20.1805 | ENSEMBL:ENSP00000251900:h
187925_at	ZK6.7a		Triglyceride lipase-cholesterol esterase	ENSEMBL:ENSP00000238983:human:Triacylglycerol lipase, gastric precursor:E=81.1308 | ENSEMBL:ENSP00000337354:human:Lysosomal acid lipase/cholesteryl ester hydrolase precursor:E=79.7447 | ENSEMBL:ENSP00000282673:human:PREDICTED: similar to bA304I5.1 (novel
187993_at	B0336.8	lgg-3	Protein conjugation factor involved in autophagy	ENSEMBL:ENSP00000274459:human:APG12 autophagy 12-like:E=12.7696 |
188020_s_at	F35C8.3	jkk-1	Mitogen-activated protein kinase (MAPK) kinase MKK7/JNKK2	ENSEMBL:ENSP00000314228:human:Splice isoform A of O14733 Dual specificity mitogen-activated protein kinase kinase 7:E=57.4202 | ENSEMBL:ENSP00000341464:human:Dual specificity mitogen-activated protein kinase kinase 4:E=57.3979 | ENSEMBL:ENSP00000319139:hu
188027_s_at	R07E5.8	cku-80	DNA-binding subunit of a DNA-dependent protein kinase (Ku80 autoantigen)	ENSEMBL:ENSP00000329528:human:ATP-dependent DNA helicase II:E=14.041 |
188220_at	C32E8.7	ric-19	Secretory vesicle-associated protein ICA69, contains Arfaptin domain	ENSEMBL:ENSP00000304415:human:Islet cell autoantigen 1:E=53.7696 | ENSEMBL:ENSP00000316074:human:ICA1 protein:E=49.7959 | ENSEMBL:ENSP00000295847:human:Hypothetical protein DKFZp434E1919:E=47.0969 | ENSEMBL:ENSP00000341603:human:Islet cell autoantigen ICAp69:E=44.9208 | FLYBASE:CG10566-PA:fly:Flybase gene name is CG10566-PA:E=39.4949 |
188221_at	F47G6.4	spe-15	Myosin class VI heavy chain	ENSEMBL:ENSP00000265377:human:Splice isoform 1 of Q9UM54 Myosin VI:E=1000 | ENSEMBL:ENSP00000287173:human:Splice isoform 2 of Q9UM54 Myosin VI:E=260.292 | ENSEMBL:ENSP00000274203:human:Myosin X:E=124.921 | ENSEMBL:ENSP00000255381:human:Myosin heavy chain,
188242_at	T06H11.1a	unc-58	Tandem pore domain K+ channel	ENSEMBL:ENSP00000334650:human:TWIK-related individual K+ channel:E=14.1938 | ENSEMBL:ENSP00000306275:human:Potassium channel subfamily K member 3:E=12.0915 | ENSEMBL:ENSP00000211196:human:Splice isoform 1 of Q96T55 Potassium channel subfamily K member 16:E=11.8239 | ENSEMBL:ENSP00000244085:human:Potassium channel subfamily K member 15:E=10.9208 | ENSEMBL:ENSP00000302166:human:Potassium channel su…
188248_at	B0495.2		Protein kinase PITSLRE and related kinases	ENSEMBL:ENSP00000338551:human:Splice isoform SV9 of P21127 PITSLRE serine/threonine-protein kinase CDC2L1:E=132 | ENSEMBL:ENSP00000340040:human:Splice isoform SV6 of Q9UQ88 PITSLRE serine/threonine-protein kinase CDC2L2:E=129.959 | ENSEMBL:ENSP00000234710
188364_s_at	F08G5.4	col-130	Collagens (type IV and type XIII), and related proteins	ENSEMBL:ENSP00000225964:human:Collagen alpha 1(I) chain precursor:E=42.4559 | ENSEMBL:ENSP00000318744:human:Collagen alpha 1(XVI) chain precursor:E=40.2007 | ENSEMBL:ENSP00000304408:human:Collagen alpha 1(III) chain precursor:E=39.4815 | ENSEMBL:ENSP00000
188407_at	C27H5.1	pdl-1	cGMP-phosphodiesterase, delta subunit	ENSEMBL:ENSP00000287600:human:Retinal rod rhodopsin-sensitive cGMP 3',5'-cyclic phosphodiesterase delta-subunit:E=55.4949 | FLYBASE:CG9296-PA:fly:Flybase gene name is CG9296-PA:E=39.7959 |
188486_s_at	K10B4.6a	cwn-1	Wnt family of developmental regulators	ENSEMBL:ENSP00000290167:human:Wnt-4 protein precursor:E=84.7695 | ENSEMBL:ENSP00000284523:human:Wnt-3a protein precursor:E=70.4437 | ENSEMBL:ENSP00000225512:human:Wnt-3 proto-oncogene protein precursor:E=70.1249 | ENSEMBL:ENSP00000256639:human:Splice isof
188504_at	W02B12.4		Carboxylesterase and related proteins	ENSEMBL:ENSP00000304782:human:Carboxylesterase Hlo:E=34.9586 | ENSEMBL:ENSP00000320355:human:Neuroligin 4, X linked precursor:E=31.3979 | ENSEMBL:ENSP00000264381:human:Cholinesterase precursor:E=30.8539 | ENSEMBL:ENSP00000317842:human:carboxylesterase 2 i
188506_s_at	Y55F3BR.1		Putative DEAD-box RNA helicase DDX1	ENSEMBL:ENSP00000233084:human:ATP-dependent helicase DDX1:E=179.77 | ENSEMBL:ENSP00000334167:human:Splice isoform 2 of Q9NQI0 DEAD-box protein 4:E=33.0269 | ENSEMBL:ENSP00000316013:human:Splice isoform 1 of Q9NQI0 DEAD-box protein 4:E=32.9586 | ENSEMBL:EN
188520_at	C11D2.2		Aspartyl protease	ENSEMBL:ENSP00000211310:human:Gastricsin precursor:E=47.8539 | ENSEMBL:ENSP00000272190:human:Renin precursor:E=45.4318 | ENSEMBL:ENSP00000236671:human:Cathepsin D precursor:E=44.9208 | ENSEMBL:ENSP00000253719:human:Napsin 1 precursor:E=43.6383 | ENSEMBL:E
188548_s_at	F53H1.1a		RNA helicase	ENSEMBL:ENSP00000274514:human:KIAA0801 protein:E=234.678 | ENSEMBL:ENSP00000340793:human:RNA helicase-related protein:E=105.658 | ENSEMBL:ENSP00000216019:human:DEAD box polypeptide 17 isoform p82:E=97.0132 | ENSEMBL:ENSP00000225792:human:Probable RNA-depe
188710_s_at	T21H3.3	cmd-1	Calmodulin and related proteins (EF-Hand superfamily)	ENSEMBL:ENSP00000337231:human:calmodulin 2:E=73.8239 | ENSEMBL:ENSP00000345981:human:Calmodulin:E=73.284 | ENSEMBL:ENSP00000267547:human:Calmodulin 2:E=71.6198 | ENSEMBL:ENSP00000291295:human::E=70.6576 | ENSEMBL:ENSP00000315299:human:calmodulin-like 3:E=
188711_at	ZK994.3	pxn-1	Peroxidase/oxygenase	ENSEMBL:ENSP00000252804:human:PREDICTED: Melanoma associated gene:E=209.886 | ENSEMBL:ENSP00000337263:human:Splice isoform 3 of P07202 Thyroid peroxidase precursor:E=137.886 | ENSEMBL:ENSP00000329869:human:Splice isoform 1 of P07202 Thyroid peroxidase pre
188738_s_at	Y7A5A.4		Predicted transposase	ENSEMBL:ENSP00000305060:human:SETMAR protein:E=75.8539 |
188804_at	F12A10.5		Calmodulin and related proteins (EF-Hand superfamily)	ENSEMBL:ENSP00000337231:human:calmodulin 2:E=30.4815 | ENSEMBL:ENSP00000345981:human:Calmodulin:E=30.4685 | ENSEMBL:ENSP00000267547:human:Calmodulin 2:E=28.2757 | ENSEMBL:ENSP00000315299:human:calmodulin-like 3:E=28.2518 | ENSEMBL:ENSP00000291295:human::E
188870_s_at	ZC416.8b	cha-1	Carnitine O-acyltransferase CRAT	ENSEMBL:ENSP00000337103:human:Splice isoform M of P28329 Choline O-acetyltransferase:E=84.585 | ENSEMBL:ENSP00000277765:human:Splice isoform S of P28329 Choline O-acetyltransferase:E=84.5376 | ENSEMBL:ENSP00000343486:human:Splice isoform R of P28329 Choli
188889_at	R08D7.5		Ca2+-binding protein (centrin/caltractin), EF-Hand superfamily protein	ENSEMBL:ENSP00000276365:human:Centrin 2:E=17.301 | ENSEMBL:ENSP00000319052:human:Centrin 1:E=17.2924 | ENSEMBL:ENSP00000267547:human:Calmodulin 2:E=13.2219 | ENSEMBL:ENSP00000291295:human::E=13.1249 | ENSEMBL:ENSP00000337231:human:calmodulin 2:E=12.4685 | ENSEMBL:ENSP00000345981:human:Calmodulin:E=12.4559 | ENSEMBL:ENSP00000283122:human:centrin 3:E=11.7447 | ENSEMBL:ENSP00000315299:human:calmodul…
188903_s_at	ZK973.11		Uncharacterized conserved protein, contains thioredoxin domain	ENSEMBL:ENSP00000299608:human:KIAA1830 protein:E=54.2007 | ENSEMBL:ENSP00000286091:human:Protein disulfide-isomerase A4 precursor:E=18.2147 | ENSEMBL:ENSP00000327801:human:Protein disulfide-isomerase precursor:E=15.9586 | ENSEMBL:ENSP00000344468:human::E=
188999_s_at	F45E1.6	his-71	Histones H3 and H4	ENSEMBL:ENSP00000295172:human:Histone H3.3:E=65.6198 | ENSEMBL:ENSP00000305245:human::E=64.8861 | ENSEMBL:ENSP00000333277:human:Histone H3:E=64.6576 | ENSEMBL:ENSP00000230102:human:HIST1H3H protein:E=64.1427 | ENSEMBL:ENSP00000305353:human:H3 histone family, member T:E=62.6576 | ENSEMBL:ENSP00000339835:human:Hypothetical protein:E=61.585 | ENSEMBL:ENSP00000343538:human:PREDICTED: similar to H3 hi…
189097_at	C52B9.1	cka-2	Choline kinase	ENSEMBL:ENSP00000312189:human:Choline/ethanolamine kinase:E=75.3372 | ENSEMBL:ENSP00000265689:human:Splice isoform 1 of P35790 Choline kinase alpha:E=65.699 | ENSEMBL:ENSP00000266517:human:Ethanolamine kinase:E=19.7959 | ENSEMBL:ENSP00000307514:human:Ethanolamine kinase-like protein EKI2:E=16 | FLYBASE:CG2201-PA:fly:Flybase gene name is CG2201-PA:E=65.8539 | FLYBASE:CG3525-PD:fly:Flybase gene nam…
189110_at	F31E3.2a		Serine/threonine protein kinase	ENSEMBL:ENSP00000301037:human:Hypothetical protein FLJ25006:E=38.7696 | ENSEMBL:ENSP00000295797:human:Protein kinase C, iota type:E=37.7447 | ENSEMBL:ENSP00000333896:human:RPS6KA4 protein:E=37.6778 | ENSEMBL:ENSP00000306124:human:Protein kinase C, epsilon
189128_s_at	Y22F5A.3		SNAP-25 (synaptosome-associated protein) component of SNARE complex	ENSEMBL:ENSP00000254976:human:Splice isoform SNAP-25b of P60880 Synaptosomal-associated protein 25:E=52.2366 | ENSEMBL:ENSP00000307341:human:Splice isoform SNAP-25a of P60880 Synaptosomal-associated protein 25:E=52.2366 | ENSEMBL:ENSP00000249647:human:Splice isoform SNAP-23a of O00161 Synaptosomal-associated protein 23:E=44.4089 | ENSEMBL:ENSP00000207062:human:Splice isoform SNAP-23b of O00161 Sy…
189158_at	C16C10.10	tag-73	Predicted glyoxalase	ENSEMBL:ENSP00000301329:human:CGI-150 protein:E=69.4685 | ENSEMBL:ENSP00000301328:human:Hypothetical protein:E=52.7447 | FLYBASE:CG1532-PA:fly:Flybase gene name is CG1532-PA:E=68.4949 |
189162_s_at	F23C8.8		Serine/threonine protein kinase	ENSEMBL:ENSP00000329894:human:MARK:E=31.3872 | ENSEMBL:ENSP00000300843:human:Splice isoform 2 of Q96L34 MAP/microtubule affinity-regulating kinase 4:E=30.1938 | ENSEMBL:ENSP00000262891:human:Splice isoform 1 of Q96L34 MAP/microtubule affinity-regulating k
189169_s_at	H24K24.5	fmo-15	Flavin-containing monooxygenase	ENSEMBL:ENSP00000254090:human:flavin containing monooxygenase 5:E=122.268 | ENSEMBL:ENSP00000314215:human::E=113.77 | ENSEMBL:ENSP00000329077:human::E=108.585 | ENSEMBL:ENSP00000209929:human:Flavin containing monooxygenase 2:E=108.444 | ENSEMBL:ENSP00000236166:human:Putative dimethylaniline monooxygenase [N-oxide-forming] 6:E=105.215 | ENSEMBL:ENSP00000008553:human:Dimethylaniline monooxygenase […
189170_at	R10E4.5		Endonuclease III	ENSEMBL:ENSP00000219066:human:Endonuclease III-like protein 1:E=52.8539 | FLYBASE:CG9272-PA:fly:Flybase gene name is CG9272-PA:E=59.2924 |
189238_at	W03F8.2			ENSEMBL:ENSP00000281092:human:Proto-oncogene tyrosine-protein kinase FER:E=22.7959 | ENSEMBL:ENSP00000331504:human:Proto-oncogene tyrosine-protein kinase FES/FPS:E=22.2007 | ENSEMBL:ENSP00000337451:human:EPHA3 protein:E=16.2924 | ENSEMBL:ENSP00000334990:h
189363_at	T28D9.2a	rsp-5		ENSEMBL:ENSP00000342294:human:Splice isoform SRP40-4 of Q13243 Splicing factor, arginine/serine-rich 5:E=38.6576 | ENSEMBL:ENSP00000293233:human:splicing factor, arginine/serine-rich 2:E=26.6198 | ENSEMBL:ENSP00000325905:human:Splice isoform 1 of Q16629 S
189373_at	F45H7.6		Ubiquitin protein ligase RSP5/NEDD4	ENSEMBL:ENSP00000265522:human:NEDD4-like ubiquitin ligase 1:E=110.959 | ENSEMBL:ENSP00000260983:human:KIAA1301 protein:E=107.244 | ENSEMBL:ENSP00000310538:human:NEDD4La:E=84.7213 | ENSEMBL:ENSP00000256830:human:NEDD4-like ubiquitin ligase 3:E=84.6778 | EN
189411_at	ZK593.7	lsm-7	Small Nuclear ribonucleoprotein splicing factor	ENSEMBL:ENSP00000252622:human:U6 snRNA-associated Sm-like protein LSm7:E=28.8239 | FLYBASE:CG13277-PA:fly:Flybase gene name is CG13277-PA:E=27.699 |
189529_at	T26E3.2	ndx-1	Predicted NUDIX hydrolase FGF-2 and related proteins	ENSEMBL:ENSP00000307852:human:Hypothetical protein FLJ42455:E=29.5086 | FLYBASE:CG10898-PA:fly:Flybase gene name is CG10898-PA:E=26.3872 |
189537_at	C44H9.4		tRNA-splicing endonuclease positive effector (SEN1)	ENSEMBL:ENSP00000317088:human:Hypothetical protein FLJ44066:E=19.2757 | ENSEMBL:ENSP00000224140:human:Splice isoform 1 of Q7Z333 Probable helicase senataxin:E=16.8239 | ENSEMBL:ENSP00000262803:human:Splice isoform 2 of Q92900 Regulator of nonsense transcripts 1:E=14.0132 | FLYBASE:CG1559-PA:fly:Flybase gene name is Upf1-PA:E=15.0809 | FLYBASE:CG7504-PA:fly:Flybase gene name is CG7504-PA:E=14.5229…
189544_at	F57F5.1		Cysteine proteinase Cathepsin L	ENSEMBL:ENSP00000297314:human:Cathepsin B precursor:E=90.8239 | ENSEMBL:ENSP00000259782:human:Tubulointerstitial nephritis antigen:E=33.8539 | ENSEMBL:ENSP00000271064:human:Tubulointerstitial nephritis antigen-related protein precursor:E=31.5086 | ENSEMBL
189648_at	C54C6.2	ben-1	Beta tubulin	ENSEMBL:ENSP00000341289:human:Tubulin beta-2 chain:E=227.42 | ENSEMBL:ENSP00000259818:human:Tubulin, beta polypeptide paralog:E=226.041 | ENSEMBL:ENSP00000259799:human:Beta tubulin:E=224.77 | ENSEMBL:ENSP00000259925:human:Tubulin beta-5 chain:E=224.553 |
189699_at	F49E8.4	cdd-2	Cytidine deaminase	ENSEMBL:ENSP00000289839:human:Cytidine deaminase:E=27.6021 | FLYBASE:CG8360-PA:fly:Flybase gene name is CG8360-PA:E=22.7696 | FLYBASE:CG8349-PA:fly:Flybase gene name is CG8349-PA:E=17.699 | FLYBASE:CG8353-PA:fly:Flybase gene name is CG8353-PA:E=17.6021 |
189700_at	C15B12.1		FAD-dependent oxidoreductase	ENSEMBL:ENSP00000317721:human:Peroxisomal sarcosine oxidase:E=54 |
189706_s_at	F46H5.3a			ENSEMBL:ENSP00000221476:human:Creatine kinase, M chain:E=65.3279 | ENSEMBL:ENSP00000299198:human:Creatine kinase, B chain:E=63.6383 | ENSEMBL:ENSP00000338496:human:Creatine kinase, ubiquitous mitochondrial precursor:E=63.3468 | ENSEMBL:ENSP00000254035:human:Creatine kinase, sarcomeric mitochondrial precursor:E=61.2366 | ENSEMBL:ENSP00000339085:human::E=27.2441 | FLYBASE:CG32031-PA:fly:Flybase gen…
189728_s_at	F53B6.2a		Disintegrin metalloproteinases with thrombospondin repeats	ENSEMBL:ENSP00000286744:human:a disintegrin-like and metalloprotease domain with thrombospondin type I motifs-like 3:E=96.4318 | ENSEMBL:ENSP00000295903:human:Splice isoform 1 of Q9P2N4 ADAMTS-9 precursor:E=62.1739 | ENSEMBL:ENSP00000321609:human:Splice i
189844_at	B0001.4			ENSEMBL:ENSP00000253015:human:Uridine-cytidine kinase 1:E=49.9208 | ENSEMBL:ENSP00000271395:human:Uridine-cytidine kinase 2:E=49.4815 | ENSEMBL:ENSP00000317660:human:Putative uridine kinase:E=35.1549 | ENSEMBL:ENSP00000337345:human:Uridine/cytidine kinase-like 1:E=34.6198 | ENSEMBL:ENSP00000298508:human:UCK1 protein:E=31.5686 | FLYBASE:CG6364-PA:fly:Flybase gene name is CG6364-PA:E=50.0044 | FLYB…
189944_at	F48E3.2		Permease of the major facilitator superfamily	ENSEMBL:ENSP00000270929:human:Solute carrier family 2, facilitated glucose transporter, member 1:E=35.6778 | ENSEMBL:ENSP00000270684:human:Solute carrier family 2, facilitated glucose transporter, member 5:E=32.699 | ENSEMBL:ENSP00000323568:human:Solute c
189972_at	C33C12.3		Beta-glucocerebrosidase	ENSEMBL:ENSP00000314508:human:Glucosylceramidase precursor:E=89.8539 | ENSEMBL:ENSP00000316400:human:GBA protein:E=49.1805 | FLYBASE:CG31148-PA:fly:Flybase gene name is CG31148-PA:E=48.8539 | FLYBASE:CG31414-PA:fly:Flybase gene name is CG31414-PA:E=48.8539 |
189976_at	ZK637.1		Synaptic vesicle transporter SV2 (major facilitator superfamily)	ENSEMBL:ENSP00000299134:human:Hypothetical protein DKFZp761H039:E=136.055 | ENSEMBL:ENSP00000288513:human:Hypothetical protein LOC136306:E=49.3768 | ENSEMBL:ENSP00000310241:human:Organic-cation transporter like 3:E=35 | ENSEMBL:ENSP00000342286:human::E=34
190000_s_at	T12F5.3	glh-4	ATP-dependent RNA helicase	ENSEMBL:ENSP00000316013:human:Splice isoform 1 of Q9NQI0 DEAD-box protein 4:E=75.7695 | ENSEMBL:ENSP00000334167:human:Splice isoform 2 of Q9NQI0 DEAD-box protein 4:E=74.7959 | ENSEMBL:ENSP00000336725:human:DDX3Y protein:E=61.0915 | ENSEMBL:ENSP00000244357
190030_at	Y41G9A.4b		GABA-B ion channel receptor subunit GABABR1 and related subunits, G-protein coupled receptor superfamily	ENSEMBL:ENSP00000320872:human:Splice isoform 1A of Q9UBS5 Gamma-aminobutyric acid type B receptor, subunit 1 precursor:E=176.367 | ENSEMBL:ENSP00000305542:human:Splice isoform 1C of Q9UBS5 Gamma-aminobutyric acid type B receptor, subunit 1 precursor:E=176
190039_at	C29G2.5		7-transmembrane receptor	ENSEMBL:ENSP00000343698:human:Splice isoform RAR-gamma2 of P22932 Retinoic acid receptor gamma-2:E=13.4318 | ENSEMBL:ENSP00000332695:human:Splice isoform RAR-gamma1 of P13631 Retinoic acid receptor gamma-1:E=13.4202 | ENSEMBL:ENSP00000271387:human:Retinoi
190091_at	C01B12.1	sqt-2	Collagens (type IV and type XIII), and related proteins	ENSEMBL:ENSP00000341640:human:Collagen alpha 3(IX) chain precursor:E=37.9586 | ENSEMBL:ENSP00000338213:human::E=37.699 | ENSEMBL:ENSP00000266590:human:alpha 1 type II collagen isoform 2, preproprotein:E=37.6778 | ENSEMBL:ENSP00000341752:human:COL22A1 prot
190116_s_at	Y37A1C.1a		Na+/K+ symporter	ENSEMBL:ENSP00000262461:human:Splice isoform 1 of P55011 Solute carrier family 12 member 2:E=178.585 | ENSEMBL:ENSP00000340878:human:Splice isoform 2 of P55011 Solute carrier family 12 member 2:E=178.252 | ENSEMBL:ENSP00000219891:human:Splice isoform A of
190141_s_at	T28D6.2	tba-7	Alpha tubulin	ENSEMBL:ENSP00000309663:human:Tubulin alpha-6 chain:E=204.658 | ENSEMBL:ENSP00000336799:human:Tubulin alpha-1 chain:E=204.004 | ENSEMBL:ENSP00000301071:human:tubulin, alpha 3:E=203.284 | ENSEMBL:ENSP00000218569:human:TUBA2 protein:E=202.102 | ENSEMBL:ENSP
190145_s_at	F32D8.12a		Proteins containing the FAD binding domain	ENSEMBL:ENSP00000300051:human:LDHD protein:E=125.796 | ENSEMBL:ENSP00000334069:human:D-lactate dehydrogenase:E=110.252 | ENSEMBL:ENSP00000315351:human:MGC25181 protein:E=42.9208 | ENSEMBL:ENSP00000339536:human:Hypothetical protein MGC25181:E=42.8861 | ENSEMBL:ENSP00000264167:human:Alkyldihydroxyacetonephosphate synthase, peroxisomal precursor:E=21.1024 | FLYBASE:CG3835-PA:fly:Flybase gene name is…
190167_s_at	F59B2.7	rab-6.1	GTPase Rab6/YPT6/Ryh1, small G protein superfamily	ENSEMBL:ENSP00000336850:human:Splice isoform 1 of P20340 Ras-related protein Rab-6A:E=79.7959 | ENSEMBL:ENSP00000311449:human:Splice isoform 2 of P20340 Ras-related protein Rab-6A:E=79.4685 | ENSEMBL:ENSP00000285208:human:Ras-related protein Rab-6B:E=78.5
190246_at	K08F4.9	dhs-12	Predicted short chain-type dehydrogenase	ENSEMBL:ENSP00000293502:human:Retinol dehydrogenase similar protein:E=10.4949 | FLYBASE:CG10964-PA:fly:Flybase gene name is CG10964-PA:E=36.2076 |
190256_s_at	C18H9.7	rpy-1	Acetylcholine receptor-associated protein of the synapse (rapsyn)	ENSEMBL:ENSP00000298854:human:43kDa acetylcholine receptor-associated protein:E=55.6021 | ENSEMBL:ENSP00000298853:human:43 kD receptor-associated protein of the synapse isoform 2:E=41.3468 | FLYBASE:CG1909-PA:fly:Flybase gene name is CG1909-PA:E=58.4318 |
190277_at	W01B11.2		Sulfate/bicarbonate/oxalate exchanger SAT-1 and related transporters (SLC26 family)	ENSEMBL:ENSP00000286298:human:Sulfate transporter:E=67.7695 | ENSEMBL:ENSP00000309847:human::E=63.2366 | ENSEMBL:ENSP00000307089:human:Splice isoform 2 of Q9BXS9 Solute carrier family 26 member 6:E=62.9586 | ENSEMBL:ENSP00000265715:human:Pendrin:E=55.301
190295_at	T23D8.2	tsp-7	Tetraspanin family integral membrane protein	ENSEMBL:ENSP00000257857:human:CD63 antigen:E=35.4437 | ENSEMBL:ENSP00000011898:human:Tetraspan NET-5:E=33.1192 | ENSEMBL:ENSP00000324304:human:Transmembrane 4 superfamily member 7:E=28.5686 | ENSEMBL:ENSP00000003603:human:Transmembrane 4 superfamily membe
190334_at	Y110A7A.3	unc-63	Acetylcholine receptor	ENSEMBL:ENSP00000240132:human:Neuronal acetylcholine receptor protein, alpha-2 chain precursor:E=124.161 | ENSEMBL:ENSP00000315602:human:Cholinergic receptor, nicotinic, alpha polypeptide 3:E=123.091 | ENSEMBL:ENSP00000217176:human:Neuronal acetylcholine
190343_at	Y37E11B.1a		Zn-finger	ENSEMBL:ENSP00000270459:human:hypothetical protein LOC126208:E=12.3665 | ENSEMBL:ENSP00000332322:human:Hypothetical protein FLJ12574:E=11.6576 | ENSEMBL:ENSP00000255746:human:hypothetical protein MGC42415:E=10.9208 | ENSEMBL:ENSP00000342577:human::E=10.699 | ENSEMBL:ENSP00000327931:human::E=10.6576 | ENSEMBL:ENSP00000335020:human:PREDICTED: similar to ZNF140-like transcription factor:E=10.6383 | …
190360_s_at	F27C1.8	dpy-5	Collagens (type IV and type XIII), and related proteins	ENSEMBL:ENSP00000342126:human::E=36.6778 | ENSEMBL:ENSP00000315934:human::E=36.6778 | ENSEMBL:ENSP00000304341:human::E=36.6778 | ENSEMBL:ENSP00000343178:human::E=36.6778 | ENSEMBL:ENSP00000252188:human::E=36.6778 | ENSEMBL:ENSP00000341789:human:Splice iso
190369_at	F10F2.4		Leucine rich repeat	ENSEMBL:ENSP00000311174:human:Splice isoform 4 of Q9NR96 Toll-like receptor 9 precursor:E=13.2596 | ENSEMBL:ENSP00000343082:human:Leucine-rich repeat-containing protein 15 precursor:E=13.2147 | ENSEMBL:ENSP00000345639:human:Splice isoform 3 of O94813 Slit
190415_s_at	B0478.1a	jnk-1	Jun-N-terminal kinase (JNK)	ENSEMBL:ENSP00000339794:human:Splice isoform Alpha-1 of P53779 Mitogen-activated protein kinase 10:E=140.921 | ENSEMBL:ENSP00000226594:human:mitogen-activated protein kinase 10 isoform 3:E=140.921 | ENSEMBL:ENSP00000345944:human:Splice isoform 4 of P45983
190476_at	C34C12.3		Serine/threonine specific protein phosphatase involved in cell cycle control, PP2A-related	ENSEMBL:ENSP00000238362:human:Serine/threonine protein phosphatase 6:E=104.658 | ENSEMBL:ENSP00000279387:human:Serine/threonine protein phosphatase 4 catalytic subunit:E=88.8539 | ENSEMBL:ENSP00000221138:human:Serine/threonine protein phosphatase 2A, cata
190492_at	C38H2.1		Uncharacterized conserved protein, contains RUN, BRK and TBC domains	ENSEMBL:ENSP00000268989:human:RUTBC1 protein:E=89.9208 | ENSEMBL:ENSP00000337917:human:KIAA1941 protein:E=85.5229 | ENSEMBL:ENSP00000318262:human:TBC1 domain family, member 15:E=25.0555 | ENSEMBL:ENSP00000341517:human:TBC1D16 protein:E=22.8239 | ENSEMBL:ENSP00000300697:human:TBC1 domain family, member 16:E=21.6576 | ENSEMBL:ENSP00000221543:human:Hypothetical protein FLJ12168:E=17.6576 | ENSEMBL:E…
190502_s_at	F55C5.7		Ribosomal protein S6 kinase	ENSEMBL:ENSP00000259161:human:RSK-like protein:E=44.8861 | ENSEMBL:ENSP00000344597:human:Hypothetical protein:E=28.4685 | ENSEMBL:ENSP00000344102:human:Ribosomal protein S6 kinase-like 1:E=27.1192 | ENSEMBL:ENSP00000310846:human::E=25.6383 | ENSEMBL:ENSP00000301886:human:Splice isoform 1 of Q9NRS6 Sorting nexin 15:E=12.7447 | ENSEMBL:ENSP00000329127:human:Protein kinase C, eta:E=11.1427 | ENSEMBL…
190505_at	R11H6.5		Transcription factor NFAT, subunit NF45	ENSEMBL:ENSP00000344269:human:NF45 protein:E=51.1549 | ENSEMBL:ENSP00000271939:human:Interleukin enhancer binding factor 2:E=51.1367 | FLYBASE:CG5641-PA:fly:Flybase gene name is CG5641-PA:E=39.699 |
190507_at	C53A5.9		Proteins containing BTB/POZ and Kelch domains, involved in regulatory/signal transduction processes	ENSEMBL:ENSP00000226725:human:Kelch-like protein 2:E=26.7959 | ENSEMBL:ENSP00000312397:human:Splice isoform A of Q9UH77 Kelch-like protein 3:E=25.4949 | ENSEMBL:ENSP00000261426:human:KLHL5b protein:E=24.8861 | ENSEMBL:ENSP00000261425:human:Splice isoform
190594_at	ZC581.1		Serine/threonine protein kinase	ENSEMBL:ENSP00000268766:human:Serine/threonine-protein kinase Nek8:E=66.5528 | ENSEMBL:ENSP00000309742:human:Splice isoform 2 of Q96PY6 Serine/threonine-protein kinase Nek1:E=50.6778 | ENSEMBL:ENSP00000336715:human:Splice isoform 1 of Q96PY6 Serine/threon
190612_at	F32H2.2	mdt-31	Transcriptional regulator SOH1	ENSEMBL:ENSP00000225728:human:Mediator complex subunit SOH1:E=35.0862 | FLYBASE:CG1057-PA:fly:Flybase gene name is Trap18-PA:E=34.0044 |
190658_at	F54C8.2		Histones H3 and H4	ENSEMBL:ENSP00000335773:human:PREDICTED: similar to histone (15.4 kD) (his-72):E=22.2076 | ENSEMBL:ENSP00000295172:human:Histone H3.3:E=22.0655 | ENSEMBL:ENSP00000333277:human:Histone H3:E=21.9586 | ENSEMBL:ENSP00000230102:human:HIST1H3H protein:E=21.4318 | ENSEMBL:ENSP00000305245:human::E=20.8861 | ENSEMBL:ENSP00000339835:human:Hypothetical protein:E=20.6778 | ENSEMBL:ENSP00000305353:human:H3 hi…
190663_s_at	T27E9.9		Ligand-gated ion channel	ENSEMBL:ENSP00000274093:human:Splice isoform Alpha-3L of O75311 Glycine receptor alpha-3 chain precursor:E=52.3468 | ENSEMBL:ENSP00000345284:human:Splice isoform Alpha-3K of O75311 Glycine receptor alpha-3 chain precursor:E=52.3279 | ENSEMBL:ENSP000002745
190711_at	T21G5.3	glh-1	ATP-dependent RNA helicase	ENSEMBL:ENSP00000334167:human:Splice isoform 2 of Q9NQI0 DEAD-box protein 4:E=103.215 | ENSEMBL:ENSP00000316013:human:Splice isoform 1 of Q9NQI0 DEAD-box protein 4:E=102.481 | ENSEMBL:ENSP00000336725:human:DDX3Y protein:E=90.3279 | ENSEMBL:ENSP00000244357
190729_at	C34C6.6a	prx-5	TPR repeat-containing protein	ENSEMBL:ENSP00000266564:human:Peroxisomal biogenesis factor 5:E=61.6383 | ENSEMBL:ENSP00000266563:human:Peroxisomal targeting signal 1 receptor:E=53.8539 | ENSEMBL:ENSP00000263962:human:Splice isoform 2 of Q8IYB4 PEX5-related protein:E=53.7696 | ENSEMBL:ENSP00000263963:human:Splice isoform 1 of Q8IYB4 PEX5-related protein:E=53.7696 | FLYBASE:CG14815-PA:fly:Flybase gene name is CG14815-PA:E=51.958…
190771_s_at	R13A1.4	unc-8	Non voltage-gated ion channels (DEG/ENaC family)	ENSEMBL:ENSP00000345751:human:Splice isoform 1 of P51168 Amiloride-sensitive sodium channel beta-subunit:E=45.6021 | ENSEMBL:ENSP00000302874:human:Splice isoform 2 of P51168 Amiloride-sensitive sodium channel beta-subunit:E=45.1612 | ENSEMBL:ENSP000003000
190801_at	F41B5.9		Hormone receptors	ENSEMBL:ENSP00000261532:human:Steroid hormone receptor ERR2:E=11.7212 | ENSEMBL:ENSP00000000442:human:Hypothetical protein:E=10.7696 | ENSEMBL:ENSP00000264097:human:Splice isoform Short of P62508 Estrogen-related receptor gamma:E=10.3566 | ENSEMBL:ENSP00000297330:human:Hypothetical protein DKFZp686E14224:E=10.1611 |
190812_at	F09C6.9	nhr-116	Nuclear hormone receptor	ENSEMBL:ENSP00000316769:human:Splice isoform Alpha-2 of P10276 Retinoic acid receptor alpha:E=16.3279 | ENSEMBL:ENSP00000254066:human:Splice isoform Alpha-1 of P10276 Retinoic acid receptor alpha:E=16.0809 | ENSEMBL:ENSP00000335676:human:RXRA protein:E=15
190875_at	R11E3.5a	nhr-104	Hormone receptors	ENSEMBL:ENSP00000297330:human:Hypothetical protein DKFZp686E14224:E=17.7696 | ENSEMBL:ENSP00000312987:human:hepatocyte nuclear factor 4 alpha isoform b:E=17.3566 | ENSEMBL:ENSP00000339908:human:hepatocyte nuclear factor 4 alpha isoform c:E=17.3098 | ENSEM
190878_at	F46A9.3	twk-29	Tandem pore domain K+ channel	ENSEMBL:ENSP00000312811:human:Splice isoform C of P57789 Potassium channel subfamily K member 10:E=15.301 | ENSEMBL:ENSP00000343104:human:Splice isoform A of P57789 Potassium channel subfamily K member 10:E=15.301 | ENSEMBL:ENSP00000310568:human:Splice is
190880_at	F36A2.4	twk-30	Tandem pore domain K+ channel	ENSEMBL:ENSP00000282146:human:Potassium channel subfamily K member 13:E=17.1938 | ENSEMBL:ENSP00000327611:human:Potassium channel subfamily K member 12:E=13.9586 | ENSEMBL:ENSP00000306275:human:Potassium channel subfamily K member 3:E=13.9586 | ENSEMBL:EN
190897_at	Y38H6C.20		Fibroblast/platelet-derived growth factor receptor and related receptor tyrosine kinases	ENSEMBL:ENSP00000337247:human:Splice isoform 8 of P11362 Basic fibroblast growth factor receptor 1 precursor:E=36.3665 | ENSEMBL:ENSP00000231803:human:Splice isoform 3 of P22607 Fibroblast growth factor receptor 3 precursor:E=33.9586 | ENSEMBL:ENSP0000033
190915_at	C29H12.1	rrt-2	Arginyl-tRNA synthetase	ENSEMBL:ENSP00000231572:human:Arginyl-tRNA synthetase:E=36.699 | ENSEMBL:ENSP00000275073:human:Arginyl-tRNA synthetase-like:E=35.6778 | FLYBASE:CG10092-PA:fly:Flybase gene name is CG10092-PA:E=62.4949 | FLYBASE:CG9020-PA:fly:Flybase gene name is CG9020-PA:E=14.585 |
190918_at	Y37H9A.6	ndx-4	Diadenosine and diphosphoinositol polyphosphate phosphohydrolase	ENSEMBL:ENSP00000338397:human:nudix-type motif 2:E=31.4202 |
190919_at	T24H10.6		Dynein-associated protein Roadblock	ENSEMBL:ENSP00000339638:human:Splice isoform 1 of Q9NP97 Dynein light chain 2A, cytoplasmic:E=21.3872 | ENSEMBL:ENSP00000302936:human:Dynein light chain 2B, cytoplasmic:E=20.7959 | ENSEMBL:ENSP00000340834:human:cytoplasmic dynein light chain 2A isoform b:E=11.1367 | FLYBASE:CG10751-PA:fly:Flybase gene name is robl-PA:E=21.3872 | FLYBASE:CG10838-PA:fly:Flybase gene name is robl22E-PA:E=16.9208 | F…
190929_at	F37B1.3	gst-14	Glutathione S-transferase	ENSEMBL:ENSP00000295256:human:prostaglandin-D synthase:E=22.9586 | ENSEMBL:ENSP00000196968:human:Glutathione S-transferase P:E=17.8239 | ENSEMBL:ENSP00000335620:human:glutathione S-transferase A1:E=14.6576 | ENSEMBL:ENSP00000284562:human:Glutathione S-transferase A5-5:E=14.2291 | ENSEMBL:ENSP00000211309:human:glutathione S-transferase A2:E=14.1192 | ENSEMBL:ENSP00000211122:human:Glutathione S-tra…
190975_at	F37B1.1	gst-24	Glutathione S-transferase	ENSEMBL:ENSP00000295256:human:prostaglandin-D synthase:E=25 | ENSEMBL:ENSP00000211122:human:Glutathione S-transferase A3-3:E=16.4559 | ENSEMBL:ENSP00000284562:human:Glutathione S-transferase A5-5:E=15.9208 | ENSEMBL:ENSP00000211309:human:glutathione S-transferase A2:E=15.1805 | ENSEMBL:ENSP00000335620:human:glutathione S-transferase A1:E=15.0757 | ENSEMBL:ENSP00000196968:human:Glutathione S-trans…
191034_s_at	T03D8.3		Proprotein convertase (PC) 2 chaperone involved in secretion (neuroendocrine protein 7B2)	ENSEMBL:ENSP00000300175:human:Neuroendocrine protein 7B2 precursor:E=14.8239 | FLYBASE:CG1168-PA:fly:Flybase gene name is 7B2-PA:E=22.4685 |
191106_at	T07D4.1		7 transmembrane receptor	ENSEMBL:ENSP00000255262:human:Neuromedin U receptor 2:E=26.3566 | ENSEMBL:ENSP00000295589:human:Cholecystokinin type A receptor:E=26.2757 | ENSEMBL:ENSP00000326432:human:C-C chemokine receptor type 8:E=24.9586 | ENSEMBL:ENSP00000310405:human:Chemokine XC
191144_s_at	K07A12.3	asg-1	Mitochondrial F1F0-ATP synthase, subunit g/ATP20	ENSEMBL:ENSP00000300688:human:Hypothetical protein DKFZp566G013:E=10.4949 | FLYBASE:CG6105-PA:fly:Flybase gene name is l(2)06225-PA:E=13.0269 |
191162_s_at	C32F10.8a		Alanine aminotransferase	ENSEMBL:ENSP00000301330:human:glutamic-pyruvate transaminase (alanine aminotransferase):E=145.959 | ENSEMBL:ENSP00000345282:human:Alanine aminotransferase 2:E=137.62 | ENSEMBL:ENSP00000268476:human:Tyrosine aminotransferase:E=10.2219 | FLYBASE:CG1640-PB:fly:Flybase gene name is CG1640-PB:E=151.77 | FLYBASE:CG1461-PA:fly:Flybase gene name is CG1461-PA:E=10.9586 |
191203_at	F43D2.1		CDK9 kinase-activating protein cyclin T	ENSEMBL:ENSP00000216279:human:Splice isoform 2 of O75909 Cyclin K:E=42.6198 | ENSEMBL:ENSP00000339111:human:Splice isoform 1 of O75909 Cyclin K:E=42.6198 | ENSEMBL:ENSP00000261900:human:Cyclin T1:E=20.6576 | ENSEMBL:ENSP00000295238:human:Splice isoform A
191225_at	T05A1.1a	npr-2		ENSEMBL:ENSP00000322063:human:Splice isoform 2 of Q9Y5X5 Neuropeptide FF receptor 2:E=37.3768 | ENSEMBL:ENSP00000307822:human:Splice isoform 1 of Q9Y5X5 Neuropeptide FF receptor 2:E=36.8861 | ENSEMBL:ENSP00000296533:human:Neuropeptide Y receptor type 1:E=
191276_s_at	F41H10.7	elo-5	Long chain fatty acid elongase	ENSEMBL:ENSP00000238970:human:Elongation of very long chain fatty acids protein 3:E=31.2676 | ENSEMBL:ENSP00000304736:human:Hypothetical protein FLJ23378:E=28.1871 | FLYBASE:CG3971-PA:fly:Flybase gene name is Baldspot-PA:E=39.9208 | FLYBASE:CG18609-PA:fly:Flybase gene name is CG18609-PA:E=17.1611 | FLYBASE:CG5326-PA:fly:Flybase gene name is CG5326-PA:E=14.5528 | FLYBASE:CG5278-PA:fly:Flybase gene…
191303_at	Y53F4B.32	gst-29	Glutathione S-transferase	ENSEMBL:ENSP00000295256:human:prostaglandin-D synthase:E=28.3768 | ENSEMBL:ENSP00000211122:human:Glutathione S-transferase A3-3:E=18.2518 | ENSEMBL:ENSP00000335620:human:glutathione S-transferase A1:E=17.8239 | ENSEMBL:ENSP00000211309:human:glutathione S-transferase A2:E=17.1938 | ENSEMBL:ENSP00000284562:human:Glutathione S-transferase A5-5:E=16.7696 | ENSEMBL:ENSP00000306378:human:Glutathione S-…
191307_at	Y53F4B.35	gst-31	Glutathione S-transferase	ENSEMBL:ENSP00000295256:human:prostaglandin-D synthase:E=26.6778 | ENSEMBL:ENSP00000211122:human:Glutathione S-transferase A3-3:E=17.9208 | ENSEMBL:ENSP00000335620:human:glutathione S-transferase A1:E=17.4089 | ENSEMBL:ENSP00000284562:human:Glutathione S-transferase A5-5:E=16.1308 | ENSEMBL:ENSP00000211309:human:glutathione S-transferase A2:E=15.9208 | ENSEMBL:ENSP00000306378:human:Glutathione S-…
191339_at	T08A9.3	sng-1	Synaptic vesicle protein Synaptogyrin involved in regulation of Ca2+-dependent exocytosis	ENSEMBL:ENSP00000332287:human:Splice isoform 1A of O43759 Synaptogyrin 1:E=23.8861 | ENSEMBL:ENSP00000318845:human:Splice isoform 1B of O43759 Synaptogyrin 1:E=21.1549 | ENSEMBL:ENSP00000225777:human:Synaptogyrin 2:E=19.5229 | ENSEMBL:ENSP00000248121:human:Synaptogyrin 3:E=15.8239 | ENSEMBL:ENSP00000309626:human::E=15.5229 | ENSEMBL:ENSP00000216155:human:Splice isoform 1C of O43759 Synaptogyrin 1…
191356_at	Y71H9A.2	sto-6	Prohibitins and stomatins of the PID superfamily	ENSEMBL:ENSP00000286713:human:stomatin isoform a:E=88 | ENSEMBL:ENSP00000255480:human:Stomatin-like 3:E=75.3767 | ENSEMBL:ENSP00000263730:human:Splice isoform 1 of Q9NP85 Podocin:E=63.4202 | ENSEMBL:ENSP00000345911:human:Splice isoform 2 of Q9NP85 Podocin
191419_at	C24A8.4a		STE20-like serine/threonine kinase MST	ENSEMBL:ENSP00000341976:human::E=116.456 | ENSEMBL:ENSP00000341937:human:Serine/threonine-protein kinase 3:E=115.921 | ENSEMBL:ENSP00000265269:human::E=115.921 | ENSEMBL:ENSP00000262978:human:Serine/threonine-protein kinase 4:E=115.658 | ENSEMBL:ENSP00000
191433_s_at	F01G4.3		Cytoplasmic exosomal RNA helicase SKI2, DEAD-box superfamily	ENSEMBL:ENSP00000339357:human:Helicase SKI2W:E=211.538 | ENSEMBL:ENSP00000299382:human:Superkiller viralicidic activity 2-like homolog:E=211.523 | ENSEMBL:ENSP00000230640:human:KIAA0052 protein:E=134.886 | ENSEMBL:ENSP00000260184:human:hypothetical protei
191608_s_at	F44E2.6		Predicted pilin-like transcription factor	ENSEMBL:ENSP00000277598:human:Methionine-R-sulfoxide reductase B:E=27.7447 | ENSEMBL:ENSP00000312274:human:LOC253827 protein:E=26.9586 | ENSEMBL:ENSP00000346111:human:Methionine-R-sulfoxide reductase:E=13.3098 | FLYBASE:CG6584-PD:fly:Flybase gene name is SelR-PD:E=26.7959 |
191613_s_at	K04D7.4		Protein tyrosine phosphatase	ENSEMBL:ENSP00000303881:human:Splice isoform PTPS-MEA of Q13332 Receptor-type protein-tyrosine phosphatase S precursor:E=75.4318 | ENSEMBL:ENSP00000262963:human:Splice isoform PTPS of Q13332 Receptor-type protein-tyrosine phosphatase S precursor:E=75.4202
191633_s_at	F17C8.1	acy-1	Adenylyl cyclase	ENSEMBL:ENSP00000294016:human:Adenylate cyclase, type IX:E=165.18 | ENSEMBL:ENSP00000311405:human:Splice isoform 1 of O43306 Adenylate cyclase, type VI:E=91.4318 | ENSEMBL:ENSP00000286355:human:Adenylate cyclase, type VIII:E=91.4202 | ENSEMBL:ENSP00000309
191664_s_at	K07F5.6		Protein tyrosine phosphatase	ENSEMBL:ENSP00000339605:human:Splice isoform Beta of Q15256 Receptor-type protein-tyrosine phosphatase R precursor:E=12.8861 | ENSEMBL:ENSP00000283228:human:Splice isoform Alpha of Q15256 Receptor-type protein-tyrosine phosphatase R precursor:E=12.699 | ENSEMBL:ENSP00000316712:human:Protein-tyrosine phosphatase, non-receptor type 11:E=11.2441 | ENSEMBL:ENSP00000328000:human:Splice isoform 2 of Q9…
191754_at	ZK863.6	dpy-30	Histone H3 (Lys4) methyltransferase complex, subunit CPS25/DPY-30	ENSEMBL:ENSP00000295066:human:Dpy-30-like protein:E=12.6021 | FLYBASE:CG6444-PA:fly:Flybase gene name is CG6444-PA:E=13.3665 | FLYBASE:CG11591-PA:fly:Flybase gene name is CG11591-PA:E=12.699 |
191782_s_at	F35C12.2	ncx-4	K+-dependent Ca2+/Na+ exchanger NCKX1 and related proteins	ENSEMBL:ENSP00000344801:human:Splice isoform 1 of Q9UI40 Sodium/potassium/calcium exchanger 2 precursor:E=130.125 | ENSEMBL:ENSP00000286344:human:Splice isoform 2 of Q9UI40 Sodium/potassium/calcium exchanger 2 precursor:E=130.009 | ENSEMBL:ENSP00000341837
191826_s_at	C31E10.8		Ypt/Rab GTPase activating protein	ENSEMBL:ENSP00000300584:human:KIAA1055 protein:E=44.7696 | ENSEMBL:ENSP00000341567:human:Hypothetical protein DKFZp761D1823:E=43.3565 | ENSEMBL:ENSP00000320748:human:FLJ00006 protein:E=37 | ENSEMBL:ENSP00000248929:human:RUN and TBC1 domain containing 3:E=
191832_at	VW06B3R.1a		Ubiquinol cytochrome c reductase, subunit QCR2	ENSEMBL:ENSP00000268379:human:Ubiquinol-cytochrome-c reductase complex core protein 2, mitochondrial precursor:E=25.4089 | ENSEMBL:ENSP00000203407:human:Ubiquinol-cytochrome-c reductase complex core protein I, mitochondrial precursor:E=11.0506 | ENSEMBL:ENSP00000298536:human:Mitochondrial processing peptidase alpha subunit, mitochondrial precursor:E=10.6021 | FLYBASE:CG4169-PA:fly:Flybase gene na…
191964_at	C17F4.6	gcy-19	Natriuretic peptide receptor, guanylate cyclase	ENSEMBL:ENSP00000341083:human:Splice isoform Long of P20594 Atrial natriuretic peptide receptor B precursor:E=105.292 | ENSEMBL:ENSP00000305386:human:Atrial natriuretic peptide receptor A precursor:E=103.495 | ENSEMBL:ENSP00000254854:human:Retinal guanyly
191999_s_at	K03E6.5	unc-1	Prohibitins and stomatins of the PID superfamily	ENSEMBL:ENSP00000286713:human:stomatin isoform a:E=79.301 | ENSEMBL:ENSP00000255480:human:Stomatin-like 3:E=73.7959 | ENSEMBL:ENSP00000263730:human:Splice isoform 1 of Q9NP85 Podocin:E=57.1675 | ENSEMBL:ENSP00000345911:human:Splice isoform 2 of Q9NP85 Pod
192028_at	F29G9.3	apt-2	Clathrin adaptor complex, small subunit	ENSEMBL:ENSP00000300912:human:Adapter-related protein complex 1 sigma 1B subunit:E=63.8861 | ENSEMBL:ENSP00000223096:human:Splice isoform 1 of P61966 Adapter-related protein complex 1 sigma 1A subunit:E=61.8539 | ENSEMBL:ENSP00000336666:human:Splice isofo
192033_s_at	T24F1.6a		L-type voltage-dependent Ca2+ channel, alpha2/delta subunit	ENSEMBL:ENSP00000266039:human:Putative tumor suppressor gene 26 protein alpha 2 delta calcium channel subunit:E=44.0862 | ENSEMBL:ENSP00000288197:human:Calcium channel alpha2-delta3 subunit:E=39.3872 | ENSEMBL:ENSP00000320454:human:Dihydropyridine-sensitive L-type, calcium channel alpha-2/delta subunits precursor:E=38.8539 | ENSEMBL:ENSP00000280663:human:voltage-gated calcium channel alpha(2)delt…
192044_at	F02E8.3	aps-2	Clathrin adaptor complex, small subunit	ENSEMBL:ENSP00000263270:human:Clathrin coat assembly protein AP17:E=70.0506 | ENSEMBL:ENSP00000300912:human:Adapter-related protein complex 1 sigma 1B subunit:E=32.7212 | ENSEMBL:ENSP00000223096:human:Splice isoform 1 of P61966 Adapter-related protein com
192051_at	Y71F9AL.4		Protein tyrosine phosphatase	ENSEMBL:ENSP00000262596:human:Protein-tyrosine phosphatase, non-receptor type 1:E=30.6198 | ENSEMBL:ENSP00000344082:human::E=27.8861 | ENSEMBL:ENSP00000313973:human:Hypothetical protein DKFZp566K0524:E=26.6576 | ENSEMBL:ENSP00000262539:human:Protein tyros
192061_at	F57B7.2		Defense-related protein containing SCP domain	ENSEMBL:ENSP00000310770:human:Hypothetical protein MGC26856:E=12.2518 | ENSEMBL:ENSP00000242273:human:chromosome 9 open reading frame 19:E=10.4815 | FLYBASE:CG16995-PA:fly:Flybase gene name is CG16995-PA:E=15.7447 | FLYBASE:CG4270-PA:fly:Flybase gene name is CG4270-PA:E=12.2441 |
192086_s_at	Y51A2D.18		Synaptic vesicle transporter SVOP and related transporters (major facilitator superfamily)	ENSEMBL:ENSP00000333357:human::E=19.7213 | ENSEMBL:ENSP00000310241:human:Organic-cation transporter like 3:E=19.3098 | ENSEMBL:ENSP00000341907:human::E=18.6778 | ENSEMBL:ENSP00000259734:human:Liver-specific transporter:E=18.5229 | ENSEMBL:ENSP00000245407:
192098_at	F42G9.5a	alh-11	Aldehyde dehydrogenase	ENSEMBL:ENSP00000271359:human:4-trimethylaminobutyraldehyde dehydrogenase:E=122.022 | ENSEMBL:ENSP00000249750:human:aldehyde dehydrogenase 1A2 isoform 1:E=84.7447 | ENSEMBL:ENSP00000273450:human:10-formyltetrahydrofolate dehydrogenase:E=84.0315 | ENSEMBL:
192128_s_at	F23H11.8a	pef-1	Protein serine/threonine phosphatase RDGC/PPEF, contains STphosphatase and EF-hand domains	ENSEMBL:ENSP00000329618:human:Splice isoform PPEF-2(L) of O14830 Serine/threonine protein phosphatase with EF-hands-2:E=147.194 | ENSEMBL:ENSP00000262694:human:Splice isoform 1 of O14829 Serine/threonine protein phosphatase with EF-hands-1:E=139.102 | ENS
192207_at	F13H8.10a	bpl-1	Biotin holocarboxylase synthetase/biotin-protein ligase	ENSEMBL:ENSP00000338387:human:Biotin--protein ligase:E=58.699 | FLYBASE:CG14670-PA:fly:Flybase gene name is CG14670-PA:E=39.7696 |
192276_at	M28.5		60S ribosomal protein 15.5kD/SNU13, NHP2/L7A family (includes ribonuclease P subunit p38), involved in splicing	ENSEMBL:ENSP00000215956:human:NHP2-like protein 1:E=49.4815 | ENSEMBL:ENSP00000274606:human:Hypothetical protein FLJ20479:E=19.6778 | FLYBASE:CG3949-PA:fly:Flybase gene name is hoip-PA:E=47.7959 | FLYBASE:CG5258-PA:fly:Flybase gene name is NHP2-PA:E=17.6778 |
192294_s_at	C25D7.3	sdc-3		ENSEMBL:ENSP00000339128:human:Splice isoform 6 of Q99996 A-kinase anchor protein 9:E=11.4437 | ENSEMBL:ENSP00000311997:human:Neurofilament triplet H protein:E=10.0269 | FLYBASE:CG32356-PA:fly:Flybase gene name is ImpE1-PA:E=15.3188 | FLYBASE:CG18255-Mlck-PD:fly:Flybase gene name is Strn-Mlck-PD:E=12.6778 | FLYBASE:CG13648-PA:fly:Flybase gene name is CG13648-PA:E=11.3372 | FLYBASE:CG3108-PA:fly:Fl…
192344_at	C28G1.5			ENSEMBL:ENSP00000274327:human:Splice isoform Beta of P36406 GTP-binding protein ARD-1:E=11.6021 | ENSEMBL:ENSP00000231524:human:Splice isoform Alpha of P36406 GTP-binding protein ARD-1:E=11.6021 |
192351_s_at	W05B10.1		Histones H3 and H4	ENSEMBL:ENSP00000295172:human:Histone H3.3:E=60.7447 | ENSEMBL:ENSP00000333277:human:Histone H3:E=60.1079 | ENSEMBL:ENSP00000305245:human::E=60.0044 | ENSEMBL:ENSP00000230102:human:HIST1H3H protein:E=59.585 | ENSEMBL:ENSP00000305353:human:H3 histone family, member T:E=58.0969 | ENSEMBL:ENSP00000339835:human:Hypothetical protein:E=56.8239 | ENSEMBL:ENSP00000343538:human:PREDICTED: similar to H3 hi…
192427_s_at	C18A3.6a	rab-3	GTPase Rab3, small G protein superfamily	ENSEMBL:ENSP00000282878:human:Ras-related protein Rab-3C:E=85.3372 | ENSEMBL:ENSP00000222256:human:Ras-related protein Rab-3A:E=84.0555 | ENSEMBL:ENSP00000304461:human:Ras-related protein Rab-3B:E=81.9208 | ENSEMBL:ENSP00000222120:human:Ras-related protei
192428_s_at	ZC416.8a	unc-17	Vesicular amine transporter	ENSEMBL:ENSP00000342819:human:Vesicular acetylcholine transporter:E=112.292 | ENSEMBL:ENSP00000298472:human:Synaptic vesicular amine transporter:E=83.7695 | ENSEMBL:ENSP00000276373:human:Chromaffin granule amine transporter:E=81.2596 | ENSEMBL:ENSP00000265808:human:SLC18A1 protein:E=48.7959 | ENSEMBL:ENSP00000275228:human:Chromosome 6 open reading frame 192:E=10.0655 | FLYBASE:CG32848-PA:fly:Flyb…
192508_s_at	C01C4.3a		Serine/threonine kinase	ENSEMBL:ENSP00000343248:human:PREDICTED: similar to SH3-binding kinase:E=39.2291 | ENSEMBL:ENSP00000345044:human:PREDICTED: similar to protein kinase Bsk146:E=24.7696 | ENSEMBL:ENSP00000329178:human:Serine/threonine-protein kinase Chk2:E=19.0862 | ENSEMBL
192597_at	ZC196.7	glr-5	Glutamate-gated kainate-type ion channel receptor subunit GluR5 and related subunits	ENSEMBL:ENSP00000296893:human:Glutamate receptor, ionotropic kainate 2 precursor:E=122.77 | ENSEMBL:ENSP00000313276:human:GluR6 kainate receptor:E=122.745 | ENSEMBL:ENSP00000327687:human:Splice isoform 2 of P39086 Glutamate receptor, ionotropic kainate 1
192608_at	Y38H8A.5		Zn-finger	ENSEMBL:ENSP00000283268:human:Hypothetical protein FEZL:E=79.0757 | ENSEMBL:ENSP00000332777:human:PREDICTED: similar to zinc finger protein 312:E=78.4559 | ENSEMBL:ENSP00000329793:human:Zinc finger protein 85:E=44.0362 | ENSEMBL:ENSP00000222357:human::E=4
192612_at	F43G9.11	ces-1	C2H2-type Zn-finger protein	ENSEMBL:ENSP00000344517:human::E=52.7212 | ENSEMBL:ENSP00000340112:human::E=52.585 | ENSEMBL:ENSP00000331692:human:Transcriptional repressor scratch 1:E=52.4685 | ENSEMBL:ENSP00000246104:human:Transcriptional repressor scratch 2:E=51.4559 | ENSEMBL:ENSP00
192655_s_at	W09C2.1	elt-1	GATA-4/5/6 transcription factors	ENSEMBL:ENSP00000218266:human:Erythroid transcription factor:E=48.0862 | ENSEMBL:ENSP00000224463:human:Splice isoform 2 of P23771 Trans-acting T-cell specific transcription factor GATA-3:E=48.0132 | ENSEMBL:ENSP00000313596:human:GATA binding protein 2:E=4
192669_at	F22D6.9		Serine/threonine specific protein phosphatase PP1, catalytic subunit	ENSEMBL:ENSP00000341779:human:Splice isoform Gamma-2 of P36873 Serine/threonine protein phosphatase PP1-gamma catalytic subunit:E=72.5229 | ENSEMBL:ENSP00000335084:human:Splice isoform Gamma-1 of P36873 Serine/threonine protein phosphatase PP1-gamma catal
192674_s_at	B0491.2	sqt-1	Collagens (type IV and type XIII), and related proteins	ENSEMBL:ENSP00000266590:human:alpha 1 type II collagen isoform 2, preproprotein:E=38.2076 | ENSEMBL:ENSP00000327520:human:Collagen alpha 1(V) chain precursor:E=37.8239 | ENSEMBL:ENSP00000315243:human:COL3A1 protein:E=37.7447 | ENSEMBL:ENSP00000304408:huma
192696_s_at	ZC302.1	mre-11		ENSEMBL:ENSP00000325863:human:Splice isoform 1 of P49959 Double-strand break repair protein MRE11A:E=91.3468 | ENSEMBL:ENSP00000326094:human:Splice isoform 2 of P49959 Double-strand break repair protein MRE11A:E=91.0088 | FLYBASE:CG16928-PA:fly:Flybase gene name is mre11-PA:E=85.1308 |
192726_at	R11H6.2		Tumor differentially expressed (TDE) protein	ENSEMBL:ENSP00000229617:human::E=95.6198 | ENSEMBL:ENSP00000342962:human:Tumor differentially expressed protein 2:E=95.6021 | ENSEMBL:ENSP00000324790:human:Tumor differentially expressed 2-like:E=89.8861 | ENSEMBL:ENSP00000255175:human:Tumor differentially expressed protein 1:E=68.2757 | ENSEMBL:ENSP00000327542:human:Developmentally regulated protein TPO1:E=56.1487 | ENSEMBL:ENSP00000319796:human…
192729_at	T27A1.6	mab-9	TBX1 and related T-box transcription factors	ENSEMBL:ENSP00000297053:human:T-box transcription factor TBX20:E=65.1079 | ENSEMBL:ENSP00000230608:human:T-box transcription factor TBX18:E=62.3468 | ENSEMBL:ENSP00000327983:human:Hypothetical protein:E=60.5686 | ENSEMBL:ENSP00000207157:human:T-box transc
192778_at	D1054.2	pas-2	20S proteasome, regulatory subunit alpha type PSMA2/PRE8	ENSEMBL:ENSP00000223321:human:proteasome alpha 2 subunit:E=77.1938 | ENSEMBL:ENSP00000044462:human:Proteasome subunit alpha type 4:E=34.2219 | ENSEMBL:ENSP00000217153:human:Splice isoform 1 of O14818 Proteasome subunit alpha type 7:E=32.4949 | ENSEMBL:ENS
192846_at	F20D6.3	srp-8	Serpin	ENSEMBL:ENSP00000331599:human::E=27.9208 | ENSEMBL:ENSP00000295777:human:Neuroserpin precursor:E=26.1487 | ENSEMBL:ENSP00000283752:human:Squamous cell carcinoma antigen 2:E=26.1249 | ENSEMBL:ENSP00000338358:human:Hypothetical protein DKFZp686I04222:E=24.4
192857_s_at	ZC84.4		7 transmembrane receptor	ENSEMBL:ENSP00000336843:human:Splice isoform 1 of P41146 Nociceptin receptor:E=14.6021 | ENSEMBL:ENSP00000265572:human:Kappa-type opioid receptor:E=14.2219 | ENSEMBL:ENSP00000330284:human:Neuropeptides B/W receptor type 1:E=13.7212 | ENSEMBL:ENSP00000245660:human:G protein-coupled receptor 8:E=13.1079 | ENSEMBL:ENSP00000267377:human:Somatostatin receptor type 1:E=12.4559 | ENSEMBL:ENSP00000330138…
192888_s_at	T05D4.1		Fructose-biphosphate aldolase	ENSEMBL:ENSP00000320187:human:Fructose-bisphosphate aldolase A:E=121.678 | ENSEMBL:ENSP00000226253:human:ALDOC protein:E=118.114 | ENSEMBL:ENSP00000259398:human:aldolase B:E=107.921 | ENSEMBL:ENSP00000341440:human:PREDICTED: similar to fructose-1,6-bisphosphate aldolase A:E=51.7447 | FLYBASE:CG6058-PF:fly:Flybase gene name is Ald-PF:E=118.114 | FLYBASE:CG5432-PA:fly:Flybase gene name is CG5432-PA…
192915_at	R04F11.4	twk-13	Tandem pore domain K+ channel	ENSEMBL:ENSP00000244085:human:Potassium channel subfamily K member 15:E=22.2007 | ENSEMBL:ENSP00000306275:human:Potassium channel subfamily K member 3:E=20.3768 | ENSEMBL:ENSP00000334650:human:TWIK-related individual K+ channel:E=19.9586 | ENSEMBL:ENSP000
192941_at	K08D10.4	rnp-2	Spliceosomal protein snRNP-U1A/U2B	ENSEMBL:ENSP00000243563:human:U1 small nuclear ribonucleoprotein A:E=53.3872 | ENSEMBL:ENSP00000246071:human::E=50.4559 | FLYBASE:CG4528-PA:fly:Flybase gene name is snf-PA:E=50.8861 |
192950_at	Y75B12B.4		Uncharacterized protein, contains BTB/POZ domain	ENSEMBL:ENSP00000331682:human:Hypothetical protein FLJ14360:E=11.0555 |
192972_at	F13D12.2	ldh-1	Lactate dehydrogenase	ENSEMBL:ENSP00000229319:human:lactate dehydrogenase B:E=108.398 | ENSEMBL:ENSP00000227157:human:lactate dehydrogenase A:E=103.097 | ENSEMBL:ENSP00000280704:human:Lactate dehydrogenase C:E=100.131 | ENSEMBL:ENSP00000302393:human:L-lactate dehydrogenase A-like 6B:E=95.8539 | ENSEMBL:ENSP00000280706:human:L-lactate dehydrogenase A-like 6A:E=93.3468 | ENSEMBL:ENSP00000340240:human:Hypothetical protei…
193014_s_at	C33F10.5a		Neural cell adhesion molecule L1	ENSEMBL:ENSP00000263665:human:PREDICTED: contactin 3 (plasmacytoma associated):E=42.0362 | ENSEMBL:ENSP00000330633:human:Contactin 2 precursor:E=39 | ENSEMBL:ENSP00000256503:human:Neural adhesion molecule NB-3:E=37.8861 | ENSEMBL:ENSP00000273113:human:Con
193028_s_at	C17D12.6	spe-9	Fibrillins and related proteins containing Ca2+-binding EGF-like domains	ENSEMBL:ENSP00000277541:human::E=38.1079 | ENSEMBL:ENSP00000342270:human:Neurogenic locus notch homolog protein 1 precursor:E=36.5376 | ENSEMBL:ENSP00000256646:human:Neurogenic locus notch homolog protein 2 precursor:E=32.7696 | ENSEMBL:ENSP00000263388:hu
193062_s_at	C27H6.1	apt-10	Stoned B synaptic vesicle biogenesis protein	ENSEMBL:ENSP00000267540:human:Splice isoform 1 of Q8WXE9 Stonin 2:E=63.1739 | ENSEMBL:ENSP00000310969:human:Stonin 1:E=36.5229 | ENSEMBL:ENSP00000339574:human:stoned B/TFIIA-alpha/beta-like factor:E=34.0969 | ENSEMBL:ENSP00000250244:human:Splice isoform 1 of Q9Y6Q5 Adaptor-related protein complex 1, mu 2 subunit:E=12.5086 | FLYBASE:CG13648-PA:fly:Flybase gene name is CG13648-PA:E=11.7212 |
193067_at	ZK849.2		PDZ domain	ENSEMBL:ENSP00000342067:human:Fused in glioblastoma:E=103.018 | ENSEMBL:ENSP00000052569:human:PIST:E=100.585 | ENSEMBL:ENSP00000311837:human:Gamma-2-syntrophin:E=12.1805 | ENSEMBL:ENSP00000217381:human:Alpha-1-syntrophin:E=10.8539 | ENSEMBL:ENSP00000305019:human:Splice isoform 2 of Q13425 Beta-2-syntrophin:E=10.5376 | ENSEMBL:ENSP00000303646:human:Splice isoform 1 of Q13884 Beta-1-syntrophin:E=10…
193138_at	F43G6.11a		Histone deacetylase complex, catalytic component HDA1	ENSEMBL:ENSP00000216271:human:Splice isoform 1 of Q969S8 Histone deacetylase 10:E=49.2518 | ENSEMBL:ENSP00000334061:human:Histone deacetylase-like protein:E=48.8539 | ENSEMBL:ENSP00000225983:human:Splice isoform 1 of Q9UQL6 Histone deacetylase 5:E=40.5229
193204_at	F28C1.2	egl-10	G protein signaling regulators	ENSEMBL:ENSP00000331485:human:Splice isoform 1 of P49802 Regulator of G-protein signaling 7:E=124.721 | ENSEMBL:ENSP00000340639:human:Splice isoform 3 of P49802 Regulator of G-protein signaling 7:E=124.699 | ENSEMBL:ENSP00000343616:human:RGS6 protein n is
193232_at	ZK512.4		Signal recognition particle, subunit Srp9	ENSEMBL:ENSP00000305230:human:signal recognition particle 9kDa:E=17.0969 | FLYBASE:CG8268-PA:fly:Flybase gene name is CG8268-PA:E=14.7212 |
193235_at	R01E6.4	acr-12	Acetylcholine receptor	ENSEMBL:ENSP00000217176:human:Neuronal acetylcholine receptor protein, alpha-4 chain precursor:E=94.6778 | ENSEMBL:ENSP00000303727:human:Neuronal acetylcholine receptor protein, alpha-7 chain precursor:E=82.3979 | ENSEMBL:ENSP00000312663:human:Neuronal ac
193243_at	T05A1.3		Leucine rich repeat	ENSEMBL:ENSP00000216241:human:PREDICTED: hypothetical protein BC012882:E=24.8539 | ENSEMBL:ENSP00000315005:human:Splice isoform 2 of O75093 Slit homolog 1 protein precursor:E=23.9586 | ENSEMBL:ENSP00000266058:human:Splice isoform 1 of O75093 Slit homolog
193262_at	F21F3.5	unc-38	Acetylcholine receptor	ENSEMBL:ENSP00000292212:human:Neuronal acetylcholine receptor protein, beta-2 chain precursor:E=101.959 | ENSEMBL:ENSP00000289957:human:Neuronal acetylcholine receptor protein, beta-3 chain precursor:E=91.7447 | ENSEMBL:ENSP00000303727:human:Neuronal acet
193275_at	F20D1.7		Leucine rich repeat	ENSEMBL:ENSP00000319223:human:Leucine rich repeat neuronal protein 5 precursor:E=24.3279 | ENSEMBL:ENSP00000312001:human:Leucine rich repeat neuronal 3:E=18 | ENSEMBL:ENSP00000314901:human:KIAA1497 protein:E=17.0177 | ENSEMBL:ENSP00000345639:human:Splice
193293_at	C52E4.1	cpr-1	Cysteine proteinase Cathepsin L	ENSEMBL:ENSP00000297314:human:Cathepsin B precursor:E=83.8239 | ENSEMBL:ENSP00000227266:human:Dipeptidyl-peptidase I precursor:E=35.8539 | ENSEMBL:ENSP00000271064:human:Tubulointerstitial nephritis antigen-related protein precursor:E=32.4559 | ENSEMBL:ENS
193308_at	W01G7.3		RNA polymerase, subunit L	ENSEMBL:ENSP00000292614:human:DNA-directed RNA polymerase II 13.3 kDa polypeptide:E=36.4089 | ENSEMBL:ENSP00000344732:human:DNA-directed RNA polymerase II subunit 11:E=35.2676 | ENSEMBL:ENSP00000314125:human:RPB11b2alpha protein:E=35.1308 | ENSEMBL:ENSP00000315849:human:MGC13098 protein:E=33.5229 | ENSEMBL:ENSP00000305383:human:MGC13098 protein:E=33.4815 | ENSEMBL:ENSP00000330898:human:RPB11b1bet…
193378_at	F10E7.9		Na+/K+ symporter	ENSEMBL:ENSP00000323632:human:solute carrier family 12, member 8:E=87.2147 | ENSEMBL:ENSP00000219891:human:Splice isoform A of Q13621 Solute carrier family 12 member 1:E=52.6383 | ENSEMBL:ENSP00000340878:human:Splice isoform 2 of P55011 Solute carrier fam
193429_at	ZK897.1	unc-31	Ca2+-dependent activator protein	ENSEMBL:ENSP00000283269:human:Ca2+-dependent secretion activator isoform 2:E=1000 | ENSEMBL:ENSP00000338745:human::E=1000 | ENSEMBL:ENSP00000333940:human:Ca2+-dependent activator protein for secretion 2:E=1000 | ENSEMBL:ENSP00000325581:human:KIAA1591 protein:E=266.824 | FLYBASE:CG18026-PB:fly:Flybase gene name is Caps-PB:E=106.42 |
193497_at	F56H9.4	gpa-9	G-protein alpha subunit (small G protein superfamily)	ENSEMBL:ENSP00000339275:human:guanine nucleotide binding protein, alpha transducing activity polypeptide 2:E=58.3279 | ENSEMBL:ENSP00000312999:human:Guanine nucleotide-binding protein G(i), alpha-2 subunit:E=57.9208 | ENSEMBL:ENSP00000248614:human:PREDICT
193538_s_at	Y16B4A.1	unc-3	HLH transcription factor EBF/Olf-1 and related DNA binding proteins	ENSEMBL:ENSP00000344575:human:Transcription factor COE1:E=141.796 | ENSEMBL:ENSP00000321355:human:PREDICTED: similar to Ebf3 protein:E=139.398 | ENSEMBL:ENSP00000202634:human:Splice isoform 1 of Q9BQW3 Transcription factor COE4:E=135.921 | ENSEMBL:ENSP00000345030:human:Splice isoform 2 of Q9BQW3 Transcription factor COE4:E=135.886 | ENSEMBL:ENSP00000337140:human:EBF protein:E=120.854 | ENSEMBL:EN…
193581_at	F26C11.2	unc-4	Transcription factor, contains HOX domain	ENSEMBL:ENSP00000005545:human:Homeobox protein ARX:E=23.9586 | ENSEMBL:ENSP00000315417:human:Cartilage homeoprotein 1:E=21.9208 | ENSEMBL:ENSP00000286667:human:Homeobox protein aristaless-like 3:E=21.8239 | ENSEMBL:ENSP00000263763:human:aristaless-like ho
193620_at	F28F8.3	lsm-5	U6 snRNA-associated Sm-like protein	ENSEMBL:ENSP00000223084:human:U6 snRNA-associated Sm-like protein 5:E=33.3372 | FLYBASE:CG6610-PA:fly:Flybase gene name is CG6610-PA:E=30.4815 |
193679_s_at	H01A20.1	nhr-3	Hormone receptors	ENSEMBL:ENSP00000335676:human:RXRA protein:E=27.1487 | ENSEMBL:ENSP00000230234:human:Splice isoform Long of P28702 Retinoic acid receptor RXR-beta:E=26.2757 | ENSEMBL:ENSP00000297330:human:Hypothetical protein DKFZp686E14224:E=24.585 | ENSEMBL:ENSP0000033
193708_s_at	T01B7.4	cyp-11	U-snRNP-associated cyclophilin type peptidyl-prolyl cis-trans isomerase	ENSEMBL:ENSP00000306614:human:Peptidyl-prolyl cis-trans isomerase H:E=67.7447 | ENSEMBL:ENSP00000330894:human::E=52.8861 | ENSEMBL:ENSP00000225174:human:Peptidyl-prolyl cis-trans isomerase, mitochondrial precursor:E=48.1024 | ENSEMBL:ENSP00000303754:human
193776_at	Y75B12B.5	cyp-3	Cyclophilin type peptidyl-prolyl cis-trans isomerase	ENSEMBL:ENSP00000225174:human:Peptidyl-prolyl cis-trans isomerase, mitochondrial precursor:E=59.0177 | ENSEMBL:ENSP00000304367:human:PPIA protein:E=58.5528 | ENSEMBL:ENSP00000303754:human:40 kDa peptidyl-prolyl cis-trans isomerase:E=58.5229 | ENSEMBL:ENSP
193789_at	T05C12.2	acr-14	Acetylcholine receptor	ENSEMBL:ENSP00000303727:human:Neuronal acetylcholine receptor protein, alpha-7 chain precursor:E=77.8861 | ENSEMBL:ENSP00000315602:human:Cholinergic receptor, nicotinic, alpha polypeptide 3:E=63 | ENSEMBL:ENSP00000289957:human:Neuronal acetylcholine recep
193791_s_at	Y116A8C.42	snr-1	Small nuclear ribonucleoprotein Sm D3	ENSEMBL:ENSP00000215829:human:Small nuclear ribonucleoprotein Sm D3:E=33.1612 | ENSEMBL:ENSP00000252816:human:U6 snRNA-associated Sm-like protein LSm4:E=12.1192 | ENSEMBL:ENSP00000300413:human:Small nuclear ribonucleoprotein Sm D1:E=10.8861 | FLYBASE:CG8427-PA:fly:Flybase gene name is SmD3-PA:E=37.7959 |
193861_at	ZC21.2	trp-1	Receptor-activated Ca2+-permeable cation channels (STRPC family)	ENSEMBL:ENSP00000262839:human:Short transient receptor potential channel 5:E=134.824 | ENSEMBL:ENSP00000331155:human:Transient receptor potential channel 7:E=128.824 | ENSEMBL:ENSP00000264811:human:Short transient receptor potential channel 3:E=127.027 |
193868_at	K11G12.2	acr-2	Acetylcholine receptor	ENSEMBL:ENSP00000315602:human:Cholinergic receptor, nicotinic, alpha polypeptide 3:E=97.6021 | ENSEMBL:ENSP00000292212:human:Neuronal acetylcholine receptor protein, beta-2 chain precursor:E=94.5376 | ENSEMBL:ENSP00000240132:human:Neuronal acetylcholine r
193880_at	T27E9.2		Ubiquinol-cytochrome c reductase hinge protein	ENSEMBL:ENSP00000309565:human:Ubiquinol-cytochrome C reductase complex 11 kDa protein, mitochondrial precursor:E=10.3372 |
193950_s_at	Y18D10A.25	fkb-8	FKBP-type peptidyl-prolyl cis-trans isomerase	ENSEMBL:ENSP00000262925:human:FKBP-12:E=20.2924 | ENSEMBL:ENSP00000343379:human:FK506-binding protein 1A:E=19.5229 | ENSEMBL:ENSP00000229426:human:FK506-binding protein 5:E=15.1308 | ENSEMBL:ENSP00000317232:human:FK506 binding protein 10 precursor:E=13.6021 | ENSEMBL:ENSP00000269598:human:Hypothetical protein FLJ35389:E=13.4559 | ENSEMBL:ENSP00000242209:human:FK506 binding protein 9:E=13.2366 | E…
193997_at	T27F6.2		C-type lectin	ENSEMBL:ENSP00000336065:human:Splice isoform 4 of Q96PZ7 CUB and sushi multiple domains protein 1 precursor:E=13.1871 | ENSEMBL:ENSP00000341558:human:Splice isoform 3 of Q96PZ7 CUB and sushi multiple domains protein 1 precursor:E=13.1675 | ENSEMBL:ENSP000
194021_s_at	C55B7.2	gly-2	N-Acetylglucosaminyltransferase	ENSEMBL:ENSP00000281923:human:Alpha-1,6-mannosylglycoprotein 6-beta-N-acetylglucosaminyltransferase V:E=102.699 | ENSEMBL:ENSP00000301618:human:N-Acetylglucosaminyltransferase IX:E=95.4089 |
194043_at	F35D2.5a	syd-1	PDZ domain	ENSEMBL:ENSP00000221736:human:7h3 protein:E=34.7959 | ENSEMBL:ENSP00000341489:human:Hypothetical protein FLJ41692:E=34.6576 | ENSEMBL:ENSP00000291107:human:Splice isoform Short of Q12979 Active breakpoint cluster region-related protein:E=17.4815 | ENSEMBL:ENSP00000303909:human:Splice isoform Long of Q12979 Active breakpoint cluster region-related protein:E=17.4685 | ENSEMBL:ENSP00000317586:human:…
194172_s_at	Y65B4A.1		Transcription elongation factor TAT-SF1	ENSEMBL:ENSP00000218364:human:HIV TAT specific factor 1:E=67.0862 | FLYBASE:CG6049-PA:fly:Flybase gene name is CG6049-PA:E=74.1135 |
194175_x_at	R153.1a	R153.1	Cyclic nucleotide phosphodiesterase	ENSEMBL:ENSP00000345502:human:Splice isoform 1 of Q08499 cAMP-specific 3',5'-cyclic phosphodiesterase 4D:E=159.638 | ENSEMBL:ENSP00000321739:human:Splice isoform 6 of Q08499 cAMP-specific 3',5'-cyclic phosphodiesterase 4D:E=159.553 | ENSEMBL:ENSP000003317
194180_x_at	B0273.4a	unc-5		ENSEMBL:ENSP00000334329:human:Transmembrane receptor UNC5H2:E=93.9586 | ENSEMBL:ENSP00000224716:human:P53-regulated receptor for death and life:E=92.9208 | ENSEMBL:ENSP00000328673:human:Transmembrane receptor UNC5C:E=92.8539 | ENSEMBL:ENSP00000261961:human:PREDICTED: netrin receptor Unc5h1:E=58 | ENSEMBL:ENSP00000287272:human:KIAA1777 protein:E=52.1739 | ENSEMBL:ENSP00000332737:human:Hypothetical…
194184_x_at	C10C6.1	kin-4	Microtubule-associated serine/threonine kinase and related proteins	ENSEMBL:ENSP00000271102:human:MAST205:E=207.337 | ENSEMBL:ENSP00000262811:human:KIAA0561 protein:E=205.638 | ENSEMBL:ENSP00000251472:human:KIAA0973 protein:E=181.553 | ENSEMBL:ENSP00000261569:human:PREDICTED: KIAA0303 protein:E=170.602 | ENSEMBL:ENSP00000
194240_x_at	Y46G5A.30	snf-5	Sodium-neurotransmitter symporter	ENSEMBL:ENSP00000298923:human:Sodium- and chloride-dependent glycine transporter 2:E=89.5086 | ENSEMBL:ENSP00000230671:human:Sodium-dependent proline transporter:E=86.0915 | ENSEMBL:ENSP00000262822:human:Sodium- and chloride-dependent neutral and basic am
