# Supplementary material for: A gene expression fingerprint of C. elegans embryonic motor neurons
Source: BMC Genomics. 2005 Mar 21;6:42. doi: 10.1186/1471-2164-6-42 (PMC1079822; doi:10.1186/1471-2164-6-42)
Supplement: Additional File 13 — unc-4::GFP EGs with human homologs. 4050 Expressed genes (Additional file 8) and human genes listed here have BLAST scores ≤ e-10. [file 1471-2164-6-42-S13.xls]

## Sheet: unc4GFP EG human
Additional File 13 - unc-4::GFP EGs with human homologs.
Affy id	Cosmid Name	Common name	KOG	Blast Hits (hit|species|description|E_val)
192156_at	F57H12.1	arf-3	GTP-binding ADP-ribosylation factor Arf1	ENSEMBL:ENSP00000000233:human:ADP-ribosylation factor 5:E=81.4202 | ENSEMBL:ENSP00000306010:human:ADP-ribosylation factor 4:E=80.0458 | ENSEMBL:ENSP00000272102:human:ADP-ribosylation factor 1:E=79.8239 | ENSEMBL:ENSP00000256682:human:ADP-ribosylation factor 3:E=78.2441 | ENSEMBL:ENSP00000298316:human:ADP-ribosylation factor 6:E=63.1871 | ENSEMBL:ENSP00000231524:human:Splice isoform Alpha of P3640…
194128_s_at	F57A10.5	nhr-60	Nuclear hormone receptor	ENSEMBL:ENSP00000000442:human:Hypothetical protein:E=17.0088 | SW:P11474:human:Steroid hormone receptor ERR1:E=16.8861 | ENSEMBL:ENSP00000231509:human:Splice isoform Alpha of P04150 Glucocorticoid receptor:E=16.4949 | ENSEMBL:ENSP00000343099:human:Splice isoform Beta of P04150 Glucocorticoid receptor:E=16.1192 | ENSEMBL:ENSP00000335676:human:RXRA protein:E=16.1079 | ENSEMBL:ENSP00000261532:human:…
193129_at	Y66H1A.2			ENSEMBL:ENSP00000001585:human:Dolichol-phosphate mannosyltransferase:E=80.7447 | ENSEMBL:ENSP00000239891:human:Dolichyl-phosphate beta-glucosyltransferase:E=17.1487 | FLYBASE:CG10166-PA:fly:Flybase gene name is CG10166-PA:E=82.1871 | FLYBASE:CG7870-PA:fly:Flybase gene name is CG7870-PA:E=14.0132 |
181878_at	ZK1128.1		Uncharacterized conserved protein	ENSEMBL:ENSP00000002125:human:PRO1853 protein, isoform 1:E=63.3768 | ENSEMBL:ENSP00000337431:human:Hypothetical protein DKFZp686A0176:E=29.5376 | FLYBASE:CG17726-PA:fly:Flybase gene name is CG17726-PA:E=56.3768 |
189929_at	C50D2.2		Amino acid transporters	ENSEMBL:ENSP00000004531:human:SLC7A2 protein:E=113.523 | ENSEMBL:ENSP00000231706:human:PREDICTED: KIAA1613 protein:E=113.398 | ENSEMBL:ENSP00000250265:human:HCAT-2A:E=112.155 | SW:P52569:human:Low-affinity cationic amino acid transporter-2:E=110.678 | ENSEMBL:ENSP00000298085:human:Cationic amino acid transporter 3:E=108.456 | ENSEMBL:ENSP00000340324:human:High-affinity cationic amino acid transpo…
173574_at	T10F2.3	ulp-1	Protease, Ulp1 family	ENSEMBL:ENSP00000004980:human:Sentrin-specific protease 1:E=57.8239 | ENSEMBL:ENSP00000296257:human:SUMO1/sentrin/SMT3 specific protease 2:E=51.1871 | ENSEMBL:ENSP00000327197:human:Sentrin-specific protease 5:E=30.0605 | ENSEMBL:ENSP00000314029:human:Sentrin-specific protease 3:E=27.7959 | ENSEMBL:ENSP00000321820:human:Splice isoform 2 of Q9GZR1 Sentrin-specific protease 6:E=10.3979 | SW:Q9GZR1:h…
190316_at	D1054.1		Adiponutrin and related vesicular transport proteins; predicted alpha/beta hydrolase	ENSEMBL:ENSP00000005113:human:GS2 protein:E=42.3665 | ENSEMBL:ENSP00000337701:human:Patatin-like phospholipase domain containing 2:E=31.7959 | TR:Q96ET6:human:Transport-secretion protein 2.2:E=31.5686 | ENSEMBL:ENSP00000216180:human:Adiponutrin:E=27.9586 | ENSEMBL:ENSP00000216177:human:DJ388M5.4:E=26.7959 | ENSEMBL:ENSP00000321116:human:Hypothetical protein FLJ38755:E=20.7959 | FLYBASE:CG5560-PA:…
193581_at	F26C11.2	unc-4	Transcription factor, contains HOX domain	ENSEMBL:ENSP00000005545:human:Homeobox protein ARX:E=23.9586 | ENSEMBL:ENSP00000315417:human:Cartilage homeoprotein 1:E=21.9208 | ENSEMBL:ENSP00000286667:human:Homeobox protein aristaless-like 3:E=21.8239 | ENSEMBL:ENSP00000263763:human:aristaless-like homeobox 4:E=21.3665 | ENSEMBL:ENSP00000332744:human:Homeobox protein aristaless-like 4:E=21.3566 | ENSEMBL:ENSP00000216955:human:Splice isoform L…
192223_at	R08B4.2		Transcription factor, contains HOX domain	ENSEMBL:ENSP00000005545:human:Homeobox protein ARX:E=27.2292 | ENSEMBL:ENSP00000263763:human:aristaless-like homeobox 4:E=25 | ENSEMBL:ENSP00000338767:human:Paired box 3 splice variant PAX3G:E=24.5528 | ENSEMBL:ENSP00000343052:human:Paired box 3 splice variant PAX3H:E=24.5528 | ENSEMBL:ENSP00000234492:human:Splice isoform Long of P23759 Paired box protein Pax-7:E=24.4685 | ENSEMBL:ENSP00000226382…
192515_at	F58B3.6		Interferon-related protein PC4 like	ENSEMBL:ENSP00000005558:human:Interferon-related developmental regulator 1:E=27.4949 | ENSEMBL:ENSP00000336936:human:Interferon-related developmental regulator 2:E=18.1549 | FLYBASE:CG31694-PA:fly:Flybase gene name is CG31694-PA:E=23.9586 |
190911_at	F25B4.7		Mitochondrial ADP/ATP carrier proteins	ENSEMBL:ENSP00000005593:human:ADP,ATP carrier protein, fibroblast isoform:E=76.8861 | ENSEMBL:ENSP00000306222:human:solute carrier family 25, member A6:E=76.1308 | ENSEMBL:ENSP00000281154:human:Hypothetical protein DKFZp434N1235:E=75.0969 | ENSEMBL:ENSP00000281456:human:ADP,ATP carrier protein, heart/skeletal muscle isoform T1:E=74.4318 | ENSEMBL:ENSP00000339941:human:LCLC549:E=27.1249 | TR:Q6KCM…
177790_at	F31C3.3		Uncharacterized conserved protein	ENSEMBL:ENSP00000005905:human:PREDICTED: KIAA0100 gene product:E=210.319 | FLYBASE:CG14967-PA:fly:Flybase gene name is CG14967-PA:E=190.569 |
188747_at	Y54E10BL.2	col-48	Collagens (type IV and type XIII), and related proteins	ENSEMBL:ENSP00000006342:human:Collagen alpha 2(IX) chain precursor:E=40.8239 | ENSEMBL:ENSP00000319971:human::E=40.699 | ENSEMBL:ENSP00000193186:human:Splice isoform A of P12107 Collagen alpha 1(XI) chain precursor:E=40.699 | ENSEMBL:ENSP00000302776:human:Splice isoform B of P12107 Collagen alpha 1(XI) chain precursor:E=40.699 | ENSEMBL:ENSP00000302551:human:Splice isoform C of P12107 Collagen al…
187407_s_at	B0495.5		Highly conserved protein containing a thioredoxin domain	ENSEMBL:ENSP00000006658:human:Hypothetical protein:E=142.26 | ENSEMBL:ENSP00000308079:human:Hypothetical protein FLJ21347:E=142.149 | FLYBASE:CG8613-PA:fly:Flybase gene name is CG8613-PA:E=137.824 |
189767_at	R05F9.6		Phosphoglucomutase	ENSEMBL:ENSP00000006941:human:Splice isoform 1 of P36871 Phosphoglucomutase:E=177.721 | ENSEMBL:ENSP00000342316:human:Splice isoform 2 of P36871 Phosphoglucomutase:E=175.066 | ENSEMBL:ENSP00000284507:human:Phosphoglucomutase-like protein 5:E=146.824 | ENSEMBL:ENSP00000341069:human:PREDICTED: similar to phosphoglucomutase 5:E=92.6198 | ENSEMBL:ENSP00000345831:human::E=73.9586 | ENSEMBL:ENSP0000034…
175630_at	T03F6.5	lis-1	WD40 repeat-containing protein	ENSEMBL:ENSP00000006951:human:platelet-activating factor acetylhydrolase, isoform Ib, alpha subunit (45kD):E=137.201 | SW:P61964:human:WD-repeat protein 5:E=37.0809 | ENSEMBL:ENSP00000319156:human:WD repeat domain 5B:E=35.1675 | ENSEMBL:ENSP00000311899:human:Hypothetical protein FLJ25955:E=34.3098 | ENSEMBL:ENSP00000323302:human:TUWD12:E=32.041 | ENSEMBL:ENSP00000296484:human:Hypothetical protein…
176914_s_at	F29B9.2a	F29B9.2	F-box protein JEMMA and related proteins with JmjC, PHD, F-box and LRR domains	ENSEMBL:ENSP00000006967:human:PREDICTED: similar to PHD finger protein 8:E=66.9208 | ENSEMBL:ENSP00000253961:human:PHD finger protein 2:E=60.5376 | ENSEMBL:ENSP00000309302:human:F-box/LRR-repeat protein 11:E=43.1805 | TR:Q9UF75:human:Splice isoform 2 of Q8NHM5 F-box/LRR-repeat protein 10:E=43 | ENSEMBL:ENSP00000311604:human:Splice isoform 1 of Q8NHM5 F-box/LRR-repeat protein 10:E=42.9586 | ENSEMB…
175208_s_at	F52C12.2		Uncharacterized conserved protein	ENSEMBL:ENSP00000007390:human:C316G12.2:E=47.5376 | FLYBASE:CG4338-PA:fly:Flybase gene name is CG4338-PA:E=56.9208 |
176875_at	ZK370.5		Dehydrogenase kinase	ENSEMBL:ENSP00000007708:human:[Pyruvate dehydrogenase [lipoamide]] kinase isozyme 2, mitochondrial precursor:E=100.319 | ENSEMBL:ENSP00000322522:human:[Pyruvate dehydrogenase [lipoamide]] kinase isozyme 3, mitochondrial precursor:E=99.7959 | ENSEMBL:ENSP00000282077:human:[Pyruvate dehydrogenase [lipoamide]] kinase isozyme 1, mitochondrial precursor:E=98.7695 | ENSEMBL:ENSP00000005178:human:[Pyruv…
176041_s_at	Y105E8A.16	rps-20	40S ribosomal protein S20	ENSEMBL:ENSP00000009589:human:40S ribosomal protein S20:E=40.6576 | FLYBASE:CG15693-PA:fly:Flybase gene name is RpS20-PA:E=39.6021 |
189553_s_at	F13E9.1		Nischarin, modulator of integrin alpha5 subunit action	ENSEMBL:ENSP00000010239:human:I-1 receptor candidate protein:E=73.7959 | ENSEMBL:ENSP00000339958:human:KIAA0975 protein:E=73.7447 | ENSEMBL:ENSP00000238341:human:CENTRIOLIN:E=11.4815 | ENSEMBL:ENSP00000007969:human:Leucine-rich B7 protein, isoform 1:E=10.8539 | FLYBASE:CG11807-PA:fly:Flybase gene name is CG11807-PA:E=26.2757 | FLYBASE:CG9044-PA:fly:Flybase gene name is CG9044-PA:E=11.4202 | FLYBA…
184605_at	C01B10.8		Predicted spermine/spermidine synthase	ENSEMBL:ENSP00000011321:human:KIAA0859 protein:E=88.2441 | ENSEMBL:ENSP00000319403:human:Hypothetical protein FLJ14715:E=63.7696 | TR:Q9Y3M6:human:Hypothetical protein:E=58.9208 | ENSEMBL:ENSP00000341732:human::E=39.6576 | TR:Q8N2P8:human:Hypothetical protein FLJ90071:E=34.6778 | ENSEMBL:ENSP00000314295:human:Hypothetical protein MGC2408:E=21.2676 | FLYBASE:CG2614-PA:fly:Flybase gene name is CG26…
193316_s_at	Y54E5A.7		SPRY domain-containing proteins	ENSEMBL:ENSP00000011619:human:RanBPM:E=54.5376 | ENSEMBL:ENSP00000316589:human:Ran-binding protein 10:E=52.5086 | TR:Q9P264:human:KIAA1464 protein:E=52.5086 | TR:Q7LBR2:human:RANBP9 protein:E=51.8239 | ENSEMBL:ENSP00000283152:human:KB07 protein:E=33.8539 | ENSEMBL:ENSP00000301463:human:Hypothetical protein FLJ14800:E=14.0706 | TR:Q8N2P1:human:Hypothetical protein FLJ90213:E=14.0706 | FLYBASE:CG11…
175469_s_at	Y71F9AL.13a	rpl-1	60S ribosomal protein L10A	ENSEMBL:ENSP00000011649:human::E=82.041 | ENSEMBL:ENSP00000345542:human:60S ribosomal protein L10a:E=82.0315 | ENSEMBL:ENSP00000344077:human::E=74.5229 | ENSEMBL:ENSP00000329259:human:PREDICTED: similar to ribosomal protein L10a:E=42.8539 | FLYBASE:CG7283-PA:fly:Flybase gene name is CG7283-PA:E=81.1871 | FLYBASE:CG3843-PA:fly:Flybase gene name is CG3843-PA:E=59.1427 |
174987_at	C25H3.8		Vacuolar protein sorting-associated protein	ENSEMBL:ENSP00000011700:human:VPS13D-1A protein:E=130.046 | ENSEMBL:ENSP00000249837:human:VPS13C-1A protein:E=19.8861 | TR:Q702P3:human:VPS13C-2A protein:E=19.8539 | ENSEMBL:ENSP00000265281:human:Splice isoform B of Q96RL7 Vacuolar protein sorting 13A:E=17.2924 | ENSEMBL:ENSP00000265282:human:Splice isoform A of Q96RL7 Vacuolar protein sorting 13A:E=17.284 | ENSEMBL:ENSP00000339266:human::E=16.45…
186119_s_at	R12C12.8a	R12C12.8	Vacuolar protein sorting-associated protein	ENSEMBL:ENSP00000011700:human:VPS13D-1A protein:E=15.4685 |
189612_at	H27A22.1		Glutaminyl cyclase	ENSEMBL:ENSP00000012049:human:Hypothetical protein FLJ20084:E=56.5376 | ENSEMBL:ENSP00000344829:human:Glutaminyl-peptide cyclotransferase precursor:E=54.3872 | ENSEMBL:ENSP00000300869:human:FLJ20084 protein:E=35.8539 | FLYBASE:CG32412-PA:fly:Flybase gene name is CG32412-PA:E=62.5229 | FLYBASE:CG5976-PA:fly:Flybase gene name is CG5976-PA:E=57.3468 | FLYBASE:CG6168-PB:fly:Flybase gene name is CG616…
182262_at	C06A6.3		Uncharacterized conserved protein	ENSEMBL:ENSP00000012162:human:FLJ00022 protein:E=30.3098 | ENSEMBL:ENSP00000324810:human:hypothetical protein BC011840:E=11.5686 | FLYBASE:CG7192-PA:fly:Flybase gene name is CG7192-PA:E=23.0655 |
181271_s_at	ZK381.5a	ZK381.5		ENSEMBL:ENSP00000012407:human:LIM-only protein 6:E=81.4437 | ENSEMBL:ENSP00000295902:human:prickle-like 2:E=59.5376 | ENSEMBL:ENSP00000266535:human:Hypothetical protein FLJ31937:E=58.3872 | ENSEMBL:ENSP00000335185:human:over-expressed breast tumor protein:E=41.9208 | ENSEMBL:ENSP00000310844:human:Hypothetical protein DKFZp761H221:E=38.585 | ENSEMBL:ENSP00000257721:human:Splice isoform 2 of Q9UGI8…
191454_at	F10G8.7		Structure-specific endonuclease ERCC1-XPF, ERCC1 component	ENSEMBL:ENSP00000013807:human:DNA excision repair protein ERCC-1:E=30.5686 | TR:Q8WWH8:human:Excision repair cross-complementing 1, isoform 1:E=28.9208 | ENSEMBL:ENSP00000345203:human:Excision repair protein 1:E=26.9208 | FLYBASE:CG10215-PA:fly:Flybase gene name is Ercc1-PA:E=22.8861 |
188113_s_at	T06D8.5		Cytochrome oxidase assembly factor COX15	ENSEMBL:ENSP00000016171:human:Splice isoform 1 of Q7KZN9 Cytochrome c oxidase assembly protein COX15 homolog:E=98 | ENSEMBL:ENSP00000224291:human:Splice isoform 2 of Q7KZN9 Cytochrome c oxidase assembly protein COX15 homolog:E=83.5528 | FLYBASE:CG3803-PA:fly:Flybase gene name is CG3803-PA:E=91.1938 |
183898_at	R74.7		SAM-dependent methyltransferase/cell division protein FtsJ	ENSEMBL:ENSP00000019019:human:FtsJ homolog 1 isoform b:E=86.5528 | ENSEMBL:ENSP00000326948:human:Putative ribosomal RNA methyltransferase 1:E=86.1367 | TR:Q96SZ0:human:Hypothetical protein FLJ14557:E=36.6198 | ENSEMBL:ENSP00000337518:human:FtsJ homolog 3:E=35.8539 | ENSEMBL:ENSP00000327660:human:Putative ribosomal RNA methyltransferase 2:E=26.6778 | FLYBASE:CG5220-PA:fly:Flybase gene name is CG52…
181969_at	T23G11.5		Ral-GTPase effector RLIP76	ENSEMBL:ENSP00000019317:human:ralA binding protein 1:E=21.8239 | FLYBASE:CG11622-PA:fly:Flybase gene name is Rlip-PA:E=13.0223 |
188363_s_at	T08A9.1		Predicted DNA-binding transcription factor, interacts with stathmin	ENSEMBL:ENSP00000025008:human:Rb1-inducible coiled coil protein 1:E=34.8239 | ENSEMBL:ENSP00000344515:human:Splice isoform 2 of Q13439 Golgi autoantigen, golgin subfamily A member 4:E=11.7959 | ENSEMBL:ENSP00000273176:human:Splice isoform 1 of Q13439 Golgi autoantigen, golgin subfamily A member 4:E=11.7959 | ENSEMBL:ENSP00000317955:human:Early endosome antigen 1:E=11.2007 | ENSEMBL:ENSP0000030802…
192426_at	F09E5.3		Deoxyribose-phosphate aldolase	ENSEMBL:ENSP00000025429:human:CGI-26 protein:E=65.699 | FLYBASE:CG8525-PA:fly:Flybase gene name is CG8525-PA:E=54.3665 |
188941_s_at	Y63D3A.6b	dnj-29	Molecular chaperone (DnaJ superfamily)	ENSEMBL:ENSP00000027474:human:SEC63-like protein:E=129.42 | ENSEMBL:ENSP00000317123:human:200 kDa U5 snRNP-specific spliceosomal protein:E=17.4318 | FLYBASE:CG8583-PA:fly:Flybase gene name is CG8583-PA:E=142.886 | FLYBASE:CG5931-PA:fly:Flybase gene name is CG5931-PA:E=15.5528 |
175688_at	T19B10.7	ima-1	Karyopherin (importin) alpha	ENSEMBL:ENSP00000027478:human:Importin alpha-7 subunit:E=30.585 | ENSEMBL:ENSP00000264473:human:Importin alpha-1 subunit:E=30.0177 | ENSEMBL:ENSP00000340198:human:Karyopherin alpha 5:E=29.7959 | ENSEMBL:ENSP00000229558:human:Importin alpha-6 subunit:E=29.5528 | ENSEMBL:ENSP00000334373:human:Importin alpha-4 subunit:E=24.1249 | ENSEMBL:ENSP00000261667:human:Importin alpha-3 subunit:E=24.0915 | ENS…
173365_at	Y67H2A.7		Metalloendopeptidase family - mitochondrial intermediate peptidase	ENSEMBL:ENSP00000028585:human:Mitochondrial intermediate peptidase, mitochondrial precursor:E=86.4685 | ENSEMBL:ENSP00000304467:human:Thimet oligopeptidase:E=17.7696 | ENSEMBL:ENSP00000339283:human:Neurolysin, mitochondrial precursor:E=16.3768 | FLYBASE:CG7791-PA:fly:Flybase gene name is CG7791-PA:E=87 |
173467_s_at	R10E11.4	sqv-3	Beta-1,4-galactosyltransferase B4GALT7/SQV-3	ENSEMBL:ENSP00000029410:human:Beta-1,4-galactosyltransferase 7:E=58.1612 | ENSEMBL:ENSP00000199168:human:UDP-Gal:betaGlcNAc beta 1,4- galactosyltransferase 1, membrane-bound form:E=22.9586 | ENSEMBL:ENSP00000306459:human:Beta-1,4-galactosyltransferase 6:E=22.7213 | ENSEMBL:ENSP00000237019:human:Beta-1,4-galactosyltransferase:E=22.5686 | ENSEMBL:ENSP00000264238:human:Beta-1,4-galactosyltransferase…
185936_at	R12C12.2	ran-5	Ran-binding protein RANBP3	ENSEMBL:ENSP00000034275:human:Splice isoform 3 of Q9H6Z4 RAN-binding protein 3:E=19.7696 | ENSEMBL:ENSP00000341483:human:Splice isoform 2 of Q9H6Z4 RAN-binding protein 3:E=18.9586 | SW:Q9H6Z4:human:Splice isoform 1 of Q9H6Z4 RAN-binding protein 3:E=18.9208 | ENSEMBL:ENSP00000296604:human:Hypothetical protein FLJ25422:E=10.4949 | FLYBASE:CG10225-PA:fly:Flybase gene name is CG10225-PA:E=10.5086 |
186926_s_at	PAR2.4a	PAR2.4	Uncharacterized conserved protein	ENSEMBL:ENSP00000035307:human:KIAA1402 protein:E=48.6198 | ENSEMBL:ENSP00000243776:human:Chondroitin polymerizing factor:E=43.2147 | TR:Q6UXD6:human:RASL651:E=43.2147 | ENSEMBL:ENSP00000254190:human:Carbohydrate (Chondroitin) synthase 1:E=11.3872 | ENSEMBL:ENSP00000342134:human:Chodroitin synthase 2:E=10.8861 | FLYBASE:CG4351-PA:fly:Flybase gene name is CG4351-PA:E=24.6576 | FLYBASE:CG9220-PC:fly…
174100_at	ZK637.2		Uncharacterized conserved protein	ENSEMBL:ENSP00000037869:human:Hypothetical protein FLJ14668:E=21.7447 | ENSEMBL:ENSP00000330390:human:DJ40E16.3:E=18.0458 | ENSEMBL:ENSP00000273340:human::E=16.7447 | ENSEMBL:ENSP00000342339:human::E=14.6576 | FLYBASE:CG5323-PA:fly:Flybase gene name is CG5323-PA:E=24.3188 | FLYBASE:CG5327-PA:fly:Flybase gene name is CG5327-PA:E=20.4089 | FLYBASE:CG12661-PA:fly:Flybase gene name is CG12661-PA:E=10…
173020_s_at	T19A5.1		Uncharacterized conserved protein, contains TPR repeats	ENSEMBL:ENSP00000039989:human:Tetratricopeptide repeat protein 17:E=50.6383 | ENSEMBL:ENSP00000299240:human:TTC17 protein:E=19.7696 | FLYBASE:CG11436-PA:fly:Flybase gene name is CG11436-PA:E=13.4202 |
192030_at	C01G10.9		Predicted translation initiation factor related to eIF-2B alpha/beta/delta subunits (CIG2/IDI2)	ENSEMBL:ENSP00000040663:human:MGC3207 protein:E=67.3279 | ENSEMBL:ENSP00000314871:human:Hypothetical protein DKFZp547E2313:E=55.3468 | FLYBASE:CG11334-PA:fly:Flybase gene name is CG11334-PA:E=67.6383 |
189129_at	T14B4.1		RNA Methylase, SpoU family	ENSEMBL:ENSP00000040877:human:TAR RNA loop binding protein:E=39.8539 | FLYBASE:CG18596-PA:fly:Flybase gene name is CG18596-PA:E=29.3372 |
175223_at	T20G5.4		Bestrophin (Best vitelliform macular dystrophy-associated protein)	ENSEMBL:ENSP00000042931:human:Bestrophin 2:E=72.1249 | ENSEMBL:ENSP00000271137:human:Bestrophin 3:E=67.1135 | ENSEMBL:ENSP00000332413:human:Splice isoform 2 of Q8N1M1 Bestrophin 4:E=65.2518 | ENSEMBL:ENSP00000329064:human:Splice isoform 1 of Q8N1M1 Bestrophin 4:E=65.0269 | ENSEMBL:ENSP00000301774:human:Splice isoform 1 of O76090 Bestrophin 1:E=62.8861 | ENSEMBL:ENSP00000332708:human:vitelliform m…
192103_s_at	Y110A7A.14	pas-3	20S proteasome, regulatory subunit alpha type PSMA4/PRE9	ENSEMBL:ENSP00000044462:human:Proteasome subunit alpha type 4:E=86.5686 | ENSEMBL:ENSP00000217153:human:Splice isoform 1 of O14818 Proteasome subunit alpha type 7:E=40.7696 | SW:Q8TAA3:human:Splice isoform 1 of Q8TAA3 Proteasome subunit alpha type 7-like:E=38.7696 | ENSEMBL:ENSP00000311121:human:Splice isoform 4 of Q8TAA3 Proteasome subunit alpha type 7-like:E=36.5229 | ENSEMBL:ENSP00000261479:hu…
174992_at	ZC123.3		Homeobox protein	ENSEMBL:ENSP00000050961:human:zinc finger homeodomain 4:E=136.337 | ENSEMBL:ENSP00000268489:human:Splice isoform A of Q15911 Alpha-fetoprotein enhancer binding protein:E=118.456 | ENSEMBL:ENSP00000258869:human:PREDICTED: zinc finger homeobox 2:E=48.6778 | TR:Q6ZN20:human:Hypothetical protein FLJ16514:E=39.5376 | ENSEMBL:ENSP00000216749:human:Zinc finger protein 409:E=35.7447 | FLYBASE:CG1449-PA:f…
192416_at	F58F6.4	rfc-2	Replication factor C, subunit RFC2	ENSEMBL:ENSP00000055077:human:Splice isoform 1 of P35250 Activator 1 40 kDa subunit:E=104.18 | ENSEMBL:ENSP00000275627:human:Splice isoform 2 of P35250 Activator 1 40 kDa subunit:E=62.1739 | ENSEMBL:ENSP00000229043:human:Activator 1 36 kDa subunit:E=54.041 | ENSEMBL:ENSP00000296273:human:Activator 1 37 kDa subunit:E=47.2924 | ENSEMBL:ENSP00000334467:human::E=34.3979 | ENSEMBL:ENSP00000338263:huma…
187448_at	ZK1098.5		Transport protein particle (TRAPP) complex subunit	ENSEMBL:ENSP00000063037:human:Trafficking protein particle complex subunit 3:E=38.6198 | ENSEMBL:ENSP00000309745:human:DJ493F7.1:E=12.585 | FLYBASE:CG3911-PA:fly:Flybase gene name is CG3911-PA:E=34.4815 |
187175_s_at	Y110A7A.17a	mat-1	DNA-binding cell division cycle control protein	ENSEMBL:ENSP00000066544:human:Cell division cycle protein 27 homolog:E=70.5376 | ENSEMBL:ENSP00000339394:human::E=30.6383 | ENSEMBL:ENSP00000209827:human:Splice isoform 1 of Q9UJX2 Cell division cycle protein 23 homolog:E=17.4437 | FLYBASE:CG8610-PA:fly:Flybase gene name is Cdc27-PA:E=69.8539 | FLYBASE:CG2508-PA:fly:Flybase gene name is CG2508-PA:E=12.4815 |
191675_s_at	ZC8.4a	lfi-1	Unnamed protein	ENSEMBL:ENSP00000072205:human:Rootletin:E=62.4559 | ENSEMBL:ENSP00000340099:human:Splice isoform 1 of Q9BV73 Centrosomal protein 2:E=46.0362 | ENSEMBL:ENSP00000265148:human:Centromeric protein E:E=43.3279 | ENSEMBL:ENSP00000271778:human:CENP-F kinetochore protein:E=43.0969 | ENSEMBL:ENSP00000290632:human:Trichohyalin:E=41.1938 | ENSEMBL:ENSP00000315938:human:Golgi autoantigen, golgin subfamily B …
186883_s_at	Y32H12A.7		Predicted unusual protein kinase	ENSEMBL:ENSP00000072869:human:Putative ubiquinone biosynthesis protein AarF:E=63.1739 |
177128_at	H17B01.1a	H17B01.1	Permease of the major facilitator superfamily	ENSEMBL:ENSP00000075120:human:Solute carrier family 2, facilitated glucose transporter, member 3:E=97.5528 | ENSEMBL:ENSP00000340450:human:Glucose transporter 14 long form:E=94.9208 | ENSEMBL:ENSP00000323568:human:Solute carrier family 2, facilitated glucose transporter, member 2:E=94.3372 | ENSEMBL:ENSP00000270929:human:Solute carrier family 2, facilitated glucose transporter, member 1:E=92.3767…
185841_s_at	F57B10.1			ENSEMBL:ENSP00000078445:human:CREB/ATF family transcription factor:E=30.4685 | ENSEMBL:ENSP00000271889:human:Androgen-induced basic leucine zipper:E=26.7959 | ENSEMBL:ENSP00000224024:human:Transcription factor LZIP:E=25.5086 | ENSEMBL:ENSP00000342136:human:Basic leucine zipper protein LZIP:E=25.4815 | ENSEMBL:ENSP00000288400:human:cAMP responsive element binding protein 3-like 1:E=20.1675 | TR:Q7…
173005_at	T09B4.1		Predicted Dolichyl-phosphate-mannose-protein mannosyltransferase	ENSEMBL:ENSP00000078527:human:DJ50O24.5.1:E=23.3872 | FLYBASE:CG6657-PA:fly:Flybase gene name is veg-PA:E=25.4318 |
183038_at	Y39B6A.39		Mitochondrial ribosomal protein S28	ENSEMBL:ENSP00000081029:human:Mitochondrial 28S ribosomal protein S28:E=52.5376 | ENSEMBL:ENSP00000324348:human:Hypothetical protein PSEC0068:E=29.4318 | FLYBASE:CG2101-PA:fly:Flybase gene name is mRpS28-PA:E=41.6198 |
193571_at	Y45F10D.12	rpl-18	60s ribosomal protein L18	ENSEMBL:ENSP00000084795:human:60S ribosomal protein L18:E=62.0757 | FLYBASE:CG8615-PA:fly:Flybase gene name is CG8615-PA:E=63.6383 |
189395_s_at	F35G2.2		Mitochondrial associated endoribonuclease MAR1 (isochorismatase superfamily)	ENSEMBL:ENSP00000085068:human:Hypothetical protein FLJ23469:E=41.3468 | ENSEMBL:ENSP00000173527:human:CGI-111 protein:E=31.3468 | FLYBASE:CG3663-PA:fly:Flybase gene name is CG3663-PA:E=31.5686 | FLYBASE:CG11333-PA:fly:Flybase gene name is CG11333-PA:E=27.2218 |
181398_s_at	B0546.2		OTU (ovarian tumor)-like cysteine protease	ENSEMBL:ENSP00000156084:human:Hypothetical protein DKFZp761A052:E=30.2441 | FLYBASE:CG6091-PA:fly:Flybase gene name is CG6091-PA:E=37.7696 |
177653_s_at	R11A8.2		G-patch nucleic acid binding protein	ENSEMBL:ENSP00000156109:human:G patch domain and KOW motifs:E=42.1079 | FLYBASE:CG10324-PA:fly:Flybase gene name is CG10324-PA:E=21.1135 |
182742_at	Y80D3A.2		DEAD box containing helicases	ENSEMBL:ENSP00000156471:human:KIAA0560 protein:E=1000 | ENSEMBL:ENSP00000244030:human:Splice isoform 1 of Q9P2E3 Protein KIAA1404:E=31.3098 | ENSEMBL:ENSP00000262803:human:Splice isoform 2 of Q92900 Regulator of nonsense transcripts 1:E=27.1487 | SW:Q92900:human:Splice isoform 1 of Q92900 Regulator of nonsense transcripts 1:E=27.1427 | ENSEMBL:ENSP00000224140:human:Splice isoform 1 of Q7Z333 Prob…
188631_at	F23F12.6	rpt-3	26S proteasome regulatory complex, ATPase RPT3	ENSEMBL:ENSP00000157812:human:Splice isoform 1 of P43686 26S protease regulatory subunit 6B:E=167.62 | ENSEMBL:ENSP00000261303:human:26S protease regulatory subunit 4:E=105.018 | ENSEMBL:ENSP00000339101:human::E=98.2147 | ENSEMBL:ENSP00000298852:human:26S protease regulatory subunit 6A:E=80.3279 | ENSEMBL:ENSP00000216407:human:26S protease regulatory subunit S10B:E=78.0506 | ENSEMBL:ENSP000003105…
173992_at	T04C12.4	act-3	Actin and related proteins	ENSEMBL:ENSP00000158302:human:Actin, cytoplasmic 1:E=199.367 | ENSEMBL:ENSP00000331514:human:Actin, cytoplasmic 2:E=198.721 | ENSEMBL:ENSP00000345455:human:Actin, gamma-enteric smooth muscle:E=194.495 | ENSEMBL:ENSP00000290378:human:Actin, alpha cardiac:E=194.387 | ENSEMBL:ENSP00000224784:human:Actin, aortic smooth muscle:E=193.959 | ENSEMBL:ENSP00000324452:human:Actin, alpha skeletal muscle:E=19…
176923_s_at	M03F4.2a	act-4	Actin and related proteins	ENSEMBL:ENSP00000158302:human:Actin, cytoplasmic 1:E=199.585 | ENSEMBL:ENSP00000331514:human:Actin, cytoplasmic 2:E=198.959 | ENSEMBL:ENSP00000345455:human:Actin, gamma-enteric smooth muscle:E=194.699 | ENSEMBL:ENSP00000290378:human:Actin, alpha cardiac:E=194.602 | ENSEMBL:ENSP00000224784:human:Actin, aortic smooth muscle:E=194.174 | ENSEMBL:ENSP00000324452:human:Actin, alpha skeletal muscle:E=19…
172816_x_at	T04C12.5	act-2	Actin and related proteins	ENSEMBL:ENSP00000158302:human:Actin, cytoplasmic 1:E=200.108 | ENSEMBL:ENSP00000331514:human:Actin, cytoplasmic 2:E=198.721 | ENSEMBL:ENSP00000345455:human:Actin, gamma-enteric smooth muscle:E=194.495 | ENSEMBL:ENSP00000290378:human:Actin, alpha cardiac:E=194.387 | ENSEMBL:ENSP00000224784:human:Actin, aortic smooth muscle:E=194.387 | ENSEMBL:ENSP00000324452:human:Actin, alpha skeletal muscle:E=19…
178386_s_at	C47E8.4		Uncharacterized conserved protein XAP-5	ENSEMBL:ENSP00000158526:human:XAP-5 protein:E=77.9208 | ENSEMBL:ENSP00000274639:human:XAP-5-like protein:E=75.2147 | FLYBASE:CG12259-PA:fly:Flybase gene name is CG12259-PA:E=60.2147 |
179351_s_at	R151.6		Predicted membrane protein	ENSEMBL:ENSP00000158771:human:Derlin-2:E=80.2757 | SW:Q96Q80:human:Splice isoform 1 of Q96Q80 Derlin-3:E=70.9586 | ENSEMBL:ENSP00000290730:human:Splice isoform 3 of Q96Q80 Derlin-3:E=68.7213 | ENSEMBL:ENSP00000313453:human::E=37.6198 | ENSEMBL:ENSP00000259512:human:Derlin-1:E=30.9208 | ENSEMBL:ENSP00000341614:human:Splice isoform 4 of Q96Q80 Derlin-3:E=10.4318 | FLYBASE:CG14899-PA:fly:Flybase gen…
174920_at	Y57G11C.37			ENSEMBL:ENSP00000159087:human:KIAA1623 protein:E=99.284 | ENSEMBL:ENSP00000292246:human:Hypothetical protein FLJ10375:E=77.4559 | ENSEMBL:ENSP00000327767:human:Hypothetical protein FLJ10375:E=51.3665 | ENSEMBL:ENSP00000281268:human:transmembrane protein 16D:E=45.6576 | ENSEMBL:ENSP00000256737:human:Transmembrane protein 16C:E=42.9208 | ENSEMBL:ENSP00000274979:human:NGEP long variant:E=39.4685 | E…
176866_s_at	ZK616.4		Actin-related protein - Arp4p/Act3p	ENSEMBL:ENSP00000160382:human:Actin-like protein 6B:E=108.076 | ENSEMBL:ENSP00000259034:human:Splice isoform 1 of O96019 Actin-like protein 6A:E=105.745 | ENSEMBL:ENSP00000343472:human:Splice isoform 2 of O96019 Actin-like protein 6A:E=93.2007 | ENSEMBL:ENSP00000158302:human:Actin, cytoplasmic 1:E=61.3872 | ENSEMBL:ENSP00000331514:human:Actin, cytoplasmic 2:E=61.3872 | ENSEMBL:ENSP00000306469:hum…
174588_at	T22H6.6	gei-3	HMG-box transcription factor Capicua and related proteins	ENSEMBL:ENSP00000160740:human:Capicua protein:E=42.1739 | ENSEMBL:ENSP00000319742:human:HMG-BOX transcription factor BBX:E=15.2366 | ENSEMBL:ENSP00000319974:human:HMG-box containing protein:E=15.2147 | ENSEMBL:ENSP00000316731:human:Splice isoform 3 of P35711 Transcription factor SOX-5:E=12.0655 | ENSEMBL:ENSP00000308927:human:Splice isoform 1 of P35711 Transcription factor SOX-5:E=11.6383 | ENSEM…
171783_x_at	C35B1.1	ubc-1	Ubiquitin-protein ligase	ENSEMBL:ENSP00000161284:human:Ubiquitin-conjugating enzyme E2 A:E=70.3279 | ENSEMBL:ENSP00000265339:human:Ubiquitin-conjugating enzyme E2 B:E=68.9586 | ENSEMBL:ENSP00000335027:human:ubiquitin-conjugating enzyme E2A isoform 2:E=52.0809 | ENSEMBL:ENSP00000338634:human::E=46.3979 | ENSEMBL:ENSP00000222402:human:Ubiquitin-conjugating enzyme HBUCE1:E=30.1549 | ENSEMBL:ENSP00000185885:human:Ubiquitin-c…
191575_at	R11A8.6	irs-1	Isoleucyl-tRNA synthetase	ENSEMBL:ENSP00000161659:human:Isoleucyl-tRNA synthetase, cytoplasmic:E=1000 | TR:Q6P0M4:human:IARS protein:E=281.409 | ENSEMBL:ENSP00000303279:human:mitochondrial isoleucine tRNA synthetase:E=61.585 | ENSEMBL:ENSP00000317770:human:Hypothetical protein FLJ10326:E=52.6383 | ENSEMBL:ENSP00000211402:human:Valyl-tRNA synthetase 2:E=32.6778 | ENSEMBL:ENSP00000316092:human:KIAA1885 protein:E=27.0044 | E…
175416_at	T24B1.1		Golgi integral membrane protein	ENSEMBL:ENSP00000163416:human:Splice isoform 1 of Q8TBA6 Golgi autoantigen, golgin subfamily A member 5:E=33.4815 | ENSEMBL:ENSP00000343700:human:Splice isoform 2 of Q8TBA6 Golgi autoantigen, golgin subfamily A member 5:E=26.8239 | ENSEMBL:ENSP00000204726:human:Splice isoform 1 of Q08378 Golgi autoantigen, golgin subfamily A member 3:E=12.6198 | ENSEMBL:ENSP00000313009:human:Splice isoform Short …
171907_x_at	W02B9.1	hmr-1	Cadherin repeats	ENSEMBL:ENSP00000164024:human:Cadherin EGF LAG seven-pass G-type receptor 3 precursor:E=33.041 | ENSEMBL:ENSP00000271332:human:Cadherin EGF LAG seven-pass G-type receptor 2 precursor:E=31.7696 | ENSEMBL:ENSP00000262738:human:Splice isoform 1 of Q9NYQ6 Cadherin EGF LAG seven-pass G-type receptor 1 precursor:E=27.585 | ENSEMBL:ENSP00000335169:human:Fat-like cadherin FATJ protein:E=25.7447 | ENSEMBL…
182316_at	C14E2.4		Prolyl 4-hydroxylase alpha subunit	ENSEMBL:ENSP00000166534:human:Splice isoform IIb of O15460 Prolyl 4-hydroxylase alpha-2 subunit precursor:E=13.0757 | ENSEMBL:ENSP00000263556:human:Splice isoform 2 of P13674 Prolyl 4-hydroxylase alpha-1 subunit precursor:E=12.5229 | ENSEMBL:ENSP00000332170:human:Collagen prolyl 4-hydroxylase alpha III subunit:E=11.9586 | ENSEMBL:ENSP00000307318:human:Splice isoform 1 of P13674 Prolyl 4-hydroxyla…
190639_s_at	R07E5.10		Uncharacterized MYND Zn-finger protein	ENSEMBL:ENSP00000167218:human:Programmed cell death protein 2:E=35.3979 | ENSEMBL:ENSP00000246535:human:Hypothetical protein MGC13096:E=15.4815 | TR:Q6NW24:human:PDCD2 protein:E=12.699 | FLYBASE:CG3260-PA:fly:Flybase gene name is Zfrp8-PA:E=30.5229 |
172637_x_at	F56B3.11a	F56B3.11	Uncharacterized conserved protein	ENSEMBL:ENSP00000169551:human:HSPC154 protein:E=19.8861 | FLYBASE:CG7382-PA:fly:Flybase gene name is CG7382-PA:E=25.2757 |
174314_at	F41C6.1	unc-6	Netrin, axonal chemotropic factor	ENSEMBL:ENSP00000173229:human:Netrin-1 precursor:E=180.284 | ENSEMBL:ENSP00000293973:human:Netrin-2 like protein:E=136.509 | ENSEMBL:ENSP00000258341:human:Laminin gamma-1 chain precursor:E=100.42 | ENSEMBL:ENSP00000266097:human:Laminin gamma-3 chain precursor:E=91.8539 | ENSEMBL:ENSP00000339497:human::E=91.8539 | ENSEMBL:ENSP00000325873:human:Hypothetical protein PSEC0236:E=88.7959 | ENSEMBL:ENSP…
177196_s_at	M88.2		Mitochondrial ribosomal protein S34	ENSEMBL:ENSP00000177742:human:Mitochondrial 28S ribosomal protein S34:E=12.5229 | FLYBASE:CG13037-PA:fly:Flybase gene name is mRpS34-PA:E=11.3979 |
186480_s_at	M01A10.2a	tom-1	Tomosyn and related SNARE-interacting proteins	ENSEMBL:ENSP00000179882:human:tomosyn:E=170.377 | ENSEMBL:ENSP00000273666:human:PREDICTED: syntaxin binding protein 5-like:E=166.337 | ENSEMBL:ENSP00000321826:human:Hypothetical protein FLJ33230:E=60.5086 | ENSEMBL:ENSP00000321537:human:lethal giant larvae homolog 1:E=53.5086 | ENSEMBL:ENSP00000321993:human:LLGL protein:E=52.5686 | TR:Q15334:human:Hugl protein:E=51.699 | TR:Q9BR62:human:LLGL2 pro…
189325_at	F02D8.4		Zinc carboxypeptidase	ENSEMBL:ENSP00000181383:human:PCPB protein:E=52.5528 | ENSEMBL:ENSP00000222482:human:Carboxypeptidase A4 precursor:E=50.9586 | ENSEMBL:ENSP00000222481:human:Carboxypeptidase A2 precursor:E=49.5686 | ENSEMBL:ENSP00000272852:human:Zn-carboxypeptidase:E=48.7959 | ENSEMBL:ENSP00000011292:human:Carboxypeptidase A1 precursor:E=47.7696 | ENSEMBL:ENSP00000297770:human:Splice isoform 1 of Q8N4T0 Carboxype…
185530_s_at	T06A10.1		DEAD box protein	ENSEMBL:ENSP00000181534:human:Probable ATP-dependent RNA helicase DDX20:E=53.6778 | TR:Q9BRB1:human:Hypothetical protein:E=43.8539 | ENSEMBL:ENSP00000293831:human:Eukaryotic initiation factor 4A-I:E=43.7959 | ENSEMBL:ENSP00000326381:human:Splice isoform 1 of Q14240 Eukaryotic initiation factor 4A-II:E=43.4815 | TR:Q96B07:human:Splice isoform 2 of Q14240 Eukaryotic initiation factor 4A-II:E=43.481…
187025_at	Y57A10A.10		Uncharacterized conserved protein	ENSEMBL:ENSP00000187762:human:Hypothetical protein FLJ22328:E=36.1871 | ENSEMBL:ENSP00000262559:human:Hypothetical protein FLJ10493:E=31.8239 | FLYBASE:CG4239-PA:fly:Flybase gene name is CG4239-PA:E=68.0458 | FLYBASE:CG33061-PA:fly:Flybase gene name is CG33061-PA:E=15.5376 |
188526_s_at	C08B11.6		Actin-related protein - Arp6p	ENSEMBL:ENSP00000188312:human:Actin-related protein 6:E=72.3372 | TR:Q9P0A0:human:HSPC281:E=23.9586 | ENSEMBL:ENSP00000333037:human:Actin related protein M1:E=21.7959 | TR:Q8TDG2:human:Actin-related protein T1:E=21.5686 | ENSEMBL:ENSP00000260641:human:Actin-like protein 2:E=20.5528 | TR:Q8IY98:human:actin-related protein 2 isoform a:E=20.0088 | ENSEMBL:ENSP00000312019:human:PREDICTED: similar to …
192910_s_at	F01G4.6		Mitochondrial phosphate carrier protein	ENSEMBL:ENSP00000188376:human:Splice isoform B of Q00325 Phosphate carrier protein, mitochondrial precursor:E=130.495 | ENSEMBL:ENSP00000228318:human:Splice isoform A of Q00325 Phosphate carrier protein, mitochondrial precursor:E=128.276 | TR:Q8N7R6:human:Hypothetical protein FLJ40434:E=24.5686 | ENSEMBL:ENSP00000319574:human:Mitochondrial deoxynucleotide carrier:E=17.5528 | TR:Q705K4:human:Mitoc…
190786_s_at	Y16B4A.2		Serine carboxypeptidases (lysosomal cathepsin A)	ENSEMBL:ENSP00000191018:human:Lysosomal protective protein precursor:E=80.0223 | SW:Q9H3G5:human:Probable serine carboxypeptidase CPVL precursor:E=37.6576 | ENSEMBL:ENSP00000265394:human:CPVL:E=37.5376 | ENSEMBL:ENSP00000262288:human:Splice isoform 1 of Q9HB40 Retinoid-inducible serine carboxypeptidase precursor:E=21.4318 | FLYBASE:CG4572-PA:fly:Flybase gene name is CG4572-PA:E=30.2007 | FLYBASE:…
191462_at	F41C3.5		Serine carboxypeptidases (lysosomal cathepsin A)	ENSEMBL:ENSP00000191018:human:Lysosomal protective protein precursor:E=90.9586 | SW:Q9H3G5:human:Probable serine carboxypeptidase CPVL precursor:E=45.2076 | ENSEMBL:ENSP00000265394:human:CPVL:E=45.1024 | ENSEMBL:ENSP00000262288:human:Splice isoform 1 of Q9HB40 Retinoid-inducible serine carboxypeptidase precursor:E=14.2518 | FLYBASE:CG4572-PA:fly:Flybase gene name is CG4572-PA:E=32.699 | FLYBASE:C…
192503_at	C15H11.8		RNA polymerase I transcription factor TFIIS, subunit A12.2/RPA12	ENSEMBL:ENSP00000192236:human::E=16.4202 | ENSEMBL:ENSP00000331111:human:Transcription-associated zinc ribbon protein:E=16.3098 | FLYBASE:CG13418-PA:fly:Flybase gene name is RpI12-PA:E=14.2757 |
186717_at	F42A8.3		Uncharacterized conserved protein	ENSEMBL:ENSP00000193322:human:Osteopetrosis associated transmembrane protein 1 precursor:E=10.0809 |
191886_s_at	C05C10.3		Succinyl-CoA:alpha-ketoacid-CoA transferase	ENSEMBL:ENSP00000196371:human:Succinyl-CoA:3-ketoacid-coenzyme A transferase 1, mitochondrial precursor:E=169.721 | SW:Q9BYC2:human:Succinyl-CoA:3-ketoacid-coenzyme A transferase 2, mitochondrial precursor:E=149.066 | TR:Q6INA3:human:OXCT2 protein:E=64.3098 | FLYBASE:CG1140-PA:fly:Flybase gene name is CG1140-PA:E=156.796 |
174085_s_at	T05E11.1	rps-5	Ribosomal protein S7	ENSEMBL:ENSP00000196551:human:40S ribosomal protein S5:E=88.1549 | ENSEMBL:ENSP00000345452:human::E=60.0809 | ENSEMBL:ENSP00000331070:human::E=10.041 | FLYBASE:CG8922-PA:fly:Flybase gene name is RpS5-PA:E=83.7447 | FLYBASE:CG7014-PA:fly:Flybase gene name is CG7014-PA:E=82.7959 |
173202_s_at	C04F12.10	fce-1	Metalloprotease	ENSEMBL:ENSP00000196805:human:CAAX prenyl protease 1 homolog:E=95.7213 | FLYBASE:CG9000-PA:fly:Flybase gene name is CG9000-PA:E=89.3468 | FLYBASE:CG33142-PB:fly:Flybase gene name is CG33142-PB:E=47.4949 | FLYBASE:CG9001-PA:fly:Flybase gene name is CG9001-PA:E=46.6383 | FLYBASE:CG7573-PB:fly:Flybase gene name is CG7573-PB:E=17.3979 |
187085_s_at	Y45G12C.2	gst-10	Glutathione S-transferase	ENSEMBL:ENSP00000196968:human:Glutathione S-transferase P:E=27.0458 | ENSEMBL:ENSP00000211309:human:glutathione S-transferase A2:E=20.7959 | ENSEMBL:ENSP00000335620:human:glutathione S-transferase A1:E=19.7447 | ENSEMBL:ENSP00000306378:human:Glutathione S-transferase A4-4:E=19.4202 | ENSEMBL:ENSP00000284562:human:Glutathione S-transferase A5-5:E=19.3098 | TR:Q12760:human:Glutathione S-transferase…
191653_at	T28A11.11	gst-23	Glutathione S-transferase	ENSEMBL:ENSP00000196968:human:Glutathione S-transferase P:E=37.7447 | ENSEMBL:ENSP00000256594:human:Glutathione S-transferase Mu 3:E=21.6383 | ENSEMBL:ENSP00000211122:human:Glutathione S-transferase A3-3:E=18.7696 | ENSEMBL:ENSP00000311469:human:glutathione S-transferase M1 isoform 1:E=18.4559 | ENSEMBL:ENSP00000286517:human:glutathione S-transferase M4 isoform 1:E=18.4559 | ENSEMBL:ENSP000002565…
193611_at	R107.7	gst-1	Glutathione S-transferase	ENSEMBL:ENSP00000196968:human:Glutathione S-transferase P:E=39.3372 | ENSEMBL:ENSP00000256594:human:Glutathione S-transferase Mu 3:E=23.5528 | ENSEMBL:ENSP00000286517:human:glutathione S-transferase M4 isoform 1:E=21.9586 | ENSEMBL:ENSP00000311469:human:glutathione S-transferase M1 isoform 1:E=21.6383 | ENSEMBL:ENSP00000241337:human:glutathione S-transferase M2:E=20.1487 | ENSEMBL:ENSP00000256593…
176492_s_at	Y74C10AR.1	eif-3.I	Translation initiation factor 3, subunit i (eIF-3i)/TGF-beta receptor-interacting protein (TRIP-1)	ENSEMBL:ENSP00000197492:human:Eukaryotic translation initiation factor 3 subunit 2:E=76.8239 | ENSEMBL:ENSP00000025399:human:Serine-threonine kinase receptor-associated protein:E=16.6383 | ENSEMBL:ENSP00000296484:human:Hypothetical protein FLJ90808:E=12.7212 | ENSEMBL:ENSP00000274821:human:Guanine nucleotide-binding protein beta subunit 2-like 1:E=12.6198 | ENSEMBL:ENSP00000311899:human:Hypotheti…
184540_at	Y73F8A.19	tag-64	Copine	ENSEMBL:ENSP00000198765:human:Copine III:E=35.4685 | ENSEMBL:ENSP00000326126:human:Copine I:E=34.7959 | ENSEMBL:ENSP00000323391:human:copine family member:E=34.2147 | ENSEMBL:ENSP00000290776:human:Copine II:E=34 | ENSEMBL:ENSP00000329748:human:Copine VIII:E=33.8239 | ENSEMBL:ENSP00000285130:human:Splice isoform 1 of Q96A23 Copine IV:E=32.8861 | ENSEMBL:ENSP00000340553:human:Splice isoform 2 of Q9…
186636_s_at	C36E8.1		RNA polymerase I transcription factor	ENSEMBL:ENSP00000198767:human:Transcription initiation factor IA protein:E=32.9586 | ENSEMBL:ENSP00000311480:human::E=25.0969 | ENSEMBL:ENSP00000326495:human:Hypothetical protein A-270G1.1:E=15.3372 | ENSEMBL:ENSP00000314557:human::E=14.4815 | FLYBASE:CG3278-PA:fly::E=33.4202 |
183675_s_at	F58G11.5	tag-65	Predicted RNA binding protein, contains SWAP, RPR and G-patch domains	ENSEMBL:ENSP00000198939:human:Calcium homeostasis endoplasmic reticulum protein:E=39.4559 | ENSEMBL:ENSP00000333655:human:SR-related CTD associated factor 6:E=39.2076 | TR:O00302:human:ERPROT 213-21:E=38.9208 | TR:Q99492:human:DAN26 protein:E=18.6383 | FLYBASE:CG32168-PA:fly:Flybase gene name is scaf6-PA:E=26.6198 |
190910_at	E02H1.1		Ribosomal RNA adenine dimethylase	ENSEMBL:ENSP00000199320:human:Probable dimethyladenosine transferase:E=95.1249 | FLYBASE:CG11837-PA:fly:Flybase gene name is CG11837-PA:E=95.9586 |
183795_s_at	T25D3.2		Uncharacterized conserved protein (melanoma antigen P15)	ENSEMBL:ENSP00000199706:human:39S ribosomal protein L28, mitochondrial precursor:E=36.1675 | FLYBASE:CG3782-PA:fly:Flybase gene name is mRpL28-PA:E=30.5686 |
193782_s_at	T11G6.8		Predicted RNA-binding protein (RRM superfamily)	ENSEMBL:ENSP00000199814:human:RNA binding motif protein 22:E=115.276 | TR:O95607:human:199G4 protein:E=66.1549 | FLYBASE:CG14641-PA:fly:Flybase gene name is CG14641-PA:E=112.62 |
173041_s_at	F20D12.4	czw-1	Centromere/kinetochore protein zw10 involved in mitotic chromosome segregation	ENSEMBL:ENSP00000200135:human:centromere/kinetochore protein zw10 homolog:E=25.1871 | FLYBASE:CG9900-PB:fly:Flybase gene name is mit(1)15-PB:E=11.3372 |
173911_s_at	F58F9.7		Pristanoyl-CoA/acyl-CoA oxidase	ENSEMBL:ENSP00000200383:human:Acyl-coenzyme A oxidase 3, peroxisomal:E=122.921 | ENSEMBL:ENSP00000293217:human:Splice isoform 2 of Q15067 Acyl-coenzyme A oxidase 1, peroxisomal:E=70.9586 | ENSEMBL:ENSP00000301608:human:Splice isoform 1 of Q15067 Acyl-coenzyme A oxidase 1, peroxisomal:E=70.3279 | ENSEMBL:ENSP00000343717:human::E=56.8239 | ENSEMBL:ENSP00000307697:human:Acyl-coenzyme A oxidase 2, pe…
191904_s_at	K09E9.1		Synaptic vesicle transporter SVOP and related transporters (major facilitator superfamily)	ENSEMBL:ENSP00000200652:human:Organic cation/carnitine transporter 1:E=22.9586 | ENSEMBL:ENSP00000301891:human:Organic anion transporter 4:E=22.2924 | ENSEMBL:ENSP00000328583:human:Carnitine transporter 2:E=22.0809 | ENSEMBL:ENSP00000339773:human:Solute carrier family 22, member 16:E=22.0223 | ENSEMBL:ENSP00000327740:human::E=22.0088 | ENSEMBL:ENSP00000265599:human:Organic cation transporter OKB1…
173406_at	Y82E9BR.16a	Y82E9BR.16	Synaptic vesicle transporter SVOP and related transporters (major facilitator superfamily)	ENSEMBL:ENSP00000200652:human:Organic cation/carnitine transporter 1:E=62.9586 | ENSEMBL:ENSP00000275300:human:Organic cation transporter 3:E=62.6576 | TR:Q96KH7:human:Organic cation transporter 3:E=62.1308 | ENSEMBL:ENSP00000327740:human::E=61.9586 | ENSEMBL:ENSP00000245407:human:Splice isoform 1 of O76082 Organic cation/carnitine transporter 2:E=61.0555 | ENSEMBL:ENSP00000341907:human::E=60.494…
190881_s_at	Y106G6A.1		MEKK and related serine/threonine protein kinases	ENSEMBL:ENSP00000201579:human:mitogen-activated protein kinase kinase kinase 3 isoform 2:E=30.1487 | ENSEMBL:ENSP00000325578:human:Hypothetical protein DKFZp762P223:E=29.7213 | ENSEMBL:ENSP00000313991:human:Protein kinase MEKK2b:E=26.9208 | ENSEMBL:ENSP00000343463:human:mitogen-activated protein kinase kinase kinase 2:E=25.1135 | ENSEMBL:ENSP00000254690:human:5'-AMP-activated protein kinase, cata…
191835_s_at	ZK418.9a	ZK418.9	K-homology type RNA binding proteins	ENSEMBL:ENSP00000201886:human:Far upstream element binding protein 2:E=63.0506 | ENSEMBL:ENSP00000304567:human:Splice isoform 1 of Q96AE4 Far upstream element binding protein 1:E=59.1938 | ENSEMBL:ENSP00000318177:human:Splice isoform 1 of Q96I24 Far upstream element binding protein 3:E=59.0655 | ENSEMBL:ENSP00000294623:human:Splice isoform 2 of Q96AE4 Far upstream element binding protein 1:E=58.2…
189938_s_at	C12D8.1a	C12D8.1	K-homology type RNA binding proteins	ENSEMBL:ENSP00000201886:human:Far upstream element binding protein 2:E=69.5086 | ENSEMBL:ENSP00000318177:human:Splice isoform 1 of Q96I24 Far upstream element binding protein 3:E=65.7213 | ENSEMBL:ENSP00000304567:human:Splice isoform 1 of Q96AE4 Far upstream element binding protein 1:E=65.4437 | ENSEMBL:ENSP00000294623:human:Splice isoform 2 of Q96AE4 Far upstream element binding protein 1:E=64.1…
186187_at	F23H11.9		CDP-alcohol phosphatidyltransferase/Phosphatidylglycerol-phosphate synthase	ENSEMBL:ENSP00000202507:human:Protein C20orf155:E=43.0757 | TR:Q6NTG3:human:C20orf155 protein:E=21.3979 | FLYBASE:CG4774-PA:fly:Flybase gene name is CG4774-PA:E=37.2757 |
192679_at	R151.3	rpl-6	60s ribosomal protein L6	ENSEMBL:ENSP00000202773:human:60S ribosomal protein L6:E=36.699 | FLYBASE:CG11522-PB:fly:Flybase gene name is CG11522-PB:E=41.4202 |
178199_s_at	F58B3.4		Uncharacterized conserved protein	ENSEMBL:ENSP00000202816:human:Hypothetical protein C20orf6:E=35 | FLYBASE:CG11417-PA:fly:Flybase gene name is CG11417-PA:E=33.585 | FLYBASE:CG18255-PD:fly::E=13 |
181665_at	Y37D8A.6		Unnamed protein	ENSEMBL:ENSP00000203363:human:Chromosome 16 open reading frame 5:E=10.0862 | FLYBASE:CG13510-PA:fly:Flybase gene name is CG13510-PA:E=10.3872 |
189970_s_at	F52D2.2		G protein signaling regulators	ENSEMBL:ENSP00000204113:human:Regulator of G-protein signaling 1:E=12.3665 | ENSEMBL:ENSP00000320008:human:Regulator of G-protein signaling 4:E=11.5376 | ENSEMBL:ENSP00000276500:human:Splice isoform 5 of O76081 Regulator of G-protein signaling 20:E=10.4437 | ENSEMBL:ENSP00000344630:human:Splice isoform 1 of O76081 Regulator of G-protein signaling 20:E=10.1739 | ENSEMBL:ENSP00000247523:human:Regul…
192781_s_at	F58A4.7a	hlh-11	bHLH transcription factor	ENSEMBL:ENSP00000204517:human:Transcription factor AP-4:E=18.1487 | FLYBASE:CG7664-PA:fly:Flybase gene name is crp-PA:E=19.3566 |
173882_s_at	F18H3.3a	pab-2	Polyadenylate-binding protein (RRM superfamily)	ENSEMBL:ENSP00000204732:human:Polyadenylate-binding protein 4:E=170.569 | ENSEMBL:ENSP00000313007:human:Splice isoform 1 of P11940 Polyadenylate-binding protein 1:E=170.569 | ENSEMBL:ENSP00000174661:human:Splice isoform 2 of P11940 Polyadenylate-binding protein 1:E=164.921 | ENSEMBL:ENSP00000281589:human:Polyadenylate-binding protein 3:E=133.26 | ENSEMBL:ENSP00000308012:human:Polyadenylate-bindin…
188577_at	H14A12.2a	fum-1	Fumarase	ENSEMBL:ENSP00000205832:human:Fumarate hydratase, mitochondrial precursor:E=187.42 | ENSEMBL:ENSP00000230686:human:Alpha-methylacyl-CoA racemase IIB:E=17.0269 | FLYBASE:CG4094-PA:fly:Flybase gene name is CG4094-PA:E=192.602 | FLYBASE:CG4095-PA:fly:Flybase gene name is CG4095-PA:E=183.398 | FLYBASE:CG6140-PA:fly:Flybase gene name is CG6140-PA:E=174.137 | FLYBASE:CG31874-PA:fly:Flybase gene name is…
175089_at	Y71H2AM.1			ENSEMBL:ENSP00000206542:human:Probable O-sialoglycoprotein endopeptidase:E=124.187 | TR:Q96EV9:human:OSGEPL1 protein:E=22.1367 | ENSEMBL:ENSP00000264151:human:Putative sialoglycoprotease type 2:E=20.7447 | FLYBASE:CG4933-PA:fly:Flybase gene name is CG4933-PA:E=119.222 | FLYBASE:CG14231-PA:fly:Flybase gene name is CG14231-PA:E=16.8539 |
184142_s_at	R04A9.2		Translation initiation factor 2C (eIF-2C) and related proteins	ENSEMBL:ENSP00000207451:human:Eukaryotic translation initiation factor 2C 1:E=29.4437 | ENSEMBL:ENSP00000220592:human:Eukaryotic translation initiation factor 2C 2:E=25.1427 | ENSEMBL:ENSP00000246314:human:eukaryotic translation initiation factor 2C, 3 isoform b:E=24.7213 | ENSEMBL:ENSP00000315528:human:Eukaryotic translation initiation factor 2C 3:E=24.4437 | ENSEMBL:ENSP00000257131:human:Eukary…
174249_at	C14B1.7		Translation initiation factor 2C (eIF-2C) and related proteins	ENSEMBL:ENSP00000207451:human:Eukaryotic translation initiation factor 2C 1:E=32.4318 | ENSEMBL:ENSP00000246314:human:eukaryotic translation initiation factor 2C, 3 isoform b:E=31.699 | ENSEMBL:ENSP00000315528:human:Eukaryotic translation initiation factor 2C 3:E=31.3566 | ENSEMBL:ENSP00000257131:human:Eukaryotic translation initiation factor 2C 4:E=31.3098 | ENSEMBL:ENSP00000220592:human:Eukaryo…
174604_at	C16C10.3		Translation initiation factor 2C (eIF-2C) and related proteins	ENSEMBL:ENSP00000207451:human:Eukaryotic translation initiation factor 2C 1:E=33.1739 | ENSEMBL:ENSP00000257131:human:Eukaryotic translation initiation factor 2C 4:E=32.7696 | ENSEMBL:ENSP00000246314:human:eukaryotic translation initiation factor 2C, 3 isoform b:E=31.9586 | ENSEMBL:ENSP00000315528:human:Eukaryotic translation initiation factor 2C 3:E=31.0809 | ENSEMBL:ENSP00000220592:human:Eukary…
181190_at	F54G2.1a	F54G2.1		ENSEMBL:ENSP00000207549:human:Splice isoform 1 of Q70J99 Unc-13 homolog D:E=92.9586 | ENSEMBL:ENSP00000324510:human:BAI1-associated protein 3:E=66.3468 | ENSEMBL:ENSP00000345006:human:Splice isoform 2 of Q70J99 Unc-13 homolog D:E=22.7447 | ENSEMBL:ENSP00000308768:human:Unc-13 homolog C:E=17.3768 | ENSEMBL:ENSP00000263846:human:synaptotagmin VII:E=16.2007 | ENSEMBL:ENSP00000252773:human:PREDICTED:…
186879_s_at	C43E11.10	cdc-6	Pre-initiation complex, subunit CDC6, AAA+ superfamily ATPase	ENSEMBL:ENSP00000209728:human:Cell division control protein 6 homolog:E=32.8861 | ENSEMBL:ENSP00000345877:human:Origin recognition complex subunit 1:E=23.5686 | FLYBASE:CG5971-PA:fly:Flybase gene name is CG5971-PA:E=39.6383 | FLYBASE:CG10667-PA:fly:Flybase gene name is Orc1-PA:E=21.0915 |
180324_s_at	C47B2.2a	C47B2.2	Predicted uracil phosphoribosyltransferase	ENSEMBL:ENSP00000209779:human:Hypothetical protein MGC23937:E=50.9208 | ENSEMBL:ENSP00000337345:human:Uridine/cytidine kinase-like 1:E=23.3098 | ENSEMBL:ENSP00000317660:human:Putative uridine kinase:E=23.301 | FLYBASE:CG5537-PA:fly:Flybase gene name is CG5537-PA:E=43.5376 | FLYBASE:CG4798-PA:fly:Flybase gene name is CG4798-PA:E=26.2441 |
174329_s_at	F10C5.1	mat-3	Anaphase-promoting complex (APC), Cdc23 subunit	ENSEMBL:ENSP00000209827:human:Splice isoform 1 of Q9UJX2 Cell division cycle protein 23 homolog:E=79.9208 | ENSEMBL:ENSP00000066544:human:Cell division cycle protein 27 homolog:E=18.0915 | FLYBASE:CG2508-PA:fly:Flybase gene name is CG2508-PA:E=70.2366 | FLYBASE:CG8610-PA:fly:Flybase gene name is Cdc27-PA:E=17.7447 | FLYBASE:CG31687-PA:fly:Flybase gene name is CG31687-PA:E=14.6576 |
187173_at	Y17G7B.4		Deoxyhypusine synthase	ENSEMBL:ENSP00000210060:human:Splice isoform Long of P49366 Deoxyhypusine synthase:E=112.468 | ENSEMBL:ENSP00000221303:human:Splice isoform Short of P49366 Deoxyhypusine synthase:E=92.2291 | FLYBASE:CG8005-PA:fly:Flybase gene name is CG8005-PA:E=113.523 |
189862_at	T18H9.2a	asp-2	Aspartyl protease	ENSEMBL:ENSP00000211310:human:Gastricsin precursor:E=55.3372 | TR:Q9UCE3:human:Splice isoform 3 of P14091 Cathepsin E precursor:E=52.5528 | SW:P14091:human:Splice isoform 1 of P14091 Cathepsin E precursor:E=52.4202 | ENSEMBL:ENSP00000322192:human:Pepsin A precursor:E=50.6778 | ENSEMBL:ENSP00000309542:human:pepsinogen 5, group I (pepsinogen A):E=50.0969 | ENSEMBL:ENSP00000236671:human:Cathepsin D …
183470_at	Y39B6A.20	asp-1	Aspartyl protease	ENSEMBL:ENSP00000211310:human:Gastricsin precursor:E=62.2596 | SW:P14091:human:Splice isoform 1 of P14091 Cathepsin E precursor:E=56.1249 | TR:Q9UCE3:human:Splice isoform 3 of P14091 Cathepsin E precursor:E=54.5376 | ENSEMBL:ENSP00000309542:human:pepsinogen 5, group I (pepsinogen A):E=51.7696 | ENSEMBL:ENSP00000322192:human:Pepsin A precursor:E=51.2366 | ENSEMBL:ENSP00000236671:human:Cathepsin D …
192736_at	Y57G11C.16	rps-18	Ribosomal protein S18	ENSEMBL:ENSP00000211372:human:40S ribosomal protein S18:E=63.2291 | ENSEMBL:ENSP00000343349:human::E=62.4949 | ENSEMBL:ENSP00000328456:human::E=47.9208 | ENSEMBL:ENSP00000339673:human::E=39.2147 | TR:Q6IPX2:human:Hypothetical protein:E=27.5229 | FLYBASE:CG8900-PA:fly:Flybase gene name is RpS18-PA:E=60.6778 |
190157_at	ZK1320.7		Major histocompatibility complex protein BAT4, contains G-patch and ankyrin domains	ENSEMBL:ENSP00000211377:human:Protein BAT4:E=18.2676 | FLYBASE:CG8152-PA:fly:Flybase gene name is CG8152-PA:E=25.7447 |
192463_s_at	R11A8.4	sir-2.1	Sirtuin 5 and related class III sirtuins (SIR2 family)	ENSEMBL:ENSP00000212015:human:NAD-dependent deacetylase sirtuin 1:E=90.7959 | ENSEMBL:ENSP00000270025:human:NAD-dependent deacetylase sirtuin 3, mitochondrial precursor:E=50.1192 | ENSEMBL:ENSP00000313093:human:Splice isoform 3 of Q8IXJ6 NAD-dependent deacetylase sirtuin 2:E=43.4089 | ENSEMBL:ENSP00000249396:human:Splice isoform 1 of Q8IXJ6 NAD-dependent deacetylase sirtuin 2:E=43.3979 | ENSEMBL:…
193048_at	ZK20.5	rpn-12	26S proteasome regulatory complex, subunit RPN12/PSMD8	ENSEMBL:ENSP00000215071:human:26S proteasome non-ATPase regulatory subunit 8:E=38.1308 | ENSEMBL:ENSP00000340886:human::E=27.6383 | FLYBASE:CG4157-PA:fly:Flybase gene name is Rpn12-PA:E=32.9586 | FLYBASE:CG11552-PA:fly:Flybase gene name is CG11552-PA:E=29.0269 |
189441_s_at	F58F12.1		Mitochondrial F1F0-ATP synthase, subunit delta/ATP16	ENSEMBL:ENSP00000215375:human:ATP synthase delta chain, mitochondrial precursor:E=32.4318 | FLYBASE:CG2968-PA:fly:Flybase gene name is CG2968-PA:E=29.4437 |
194068_s_at	T23G11.6		Leucine rich repeat	ENSEMBL:ENSP00000215539:human:Insulin-like growth factor binding protein complex acid labile chain precursor:E=23.4437 | ENSEMBL:ENSP00000339075:human:Synleurin:E=22.7447 | ENSEMBL:ENSP00000319464:human:PREDICTED: similar to Carboxypeptidase N 83 kDa chain (Carboxypeptidase N regulatory subunit):E=22.3468 | ENSEMBL:ENSP00000266674:human:Leucine-rich repeat-containing G protein-coupled receptor 5 …
189945_at	T01G9.3		Leucine rich repeat	ENSEMBL:ENSP00000215539:human:Insulin-like growth factor binding protein complex acid labile chain precursor:E=24.4318 | ENSEMBL:ENSP00000326759:human:SAPS287:E=19.8539 | ENSEMBL:ENSP00000266674:human:Leucine-rich repeat-containing G protein-coupled receptor 5 precursor:E=18.9208 | ENSEMBL:ENSP00000227288:human:Leucine-rich repeat-containing G protein-coupled receptor 4 precursor:E=17.3979 | ENSE…
190148_s_at	C56E6.6			ENSEMBL:ENSP00000215539:human:Insulin-like growth factor binding protein complex acid labile chain precursor:E=34.2676 | ENSEMBL:ENSP00000308315:human:Podocan:E=33.2676 | ENSEMBL:ENSP00000266058:human:Splice isoform 1 of O75093 Slit homolog 1 protein precursor:E=32.7696 | ENSEMBL:ENSP00000345639:human:Splice isoform 3 of O94813 Slit homolog 2 protein precursor:E=32.1739 | ENSEMBL:ENSP00000343082:…
192892_s_at	D2030.4		NADH:ubiquinone oxidoreductase, NDUFB7/B18 subunit	ENSEMBL:ENSP00000215565:human:NADH dehydrogenase (ubiquinone) 1 beta subcomplex, 7, 18kDa:E=24.1871 | FLYBASE:CG5548-PA:fly:Flybase gene name is CG5548-PA:E=20.7213 |
173972_s_at	C15F1.6	art-1	Steroid reductase required for elongation of the very long chain fatty acids	ENSEMBL:ENSP00000215567:human:Splice isoform 1 of Q9NZ01 Synaptic glycoprotein SC2:E=84.6198 | TR:Q6IN47:human:PREDICTED: similar to steroid 5 alpha-reductase 2-like 2:E=62.5528 | ENSEMBL:ENSP00000282462:human:Splice isoform 2 of Q9NZ01 Synaptic glycoprotein SC2:E=43.9586 | ENSEMBL:ENSP00000233139:human:3-oxo-5-alpha-steroid 4-dehydrogenase 2:E=16.4949 | FLYBASE:CG10849-PA:fly:Flybase gene name i…
189330_at	H27M09.2		RNA polymerase, 25-kDa subunit (common to polymerases I, II and III)	ENSEMBL:ENSP00000215587:human:DNA-directed RNA polymerase II 23 kDa polypeptide:E=87.5376 | FLYBASE:CG11979-PA:fly:Flybase gene name is Rpb5-PA:E=85.8239 |
174941_s_at	Y105E8A.23		Mitochondrial/chloroplast DNA-directed RNA polymerase RPO41, provides primers for DNA replication-initiation	ENSEMBL:ENSP00000215591:human:DNA-directed RNA polymerase, mitochondrial precursor:E=52.7696 | ENSEMBL:ENSP00000339797:human::E=39.2219 | FLYBASE:CG4644-PA:fly:Flybase gene name is CG4644-PA:E=69.8861 |
188231_s_at	K02D10.5		SNAP-25 (synaptosome-associated protein) component of SNARE complex	ENSEMBL:ENSP00000215730:human:Synaptosomal-associated protein 29:E=21.9208 | ENSEMBL:ENSP00000254976:human:Splice isoform SNAP-25b of P60880 Synaptosomal-associated protein 25:E=17.7959 | ENSEMBL:ENSP00000307341:human:Splice isoform SNAP-25a of P60880 Synaptosomal-associated protein 25:E=16.4202 | FLYBASE:CG11173-PA:fly:Flybase gene name is usnp-PA:E=26.2007 |
175812_at	Y41D4B.13	ced-2	Crk family adapters	ENSEMBL:ENSP00000215732:human:Crk-like protein:E=21.0362 | ENSEMBL:ENSP00000300574:human:V-crk sarcoma virus CT10 oncogene homolog, isoform a:E=20.1871 | SW:P46108:human:Splice isoform Crk-II of P46108 Proto-oncogene C-crk:E=18.6021 | ENSEMBL:ENSP00000288986:human:Cytoplasmic protein NCK1:E=11.0862 | TR:Q96GA9:human:V-crk sarcoma virus CT10 oncogene homolog, isoform b:E=10.7696 | FLYBASE:CG1587-P…
184164_at	Y56A3A.3	mif-1	Macrophage migration inhibitory factor	ENSEMBL:ENSP00000215754:human:macrophage migration inhibitory factor (glycosylation-inhibiting factor):E=15.1079 |
194003_s_at	C52E4.2	mif-2	Macrophage migration inhibitory factor	ENSEMBL:ENSP00000215770:human:D-dopachrome tautomerase:E=14.4815 | ENSEMBL:ENSP00000215754:human:macrophage migration inhibitory factor (glycosylation-inhibiting factor):E=13.0915 |
191654_at	W07E6.4	prp-21	Splicing factor 3a, subunit 1	ENSEMBL:ENSP00000215793:human:Splicing factor 3 subunit 1:E=157.161 | TR:Q99492:human:DAN26 protein:E=10.3279 | ENSEMBL:ENSP00000333655:human:SR-related CTD associated factor 6:E=10.2291 | FLYBASE:CG16941-PA:fly:Flybase gene name is CG16941-PA:E=146.553 |
177796_at	C11H1.9a	C11H1.9	Phosphatidylinositol transfer protein SEC14 and related proteins	ENSEMBL:ENSP00000215812:human:SEC14-like protein 3:E=11.0088 |
191829_at	F18A11.2		Phosphatidylinositol transfer protein SEC14 and related proteins	ENSEMBL:ENSP00000215812:human:SEC14-like protein 3:E=11.5528 |
186153_s_at	T27A10.7			ENSEMBL:ENSP00000215812:human:SEC14-like protein 3:E=27.2007 | ENSEMBL:ENSP00000316203:human:Splice isoform 1 of O76054 SEC14-like protein 2:E=26.8861 | ENSEMBL:ENSP00000255858:human:SEC14-like protein 4:E=26.5686 | TR:Q6PD61:human:Splice isoform 2 of O76054 SEC14-like protein 2:E=24.0809 | ENSEMBL:ENSP00000340951:human:SEC14-like protein 1:E=10.7696 | FLYBASE:CG13893-PA:fly:Flybase gene name is …
193791_s_at	Y116A8C.42	snr-1	Small nuclear ribonucleoprotein Sm D3	ENSEMBL:ENSP00000215829:human:Small nuclear ribonucleoprotein Sm D3:E=33.1612 | ENSEMBL:ENSP00000252816:human:U6 snRNA-associated Sm-like protein LSm4:E=12.1192 | ENSEMBL:ENSP00000300413:human:Small nuclear ribonucleoprotein Sm D1:E=10.8861 | FLYBASE:CG8427-PA:fly:Flybase gene name is SmD3-PA:E=37.7959 |
193948_s_at	F43C1.2a	mpk-1		ENSEMBL:ENSP00000215832:human:Mitogen-activated protein kinase 1:E=153.886 | ENSEMBL:ENSP00000263025:human:Mitogen-activated protein kinase 3:E=147.658 | ENSEMBL:ENSP00000327293:human:Extracellular signal-related kinase 1c:E=131.31 | ENSEMBL:ENSP00000299612:human:Mitogen-activated protein kinase 7, isoform 1:E=91.1938 | TR:Q6QLU7:human:Mitogen activated protein kinase 7 transcript variant 5:E=91.…
192276_at	M28.5		60S ribosomal protein 15.5kD/SNU13, NHP2/L7A family (includes ribonuclease P subunit p38), involved in splicing	ENSEMBL:ENSP00000215956:human:NHP2-like protein 1:E=49.4815 | ENSEMBL:ENSP00000274606:human:Hypothetical protein FLJ20479:E=19.6778 | TR:Q9P095:human:HSPC286:E=15.8239 | FLYBASE:CG3949-PA:fly:Flybase gene name is hoip-PA:E=47.7959 | FLYBASE:CG5258-PA:fly:Flybase gene name is NHP2-PA:E=17.6778 |
191936_at	C06A1.5		RNA polymerase subunit K	ENSEMBL:ENSP00000215960:human:DNA-directed RNA polymerases I, II, and III 14.4 kDa polypeptide:E=34.6383 | FLYBASE:CG1163-PA:fly:Flybase gene name is RpII18-PA:E=34.7696 |
191966_at	Y57G11C.22		Protein kinase C, alpha binding protein	ENSEMBL:ENSP00000215969:human:PRKCA-binding protein:E=93.9586 | FLYBASE:CG6167-PA:fly:Flybase gene name is CG6167-PA:E=90.0315 |
173370_at	F58E10.3		ATP-dependent RNA helicase	ENSEMBL:ENSP00000216019:human:DEAD box polypeptide 17 isoform p82:E=158.854 | ENSEMBL:ENSP00000225792:human:Probable RNA-dependent helicase p68:E=153.444 | ENSEMBL:ENSP00000336725:human:DDX3Y protein:E=96.4949 | SW:O15523:human:DEAD-box protein 3, Y-chromosomal:E=96.0706 | ENSEMBL:ENSP00000244357:human:DEAD/H (Asp-Glu-Ala-Asp/His) box polypeptide 3:E=94.3372 | ENSEMBL:ENSP00000238919:human:DEAD-b…
185272_at	K08D10.2	dnj-15	Mitochondrial J-type chaperone	ENSEMBL:ENSP00000216027:human:Co-chaperone protein HscB, mitochondrial precursor:E=17.4318 |
180071_at	W10D9.5		Translocase of outer mitochondrial membrane complex, subunit TOM22	ENSEMBL:ENSP00000216034:human:Mitochondrial import receptor subunit TOM22 homolog:E=15.6198 | FLYBASE:CG14981-PA:fly:Flybase gene name is mge-PA:E=15.5376 |
193605_at	F16A11.2		Uncharacterized conserved protein, contains RtcB domain	ENSEMBL:ENSP00000216038:human:Hypothetical protein HSPC117:E=206.921 | TR:Q9BWL4:human:Hypothetical protein HSPC117:E=206.699 | TR:Q9NTH1:human:HSPC117 protein:E=205.638 | FLYBASE:CG9987-PA:fly:Flybase gene name is CG9987-PA:E=209.357 |
191761_at	T05H4.5		NADH-cytochrome b-5 reductase	ENSEMBL:ENSP00000216065:human:cytochrome b5 reductase membrane-bound isoform:E=90.0177 | ENSEMBL:ENSP00000345741:human:cytochrome b5 reductase soluble isoform:E=90 | ENSEMBL:ENSP00000299498:human:Cytochrome b5 reductase b5R.2:E=88.3872 | TR:Q9UHJ0:human:Cytochrome b5 reductase b5R.2:E=86.4815 | ENSEMBL:ENSP00000290512:human:NADH-cytochrome b5 reductase isoform:E=85.8861 | TR:Q8NCL5:human:Hypothet…
185840_at	K11G12.6		Predicted membrane protein	ENSEMBL:ENSP00000216080:human:Hypothetical protein BC002942:E=58.6778 | ENSEMBL:ENSP00000335253:human:BC002942 protein:E=58.6021 | ENSEMBL:ENSP00000335159:human:Hypothetical protein 384D8_7:E=56.9586 | ENSEMBL:ENSP00000262301:human:Hypothetical protein FLJ12681:E=31.0088 | ENSEMBL:ENSP00000340218:human:Possible integral membrane:E=31.0088 |
186829_at	D2013.9		Tubulin-tyrosine ligase-related protein	ENSEMBL:ENSP00000216129:human:Hypothetical protein KIAA0153:E=98.0177 | ENSEMBL:ENSP00000239587:human:Tubulin tyrosine ligase-like protein 2:E=15.0605 | FLYBASE:CG1550-PA:fly:Flybase gene name is CG1550-PA:E=110.678 |
188743_s_at	B0024.9		Thioredoxin-like protein	ENSEMBL:ENSP00000216185:human:Thioredoxin, mitochondrial precursor:E=26.0757 | FLYBASE:CG8517-PA:fly:Flybase gene name is CG8517-PA:E=21.6778 | FLYBASE:CG8993-PA:fly:Flybase gene name is CG8993-PA:E=20.699 | FLYBASE:CG3719-PA:fly:Flybase gene name is CG3719-PA:E=14.7212 | FLYBASE:CG31884-PA:fly::E=13.699 | FLYBASE:CG3315-PA:fly:Flybase gene name is TrxT-PA:E=12.4815 | FLYBASE:CG13473-PA:fly:Flyba…
173358_s_at	R08D7.3	eif-3.D	Translation initiation factor 3, subunit d (eIF-3d)	ENSEMBL:ENSP00000216190:human:Eukaryotic translation initiation factor 3 subunit 7:E=102.569 | FLYBASE:CG10161-PB:fly::E=104.921 | FLYBASE:CG4810-PA:fly:Flybase gene name is CG4810-PA:E=101.409 |
190418_s_at	R06C7.5a	R06C7.5	Adenylosuccinate lyase	ENSEMBL:ENSP00000216194:human:Splice isoform 1 of P30566 Adenylosuccinate lyase:E=110.569 | ENSEMBL:ENSP00000341429:human:Splice isoform 2 of P30566 Adenylosuccinate lyase:E=102.77 | TR:Q15247:human:33.1 kDa protein:E=15.6198 | FLYBASE:CG3590-PA:fly:Flybase gene name is CG3590-PA:E=103.149 |
173044_at	T12D8.8		Hsp70-interacting protein Hip/Transient component of progesterone receptor complexes and an Hsp70-binding protein	ENSEMBL:ENSP00000216218:human:Hsc70-interacting protein:E=85.4437 | ENSEMBL:ENSP00000313559:human:FAM10A5:E=83.0088 | ENSEMBL:ENSP00000318993:human:PREDICTED: similar to heat shock 70kD protein binding protein:E=79.9208 | ENSEMBL:ENSP00000331279:human:PREDICTED: similar to heat shock 70kD protein binding protein:E=67.1871 | ENSEMBL:ENSP00000322677:human:ST13-like tumor suppressor:E=48.4815 | ENSE…
192856_at	ZK287.5	rbx-1	SCF ubiquitin ligase, Rbx1 component	ENSEMBL:ENSP00000216225:human:RING-box protein 1:E=47.0809 | ENSEMBL:ENSP00000273480:human:Splice isoform 1 of Q9UBF6 RING-box protein 2:E=23.7959 | ENSEMBL:ENSP00000309450:human:Splice isoform 1 of Q9NYG5 Anaphase promoting complex subunit 11:E=16.3468 | ENSEMBL:ENSP00000328790:human::E=15.585 | FLYBASE:CG16982-PA:fly:Flybase gene name is Roc1a-PA:E=47.1871 | FLYBASE:CG16988-PA:fly:Flybase gene …
187896_s_at	R06C7.7	lin-61		ENSEMBL:ENSP00000216237:human:Splice isoform 1 of Q969R5 Lethal(3)malignant brain tumor-like 2 protein:E=45 | ENSEMBL:ENSP00000262063:human:Hypothetical protein FLJ20055:E=43.041 | ENSEMBL:ENSP00000342043:human::E=20.4318 | ENSEMBL:ENSP00000251900:human:Splice isoform 1 of Q9UQR0 Sex comb on midleg-like protein 2:E=20.2518 | ENSEMBL:ENSP00000336869:human:Splice isoform 2 of Q9UQR0 Sex comb on mid…
193243_at	T05A1.3		Leucine rich repeat	ENSEMBL:ENSP00000216241:human:PREDICTED: hypothetical protein BC012882:E=24.8539 | ENSEMBL:ENSP00000315005:human:Splice isoform 2 of O75093 Slit homolog 1 protein precursor:E=23.9586 | ENSEMBL:ENSP00000266058:human:Splice isoform 1 of O75093 Slit homolog 1 protein precursor:E=23.4815 | ENSEMBL:ENSP00000332164:human:Splice isoform 1 of O75094 Slit homolog 3 protein precursor:E=23.0458 | ENSEMBL:EN…
184052_s_at	F54H12.1a	aco-2	Aconitase/homoaconitase (aconitase superfamily)	ENSEMBL:ENSP00000216254:human:Aconitate hydratase, mitochondrial precursor:E=1000 | TR:O75944:human:Aconitase:E=238.886 | ENSEMBL:ENSP00000309477:human:Iron-responsive element binding protein 1:E=48.0269 | ENSEMBL:ENSP00000258886:human:Iron-responsive element binding protein 2:E=41.4949 | FLYBASE:CG9244-PB:fly:Flybase gene name is Acon-PB:E=1000 | FLYBASE:CG4706-PA:fly:Flybase gene name is CG4706…
174740_s_at	T10B11.2		Ceramide kinase	ENSEMBL:ENSP00000216264:human:Ceramide kinase:E=54.0915 | ENSEMBL:ENSP00000341159:human:ceramide kinase-like:E=28.4559 | TR:Q96GK1:human:Sphingosine kinase 1:E=14.4949 | ENSEMBL:ENSP00000313681:human:Sphingosine kinase 1:E=14.3468 | ENSEMBL:ENSP00000245222:human:Splice isoform 1 of Q9NRA0 Sphingosine kinase 2:E=12.7696 | FLYBASE:CG16708-PA:fly:Flybase gene name is CG16708-PA:E=34.9208 | FLYBASE:C…
177608_at	C53D6.6		Tam3-transposase (Ac family)	ENSEMBL:ENSP00000216268:human:Zinc finger BED domain containing protein 4:E=13.0458 | ENSEMBL:ENSP00000305414:human:Zinc finger BED domain containing protein 1:E=11.0269 | FLYBASE:CG13775-PA:fly:Flybase gene name is CG13775-PA:E=16.9586 |
191464_s_at	Y51H1A.5	hda-6	Histone deacetylase complex, catalytic component HDA1	ENSEMBL:ENSP00000216271:human:Splice isoform 1 of Q969S8 Histone deacetylase 10:E=58.0458 | ENSEMBL:ENSP00000334061:human:KIAA0901 protein:E=54.9586 | SW:Q9UBN7:human:Histone deacetylase 6:E=54.9586 | TR:Q6ZSV8:human:Hypothetical protein FLJ45175:E=53.6778 | ENSEMBL:ENSP00000343540:human:Splice isoform 2 of Q969S8 Histone deacetylase 10:E=45.6383 | TR:Q6STF9:human:Histone deacetylase 10:E=43.9586…
194019_at	Y32F6A.3		Poly(A) polymerase and related nucleotidyltransferases	ENSEMBL:ENSP00000216277:human:Full-length cDNA clone CS0DL005YB12 of B cells:E=129.31 | ENSEMBL:ENSP00000337763:human:Poly(A) polymerase alpha:E=129.301 | ENSEMBL:ENSP00000238714:human:Poly(A) polymerase gamma:E=126.284 | SW:Q9NRJ5:human:poly(A) polymerase beta (testis specific):E=121.602 | TR:Q86TV0:human:Full-length cDNA clone CS0DI086YO10 of Placenta of Homo sapiens:E=51.7696 | FLYBASE:CG9854-…
191203_at	F43D2.1		CDK9 kinase-activating protein cyclin T	ENSEMBL:ENSP00000216279:human:Splice isoform 2 of O75909 Cyclin K:E=42.6198 | ENSEMBL:ENSP00000339111:human:Splice isoform 1 of O75909 Cyclin K:E=42.6198 | ENSEMBL:ENSP00000261900:human:Cyclin T1:E=20.6576 | ENSEMBL:ENSP00000295238:human:Splice isoform A of O60583 Cyclin T2:E=20.3768 | ENSEMBL:ENSP00000264157:human:Splice isoform B of O60583 Cyclin T2:E=20.3372 | ENSEMBL:ENSP00000295926:human:Cyc…
188681_at	F43D9.3		Vesicle trafficking protein Sly1 (Sec1 family)	ENSEMBL:ENSP00000216289:human:Sec1 family domain containing protein 1:E=147.125 | ENSEMBL:ENSP00000307396:human:Splice isoform 2 of P61764 Syntaxin binding protein 1:E=16.7696 | ENSEMBL:ENSP00000344525:human:Splice isoform 1 of P61764 Syntaxin binding protein 1:E=16.585 | ENSEMBL:ENSP00000259149:human:Vacuolar protein sorting-associated protein 45:E=16.2924 | ENSEMBL:ENSP00000221283:human:Syntaxi…
180127_at	C06A8.2		Small nuclear RNA activating complex (SNAPc), subunit SNAP43	ENSEMBL:ENSP00000216294:human:snRNA activating protein complex 43 kDa subunit:E=13.4685 |
190137_s_at	F55A3.3		Global transcriptional regulator, cell division control protein	ENSEMBL:ENSP00000216297:human:Chromatin-specific transcription elongation factor FACT 140 kDa subunit:E=265.509 | FLYBASE:CG1828-PB:fly:Flybase gene name is dre4-PB:E=266.102 |
174935_at	C25A1.12		Predicted hydrolase/acyltransferase (alpha/beta hydrolase superfamily)	ENSEMBL:ENSP00000216327:human:Abhydrolase domain containing 4:E=51.9208 | ENSEMBL:ENSP00000013894:human:CGI58 protein:E=51.1938 | FLYBASE:CG1882-PA:fly:Flybase gene name is CG1882-PA:E=45.3768 |
181164_at	C37H5.3a	C37H5.3	Predicted hydrolase/acyltransferase (alpha/beta hydrolase superfamily)	ENSEMBL:ENSP00000216327:human:Abhydrolase domain containing 4:E=67.3979 | ENSEMBL:ENSP00000013894:human:CGI58 protein:E=58.1871 | FLYBASE:CG1882-PA:fly:Flybase gene name is CG1882-PA:E=56.284 |
175203_s_at	F08B4.5		DNA polymerase epsilon, subunit B	ENSEMBL:ENSP00000216367:human:DNA polymerase epsilon subunit B:E=70.4437 | FLYBASE:CG10489-PA:fly:Flybase gene name is CG10489-PA:E=56.4559 |
192328_at	Y42A5A.4		Predicted protein kinase KKIAMRE	ENSEMBL:ENSP00000216378:human:Cyclin-dependent kinase-like 1:E=107.796 | SW:Q00532:human:Serine/threonine-protein kinase KKIALRE:E=107.678 | ENSEMBL:ENSP00000306340:human:P56 KKIAMRE protein kinase:E=86.6383 | TR:Q8WXQ5:human:Serine/threonine protein kinase kkialre-like 1:E=84.6198 | ENSEMBL:ENSP00000265334:human:CDKL3 protein:E=69.3279 | ENSEMBL:ENSP00000262697:human:Serine/threonine-protein kin…
188424_s_at	F23F1.8	rpt-4	26S proteasome regulatory complex, ATPase RPT4	ENSEMBL:ENSP00000216407:human:26S protease regulatory subunit S10B:E=173.745 | ENSEMBL:ENSP00000325770:human::E=169.824 | ENSEMBL:ENSP00000292644:human:proteasome 26S ATPase subunit 2:E=88.0555 | ENSEMBL:ENSP00000310572:human:26S protease regulatory subunit 8:E=87.1805 | ENSEMBL:ENSP00000157812:human:Splice isoform 1 of P43686 26S protease regulatory subunit 6B:E=79.0362 | ENSEMBL:ENSP00000261303…
193539_at	B0024.12	gna-1	Glucosamine-phosphate N-acetyltransferase	ENSEMBL:ENSP00000216410:human:Glucosamine 6-phosphate N-acetyltransferase:E=29.8239 | FLYBASE:CG1969-PA:fly:Flybase gene name is CG1969-PA:E=27.8861 |
190846_at	T09E8.3		ER vesicle integral membrane protein involved in establishing cell polarity, signaling and protein degradation	ENSEMBL:ENSP00000216416:human:Cornichon homolog:E=44.8861 | ENSEMBL:ENSP00000272133:human:Cornichon-like protein:E=35.2757 | ENSEMBL:ENSP00000310003:human:Hypothetical protein MGC50896:E=33.7959 | ENSEMBL:ENSP00000295023:human:Protein HSPC163:E=20.699 | FLYBASE:CG5855-PA:fly:Flybase gene name is cni-PA:E=44.0269 | FLYBASE:CG17262-PA:fly:Flybase gene name is CG17262-PA:E=15.6576 |
175216_at	F55H2.2	vha-14	Vacuolar H+-ATPase V1 sector, subunit D	ENSEMBL:ENSP00000216442:human:Vacuolar ATP synthase subunit D:E=84.1024 | TR:Q9NW63:human:Hypothetical protein FLJ10293:E=40.2924 | FLYBASE:CG8186-PA:fly:Flybase gene name is Vha36-PA:E=77.1079 | FLYBASE:CG8310-PA:fly:Flybase gene name is EG:BACR25B3.4-PA:E=72.8861 | FLYBASE:CG13167-PA:fly:Flybase gene name is CG13167-PA:E=35.3279 |
193348_s_at	ZK945.2	pas-7	20S proteasome, regulatory subunit alpha type PSMA3/PRE10	ENSEMBL:ENSP00000216455:human:PSMA3 protein:E=61.0177 | ENSEMBL:ENSP00000339177:human:Splice isoform 1 of P25788 Proteasome subunit alpha type 3:E=60.4815 | TR:Q86U83:human:Proteasome (Prosome, macropain) subunit, alpha type, 3:E=58.7696 | ENSEMBL:ENSP00000044462:human:Proteasome subunit alpha type 4:E=24.0506 | ENSEMBL:ENSP00000223321:human:proteasome alpha 2 subunit:E=22.4089 | ENSEMBL:ENSP0000…
187696_s_at	C06G3.11a	tin-9.1	Mitochondrial import inner membrane translocase, subunit TIM9	ENSEMBL:ENSP00000216463:human:Mitochondrial import inner membrane translocase subunit TIM9 A:E=13.6198 | FLYBASE:CG1660-PA:fly:Flybase gene name is Tim9a-PA:E=16.5086 |
191878_at	Y71F9AL.5	gst-43	Glutathione S-transferase	ENSEMBL:ENSP00000216465:human:Glutathione transferase zeta 1:E=45.1549 | ENSEMBL:ENSP00000339602:human:glutathione transferase zeta 1 isoform 3:E=45.1024 | SW:O43708:human:Maleylacetoacetate isomerase:E=44.9586 | ENSEMBL:ENSP00000314404:human:glutathione transferase zeta 1 isoform 2:E=34.3768 | FLYBASE:CG9362-PA:fly:Flybase gene name is CG9362-PA:E=45.2147 | FLYBASE:CG9363-PB:fly:Flybase gene nam…
182438_s_at	C01G10.8		Uncharacterized conserved protein	ENSEMBL:ENSP00000216479:human:Activator of 90 kDa heat shock protein ATPase homolog 1:E=62.3098 | FLYBASE:CG1416-PA:fly:Flybase gene name is CG1416-PA:E=58.5086 |
191512_at	T22G5.5		Serine palmitoyltransferase	ENSEMBL:ENSP00000216484:human:Serine palmitoyltransferase 2:E=125.721 | ENSEMBL:ENSP00000217204:human:DJ718P11.1.1:E=110.602 | ENSEMBL:ENSP00000248924:human:2-amino-3-ketobutyrate coenzyme A ligase, mitochondrial precursor:E=42.4815 | TR:Q6NUL7:human:SPTLC1 protein:E=38.6383 | ENSEMBL:ENSP00000262554:human:Serine palmitoyltransferase 1:E=38.6021 | ENSEMBL:ENSP00000337131:human:ALAS2 protein:E=38.…
188012_s_at	Y47G6A.21			ENSEMBL:ENSP00000216500:human:Splice isoform 1 of Q9Y394 Dehydrogenase/reductase SDR family member 7 precursor:E=26.2757 | TR:Q659E8:human:Hypothetical protein DKFZp564H1664:E=25.8861 | ENSEMBL:ENSP00000250383:human:dehydrogenase/reductase (SDR family) member 2 isoform 2:E=24.6021 | ENSEMBL:ENSP00000296424:human:Oxidoreductase UCPA:E=24.5528 | ENSEMBL:ENSP00000326219:human:SCAD-SRL:E=24.1805 | EN…
187332_s_at	C37C3.2a	C37C3.2	Translation initiation factor 5 (eIF-5)	ENSEMBL:ENSP00000216554:human:Eukaryotic translation initiation factor 5:E=91.7695 | FLYBASE:CG9177-PA:fly:Flybase gene name is eIF5-PA:E=55.0269 |
171728_x_at	C10G8.5	ncx-2		ENSEMBL:ENSP00000216568:human:Splice isoform 2 of P57103 Sodium/calcium exchanger 3 precursor:E=199.398 | ENSEMBL:ENSP00000298409:human:Splice isoform 3 of P57103 Sodium/calcium exchanger 3 precursor:E=199.187 | TR:Q96QG1:human:Sodium/calcium exchanger SCL8A3:E=199.187 | ENSEMBL:ENSP00000341699:human:Sodium/calcium exchanger SCL8A3:E=199.187 | ENSEMBL:ENSP00000236877:human:PREDICTED: solute carri…
187806_s_at	K07E3.4a	K07E3.4	Formyltetrahydrofolate synthetase	ENSEMBL:ENSP00000216605:human:methylenetetrahydrofolate dehydrogenase 1:E=238.77 | ENSEMBL:ENSP00000265365:human:C1-tetrahydrofolate synthase:E=230.301 | ENSEMBL:ENSP00000328082:human:BA251O17.4:E=22.6198 | FLYBASE:CG4067-PB:fly:Flybase gene name is pug-PB:E=196.495 |
189400_s_at	F28B12.3		Casein kinase (serine/threonine/tyrosine protein kinase)	ENSEMBL:ENSP00000216639:human:Serine/threonine-protein kinase VRK1:E=47.6383 | ENSEMBL:ENSP00000342381:human:Splice isoform 1 of Q86Y07 Serine/threonine-protein kinase VRK2:E=41.9208 | ENSEMBL:ENSP00000324636:human:Splice isoform 1 of Q8IV63 Serine/threonine-protein kinase VRK3:E=21.5528 | ENSEMBL:ENSP00000259750:human:PREDICTED: tau tubulin kinase 1:E=16.5528 | ENSEMBL:ENSP00000280946:human:Spli…
175061_s_at	T08B6.5			ENSEMBL:ENSP00000216727:human:poly(A) binding protein, nuclear 1:E=22.5229 | ENSEMBL:ENSP00000313210:human:Probable RNA-binding protein KIAA0117:E=13.2219 | FLYBASE:CG2163-PA:fly:Flybase gene name is Pabp2-PA:E=20.9208 |
173396_s_at	C17E4.5	pab-3	Splicing factor RNPS1, SR protein superfamily	ENSEMBL:ENSP00000216727:human:poly(A) binding protein, nuclear 1:E=48.9208 | ENSEMBL:ENSP00000313210:human:Probable RNA-binding protein KIAA0117:E=13.1487 | ENSEMBL:ENSP00000322887:human:Cold-inducible RNA-binding protein:E=10.1938 | FLYBASE:CG2163-PA:fly:Flybase gene name is Pabp2-PA:E=41.6778 | FLYBASE:CG5442-PB:fly:Flybase gene name is SC35-PB:E=12.6778 |
192581_s_at	W05G11.6a	W05G11.6	Phosphoenolpyruvate carboxykinase	ENSEMBL:ENSP00000216780:human:Phosphoenolpyruvate carboxykinase, mitochondrial precursor:E=200.658 | ENSEMBL:ENSP00000319814:human:Phosphoenolpyruvate carboxykinase, cytosolic:E=199.699 | TR:Q86U01:human:Full-length cDNA clone CS0DC022YA24 of Neuroblastoma of Homo sapiens:E=122.409 | FLYBASE:CG10924-PA:fly:Flybase gene name is CG10924-PA:E=184.553 | FLYBASE:CG17725-PA:fly:Flybase gene name is Pep…
188665_at	C33A11.1		Ankyrin repeat	ENSEMBL:ENSP00000216797:human:NF-kappaB inhibitor alpha:E=12.0706 | ENSEMBL:ENSP00000252985:human:T-cell activation NFKB-like protein:E=11.9208 | ENSEMBL:ENSP00000317921:human::E=11.8861 | TR:Q8NI38:human:T-cell activation NFKB-like protein splice variant 1:E=11.8539 | TR:Q8IUL4:human:MAIL-S:E=10.7447 | ENSEMBL:ENSP00000325663:human:MAIL protein:E=10.699 | ENSEMBL:ENSP00000325593:human:Hypothetic…
177606_at	F25H2.4		Uncharacterized conserved protein encoded by sequence overlapping the COX4 gene	ENSEMBL:ENSP00000216799:human:CGI-112 protein:E=16.6383 | SW:Q9Y3B6:human:UPF0172 protein C14orf122:E=16.3188 | ENSEMBL:ENSP00000253457:human:Neighbor of COX4:E=13.5686 | FLYBASE:CG3501-PA:fly:Flybase gene name is CG3501-PA:E=18.4202 |
177234_at	M57.2		Protein geranylgeranyltransferase type II, alpha subunit	ENSEMBL:ENSP00000216840:human:Geranylgeranyl transferase type II alpha subunit:E=60.2007 | TR:Q7Z2Z4:human:Hypothetical protein DKFZp686I14200:E=12.9586 | FLYBASE:CG12007-PA:fly:Flybase gene name is CG12007-PA:E=52.4202 |
189444_at	ZK177.5	cyp-44A1	Cytochrome P450 CYP11/CYP12/CYP24/CYP27 subfamilies	ENSEMBL:ENSP00000216862:human:Cytochrome P450 24A1, mitochondrial precursor:E=46.0605 | ENSEMBL:ENSP00000268053:human:Cytochrome P450 11A1, mitochondrial precursor:E=41.4089 | ENSEMBL:ENSP00000325822:human:Cytochrome P450 11B2, mitochondrial precursor:E=39.585 | ENSEMBL:ENSP00000292427:human:Mutated cytochrome P-450c11 protein:E=38.2147 | SW:P15538:human:Cytochrome P450 11B1, mitochondrial precur…
173115_s_at	M176.2		Glutathione synthetase	ENSEMBL:ENSP00000216951:human:Glutathione synthetase:E=75.2757 | FLYBASE:CG32495-PB:fly:Flybase gene name is CG32495-PB:E=79.6383 | FLYBASE:CG6835-PC:fly:Flybase gene name is CG6835-PC:E=73.2676 |
189618_at	B0035.4		Molecular chaperone Prefoldin, subunit 4	ENSEMBL:ENSP00000217103:human:Prefoldin subunit 4:E=16.9586 | FLYBASE:CG10635-PA:fly:Flybase gene name is CG10635-PA:E=11.3665 |
192224_s_at	F28C6.3	cpf-1	mRNA cleavage stimulating factor complex; subunit 1	ENSEMBL:ENSP00000217109:human:Cleavage stimulation factor, 50 kDa subunit:E=121.854 | SW:P61964:human:WD-repeat protein 5:E=24.6198 | ENSEMBL:ENSP00000319156:human:WD repeat domain 5B:E=23.3188 | ENSEMBL:ENSP00000311899:human:Hypothetical protein FLJ25955:E=16.1135 | ENSEMBL:ENSP00000296484:human:Hypothetical protein FLJ90808:E=15.0706 | ENSEMBL:ENSP00000323302:human:TUWD12:E=14.9208 | ENSEMBL:EN…
191350_s_at	F10G8.3	npp-17	mRNA export protein (contains WD40 repeats)	ENSEMBL:ENSP00000217117:human:mRNA-associated protein mrnp 41:E=96.5686 | ENSEMBL:ENSP00000284670:human:Mitotic checkpoint protein BUB3:E=39.301 | FLYBASE:CG9862-PA:fly:Flybase gene name is CG9862-PA:E=100.149 | FLYBASE:CG12782-PA:fly:Flybase gene name is CG12782-PA:E=51.8239 | FLYBASE:CG7581-PA:fly:Flybase gene name is Bub3-PA:E=37.3872 |
192934_s_at	C36B1.4	pas-4	20S proteasome, regulatory subunit alpha type PSMA7/PRE6	ENSEMBL:ENSP00000217153:human:Splice isoform 1 of O14818 Proteasome subunit alpha type 7:E=79.1249 | SW:Q8TAA3:human:Splice isoform 1 of Q8TAA3 Proteasome subunit alpha type 7-like:E=75.2218 | ENSEMBL:ENSP00000311121:human:Splice isoform 4 of Q8TAA3 Proteasome subunit alpha type 7-like:E=72.7695 | ENSEMBL:ENSP00000345584:human:Splice isoform 3 of Q8TAA3 Proteasome subunit alpha type 7-like:E=60.1…
193976_s_at	K02B12.7		ADP-ribosylation factor GTPase activator	ENSEMBL:ENSP00000217171:human:Splice isoform 1 of Q8N6T3 ADP-ribosylation factor GTPase activating protein 1:E=71.4949 | ENSEMBL:ENSP00000314615:human:Splice isoform 2 of Q8N6T3 ADP-ribosylation factor GTPase activating protein 1:E=68.8539 | TR:Q6PK71:human:ARFGAP1 protein:E=68.8539 | ENSEMBL:ENSP00000263245:human:ADP-ribosylation factor GTPase-activating protein 3:E=21.4559 | ENSEMBL:ENSP0000032…
193235_at	R01E6.4	acr-12	Acetylcholine receptor	ENSEMBL:ENSP00000217176:human:Neuronal acetylcholine receptor protein, alpha-4 chain precursor:E=94.6778 | ENSEMBL:ENSP00000303727:human:Neuronal acetylcholine receptor protein, alpha-7 chain precursor:E=82.3979 | ENSEMBL:ENSP00000312663:human:Neuronal acetylcholine receptor protein, alpha-9 chain precursor:E=73.0458 | ENSEMBL:ENSP00000304290:human:Acetylcholine receptor protein, beta chain precu…
193854_s_at	T08G11.5	unc-29	Acetylcholine receptor	ENSEMBL:ENSP00000217176:human:Neuronal acetylcholine receptor protein, alpha-4 chain precursor:E=98.1079 | ENSEMBL:ENSP00000292212:human:Neuronal acetylcholine receptor protein, beta-2 chain precursor:E=95.4318 | ENSEMBL:ENSP00000240132:human:Neuronal acetylcholine receptor protein, alpha-2 chain precursor:E=93.6021 | ENSEMBL:ENSP00000289957:human:Neuronal acetylcholine receptor protein, beta-3 c…
194263_x_at	R03G5.1	eft-4	Translation elongation factor EF-1 alpha/Tu	ENSEMBL:ENSP00000217182:human:Elongation factor 1-alpha 2:E=212.824 | ENSEMBL:ENSP00000310144:human:Elongation factor 1-alpha 1:E=211.959 | ENSEMBL:ENSP00000333488:human::E=204.328 | ENSEMBL:ENSP00000339063:human::E=139.886 | ENSEMBL:ENSP00000327774:human::E=133.658 | TR:Q6IQ15:human:EEF1A1 protein:E=128.745 | ENSEMBL:ENSP00000345879:human::E=107.347 | ENSEMBL:ENSP00000330054:human::E=103.62 | EN…
188725_s_at	F31E3.5	eft-3	Translation elongation factor EF-1 alpha/Tu	ENSEMBL:ENSP00000217182:human:Elongation factor 1-alpha 2:E=212.824 | ENSEMBL:ENSP00000310144:human:Elongation factor 1-alpha 1:E=211.959 | ENSEMBL:ENSP00000333488:human::E=204.328 | ENSEMBL:ENSP00000339063:human::E=139.886 | ENSEMBL:ENSP00000327774:human::E=133.658 | TR:Q6IQ15:human:EEF1A1 protein:E=128.745 | ENSEMBL:ENSP00000345879:human::E=107.347 | ENSEMBL:ENSP00000330054:human::E=103.62 | EN…
173952_at	ZK858.6a	ZK858.6	Endosomal membrane proteins, EMP70	ENSEMBL:ENSP00000217315:human:Transmembrane 9 superfamily protein member 4:E=199.959 | TR:Q6ZTK5:human:Hypothetical protein FLJ44570:E=170.721 | ENSEMBL:ENSP00000245361:human:Transmembrane 9 superfamily protein member 2 precursor:E=135.201 | ENSEMBL:ENSP00000316347:human:Transmembrane 9 superfamily protein member 3 precursor:E=94.284 | ENSEMBL:ENSP00000261789:human:Transmembrane 9 superfamily mem…
175405_s_at	C15C7.7		GDP-fucose protein O-fucosyltransferase	ENSEMBL:ENSP00000217326:human:Splice isoform 1 of Q9H488 GDP-fucose protein O-fucosyltransferase 1 precursor:E=70.1024 | ENSEMBL:ENSP00000278989:human:Splice isoform 2 of Q9H488 GDP-fucose protein O-fucosyltransferase 1 precursor:E=33.7696 | FLYBASE:CG12366-PA:fly::E=84.8539 |
174915_s_at	K07C5.4		Ribosome biogenesis protein - Nop56p/Sik1p	ENSEMBL:ENSP00000217341:human:nucleolar protein 5A:E=140.538 | ENSEMBL:ENSP00000343111:human:Nucleolar protein Nop56:E=140.125 | ENSEMBL:ENSP00000264279:human:Nucleolar protein NOP5:E=74.4685 | ENSEMBL:ENSP00000263436:human:Hypothetical protein FLJ25681:E=28.3872 | ENSEMBL:ENSP00000324122:human:U4/U6 snRNP-associated 61 kDa protein:E=26.7959 | FLYBASE:CG13849-PA:fly:Flybase gene name is Nop56-PA:…
186150_s_at	R12C12.5		Protein involved in glucose derepression and pre-vacuolar endosome protein sorting	ENSEMBL:ENSP00000217402:human:Protein c20orf178:E=39.7696 | ENSEMBL:ENSP00000216822:human:Full-length cDNA clone CS0DL001YE08 of B cells:E=38.041 | ENSEMBL:ENSP00000297265:human:Snf7 homologue associated with Alix 3:E=36.3979 | ENSEMBL:ENSP00000342526:human:Hypothetical protein CGI-301:E=28 | ENSEMBL:ENSP00000317468:human:Hypothetical protein FLJ11749:E=13.3372 | ENSEMBL:ENSP00000223500:human:SNF…
172257_x_at	C37C3.3		Protein involved in glucose derepression and pre-vacuolar endosome protein sorting	ENSEMBL:ENSP00000217402:human:Protein c20orf178:E=54.1805 | ENSEMBL:ENSP00000216822:human:Full-length cDNA clone CS0DL001YE08 of B cells:E=50.2291 | ENSEMBL:ENSP00000297265:human:Snf7 homologue associated with Alix 3:E=43.8239 | ENSEMBL:ENSP00000342526:human:Hypothetical protein CGI-301:E=37.9586 | ENSEMBL:ENSP00000223500:human:SNF7 domain containing protein 2:E=10.5229 | FLYBASE:CG8055-PA:fly:Fl…
184212_s_at	C56C10.3		Protein involved in glucose derepression and pre-vacuolar endosome protein sorting	ENSEMBL:ENSP00000217402:human:Protein c20orf178:E=66.2596 | ENSEMBL:ENSP00000216822:human:Full-length cDNA clone CS0DL001YE08 of B cells:E=58.2757 | ENSEMBL:ENSP00000297265:human:Snf7 homologue associated with Alix 3:E=53.7696 | ENSEMBL:ENSP00000342526:human:Hypothetical protein CGI-301:E=47.699 | ENSEMBL:ENSP00000223500:human:SNF7 domain containing protein 2:E=16.3372 | ENSEMBL:ENSP00000317468:h…
193745_at	ZK593.6	lgg-2	Microtubule-associated anchor protein involved in autophagy and membrane trafficking	ENSEMBL:ENSP00000217442:human:BA346K17.1.2:E=35.301 | ENSEMBL:ENSP00000246181:human:MAP1 light chain 3-like protein 1:E=35.1549 | ENSEMBL:ENSP00000268607:human:Microtubule-associated proteins 1A/1B light chain 3B:E=33.1549 | ENSEMBL:ENSP00000345952:human:Microtubule-associated proteins 1A/1B light chain 3A:E=32.4089 | ENSEMBL:ENSP00000305059:human::E=32.2007 | TR:Q9BXW4:human:MAP1 light chain 3-l…
191868_at	T22C1.3		Major facilitator superfamily permease - Cdc91p	ENSEMBL:ENSP00000217446:human:cell division cycle 91-like 1 protein:E=30.1135 | FLYBASE:CG13089-PA:fly:Flybase gene name is CG13089-PA:E=23.8539 |
187814_s_at	C37H5.13a	C37H5.13	Acyl-CoA thioesterase	ENSEMBL:ENSP00000217455:human:Peroxisomal acyl-coenzyme A thioester hydrolase 1:E=35.3665 | ENSEMBL:ENSP00000339475:human:peroxisomal acyl-CoA thioesterase isoform c:E=33.7959 |
173151_s_at	C17C3.1a	C17C3.1	Acyl-CoA thioesterase	ENSEMBL:ENSP00000217455:human:Peroxisomal acyl-coenzyme A thioester hydrolase 1:E=41 | ENSEMBL:ENSP00000339475:human:peroxisomal acyl-CoA thioesterase isoform c:E=27.4437 |
191378_at	T12G3.4		Predicted alkaloid synthase/Surface mucin Hemomucin	ENSEMBL:ENSP00000217456:human:Adipocyte plasma membrane-associated protein:E=39.6198 | FLYBASE:CG3373-PA:fly:Flybase gene name is Hmu-PA:E=25.4437 | FLYBASE:CG11833-PA:fly:Flybase gene name is CG11833-PA:E=20.8539 |
178742_s_at	F57C2.5		Predicted alkaloid synthase/Surface mucin Hemomucin	ENSEMBL:ENSP00000217456:human:Adipocyte plasma membrane-associated protein:E=52.1192 | FLYBASE:CG3373-PA:fly:Flybase gene name is Hmu-PA:E=32.4559 | FLYBASE:CG11833-PA:fly:Flybase gene name is CG11833-PA:E=29.8539 |
191451_at	Y54E10A.3		Thioredoxin-like protein	ENSEMBL:ENSP00000217515:human:Thioredoxin-like protein 1:E=62.4949 | ENSEMBL:ENSP00000345549:human:thioredoxin:E=19.5229 | ENSEMBL:ENSP00000334444:human::E=17.2596 | TR:Q9H0L8:human:Hypothetical protein FLJ40337:E=14.0223 | ENSEMBL:ENSP00000304908:human:Sperm-specific thioredoxin:E=13.9586 | ENSEMBL:ENSP00000216185:human:Thioredoxin, mitochondrial precursor:E=10.8861 | FLYBASE:CG5495-PA:fly:Flyba…
193478_s_at	C56G7.1	mlc-4	Myosin regulatory light chain, EF-Hand protein superfamily	ENSEMBL:ENSP00000217652:human:myosin regulatory light chain MRCL3:E=65.1871 | ENSEMBL:ENSP00000237500:human:Myosin regulatory light chain MRCL2:E=64.6576 | TR:O14950:human:Myosin regulatory light chain:E=64.2366 | ENSEMBL:ENSP00000279022:human:Myosin regulatory light chain 2, smooth muscle isoform:E=64.0223 | ENSEMBL:ENSP00000311040:human:PREDICTED: similar to myosin:SUBUNIT=regulatory light chai…
174427_s_at	F35G12.2		Isocitrate dehydrogenase, gamma subunit	ENSEMBL:ENSP00000217901:human:Isocitrate dehydrogenase [NAD] subunit gamma, mitochondrial precursor:E=97.3372 | ENSEMBL:ENSP00000332270:human:isocitrate dehydrogenase 3 (NAD+) gamma isoform b precursor:E=91.6021 | ENSEMBL:ENSP00000245969:human:Splice isoform B of O43837 Isocitrate dehydrogenase [NAD] subunit beta, mitochondrial precursor:E=81.7447 | ENSEMBL:ENSP00000344793:human:Splice isoform A …
175794_s_at	Y71F9AM.5	nxt-1	RNA export factor NXT1	ENSEMBL:ENSP00000218004:human:nuclear transport factor 2-like export factor 2:E=16.8239 | ENSEMBL:ENSP00000254998:human:NTF2-related export protein 1:E=16.5686 | ENSEMBL:ENSP00000339705:human:Splice isoform B of Q9NPJ8 NTF2-related export protein 2:E=16.3768 | FLYBASE:CG12752-PA:fly:Flybase gene name is Nxt1-PA:E=13.0506 |
186411_at	C34D10.1		VAMP-associated protein involved in inositol metabolism	ENSEMBL:ENSP00000218044:human:Hypothetical protein:E=26.9208 | ENSEMBL:ENSP00000223054:human:ORF3splicevariant_b:E=18.2757 | TR:O75424:human:ORF3 splicevariantc:E=11.2757 |
186341_at	Y71D11A.5		Ligand-gated ion channel	ENSEMBL:ENSP00000218075:human:Splice isoform Alpha-2B of P23416 Glycine receptor alpha-2 chain precursor:E=54.4949 | SW:P23416:human:Splice isoform Alpha-2* of P23416 Glycine receptor alpha-2 chain precursor:E=54.3872 | ENSEMBL:ENSP00000295454:human:Gamma-aminobutyric-acid receptor beta-1 subunit precursor:E=53.5086 | ENSEMBL:ENSP00000262857:human:Gamma-aminobutyric-acid receptor alpha-3 subunit …
177995_at	T06E4.7		Chemoreceptor/7TM receptor	ENSEMBL:ENSP00000218147:human:BCL6 co-repressor-like 1:E=19.4815 | ENSEMBL:ENSP00000341816:human::E=16.4559 | ENSEMBL:ENSP00000330326:human:Hypothetical protein FLJ22184:E=16.4559 | ENSEMBL:ENSP00000305557:human:Angiomotin:E=15.9586 | TR:Q6ZTM8:human:Hypothetical protein FLJ44499:E=15.9208 | TR:Q6ZRS2:human:Hypothetical protein FLJ46149:E=15.6576 | ENSEMBL:ENSP00000262518:human:Transcriptional ac…
181918_at	K07H8.3		Subunit of the major N alpha-acetyltransferase	ENSEMBL:ENSP00000218149:human:N-terminal acetyltransferase complex ARD1 subunit homolog:E=65.3279 | ENSEMBL:ENSP00000286794:human:PREDICTED: hypothetical protein MGC10646:E=63.1612 | TR:Q6P4J0:human:ARD1 protein:E=46.3188 | ENSEMBL:ENSP00000335636:human:N-acetyltransferase 5:E=23.3468 | ENSEMBL:ENSP00000311027:human:N-acetyltransferase 5 isoform c:E=13.6021 | ENSEMBL:ENSP00000298406:human:PREDICT…
183543_at	Y39A1A.1a	Y39A1A.1	Uncharacterized conserved protein, contains WD40 repeats	ENSEMBL:ENSP00000218165:human:WD repeat domain 45:E=42.6198 | ENSEMBL:ENSP00000269395:human:Hypothetical protein:E=28.1135 | TR:Q96IE4:human:Hypothetical protein DKFZP434J154:E=15.0506 | ENSEMBL:ENSP00000262139:human:Hypothetical protein WIPI49:E=14.7959 | ENSEMBL:ENSP00000288828:human:Hypothetical protein DKFZp434J154:E=13.8539 | ENSEMBL:ENSP00000313532:human:CGI-50 protein:E=13.5528 | TR:Q6FI96…
191305_at	T03F1.3		3-phosphoglycerate kinase	ENSEMBL:ENSP00000218265:human:phosphoglycerate kinase 1:E=157.131 | ENSEMBL:ENSP00000305995:human:phosphoglycerate kinase 2:E=152.26 | ENSEMBL:ENSP00000339036:human::E=130.328 | FLYBASE:CG3127-PA:fly:Flybase gene name is Pgk-PA:E=156.495 | FLYBASE:CG9961-PA:fly:Flybase gene name is CG9961-PA:E=127.387 |
185110_at	F52C12.5	elt-6	GATA-4/5/6 transcription factors	ENSEMBL:ENSP00000218266:human:Erythroid transcription factor:E=11.6021 | ENSEMBL:ENSP00000220888:human:Zinc finger transcription factor Trps1:E=11.5528 | SW:P23769:human:Endothelial transcription factor GATA-2:E=11.2924 | ENSEMBL:ENSP00000313596:human:GATA binding protein 2:E=11.2924 | TR:Q16365:human:GATA-4 transcription factor:E=10.8861 | ENSEMBL:ENSP00000259090:human::E=10.8861 | ENSEMBL:ENSP0…
192655_s_at	W09C2.1	elt-1	GATA-4/5/6 transcription factors	ENSEMBL:ENSP00000218266:human:Erythroid transcription factor:E=48.0862 | ENSEMBL:ENSP00000224463:human:Splice isoform 2 of P23771 Trans-acting T-cell specific transcription factor GATA-3:E=48.0132 | SW:P23769:human:Endothelial transcription factor GATA-2:E=47.2076 | ENSEMBL:ENSP00000313596:human:GATA binding protein 2:E=47.2076 | ENSEMBL:ENSP00000341619:human:Splice isoform 1 of P23771 Trans-acti…
184244_at	Y32B12B.2			ENSEMBL:ENSP00000218364:human:HIV TAT specific factor 1:E=14.9586 | TR:Q6ZS99:human:Hypothetical protein FLJ45706:E=10.4559 | TR:Q8NB06:human:Hypothetical protein FLJ34423:E=10.3767 | ENSEMBL:ENSP00000318195:human:nucleolin:E=10.3566 | FLYBASE:CG8421-PB:fly:Flybase gene name is Asph-PB:E=11.3372 |
176146_at	Y65B4A.1		Transcription elongation factor TAT-SF1	ENSEMBL:ENSP00000218364:human:HIV TAT specific factor 1:E=67.0862 | FLYBASE:CG6049-PA:fly:Flybase gene name is CG6049-PA:E=74.1135 |
173887_s_at	Y43B11AR.4	rps-4	40S ribosomal protein S4	ENSEMBL:ENSP00000218437:human:RPS4X protein:E=90.9586 | ENSEMBL:ENSP00000339537:human:40S ribosomal protein S4, X isoform:E=90.9208 | ENSEMBL:ENSP00000250784:human:ribosomal protein S4, Y-linked 1 Y isoform:E=88.4815 | ENSEMBL:ENSP00000288666:human:ribosomal protein S4, Y-linked 2:E=86.2518 | ENSEMBL:ENSP00000330950:human::E=37.3188 | ENSEMBL:ENSP00000243927:human:DJ843L14.2:E=35.041 | FLYBASE:CG…
193443_s_at	T09A5.8		Heterochromatin-associated protein HP1 and related CHROMO domain proteins	ENSEMBL:ENSP00000218546:human:Hypothetical protein:E=15.7447 |
184965_s_at	F32E10.6		Heterochromatin-associated protein HP1 and related CHROMO domain proteins	ENSEMBL:ENSP00000218546:human:Hypothetical protein:E=17.2292 | ENSEMBL:ENSP00000333119:human::E=16.4815 | ENSEMBL:ENSP00000311997:human:Neurofilament triplet H protein:E=16.1549 | TR:Q96HF8:human:Hypothetical protein:E=15.8239 | ENSEMBL:ENSP00000331556:human:PREDICTED: cylicin, basic protein of sperm head cytoskeleton 1:E=15.4685 | ENSEMBL:ENSP00000318974:human:Hypothetical protein FLJ37659:E=14.…
193298_s_at	B0365.3	eat-6	Na+/K+ ATPase, alpha subunit	ENSEMBL:ENSP00000218548:human:Potassium-transporting ATPase alpha chain 2:E=1000 | ENSEMBL:ENSP00000255017:human:Splice isoform 1 of Q13733 Sodium/potassium-transporting ATPase alpha-4 chain:E=1000 | ENSEMBL:ENSP00000262623:human:ATPase, H+/K+ exchanging, alpha polypeptide:E=1000 | ENSEMBL:ENSP00000302397:human:Sodium/potassium-transporting ATPase alpha-3 chain:E=1000 | ENSEMBL:ENSP00000251207:hu…
189323_at	F02E9.7		Purple (tartrate-resistant) acid phosphatase	ENSEMBL:ENSP00000218758:human:ACP5 protein:E=52.2219 |
187652_s_at	T20B12.7		Protein DRE2, required for cell viability	ENSEMBL:ENSP00000219043:human:Hypothetical protein A-152E5.9:E=28.5376 | TR:O75207:human:Hypothetical protein A-152E5.9:E=28.2518 | ENSEMBL:ENSP00000316603:human::E=22.9586 | FLYBASE:CG4180-PA:fly:Flybase gene name is l(2)35Bg-PA:E=27 |
189170_at	R10E4.5		Endonuclease III	ENSEMBL:ENSP00000219066:human:Endonuclease III-like protein 1:E=52.8539 | FLYBASE:CG9272-PA:fly:Flybase gene name is CG9272-PA:E=59.2924 |
187542_s_at	T01G9.2a	T01G9.2	Uncharacterized conserved protein	ENSEMBL:ENSP00000219139:human:UPF0183 protein:E=66.0044 | TR:Q9HA86:human:Hypothetical protein FLJ12076:E=14.8861 | FLYBASE:CG7083-PA:fly:Flybase gene name is CG7083-PA:E=64.1135 |
186479_s_at	Y102A5C.18	efl-1	Transcription factor E2F/dimerization partner (TDP)	ENSEMBL:ENSP00000219158:human:Transcription factor E2F4:E=38.3279 | ENSEMBL:ENSP00000256117:human:Transcription factor E2F5:E=32.4318 | ENSEMBL:ENSP00000262904:human:Transcription factor E2F3:E=25.8861 | ENSEMBL:ENSP00000345073:human:Hypothetical protein DKFZp686C18211:E=22.699 | ENSEMBL:ENSP00000008952:human:Transcription factor E2F2:E=22.3665 | ENSEMBL:ENSP00000302159:human:Splice isoform 1 of …
192589_at	R05D11.3	ran-4	Nuclear transport factor 2	ENSEMBL:ENSP00000219169:human:Nuclear transport factor 2:E=21.7213 | FLYBASE:CG1740-PA:fly::E=29.5686 | FLYBASE:CG10174-PA:fly:Flybase gene name is CG10174-PA:E=29.4685 |
191789_at	W02D3.2		Dihydroorotate dehydrogenase	ENSEMBL:ENSP00000219240:human:Dihydroorotate dehydrogenase, mitochondrial precursor:E=96.6021 | FLYBASE:CG9741-PA:fly:Flybase gene name is Dhod-PA:E=80.9208 |
191905_at	C36B1.3		RNA polymerase II, subunit POLR2C/RPB3	ENSEMBL:ENSP00000219252:human:DNA-directed RNA polymerase II 33 kDa polypeptide:E=84.5686 | ENSEMBL:ENSP00000304153:human:Splice isoform 1 of O15160 DNA-directed RNA polymerase I 40 kDa polypeptide:E=23.5376 | ENSEMBL:ENSP00000307212:human:Splice isoform 2 of O15160 DNA-directed RNA polymerase I 40 kDa polypeptide:E=20.7447 | ENSEMBL:ENSP00000238892:human:HSPC139:E=17.4089 | FLYBASE:CG7885-PA:fly…
187980_at	R12E2.3	rpn-8	26S proteasome regulatory complex, subunit RPN8/PSMD7	ENSEMBL:ENSP00000219313:human:26S proteasome non-ATPase regulatory subunit 7:E=113.796 | ENSEMBL:ENSP00000343789:human:PREDICTED: similar to eukaryotic translation initiation factor 3, subunit 5 epsilon, 47kDa:E=28.5376 | ENSEMBL:ENSP00000310040:human:Eukaryotic translation initiation factor 3 subunit 5:E=27.6778 | ENSEMBL:ENSP00000343276:human:IFP38:E=22.6778 | ENSEMBL:ENSP00000304102:human:COP9…
193032_s_at	C25A1.5		Cytochrome b5	ENSEMBL:ENSP00000219368:human:Hypothetical protein FLJ25287:E=56.5229 | TR:O75213:human:Hypothetical protein A-233A8.1:E=48.2596 | TR:Q6PJW2:human:Hypothetical protein:E=26.8861 | FLYBASE:CG30502-PA:fly:Flybase gene name is CG30502-PA:E=13.6576 |
173714_at	T09B4.10	chn-1	Chaperone-dependent E3 ubiquitin protein ligase (contains TPR repeats)	ENSEMBL:ENSP00000219548:human:Antigen NY-CO-7:E=26.9586 | ENSEMBL:ENSP00000305958:human:Stress-induced-phosphoprotein 1:E=10.0706 | FLYBASE:CG5203-PA:fly:Flybase gene name is CHIP-PA:E=30.8861 |
188160_at	T11A5.6		Cytosolic Ca2+-dependent cysteine protease (calpain), large subunit (EF-Hand protein superfamily)	ENSEMBL:ENSP00000219611:human:Small optic lobes homolog:E=97.3665 | ENSEMBL:ENSP00000271971:human:Splice isoform 1 of O14815 Calpain 9:E=32.4685 | ENSEMBL:ENSP00000183936:human:Splice isoform II of P20807 Calpain 3:E=32.2291 | ENSEMBL:ENSP00000279247:human:Calpain 1, large [catalytic] subunit:E=31.5376 | ENSEMBL:ENSP00000259755:human:Calpain 11:E=30.5229 | ENSEMBL:ENSP00000334482:human::E=29.041 …
173743_at	H19N07.1		Polypeptide release factor 3	ENSEMBL:ENSP00000219627:human:G1 to S phase transition protein 1 homolog:E=162.602 | ENSEMBL:ENSP00000341247:human:Polypeptide chain release factor 3b:E=160.854 | TR:Q8IYD1:human:Peptide chain release factor 3:E=160.113 | ENSEMBL:ENSP00000257985:human:ERFS:E=91.9586 | ENSEMBL:ENSP00000310144:human:Elongation factor 1-alpha 1:E=73.3566 | ENSEMBL:ENSP00000217182:human:Elongation factor 1-alpha 2:E=…
190939_at	C35A5.1	aqp-5	Aquaporin (major intrinsic protein family)	ENSEMBL:ENSP00000219660:human:Aquaporin 8:E=24.0605 | ENSEMBL:ENSP00000219919:human:Aquaporin 9:E=13.9208 | ENSEMBL:ENSP00000293599:human:Aquaporin 5:E=13.5086 | ENSEMBL:ENSP00000344530:human:Splice isoform 1 of P55087 Aquaporin 4:E=13.4815 | ENSEMBL:ENSP00000302483:human:Splice isoform 2 of P55087 Aquaporin 4:E=13.3767 | ENSEMBL:ENSP00000297991:human:Splice isoform 1 of Q92482 Aquaporin 3:E=10.4…
181762_s_at	Y46G5A.5		Phosphatidylinositol synthase	ENSEMBL:ENSP00000219789:human:CDP-diacylglycerol--inositol 3-phosphatidyltransferase:E=46.1024 | TR:Q6ZN70:human:Hypothetical protein FLJ16371:E=23.5686 | FLYBASE:CG9245-PA:fly:Flybase gene name is CG9245-PA:E=48.6778 |
194092_s_at	C09H6.2a	lin-10	Beta amyloid precursor-binding protein	ENSEMBL:ENSP00000219865:human:Amyloid beta A4 precursor protein-binding family A member 2:E=118.032 | ENSEMBL:ENSP00000265381:human:Amyloid beta A4 precursor protein-binding family A member 1:E=115.046 | ENSEMBL:ENSP00000315136:human:Amyloid beta A4 precursor protein-binding family A member 3:E=107.252 | TR:Q6ZVB1:human:Hypothetical protein FLJ42804:E=32.3872 | FLYBASE:CG32677-PA:fly:Flybase gene…
175406_at	Y48G1C.2	csk-1	Tyrosine kinases	ENSEMBL:ENSP00000220003:human:Tyrosine-protein kinase CSK:E=111.569 | ENSEMBL:ENSP00000340020:human:Hypothetical protein DKFZp434N1212:E=90.5086 | ENSEMBL:ENSP00000308734:human:Megakaryocyte-associated tyrosine-protein kinase:E=90.4949 | ENSEMBL:ENSP00000269872:human:megakaryocyte-associated tyrosine kinase isoform b:E=90.4949 | ENSEMBL:ENSP00000339209:human:Hypothetical protein DKFZp686A02165:E=…
173712_s_at	T23B12.7	dnj-22	Molecular chaperone (DnaJ superfamily)	ENSEMBL:ENSP00000220496:human:Hypothetical protein FLJ10634:E=21.7696 | TR:Q6P086:human:Hypothetical protein:E=15.2676 | ENSEMBL:ENSP00000316053:human:DnaJ homolog subfamily B member 8:E=13.4815 | ENSEMBL:ENSP00000318688:human:DnaJ-like protein:E=13.3872 | ENSEMBL:ENSP00000342283:human::E=13.0862 | ENSEMBL:ENSP00000329733:human:PREDICTED: similar to DnaJ (Hsp40) homolog, subfamily B, member 6 iso…
192978_at	K01G5.6	rib-2	Exostosin EXT1L	ENSEMBL:ENSP00000220562:human:Exostosin-like 3:E=125 | ENSEMBL:ENSP00000342656:human:Splice isoform 1 of Q93063 Exostosin-2:E=74.5376 | ENSEMBL:ENSP00000344708:human:Splice isoform 2 of Q93063 Exostosin-2:E=72.4437 | ENSEMBL:ENSP00000328662:human:Exostosin-1:E=46.2596 | ENSEMBL:ENSP00000288898:human:Exostosin-like 1:E=30.5686 | ENSEMBL:ENSP00000294729:human:Exostosin-like 2:E=29.4685 | FLYBASE:CG…
177915_at	F48F7.1	alg-1	Translation initiation factor 2C (eIF-2C) and related proteins	ENSEMBL:ENSP00000220592:human:Eukaryotic translation initiation factor 2C 2:E=1000 | ENSEMBL:ENSP00000207451:human:Eukaryotic translation initiation factor 2C 1:E=1000 | ENSEMBL:ENSP00000257131:human:Eukaryotic translation initiation factor 2C 4:E=1000 | ENSEMBL:ENSP00000315528:human:Eukaryotic translation initiation factor 2C 3:E=1000 | ENSEMBL:ENSP00000246314:human:eukaryotic translation initia…
173250_s_at	C05D11.9		Ribonucleases P/MRP protein subunit	ENSEMBL:ENSP00000220796:human:Ribonucleases P/MRP protein subunit POP1:E=40.699 | FLYBASE:CG32763-PA:fly:Flybase gene name is CG32763-PA:E=37.0177 |
187008_s_at	Y57G7A.10a	Y57G7A.10	Uncharacterized conserved protein	ENSEMBL:ENSP00000220853:human:Tetratricopeptide repeat protein KIAA0103:E=59.1739 | FLYBASE:CG17556-PA:fly:Flybase gene name is CG17556-PA:E=52.8861 | FLYBASE:CG3678-PA:fly:Flybase gene name is CG3678-PA:E=52.7959 |
181176_s_at	F36A2.13		Predicted ubiquitin-protein ligase/hyperplastic discs protein, HECT superfamily	ENSEMBL:ENSP00000220959:human:Ubiquitin--protein ligase EDD:E=203.215 | ENSEMBL:ENSP00000262854:human:PREDICTED: upstream regulatory element binding protein 1:E=26.3979 | ENSEMBL:ENSP00000262903:human:HECT domain and ankyrin repeat containing, E3 ubiquitin protein ligase 1:E=25.0132 | ENSEMBL:ENSP00000300467:human:Splice isoform 2 of Q96J02 Itchy homolog E3 ubiquitin protein ligase:E=22.7447 | EN…
190923_at	F55G1.9		Pyrroline-5-carboxylate reductase	ENSEMBL:ENSP00000220966:human:Hypothetical protein FLJ13852:E=32.5376 | TR:Q8N3N9:human:Pyrroline-5-carboxylate reductase-like:E=32.5376 | ENSEMBL:ENSP00000272159:human:Pyrroline-5-carboxylate reductase family, member 2:E=25.7213 | TR:Q7Z515:human:Pyrroline 5-carboxylate reductase:E=25.0862 | ENSEMBL:ENSP00000328858:human:Pyrroline-5-carboxylate reductase:E=25.0862 | ENSEMBL:ENSP00000336579:human…
173289_s_at	Y39H10A.3a	mtm-9	Myotubularin-related phosphatidylinositol 3-phosphate 3-phosphatase MTM6	ENSEMBL:ENSP00000221086:human:Myotubularin related protein 9:E=121.009 | ENSEMBL:ENSP00000345752:human:Myotubularin-related protein 2:E=68.8239 | ENSEMBL:ENSP00000315204:human:myotubularin-related protein 2 isoform 2:E=68.7959 | ENSEMBL:ENSP00000317099:human:Splice isoform 1 of Q13613 Myotubularin-related protein 1:E=68.5376 | ENSEMBL:ENSP00000218162:human:Myotubularin related protein 8:E=67.7213…
193882_at	C46F11.2a	C46F11.2	Pyridine nucleotide-disulphide oxidoreductase	ENSEMBL:ENSP00000221130:human:Glutathione reductase, mitochondrial precursor:E=137.097 | ENSEMBL:ENSP00000346115:human::E=70.3372 | ENSEMBL:ENSP00000334451:human:Splice isoform 1 of Q9NNW7 Thioredoxin reductase 2, mitochondrial precursor:E=67.585 | ENSEMBL:ENSP00000331841:human:thioredoxin reductase 2 isoform 3:E=67.5528 | ENSEMBL:ENSP00000346113:human:Thioredoxin reductase 1, cytoplasmic precurs…
192750_at	F38H4.9	let-92	Serine/threonine protein phosphatase 2A, catalytic subunit	ENSEMBL:ENSP00000221138:human:Serine/threonine protein phosphatase 2A, catalytic subunit, beta isoform:E=159.119 | ENSEMBL:ENSP00000231504:human:Serine/threonine protein phosphatase 2A, catalytic subunit, alpha isoform:E=158.377 | ENSEMBL:ENSP00000279387:human:Serine/threonine protein phosphatase 4 catalytic subunit:E=111.638 | ENSEMBL:ENSP00000238362:human:Serine/threonine protein phosphatase 6:…
191659_at	C14A4.5	crn-5	Exosomal 3'-5' exoribonuclease complex, subunit Rrp46	ENSEMBL:ENSP00000221233:human:Exosome complex exonuclease RRP46:E=22.3566 | FLYBASE:CG4043-PA:fly:Flybase gene name is Rrp46-PA:E=17.5376 | FLYBASE:CG15481-PA:fly:Flybase gene name is Ski6-PA:E=11.8239 |
178124_at	C55A6.9		Putative RNA polymerase II regulator	ENSEMBL:ENSP00000221265:human:Hypothetical protein PD2:E=62.7212 | TR:Q8N7H5:human:Hypothetical protein FLJ25557:E=59.9208 | ENSEMBL:ENSP00000221266:human:F23149_1:E=52.7959 | FLYBASE:CG2503-PA:fly:Flybase gene name is CG2503-PA:E=55.7212 |
182787_s_at	Y69H2.3a	Y69H2.3	Fibrillins and related proteins containing Ca2+-binding EGF-like domains	ENSEMBL:ENSP00000221347:human:Fc fragment of IgG binding protein:E=14.2518 | ENSEMBL:ENSP00000223210:human:PREDICTED: KIAA0543 protein:E=14.1308 | ENSEMBL:ENSP00000333987:human:Keratin associated protein 10-4:E=11.7959 | ENSEMBL:ENSP00000322395:human:Splice isoform 1 of Q99466 Neurogenic locus notch homolog protein 4 precursor:E=11.4318 | TR:Q8WUL3:human:Hypothetical protein DKFZp781K1852:E=11.04…
189740_at	F55D10.1		Glycosyl hydrolase, family 38 - alpha-mannosidase	ENSEMBL:ENSP00000221363:human:mannosidase, alpha, class 2B, member 1 precursor:E=174.367 | ENSEMBL:ENSP00000261483:human:Alpha-mannosidase II:E=54.3468 | ENSEMBL:ENSP00000344928:human:Splice isoform Long of P49641 Alpha-mannosidase IIx:E=47.0315 | ENSEMBL:ENSP00000329587:human:Splice isoform Short of P49641 Alpha-mannosidase IIx:E=40.3768 | SW:Q9Y2E5:human:Epididymis-specific alpha-mannosidase pr…
184369_s_at	T22D1.10	ruvb-2	DNA helicase TIP49, TBP-interacting protein	ENSEMBL:ENSP00000221413:human:RuvB-like 2:E=145.31 | ENSEMBL:ENSP00000318297:human:RuvB-like 1:E=84.3665 | TR:Q6PK27:human:RUVBL2 protein:E=57.3188 | FLYBASE:CG9750-PA:fly:Flybase gene name is rept-PA:E=143.959 | FLYBASE:CG4003-PA:fly:Flybase gene name is pont-PA:E=85.2218 |
188016_at	W03B1.4	srs-1	Seryl-tRNA synthetase	ENSEMBL:ENSP00000221431:human:Seryl-tRNA synthetase, mitochondrial precursor:E=55.7212 | ENSEMBL:ENSP00000234677:human:seryl-tRNA synthetase:E=35.8861 | FLYBASE:CG4938-PA:fly::E=59.9586 | FLYBASE:CG17259-PA:fly:Flybase gene name is CG17259-PA:E=35.2441 |
173816_at	K04G7.10	rnp-7	U1 small nuclear ribonucleoprotein (RRM superfamily)	ENSEMBL:ENSP00000221448:human:Splice isoform 1 of P08621 U1 small nuclear ribonucleoprotein 70 kDa:E=60.4089 | ENSEMBL:ENSP00000339669:human:Splice isoform 3 of P08621 U1 small nuclear ribonucleoprotein 70 kDa:E=39.8539 | ENSEMBL:ENSP00000344930:human:U11/U12 snRNP 35K isoform b:E=24.7696 | ENSEMBL:ENSP00000340774:human:U1-snRNP binding protein homolog:E=24.7696 | ENSEMBL:ENSP00000265397:human:Sp…
174691_at	F28C1.3a	F28C1.3	Ribonuclease inhibitor type leucine-rich repeat proteins	ENSEMBL:ENSP00000221462:human:R32611_1:E=74.0605 | ENSEMBL:ENSP00000330339:human:Hypothetical protein:E=23.3979 | ENSEMBL:ENSP00000301749:human:NOD3:E=21.3188 | ENSEMBL:ENSP00000323980:human:CARD15-like protein:E=17.1192 | ENSEMBL:ENSP00000299481:human:NACHT-, LRR- and PYD-containing protein 14:E=14.7447 | ENSEMBL:ENSP00000344074:human:Splice isoform 2 of Q9NX02 NACHT-, LRR- and PYD-containing pr…
189706_s_at	F46H5.3a	F46H5.3	Creatine kinases	ENSEMBL:ENSP00000221476:human:Creatine kinase, M chain:E=65.3279 | ENSEMBL:ENSP00000299198:human:Creatine kinase, B chain:E=63.6383 | ENSEMBL:ENSP00000338496:human:Creatine kinase, ubiquitous mitochondrial precursor:E=63.3468 | ENSEMBL:ENSP00000254035:human:Creatine kinase, sarcomeric mitochondrial precursor:E=61.2366 | ENSEMBL:ENSP00000339085:human::E=27.2441 | FLYBASE:CG32031-PA:fly:Flybase gen…
194248_x_at	Y39G10AR.18a	Y39G10AR.18	Putative protein methyltransferase involved in meiosis and transcriptional silencing (Dot1)	ENSEMBL:ENSP00000221482:human:Splice isoform 1 of Q8TEK3 Histone-lysine N-methyltransferase, H3 lysine-79 specific:E=43.8861 | SW:Q8TEK3:human:Splice isoform 2 of Q8TEK3 Histone-lysine N-methyltransferase, H3 lysine-79 specific:E=42.699 | FLYBASE:CG10272-PC:fly:Flybase gene name is CG10272-PC:E=42.2441 |
192325_s_at	ZK512.6	eat-4	Permease of the major facilitator superfamily	ENSEMBL:ENSP00000221485:human:Brain-specific Na-dependent inorganic phosphate cotransporter:E=131.824 | ENSEMBL:ENSP00000316909:human:Vesicular glutamate transporter 3:E=130.886 | ENSEMBL:ENSP00000263160:human:Differentiation-associated Na-dependent inorganic phosphate cotransporter:E=130.041 | ENSEMBL:ENSP00000311506:human:Splice isoform 1 of Q9NRA2 Sialin:E=81.4437 | ENSEMBL:ENSP00000265425:hum…
175842_s_at	T13H5.7	rnh-2	Ribonuclease HI	ENSEMBL:ENSP00000221486:human:Ribonuclease HI large subunit:E=64.699 | FLYBASE:CG13690-PA:fly:Flybase gene name is CG13690-PA:E=61.6778 |
189427_at	ZK1307.9		C2C2-type Zn-finger protein	ENSEMBL:ENSP00000221554:human:hypothetical protein MGC10471:E=68.2076 | FLYBASE:CG15084-PA:fly:Flybase gene name is CG15084-PA:E=62.4949 |
173742_at	R05F9.10		TPR repeat-containing protein	ENSEMBL:ENSP00000221566:human:Small glutamine-rich tetratricopeptide repeat-containing protein A:E=54.3279 | ENSEMBL:ENSP00000231527:human:Small glutamine-rich tetratricopeptide repeat-containing protein B:E=47.2147 | TR:Q6PHR5:human:FLJ21908 protein:E=14.3098 | ENSEMBL:ENSP00000005386:human:Hypothetical protein FLJ21908:E=14.2924 | ENSEMBL:ENSP00000305958:human:Stress-induced-phosphoprotein 1:E=…
194043_at	F35D2.5a	syd-1	PDZ domain	ENSEMBL:ENSP00000221736:human:7h3 protein:E=34.7959 | ENSEMBL:ENSP00000341489:human:Hypothetical protein FLJ41692:E=34.6576 | TR:O60432:human:F02569_2:E=19.8861 | ENSEMBL:ENSP00000291107:human:Splice isoform Short of Q12979 Active breakpoint cluster region-related protein:E=17.4815 | ENSEMBL:ENSP00000303909:human:Splice isoform Long of Q12979 Active breakpoint cluster region-related protein:E=17.…
177986_at	C15C6.4		RNase MRP and P, subunit POP4/p29	ENSEMBL:ENSP00000221770:human:Ribonuclease P protein subunit p29:E=14.8539 | FLYBASE:CG8038-PA:fly:Flybase gene name is CG8038-PA:E=11.1192 |
187087_at	D2005.3		Apoptosis-related protein/predicted DNA-binding protein	ENSEMBL:ENSP00000221784:human:Programmed cell death protein 5:E=20.6576 | FLYBASE:CG13072-PA:fly::E=18.3468 |
193747_s_at	K08E4.1	spt-5	RNA polymerase II transcription elongation factor DSIF/SUPT5H/SPT5	ENSEMBL:ENSP00000221793:human:Supt5h protein:E=162.854 | ENSEMBL:ENSP00000344145:human::E=21.1487 | ENSEMBL:ENSP00000339443:human::E=19.2518 | ENSEMBL:ENSP00000314949:human:DNA-directed RNA polymerase II largest subunit:E=18.1805 | TR:Q6ZS99:human:Hypothetical protein FLJ45706:E=11.9208 | TR:Q8NB06:human:Hypothetical protein FLJ34423:E=11.7212 | ENSEMBL:ENSP00000318195:human:nucleolin:E=11.6778 |…
173100_s_at	T01C3.7	fib-1	Fibrillarin and related nucleolar RNA-binding proteins	ENSEMBL:ENSP00000221801:human:Fibrillarin:E=116.959 | ENSEMBL:ENSP00000339522:human:PREDICTED: similar to fibrillarin:E=104.886 | ENSEMBL:ENSP00000309558:human:Splice isoform Long of Q92804 TATA-binding protein associated factor 2N:E=26.1487 | ENSEMBL:ENSP00000226796:human:Nucleolar protein family A member 1:E=25.4202 | ENSEMBL:ENSP00000246662:human:Keratin, type I cytoskeletal 9:E=22.8861 | ENSE…
193578_at	F53F4.3		Alpha-tubulin folding cofactor B	ENSEMBL:ENSP00000221855:human:Tubulin-specific chaperone B:E=44.4685 | ENSEMBL:ENSP00000223398:human:KIAA0291; similar rodent cytoplasmic linker protein CLIP-115 and restin:E=14.7959 | ENSEMBL:ENSP00000275634:human:KIAA0291 protein:E=14.7959 | ENSEMBL:ENSP00000313335:human:RSN protein:E=14.5086 | ENSEMBL:ENSP00000313009:human:Splice isoform Short of P30622 Restin:E=14.2291 | ENSEMBL:ENSP000003389…
176591_s_at	Y97E10AR.5		RNA polymerase II subunit 9	ENSEMBL:ENSP00000221859:human:DNA-directed RNA polymerase II 14.5 kDa polypeptide:E=44.699 | ENSEMBL:ENSP00000293860:human:DNA-directed RNA polymerases III 12.5 kDa polypeptide:E=10.4202 | FLYBASE:CG3284-PA:fly:Flybase gene name is RpII15-PA:E=47.7959 | FLYBASE:CG33005-PA:fly:Flybase gene name is CG33005-PA:E=11.4815 |
173251_s_at	T05F1.3	rps-19	40S ribosomal protein S19	ENSEMBL:ENSP00000221975:human:40S ribosomal protein S19:E=36.5376 | FLYBASE:CG4464-PA:fly:Flybase gene name is RpS19-PA:E=38.6576 | FLYBASE:CG5338-PB:fly:Flybase gene name is CG5338-PB:E=36.1135 |
183837_s_at	W08F4.8		Cell division cycle 37 protein, CDC37	ENSEMBL:ENSP00000222005:human:Hsp90 co-chaperone Cdc37:E=73.0555 | ENSEMBL:ENSP00000332752:human::E=59.4949 | ENSEMBL:ENSP00000223837:human:BA6J24.4:E=20.0506 | ENSEMBL:ENSP00000341224:human::E=18.8539 | ENSEMBL:ENSP00000307638:human:CDC37-like gene:E=14.8861 | FLYBASE:CG12019-PA:fly:Flybase gene name is Cdc37-PA:E=76.1427 |
187451_at	K10B2.4		Predicted membrane protein	ENSEMBL:ENSP00000222190:human:UPF0139 protein CGI-140:E=34.7696 | FLYBASE:CG10674-PA:fly:Flybase gene name is CG10674-PA:E=34.4685 |
175130_s_at	Y18H1A.2		Unnamed protein	ENSEMBL:ENSP00000222224:human:Leukocyte receptor cluster (LRC) member 1:E=14.2518 | ENSEMBL:ENSP00000290632:human:Trichohyalin:E=12.7696 | ENSEMBL:ENSP00000282007:human:Hypothetical protein:E=11.7212 | ENSEMBL:ENSP00000278849:human:Inner centromere protein:E=10.5229 | FLYBASE:CG12818-PA:fly:Flybase gene name is CG12818-PA:E=26.8539 | FLYBASE:CG2839-PA:fly:Flybase gene name is CG2839-PA:E=16.0177 …
186692_s_at	F35F10.12		Thioredoxin binding protein TBP-2/VDUP1	ENSEMBL:ENSP00000222250:human:Hypothetical protein PP2703:E=21 | TR:Q8TBH0:human:Arrestin domain containing 2:E=20.699 | TR:Q6ZRV9:human:Hypothetical protein FLJ46050:E=19.3098 | ENSEMBL:ENSP00000265138:human:KIAA1376 protein:E=17.8539 | ENSEMBL:ENSP00000268042:human:arrestin domain containing 4:E=15.284 | ENSEMBL:ENSP00000235941:human:Brain-expressed HHCPA78 homolog VDUP1:E=14.6576 | FLYBASE:CG1…
178294_at	T12D8.4		Thioredoxin binding protein TBP-2/VDUP1	ENSEMBL:ENSP00000222250:human:Hypothetical protein PP2703:E=31.6576 | TR:Q8TBH0:human:Arrestin domain containing 2:E=31.2292 | TR:Q6ZRV9:human:Hypothetical protein FLJ46050:E=29.7447 | ENSEMBL:ENSP00000265138:human:KIAA1376 protein:E=29.4559 | ENSEMBL:ENSP00000235941:human:Brain-expressed HHCPA78 homolog VDUP1:E=22.2518 | ENSEMBL:ENSP00000268042:human:arrestin domain containing 4:E=22.2147 | ENSE…
178267_at	T28D6.9	pen-2	Predicted membrane protein	ENSEMBL:ENSP00000222266:human:Gamma-secretase subunit PEN-2:E=20.7696 | FLYBASE:CG33198-PA:fly::E=23.4202 |
174478_s_at	ZK418.5		Predicted membrane protein	ENSEMBL:ENSP00000222284:human:Seven transmembrane domain protein:E=44.2219 | TR:O75790:human:Seven transmembrane domain protein:E=41.3565 | FLYBASE:CG5861-PA:fly:Flybase gene name is CG5861-PA:E=37.7696 |
172138_x_at	F52C6.12			ENSEMBL:ENSP00000222402:human:Ubiquitin-conjugating enzyme HBUCE1:E=21.4685 | ENSEMBL:ENSP00000345285:human:Hypothetical protein FLJ38503:E=21.041 | ENSEMBL:ENSP00000337208:human:Ubiquitin-conjugating enzyme E2 D3:E=21.041 | ENSEMBL:ENSP00000185885:human:Ubiquitin-conjugating enzyme E2 D1:E=21.041 | ENSEMBL:ENSP00000278654:human:DJ680N4.2:E=19.8861 | ENSEMBL:ENSP00000253815:human:Ubiquitin-conjug…
175349_at	C26E6.12		Predicted GTP-binding protein (ODN superfamily)	ENSEMBL:ENSP00000222511:human:Hypothetical protein FLJ38242:E=53.2518 | ENSEMBL:ENSP00000257659:human:UG0751c10:E=33.9586 | ENSEMBL:ENSP00000325608:human::E=21.1549 | ENSEMBL:ENSP00000336760:human:Putative GTP-binding protein 5:E=21.0915 | FLYBASE:CG10628-PA:fly:Flybase gene name is CG10628-PA:E=57.4815 | FLYBASE:CG13390-PA:fly:Flybase gene name is CG13390-PA:E=30 | FLYBASE:CG6195-PA:fly:Flybase …
191485_at	C54D10.10		Serine proteinase inhibitor (KU family)	ENSEMBL:ENSP00000222543:human:Tissue factor pathway inhibitor 2 precursor:E=12.4685 | ENSEMBL:ENSP00000233156:human:Splice isoform Alpha of P10646 Tissue factor pathway inhibitor precursor:E=10.6383 | FLYBASE:CG33103-PB:fly:Flybase gene name is Ppn-PB:E=11.7959 |
191590_at	W02D3.3	mec-6	Unnamed protein	ENSEMBL:ENSP00000222572:human:Paraoxonase 2:E=19.9208 | TR:Q86X69:human:Splice isoform 2 of Q15165 Serum paraoxonase/arylesterase 2:E=19.3372 | SW:Q15165:human:Splice isoform 1 of Q15165 Serum paraoxonase/arylesterase 2:E=19.3372 | ENSEMBL:ENSP00000222381:human:paraoxonase 1:E=18.8861 | ENSEMBL:ENSP00000265627:human:Serum paraoxonase/lactonase 3:E=15.1024 |
174931_at	C43H6.3		Myotrophin and similar proteins	ENSEMBL:ENSP00000222605:human:myotrophin:E=19.2518 | ENSEMBL:ENSP00000284207:human:Hypothetical protein FLJ25053:E=10.0506 | ENSEMBL:ENSP00000280772:human:Splice isoform 1 of Q12955 Ankyrin 3:E=10.0315 | FLYBASE:CG31715-PA:fly:Flybase gene name is CG31715-PA:E=24.2441 | FLYBASE:CG7423-PA:fly:Flybase gene name is CG7423-PA:E=20.6576 |
180089_at	C50F2.8		Calcium/calmodulin-dependent serine protein kinase/membrane-associated guanylate kinase	ENSEMBL:ENSP00000222644:human:MAGUK p55 subfamily member 6:E=46.7212 | ENSEMBL:ENSP00000269095:human:Splice isoform 2 of Q14168 MAGUK p55 subfamily member 2:E=46.5376 | ENSEMBL:ENSP00000225995:human:Splice isoform 1 of Q14168 MAGUK p55 subfamily member 2:E=46.3098 | ENSEMBL:ENSP00000253131:human:55 kDa erythrocyte membrane protein:E=31.2441 | ENSEMBL:ENSP00000261681:human:MAGUK p55 subfamily memb…
190986_at	R05D7.4		Predicted alpha/beta hydrolase	ENSEMBL:ENSP00000222800:human:Williams-Beuren syndrome critical region protein 21 form A:E=43.9586 | TR:Q8N723:human:Williams-Beuren Syndrome critical region protein 21 form D:E=43.6198 | ENSEMBL:ENSP00000317293:human::E=10.2076 | TR:Q8N722:human:Williams-Beuren Syndrome critical region protein 21 form E:E=10.1871 | FLYBASE:CG2059-PA:fly:Flybase gene name is CG2059-PA:E=37.5686 | FLYBASE:CG14717-…
187680_s_at	F56A8.7a	unc-64	SNARE protein Syntaxin 1 and related proteins	ENSEMBL:ENSP00000222812:human:Splice isoform 1 of Q16623 Syntaxin-1A:E=93.9208 | ENSEMBL:ENSP00000215095:human:Syntaxin-1B2:E=87.2441 | SW:Q15531:human:Syntaxin-1B1:E=84.6021 | ENSEMBL:ENSP00000338562:human:Splice isoform A of Q13277 Syntaxin-3:E=80.8539 | ENSEMBL:ENSP00000342554:human:Splice isoform 3 of P32856 Epimorphin:E=77.0706 | ENSEMBL:ENSP00000261653:human:Splice isoform 1 of P32856 Epimo…
173809_s_at	C07A9.2		G10 protein/predicted nuclear transcription regulator	ENSEMBL:ENSP00000222969:human:G10 protein homolog:E=59.284 | FLYBASE:CG1639-PA:fly:Flybase gene name is l(1)10Bb-PA:E=59.0757 |
189253_s_at	F42A6.4	cyp-25A5	Cytochrome P450 CYP3/CYP5/CYP6/CYP9 subfamilies	ENSEMBL:ENSP00000222982:human:Cytochrome P450 3A5:E=44.041 | TR:Q7Z448:human:Cytochrome P450:E=42.4559 | ENSEMBL:ENSP00000337915:human:Cytochrome P450 3A4:E=42.3468 | SW:P05184:human:Cytochrome P450 3A3:E=41.284 | ENSEMBL:ENSP00000314411:human:Splice isoform 1 of Q9HB55 Cytochrome P450 3A43:E=40.1192 | ENSEMBL:ENSP00000222382:human:Splice isoform 2 of Q9HB55 Cytochrome P450 3A43:E=39.1675 | ENSEM…
179769_at	C07G1.4a	wsp-1	Actin regulatory protein (Wiskott-Aldrich syndrome protein)	ENSEMBL:ENSP00000223023:human:Hypothetical protein WASL:E=51.3468 | SW:O00401:human:Neural Wiskott-Aldrich syndrome protein:E=50.6383 | ENSEMBL:ENSP00000317862:human:Wiskott-Aldrich syndrome protein:E=34.1079 | ENSEMBL:ENSP00000289115:human:WAS protein family, member 2:E=23.1871 | ENSEMBL:ENSP00000341085:human:Wiskott-Aldrich syndrome protein family member 4:E=20.9586 | ENSEMBL:ENSP00000255323:hu…
193620_at	F28F8.3	lsm-5	U6 snRNA-associated Sm-like protein	ENSEMBL:ENSP00000223084:human:U6 snRNA-associated Sm-like protein 5:E=33.3372 | FLYBASE:CG6610-PA:fly:Flybase gene name is CG6610-PA:E=30.4815 |
179723_at	C16D9.6		Galactosyltransferases	ENSEMBL:ENSP00000223122:human:Core1 UDP-galactose:N-acetylgalactosamine-alpha-R beta 1,3-galactosyltransferase:E=30.6576 | ENSEMBL:ENSP00000304364:human:C1GALT2 protein:E=17.6021 | ENSEMBL:ENSP00000294979:human::E=12.0862 | ENSEMBL:ENSP00000254190:human:Carbohydrate (Chondroitin) synthase 1:E=11.8239 | FLYBASE:CG9520-PA:fly:Flybase gene name is CG9520-PA:E=38.9586 | FLYBASE:CG8708-PB:fly:Flybase …
185412_at	T22B11.2		Galactosyltransferases	ENSEMBL:ENSP00000223122:human:Core1 UDP-galactose:N-acetylgalactosamine-alpha-R beta 1,3-galactosyltransferase:E=31.0757 | ENSEMBL:ENSP00000304364:human:C1GALT2 protein:E=12.0757 | ENSEMBL:ENSP00000343002:human:Galactosyltransferase:E=10.0315 | FLYBASE:CG7440-PA:fly:Flybase gene name is CG7440-PA:E=33.4202 | FLYBASE:CG13904-PA:fly:Flybase gene name is CG13904-PA:E=32.9208 | FLYBASE:CG9520-PA:fly:…
183066_at	F13B9.8a	fis-2	Membrane protein involved in organellar division	ENSEMBL:ENSP00000223136:human:Tetratricopeptide repeat protein 11:E=21.1611 | FLYBASE:CG17510-PB:fly:Flybase gene name is CG17510-PB:E=11.6198 |
192778_at	D1054.2	pas-2	20S proteasome, regulatory subunit alpha type PSMA2/PRE8	ENSEMBL:ENSP00000223321:human:proteasome alpha 2 subunit:E=77.1938 | ENSEMBL:ENSP00000044462:human:Proteasome subunit alpha type 4:E=34.2219 | ENSEMBL:ENSP00000217153:human:Splice isoform 1 of O14818 Proteasome subunit alpha type 7:E=32.4949 | ENSEMBL:ENSP00000261479:human:Proteasome subunit alpha type 6:E=31.2218 | SW:Q8TAA3:human:Splice isoform 1 of Q8TAA3 Proteasome subunit alpha type 7-like:E…
176242_at	C30C11.1		Mitochondrial ribosomal protein L32	ENSEMBL:ENSP00000223324:human:39S ribosomal protein L32, mitochondrial precursor:E=10.2291 | FLYBASE:CG12220-PA:fly:Flybase gene name is mRpL32-PA:E=14.4815 |
191043_s_at	F12F6.7		DNA polymerase delta, regulatory subunit 55	ENSEMBL:ENSP00000223361:human:DNA polymerase delta subunit 2:E=42.9586 | FLYBASE:CG12018-PA:fly:Flybase gene name is CG12018-PA:E=37.1938 |
189182_at	B0361.10		SNARE protein YKT6, synaptobrevin/VAMP syperfamily	ENSEMBL:ENSP00000223369:human:SNARE protein Ykt6:E=54.9586 | ENSEMBL:ENSP00000286448:human:Synaptobrevin-like protein 1:E=11.8861 | FLYBASE:CG1515-PA:fly:Flybase gene name is CG1515-PA:E=50.7447 | FLYBASE:CG1599-PA:fly:Flybase gene name is CG1599-PA:E=12.8539 |
174090_at	F41E6.9		Protein involved in vacuolar protein sorting	ENSEMBL:ENSP00000223500:human:SNF7 domain containing protein 2:E=67.7447 | ENSEMBL:ENSP00000216822:human:Full-length cDNA clone CS0DL001YE08 of B cells:E=17.0555 | ENSEMBL:ENSP00000217402:human:Protein c20orf178:E=14.7696 | ENSEMBL:ENSP00000297265:human:Snf7 homologue associated with Alix 3:E=12.5528 | ENSEMBL:ENSP00000342526:human:Hypothetical protein CGI-301:E=11.1427 | FLYBASE:CG6259-PA:fly:Fl…
181309_s_at	F41E6.9		Protein involved in vacuolar protein sorting	ENSEMBL:ENSP00000223500:human:SNF7 domain containing protein 2:E=67.7447 | ENSEMBL:ENSP00000216822:human:Full-length cDNA clone CS0DL001YE08 of B cells:E=17.0555 | ENSEMBL:ENSP00000217402:human:Protein c20orf178:E=14.7696 | ENSEMBL:ENSP00000297265:human:Snf7 homologue associated with Alix 3:E=12.5528 | ENSEMBL:ENSP00000342526:human:Hypothetical protein CGI-301:E=11.1427 | FLYBASE:CG6259-PA:fly:Fl…
177602_s_at	M01F1.4		Uncharacterized membrane protein	ENSEMBL:ENSP00000223608:human:Chromosome 9 open reading frame 5:E=79.5528 | FLYBASE:CG2698-PA:fly:Flybase gene name is CG2698-PA:E=65.1249 |
194222_x_at	Y38F2AR.9		Sec61 protein translocation complex, beta subunit	ENSEMBL:ENSP00000223641:human:protein translocation complex beta:E=20.2218 | FLYBASE:CG10130-PA:fly:Flybase gene name is Sec61beta-PA:E=19.6021 |
189267_s_at	F38B2.4		Uridylate kinase/adenylate kinase	ENSEMBL:ENSP00000223836:human:Adenylate kinase isoenzyme 1:E=55.9208 | ENSEMBL:ENSP00000284162:human:Hypothetical protein:E=44.9208 | ENSEMBL:ENSP00000338056:human:adenylate kinase 5 isoform 2:E=44.9208 | ENSEMBL:ENSP00000294340:human:UMP-CMP kinase:E=37.4437 | ENSEMBL:ENSP00000333248:human:PREDICTED: similar to adenylate kinase (EC 2.7.4.3), cytosolic - common carp:E=28.3768 | ENSEMBL:ENSP000002…
185299_s_at	C01B10.1	drh-2	DEAD-box like helicase	ENSEMBL:ENSP00000224050:human:RNA helicase:E=51.585 | ENSEMBL:ENSP00000251642:human:Probable ATP-dependent helicase LGP2:E=44.7696 | TR:Q9BYX4:human:RNA helicase-DEAD box protein RH116:E=27.9586 | ENSEMBL:ENSP00000263642:human:Melanoma differentiation associated protein-5:E=27.9586 | ENSEMBL:ENSP00000343745:human:Hypothetical protein DKFZp434A0427:E=13.4949 | ENSEMBL:ENSP00000344681:human:Endorib…
189559_s_at	H21P03.1	mbf-1	Transcription factor MBF1	ENSEMBL:ENSP00000224073:human:EDF-1 protein:E=41.699 | ENSEMBL:ENSP00000341310:human:HMBF1beta:E=35.4318 | FLYBASE:CG4143-PA:fly:Flybase gene name is mbf1-PA:E=35.9586 |
186704_s_at	F57B10.11	bag-1	Unnamed protein	ENSEMBL:ENSP00000224112:human:BCL2-associated athanogene isoform 1L:E=11.3872 |
193115_s_at	C16A3.10a	C16A3.10	Ornithine aminotransferase	ENSEMBL:ENSP00000224242:human:Ornithine aminotransferase, mitochondrial precursor:E=150.055 | ENSEMBL:ENSP00000231420:human:Alanine--glyoxylate aminotransferase 2, mitochondrial precursor:E=40 | ENSEMBL:ENSP00000310978:human:Hypothetical protein MGC15875:E=35.301 | ENSEMBL:ENSP00000296486:human:Alanine-glyoxylate aminotransferase 2-like 1:E=34.3979 | ENSEMBL:ENSP00000268251:human:4-aminobutyrate …
193393_at	C53D6.2	unc-129	Transforming growth factor beta, bone morphogenetic protein and related proteins	ENSEMBL:ENSP00000224605:human:Bone morphogenetic protein 3b precursor:E=13.1871 | ENSEMBL:ENSP00000331745:human:Growth/differentiation factor 3 precursor:E=12.4815 | ENSEMBL:ENSP00000283147:human:Bone morphogenetic protein 6 precursor:E=12.2596 | ENSEMBL:ENSP00000249598:human:Growth/differentiation factor 2 precursor:E=12.0362 | ENSEMBL:ENSP00000245451:human:Bone morphogenetic protein 4 precursor…
181761_at	C47D12.3		Sideroflexin	ENSEMBL:ENSP00000224807:human:Hypothetical protein FLJ90226:E=85.6021 | ENSEMBL:ENSP00000316905:human:Sideroflexin 1:E=83.4815 | ENSEMBL:ENSP00000286939:human:Sideroflexin 2:E=71.2924 | ENSEMBL:ENSP00000272433:human:Sideroflexin 5:E=50.6576 | ENSEMBL:ENSP00000333200:human:Sideroflexin 4, isoform 3:E=13.2676 | FLYBASE:CG11739-PA:fly:Flybase gene name is CG11739-PA:E=79.6576 | FLYBASE:CG6812-PA:fly…
189101_at	C04D8.1		Predicted Rho GTPase-activating protein	ENSEMBL:ENSP00000224853:human:KIAA1424 protein:E=61.4949 | TR:Q8TBV5:human:Rho-GTPase activating protein 10:E=61.3768 | ENSEMBL:ENSP00000300901:human:PREDICTED: Rho GTPase activating protein 23:E=59.301 | ENSEMBL:ENSP00000344661:human:PREDICTED: similar to KIAA1501 protein:E=50.3372 | ENSEMBL:ENSP00000300884:human:PREDICTED: similar to KIAA1501 protein:E=45.8861 | ENSEMBL:ENSP00000315103:human:PR…
178120_s_at	C13C4.4		Predicted sugar phosphatase (HAD superfamily)	ENSEMBL:ENSP00000224892:human:Phospholysine phosphohistidine inorganic pyrophosphate phosphatase:E=53.2007 | ENSEMBL:ENSP00000300605:human:haloacid dehalogenase-like hydrolase domain containing 2:E=36.5686 | ENSEMBL:ENSP00000215904:human:Pyridoxal phosphate phosphatase:E=10.8239 | FLYBASE:CG17294-PA:fly:Flybase gene name is CG17294-PA:E=29.3372 |
187678_at	C05D11.1a	C05D11.1	Predicted Zn2+-dependent endopeptidase, insulinase superfamily	ENSEMBL:ENSP00000224949:human:Metalloprotease 1:E=18.585 | FLYBASE:CG3107-PA:fly:Flybase gene name is CG3107-PA:E=17.5229 |
175577_at	D2063.3a	D2063.3		ENSEMBL:ENSP00000225000:human:Thioredoxin-like protein 2:E=76.4949 | ENSEMBL:ENSP00000344028:human::E=64.6383 | ENSEMBL:ENSP00000330836:human::E=59.4685 | ENSEMBL:ENSP00000328570:human:Chromosome 14 open reading frame 87:E=22.1308 | TR:Q8IZ54:human:Chromosome 14 open reading frame 87:E=22.1308 | FLYBASE:CG6523-PA:fly:Flybase gene name is CG6523-PA:E=28.9586 | FLYBASE:CG14407-PA:fly:Flybase gene n…
193776_at	Y75B12B.5	cyn-3	Cyclophilin type peptidyl-prolyl cis-trans isomerase	ENSEMBL:ENSP00000225174:human:Peptidyl-prolyl cis-trans isomerase, mitochondrial precursor:E=59.0177 | ENSEMBL:ENSP00000303754:human:40 kDa peptidyl-prolyl cis-trans isomerase:E=58.5229 | ENSEMBL:ENSP00000304367:human::E=58.5086 | ENSEMBL:ENSP00000284889:human:Peptidyl-prolyl cis-trans isomerase A:E=58.3872 | ENSEMBL:ENSP00000312769:human:Splice isoform A of Q9UNP9 Peptidyl-prolyl cis-trans isome…
175387_at	Y75B12B.2	cyn-7	Cyclophilin type peptidyl-prolyl cis-trans isomerase	ENSEMBL:ENSP00000225174:human:Peptidyl-prolyl cis-trans isomerase, mitochondrial precursor:E=59.8539 | ENSEMBL:ENSP00000304367:human::E=58.7212 | ENSEMBL:ENSP00000284889:human:Peptidyl-prolyl cis-trans isomerase A:E=58.3872 | ENSEMBL:ENSP00000303754:human:40 kDa peptidyl-prolyl cis-trans isomerase:E=58 | ENSEMBL:ENSP00000312769:human:Splice isoform A of Q9UNP9 Peptidyl-prolyl cis-trans isomerase …
182735_at	R11B5.1		Uncharacterized conserved protein, contains TBC domain	ENSEMBL:ENSP00000225235:human:TBC1 domain family member 12:E=88.4089 | ENSEMBL:ENSP00000254741:human:Hypothetical protein DKFZp434K102:E=85.2147 | ENSEMBL:ENSP00000340372:human:TBC1 domain family member 14:E=85.1805 | ENSEMBL:ENSP00000277575:human:PREDICTED: USP6 N-terminal like:E=24.5376 | ENSEMBL:ENSP00000258610:human:TBC1 domain family member 4:E=22.2218 | ENSEMBL:ENSP00000263785:human:EVI-5 h…
173662_at	T05E8.3		DEAH-box RNA helicase	ENSEMBL:ENSP00000225296:human:Hypothetical protein FLJ21972:E=123.721 | ENSEMBL:ENSP00000262415:human:ATP-dependent helicase DHX8:E=111.276 | ENSEMBL:ENSP00000259877:human:Putative pre-mRNA splicing factor RNA helicase:E=107.921 | ENSEMBL:ENSP00000252011:human:Probable ATP-dependent helicase DHX35:E=105.444 | ENSEMBL:ENSP00000336741:human:Putative pre-mRNA splicing factor RNA helicase:E=104.018 |…
187341_s_at	B0280.9		WD40 repeat protein	ENSEMBL:ENSP00000225298:human:WD-repeat protein CGI-48:E=51.585 | FLYBASE:CG7989-PA:fly:Flybase gene name is CG7989-PA:E=41.0757 |
188879_s_at	F14F3.2		GTPase-activating proteins of the GIT family	ENSEMBL:ENSP00000225394:human:Splice isoform 1 of Q9Y2X7 ARF GTPase-activating protein GIT1:E=69.0915 | ENSEMBL:ENSP00000266847:human:Splice isoform 1 of Q14161 ARF GTPase-activating protein GIT2:E=59.4815 | ENSEMBL:ENSP00000299445:human:Splice isoform 11 of Q14161 ARF GTPase-activating protein GIT2:E=58.9586 | ENSEMBL:ENSP00000323833:human:Splice isoform 2 of Q14161 ARF GTPase-activating protein…
176887_at	Y73E7A.2		Apoptosis antagonizing transcription factor/protein transport protein	ENSEMBL:ENSP00000225402:human:apoptosis antagonizing transcription factor:E=32.4559 | TR:Q9UNX5:human:Che-1:E=26.301 | FLYBASE:CG11188-PA:fly:Flybase gene name is CG11188-PA:E=23.2292 |
173141_s_at	Y38A8.2	pbs-3	20S proteasome, regulatory subunit beta type PSMB3/PUP3	ENSEMBL:ENSP00000225426:human:Proteasome subunit beta type 3:E=55.4089 | ENSEMBL:ENSP00000309113:human::E=41.5376 | ENSEMBL:ENSP00000262193:human:Proteasome subunit beta type 1:E=20.5086 | ENSEMBL:ENSP00000229815:human:Splice isoform LMP2.L of P28065 Proteasome subunit beta type 9 precursor:E=12.6383 | ENSEMBL:ENSP00000270586:human:Proteasome subunit beta type 6 precursor:E=10.2291 | ENSEMBL:ENSP…
182792_at	F52C9.7		Uncharacterized conserved protein	ENSEMBL:ENSP00000225428:human:Hypothetical protein FLJ20291:E=28.8239 | ENSEMBL:ENSP00000234982:human:Splicing factor, arginine/serine-rich 4:E=22.0809 | ENSEMBL:ENSP00000235399:human:Splicing factor arginine/serine-rich 11:E=21.1675 | ENSEMBL:ENSP00000261973:human:PREDICTED: RNA binding motif protein 25:E=21.0458 | TR:Q8IWE6:human:DJ677H15.2:E=20.6778 | ENSEMBL:ENSP00000344032:human:Splice isofo…
193163_s_at	C09D4.5	rpl-19	60s ribosomal protein L19	ENSEMBL:ENSP00000225430:human:60S ribosomal protein L19:E=67.0506 | ENSEMBL:ENSP00000339011:human:PREDICTED: similar to hypothetical protein:E=59.699 | FLYBASE:CG2746-PA:fly:Flybase gene name is RpL19-PA:E=67.6021 |
187338_at	C45G9.7		Tax interaction protein TIP1	ENSEMBL:ENSP00000225525:human:Tax interaction protein 1:E=20.3279 | FLYBASE:CG3402-PA:fly:Flybase gene name is CG3402-PA:E=30.4949 |
189770_at	F57B9.1		Pyridoxamine-phosphate oxidase	ENSEMBL:ENSP00000225573:human:Pyridoxine-5'-phosphate oxidase:E=46.9208 | FLYBASE:CG31472-PA:fly:Flybase gene name is CG31472-PA:E=37.585 |
171755_x_at	K01G5.2a	hpl-2	Heterochromatin-associated protein HP1 and related CHROMO domain proteins	ENSEMBL:ENSP00000225603:human:Chromobox protein homolog 1:E=24.5376 | ENSEMBL:ENSP00000209875:human:Chromobox protein homolog 5:E=23.1675 | ENSEMBL:ENSP00000336687:human:Chromobox protein homolog 3:E=22.7213 | TR:Q9Y654:human:Heterochromatin-specific nonhistone protein:E=18.6198 | ENSEMBL:ENSP00000218546:human:Hypothetical protein:E=10.6576 | ENSEMBL:ENSP00000330512:human:chromodomain protein, Y …
193018_s_at	F59A2.3		Complement component 1, Q subcomponent binding protein/mRNA splicing factor SF2, subunit P32	ENSEMBL:ENSP00000225698:human:Complement component 1, Q subcomponent binding protein, mitochondrial precursor:E=11.5086 | FLYBASE:CG6459-PA:fly:Flybase gene name is CG6459-PA:E=22.4559 |
189381_at	T27A8.1		Zinc carboxypeptidase	ENSEMBL:ENSP00000225719:human:Carboxypeptidase D,:E=89 | SW:O75976:human:Carboxypeptidase D precursor:E=89 | ENSEMBL:ENSP00000261510:human:Carboxypeptidase E precursor:E=74.1549 | ENSEMBL:ENSP00000315074:human:Carboxypeptidase Z precursor:E=72.9586 | ENSEMBL:ENSP00000313798:human:Splice isoform 1 of Q96SM3 Potential carboxypeptidase X precursor:E=71.5376 | ENSEMBL:ENSP00000258146:human:Carboxypep…
190612_at	F32H2.2	mdt-31	Transcriptional regulator SOH1	ENSEMBL:ENSP00000225728:human:Mediator complex subunit SOH1:E=35.0862 | FLYBASE:CG1057-PA:fly:Flybase gene name is Trap18-PA:E=34.0044 |
174055_s_at	C02F5.3		GTP-binding protein DRG2 (ODN superfamily)	ENSEMBL:ENSP00000225729:human:Developmentally regulated GTP-binding protein 2:E=148.276 | ENSEMBL:ENSP00000329715:human:Developmentally regulated GTP-binding protein 1:E=108.538 | FLYBASE:CG6195-PA:fly:Flybase gene name is CG6195-PA:E=147.004 | FLYBASE:CG8340-PA:fly:Flybase gene name is 128up-PA:E=111.721 | FLYBASE:CG13390-PA:fly:Flybase gene name is CG13390-PA:E=10.9586 |
190762_at	T05H4.13a	alh-4	Aldehyde dehydrogenase	ENSEMBL:ENSP00000225740:human:Aldehyde dehydrogenase, dimeric NADP-preferring:E=120.509 | ENSEMBL:ENSP00000345774:human:Splice isoform 2 of P51648 Fatty aldehyde dehydrogenase:E=120.131 | ENSEMBL:ENSP00000176643:human:Splice isoform 1 of P51648 Fatty aldehyde dehydrogenase:E=119.854 | ENSEMBL:ENSP00000316241:human:Aldehyde dehydrogenase 7:E=112.678 | ENSEMBL:ENSP00000341582:human:ALDH3B1 protein:…
173766_at	C41C4.4	ire-1	Serine/threonine protein kinase and endoribonuclease ERN1/IRE1, sensor of the unfolded protein response pathway	ENSEMBL:ENSP00000225768:human:Serine/threonine protein kinase/endoribonuclease IRE1 precursor:E=182.398 | ENSEMBL:ENSP00000343687:human:Serine/threonine protein kinase/endoribonuclease IRE2 precursor:E=155.886 | ENSEMBL:ENSP00000256797:human:ER to nucleus signalling 2:E=155.276 | ENSEMBL:ENSP00000329968:human:Phosphorylase B kinase gamma catalytic chain, testis/liver isoform:E=27.585 | ENSEMBL:EN…
178332_s_at	K09E4.4		Alpha-N-acetylglucosaminidase	ENSEMBL:ENSP00000225927:human:Alpha-N-acetylglucosaminidase precursor:E=102.602 | FLYBASE:CG13397-PA:fly:Flybase gene name is CG13397-PA:E=95.6198 |
188481_at	F52F12.2	col-64	Collagens (type IV and type XIII), and related proteins	ENSEMBL:ENSP00000225964:human:Collagen alpha 1(I) chain precursor:E=35.6383 | ENSEMBL:ENSP00000342126:human::E=35.5086 | ENSEMBL:ENSP00000343178:human::E=35.5086 | ENSEMBL:ENSP00000252188:human::E=35.5086 | ENSEMBL:ENSP00000315934:human::E=35.4949 | ENSEMBL:ENSP00000304341:human::E=35.4949 | ENSEMBL:ENSP00000344956:human::E=35.4949 | ENSEMBL:ENSP00000344096:human::E=35.4949 | ENSEMBL:ENSP00000341…
172710_x_at	T06E4.6	col-146	Collagens (type IV and type XIII), and related proteins	ENSEMBL:ENSP00000225964:human:Collagen alpha 1(I) chain precursor:E=40.3279 | ENSEMBL:ENSP00000304408:human:Collagen alpha 1(III) chain precursor:E=39.0506 | ENSEMBL:ENSP00000315243:human:COL3A1 protein:E=39.0223 | ENSEMBL:ENSP00000314548:human:Collagen alpha 2(V) chain precursor:E=38.7212 | ENSEMBL:ENSP00000319971:human::E=37.8239 | ENSEMBL:ENSP00000340990:human::E=37.699 | ENSEMBL:ENSP000003025…
172709_x_at	T06E4.4	col-147	Collagens (type IV and type XIII), and related proteins	ENSEMBL:ENSP00000225964:human:Collagen alpha 1(I) chain precursor:E=41.0757 | ENSEMBL:ENSP00000315243:human:COL3A1 protein:E=40 | ENSEMBL:ENSP00000304408:human:Collagen alpha 1(III) chain precursor:E=39.8861 | ENSEMBL:ENSP00000266590:human:alpha 1 type II collagen isoform 2, preproprotein:E=39.1675 | SW:P02458:human:Alpha-1 type II collagen:E=39.1487 | ENSEMBL:ENSP00000319971:human::E=38.585 | EN…
172698_x_at	C53B4.5	col-119	Collagens (type IV and type XIII), and related proteins	ENSEMBL:ENSP00000225964:human:Collagen alpha 1(I) chain precursor:E=41.3979 | ENSEMBL:ENSP00000315243:human:COL3A1 protein:E=41.2676 | ENSEMBL:ENSP00000304408:human:Collagen alpha 1(III) chain precursor:E=41.1805 | ENSEMBL:ENSP00000342126:human::E=41.0458 | ENSEMBL:ENSP00000343178:human::E=41.0458 | ENSEMBL:ENSP00000341789:human:Splice isoform 6 of P13942 Collagen alpha 2(XI) chain precursor:E=41…
172197_x_at	W05B2.1	col-94	Collagens (type IV and type XIII), and related proteins	ENSEMBL:ENSP00000225964:human:Collagen alpha 1(I) chain precursor:E=41.6021 | ENSEMBL:ENSP00000333653:human::E=40.6576 | ENSEMBL:ENSP00000341752:human:COL22A1 protein:E=39.9586 | ENSEMBL:ENSP00000303153:human:Alpha 1 type XXII collagen:E=39.6576 | ENSEMBL:ENSP00000315243:human:COL3A1 protein:E=39.5528 | ENSEMBL:ENSP00000304408:human:Collagen alpha 1(III) chain precursor:E=39.4815 | ENSEMBL:ENSP00…
172209_x_at	W05B2.5	col-93	Collagens (type IV and type XIII), and related proteins	ENSEMBL:ENSP00000225964:human:Collagen alpha 1(I) chain precursor:E=41.6021 | ENSEMBL:ENSP00000333653:human::E=40.6576 | ENSEMBL:ENSP00000341752:human:COL22A1 protein:E=39.9586 | ENSEMBL:ENSP00000303153:human:Alpha 1 type XXII collagen:E=39.6576 | ENSEMBL:ENSP00000315243:human:COL3A1 protein:E=39.5528 | ENSEMBL:ENSP00000304408:human:Collagen alpha 1(III) chain precursor:E=39.4815 | ENSEMBL:ENSP00…
188364_s_at	F08G5.4	col-130	Collagens (type IV and type XIII), and related proteins	ENSEMBL:ENSP00000225964:human:Collagen alpha 1(I) chain precursor:E=42.4559 | ENSEMBL:ENSP00000318744:human:Collagen alpha 1(XVI) chain precursor:E=40.2007 | ENSEMBL:ENSP00000304408:human:Collagen alpha 1(III) chain precursor:E=39.4815 | ENSEMBL:ENSP00000327520:human:Collagen alpha 1(V) chain precursor:E=39.2076 | ENSEMBL:ENSP00000315243:human:COL3A1 protein:E=38.7959 | ENSEMBL:ENSP00000297268:hu…
187616_s_at	F56A8.3a	F56A8.3	Leucine-rich repeat protein	ENSEMBL:ENSP00000225972:human:Hypothetical protein PRO1855:E=36.7212 | ENSEMBL:ENSP00000339370:human:Splice isoform 1 of Q9BTT6 Leucine-rich repeat-containing protein 1:E=12.8239 | ENSEMBL:ENSP00000298124:human:VKGE9338:E=11.8861 | ENSEMBL:ENSP00000242004:human:Hypothetical protein MGC14816:E=10.5229 | ENSEMBL:ENSP00000284037:human:Splice isoform 2 of Q96RT1 LAP2 protein:E=10.0969 | ENSEMBL:ENSP0…
181531_s_at	F18A11.5		SCF ubiquitin ligase, Skp1 component	ENSEMBL:ENSP00000226225:human:Tumor necrosis factor, alpha-induced protein 1, endothelial:E=11.4685 | TR:Q6PL47:human:Potassium channel tetramerization domain containing 10:E=11.1367 | ENSEMBL:ENSP00000228495:human:MSTP028:E=11.0177 |
191932_at	F54D7.3		7 transmembrane receptor	ENSEMBL:ENSP00000226413:human:Splice isoform 1 of P30968 Gonadotropin-releasing hormone receptor:E=33.7959 | ENSEMBL:ENSP00000333001:human:Splice isoform 1 of Q96P88 Gonadotropin-releasing hormone II receptor:E=32.585 | ENSEMBL:ENSP00000324270:human:Oxytocin receptor:E=28.6778 | SW:P47901:human:Vasopressin V1b receptor:E=27 | TR:Q6XGY1:human:Splice isoform 2 of Q96P88 Gonadotropin-releasing hormo…
190507_at	C53A5.9		Proteins containing BTB/POZ and Kelch domains, involved in regulatory/signal transduction processes	ENSEMBL:ENSP00000226725:human:Kelch-like protein 2:E=26.7959 | ENSEMBL:ENSP00000312397:human:Splice isoform A of Q9UH77 Kelch-like protein 3:E=25.4949 | ENSEMBL:ENSP00000261426:human:KLHL5b protein:E=24.8861 | TR:Q7Z6D5:human:Splice isoform 2 of Q96PQ7 Kelch-like protein 5:E=24.8239 | ENSEMBL:ENSP00000261425:human:Splice isoform 1 of Q96PQ7 Kelch-like protein 5:E=24.8239 | TR:Q6PD75:human:Splice …
175065_s_at	C42C1.14	rpl-34	60s ribosomal protein L34	ENSEMBL:ENSP00000226734:human:ribosomal protein L34:E=23.4815 | FLYBASE:CG6090-PA:fly:Flybase gene name is CG6090-PA:E=27.9586 | FLYBASE:CG9354-PA:fly:Flybase gene name is CG9354-PA:E=27.0315 |
193704_at	Y66H1A.4		H/ACA small nucleolar RNP component GAR1	ENSEMBL:ENSP00000226796:human:Nucleolar protein family A member 1:E=63.3372 | ENSEMBL:ENSP00000309558:human:Splice isoform Long of Q92804 TATA-binding protein associated factor 2N:E=32.8239 | ENSEMBL:ENSP00000246662:human:Keratin, type I cytoskeletal 9:E=28.5086 | ENSEMBL:ENSP00000330896:human:Splice isoform EWS-B of Q01844 RNA-binding protein EWS:E=24.8239 | ENSEMBL:ENSP00000331699:human:Hypothe…
187939_at	ZK1010.3		Predicted actin-bundling protein	ENSEMBL:ENSP00000226798:human:FRG1 protein:E=43.7447 | ENSEMBL:ENSP00000278882:human:Hypothetical FRG1-like protein c20orf80:E=25.2676 | TR:Q96MD3:human:Hypothetical protein FLJ32537:E=19.9208 | TR:Q96ND1:human:Hypothetical protein FLJ31053:E=10.7212 | ENSEMBL:ENSP00000328195:human::E=10.4685 | FLYBASE:CG6480-PA:fly:Flybase gene name is CG6480-PA:E=37.1871 |
189721_at	ZK1128.7		Alpha crystallins	ENSEMBL:ENSP00000227251:human:Alpha crystallin B chain:E=12.8539 |
189087_s_at	T27E4.8	hsp-16.1	Alpha crystallins	ENSEMBL:ENSP00000227251:human:Alpha crystallin B chain:E=13.699 | ENSEMBL:ENSP00000248553:human:Heat-shock protein beta-1:E=11.0132 | ENSEMBL:ENSP00000291554:human:Alpha crystallin A chain:E=10.7212 | FLYBASE:CG4463-PA:fly:Flybase gene name is Hsp23-PA:E=12.3468 | FLYBASE:CG4533-PA:fly:Flybase gene name is l(2)efl-PA:E=12.2441 | FLYBASE:CG4190-PA:fly:Flybase gene name is Hsp67Bc-PA:E=10.6778 | FL…
188282_at	Y46H3A.3	hsp-16.2	Alpha crystallins	ENSEMBL:ENSP00000227251:human:Alpha crystallin B chain:E=14.1249 | ENSEMBL:ENSP00000291554:human:Alpha crystallin A chain:E=11.1487 | ENSEMBL:ENSP00000248553:human:Heat-shock protein beta-1:E=11.0132 | FLYBASE:CG4533-PA:fly:Flybase gene name is l(2)efl-PA:E=12.7696 | FLYBASE:CG4463-PA:fly:Flybase gene name is Hsp23-PA:E=11.1805 | FLYBASE:CG4190-PA:fly:Flybase gene name is Hsp67Bc-PA:E=11 | FLYBAS…
188444_at	Y46H3A.2	hsp-16.41	Alpha crystallins	ENSEMBL:ENSP00000227251:human:Alpha crystallin B chain:E=14.6576 | ENSEMBL:ENSP00000248553:human:Heat-shock protein beta-1:E=12.8239 | ENSEMBL:ENSP00000291554:human:Alpha crystallin A chain:E=12.4202 | ENSEMBL:ENSP00000004982:human:Heat-shock protein beta-6:E=11.2219 | ENSEMBL:ENSP00000281938:human:Heat-shock protein beta-8:E=10.2757 | FLYBASE:CG4533-PA:fly:Flybase gene name is l(2)efl-PA:E=12.45…
172901_x_at	T27E4.9	hsp-16.49	Alpha crystallins	ENSEMBL:ENSP00000227251:human:Alpha crystallin B chain:E=14.9586 | ENSEMBL:ENSP00000248553:human:Heat-shock protein beta-1:E=13.5528 | ENSEMBL:ENSP00000291554:human:Alpha crystallin A chain:E=13.4815 | ENSEMBL:ENSP00000004982:human:Heat-shock protein beta-6:E=11.4318 | ENSEMBL:ENSP00000281938:human:Heat-shock protein beta-8:E=11.3665 | ENSEMBL:ENSP00000302476:human:Heat-shock protein beta-2:E=10.…
192266_s_at	C12C8.1	hsp-70	Molecular chaperones HSP70/HSC70, HSP70 superfamily	ENSEMBL:ENSP00000227378:human:Splice isoform 1 of P11142 Heat shock cognate 71 kDa protein:E=237.638 | ENSEMBL:ENSP00000247207:human:Heat shock-related 70 kDa protein 2:E=234.357 | ENSEMBL:ENSP00000244526:human:Heat shock 70 kDa protein 1:E=234.143 | ENSEMBL:ENSP00000211738:human:heat shock 70kDa protein 1B:E=233.62 | ENSEMBL:ENSP00000310219:human:Heat shock 70 kDa protein 6:E=233 | ENSEMBL:ENSP0…
171941_s_at	F44E5.5		Molecular chaperones HSP70/HSC70, HSP70 superfamily	ENSEMBL:ENSP00000227378:human:Splice isoform 1 of P11142 Heat shock cognate 71 kDa protein:E=241.036 | ENSEMBL:ENSP00000247207:human:Heat shock-related 70 kDa protein 2:E=236.796 | ENSEMBL:ENSP00000244526:human:Heat shock 70 kDa protein 1:E=235.959 | ENSEMBL:ENSP00000310219:human:Heat shock 70 kDa protein 6:E=235.523 | ENSEMBL:ENSP00000211738:human:heat shock 70kDa protein 1B:E=235.42 | ENSEMBL:E…
190958_s_at	F44E5.4		Molecular chaperones HSP70/HSC70, HSP70 superfamily	ENSEMBL:ENSP00000227378:human:Splice isoform 1 of P11142 Heat shock cognate 71 kDa protein:E=241.036 | ENSEMBL:ENSP00000247207:human:Heat shock-related 70 kDa protein 2:E=236.796 | ENSEMBL:ENSP00000244526:human:Heat shock 70 kDa protein 1:E=235.959 | ENSEMBL:ENSP00000310219:human:Heat shock 70 kDa protein 6:E=235.523 | ENSEMBL:ENSP00000211738:human:heat shock 70kDa protein 1B:E=235.42 | ENSEMBL:E…
193430_at	F26D10.3	hsp-1	Molecular chaperones HSP70/HSC70, HSP70 superfamily	ENSEMBL:ENSP00000227378:human:Splice isoform 1 of P11142 Heat shock cognate 71 kDa protein:E=292.432 | ENSEMBL:ENSP00000244526:human:Heat shock 70 kDa protein 1:E=285.113 | ENSEMBL:ENSP00000211738:human:heat shock 70kDa protein 1B:E=284.585 | ENSEMBL:ENSP00000247207:human:Heat shock-related 70 kDa protein 2:E=281.824 | ENSEMBL:ENSP00000259871:human:Heat shock 70 kDa protein 1-HOM:E=277.482 | ENSE…
182332_at	M03A8.2		Cytoplasm to vacuole targeting protein	ENSEMBL:ENSP00000227459:human:KIAA0404 protein:E=86.0458 | ENSEMBL:ENSP00000261834:human:Hypothetical protein FLJ46412:E=70.4202 | TR:Q96DQ3:human:Hypothetical protein FLJ30638:E=16.0223 | FLYBASE:CG1241-PA:fly:Flybase gene name is CG1241-PA:E=64.0506 |
172305_x_at	Y40B1B.7		Predicted coiled-coil protein	ENSEMBL:ENSP00000227520:human:Hypothetical protein FLJ22321:E=21.6383 | FLYBASE:CG14210-PA:fly:Flybase gene name is CG14210-PA:E=16.4685 |
175228_at	W04H10.3	nhl-3	Predicted E3 ubiquitin ligase	ENSEMBL:ENSP00000227588:human:Splice isoform Alpha of O75382 Tripartite motif protein 3:E=26 | ENSEMBL:ENSP00000263986:human:Tripartite motif protein 2:E=20.0809 | FLYBASE:CG15105-PA:fly:Flybase gene name is CG15105-PA:E=10.9586 |
175800_at	ZK112.2	ncl-1	Predicted E3 ubiquitin ligase	ENSEMBL:ENSP00000227588:human:Splice isoform Alpha of O75382 Tripartite motif protein 3:E=47.0177 | ENSEMBL:ENSP00000263986:human:Tripartite motif protein 2:E=42.1805 | TR:Q6ZTE7:human:Hypothetical protein FLJ44731:E=24.585 | ENSEMBL:ENSP00000271287:human:Splice isoform Beta of Q9UPN9 Transcription intermediary factor 1-gamma:E=13.7959 | ENSEMBL:ENSP00000261445:human:Splice isoform Alpha of Q9UPN…
181418_at	F36D4.2		Transport protein particle (TRAPP) complex subunit	ENSEMBL:ENSP00000227818:human:Trafficking protein particle complex subunit 4:E=50.1427 | FLYBASE:CG9298-PA:fly:Flybase gene name is CG9298-PA:E=44 |
180798_at	T08B2.8		Predicted mitochondrial ribosomal protein L23	ENSEMBL:ENSP00000228013:human:L23-related gene protein:E=15.6576 | FLYBASE:CG1320-PA:fly:Flybase gene name is mRpL23-PA:E=20.0969 |
174511_s_at	C16A3.9	rps-13	40S ribosomal protein S13	ENSEMBL:ENSP00000228140:human:ribosomal protein S13:E=61.4202 | FLYBASE:CG13389-PA:fly:Flybase gene name is RpS13-PA:E=57.3979 |
173932_at	F33A8.3	cey-1	Predicted RNA-binding protein containing PIN domain and invovled in translation or RNA processing	ENSEMBL:ENSP00000228251:human:Splice isoform 1 of P16989 DNA-binding protein A:E=38.1871 | TR:Q96GD7:human:Splice isoform 2 of P16989 DNA-binding protein A:E=37.3565 | ENSEMBL:ENSP00000279550:human:CSDA protein:E=37.3565 | ENSEMBL:ENSP00000163282:human:Nuclease sensitive element binding protein 1:E=36.5376 | TR:Q7KZ24:human:Nuclease sensitive element binding protein-1:E=35.8861 | TR:Q15325:human:…
180067_at	C18E3.2		SWI/SNF transcription activation complex subunit	ENSEMBL:ENSP00000228253:human:Splice isoform 1 of Q96GM5 SWI/SNF related, matrix associated, actin dependent regulator of chromatin subfamily D member 1:E=112.77 | ENSEMBL:ENSP00000262188:human:SWI/SNF related, matrix associated, actin dependent regulator of chromatin, subfamily d, member 3, isoform 1:E=105.585 | TR:Q75MJ2:human:60kDa BRG-1/Brm associated factor subunit c isoform 2:E=105.585 | TR…
192522_s_at	B0035.12		RNA-binding protein SART3 (RRM superfamily)	ENSEMBL:ENSP00000228284:human:Hypothetical protein KIAA0156:E=77.7447 | ENSEMBL:ENSP00000261741:human:RBM19 protein:E=10.4437 | SW:Q9Y4C8:human:Probable RNA-binding protein KIAA0682:E=10.4437 | ENSEMBL:ENSP00000344700:human:Splice isoform 2 of Q14498 RNA-binding region containing protein 2:E=10.1427 | ENSEMBL:ENSP00000253363:human:Splice isoform 1 of Q14498 RNA-binding region containing protein 2…
187093_at	Y65B4BR.5a	Y65B4BR.5	Transcription factor containing NAC and TS-N domains	ENSEMBL:ENSP00000228312:human:Nascent polypeptide associated complex alpha subunit:E=49.0757 | ENSEMBL:ENSP00000339019:human:FKSG17:E=43.7696 | ENSEMBL:ENSP00000274086:human:PREDICTED: similar to alpha NAC/1.9.2. protein:E=41.2366 | ENSEMBL:ENSP00000240349:human:Alpha-NAC protein:E=41.2366 | ENSEMBL:ENSP00000258775:human:KIAA0363 protein:E=40.7447 | TR:Q6NT22:human:FKSG17 protein:E=17.5086 | FLYB…
189886_at	C42C1.2		Serine/threonine phosphatase	ENSEMBL:ENSP00000228705:human:PREDICTED: protein phosphatase 1H (PP2C domain containing):E=54.1135 | TR:Q96EZ7:human:PPP2CZ protein:E=53.8539 | ENSEMBL:ENSP00000296487:human:Splice isoform 4 of Q96MI6 Protein phosphatase 2C eta isoform:E=50.7959 | ENSEMBL:ENSP00000319894:human:Splice isoform 1 of Q96MI6 Protein phosphatase 2C eta isoform:E=50.7447 | ENSEMBL:ENSP00000308926:human:Hypothetical prot…
173446_s_at	C37F5.1	lin-1	Predicted transcription factor	ENSEMBL:ENSP00000228741:human:ELK3 protein:E=32.699 | SW:P41970:human:ETS-domain protein Elk-3:E=32.6021 | ENSEMBL:ENSP00000247161:human:Splice isoform 1 of P19419 ETS-domain protein Elk-1:E=30.1938 | TR:Q8N9S0:human:Splice isoform 2 of P19419 ETS-domain protein Elk-1:E=28.699 | ENSEMBL:ENSP00000281428:human:Splice isoform 2 of Q01543 Friend leukemia integration 1 transcription factor:E=27.284 | …
193834_at	T13B5.1	snf-3	Sodium-neurotransmitter symporter	ENSEMBL:ENSP00000228777:human:Sodium- and chloride-dependent betaine transporter:E=129.745 | SW:P30531:human:Sodium- and chloride-dependent GABA transporter 1:E=129.102 | ENSEMBL:ENSP00000287766:human:Solute carrier family 6 (Neurotransmitter transporter, GABA), member 1:E=128.796 | ENSEMBL:ENSP00000228291:human:Solute carrier family 6 (Neurotransmitter transporter, GABA), member 13:E=125.495 | E…
187442_s_at	Y37D8A.1	arx-5	Actin-related protein Arp2/3 complex, subunit ARPC3	ENSEMBL:ENSP00000228825:human:ARP2/3 complex 21 kDa subunit:E=51.1135 | ENSEMBL:ENSP00000305015:human:DJ470L14.3:E=47.1487 | FLYBASE:CG4560-PB:fly:Flybase gene name is Arpc3A-PB:E=43.1938 | FLYBASE:CG8936-PA:fly:Flybase gene name is CG8936-PA:E=41.5686 |
185230_s_at	Y75B8A.14		Putative transcription factor FET5	ENSEMBL:ENSP00000228827:human:PRYA1876:E=77.6021 | TR:Q7Z3D3:human:Hypothetical protein DKFZp686I0686:E=75.3098 | ENSEMBL:ENSP00000270885:human:Hypothetical protein FLJ12473:E=49.1308 | TR:Q96HG4:human:Hypothetical protein FLJ10349:E=48.699 | ENSEMBL:ENSP00000264718:human:XPA-binding protein 1:E=21.6198 | FLYBASE:CG2656-PA:fly:Flybase gene name is CG2656-PA:E=69.5376 | FLYBASE:CG10222-PA:fly:Flyb…
193089_at	ZK1098.4		Translation initiation factor 2B, alpha subunit (eIF-2Balpha/GCN3)	ENSEMBL:ENSP00000228958:human:Translation initiation factor eIF-2B alpha subunit:E=57.8239 | ENSEMBL:ENSP00000233552:human:Splice isoform 1 of Q9UI10 Translation initiation factor eIF-2B delta subunit:E=15.9208 | ENSEMBL:ENSP00000345766:human:Splice isoform 2 of Q9UI10 Translation initiation factor eIF-2B delta subunit:E=15.9208 | ENSEMBL:ENSP00000266126:human:Translation initiation factor eIF-2B…
177375_at	M60.2		Placental protein 11	ENSEMBL:ENSP00000229003:human:Placental protein 11 precursor:E=25.2676 | FLYBASE:CG2145-PA:fly:Flybase gene name is CG2145-PA:E=18.0506 | FLYBASE:CG3303-PA:fly:Flybase gene name is CG3303-PA:E=15.4685 |
190149_at	K02A11.3		Placental protein 11	ENSEMBL:ENSP00000229003:human:Placental protein 11 precursor:E=40.8239 | FLYBASE:CG2145-PA:fly:Flybase gene name is CG2145-PA:E=34.2518 | FLYBASE:CG3303-PA:fly:Flybase gene name is CG3303-PA:E=26.0458 |
173119_s_at	Y34D9B.1a	mig-1	Smoothened and related G-protein-coupled receptors	ENSEMBL:ENSP00000229030:human:Frizzled 10 precursor:E=45.1612 | SW:Q9ULV1:human:Frizzled 4 precursor:E=45.1308 | ENSEMBL:ENSP00000311581:human:Frizzled 4:E=45.1308 | ENSEMBL:ENSP00000345785:human:Frizzled 9 precursor:E=39.3372 | ENSEMBL:ENSP00000287934:human:Frizzled 1 precursor:E=28.3279 | ENSEMBL:ENSP00000323901:human:Frizzled 2 precursor:E=26.4949 | ENSEMBL:ENSP00000295417:human:Frizzled 5 pre…
188299_at	Y71F9B.5a	lin-17	Smoothened and related G-protein-coupled receptors	ENSEMBL:ENSP00000229030:human:Frizzled 10 precursor:E=80.4437 | ENSEMBL:ENSP00000345785:human:Frizzled 9 precursor:E=76.6383 | ENSEMBL:ENSP00000323901:human:Frizzled 2 precursor:E=76.1249 | ENSEMBL:ENSP00000286201:human:Frizzled 7 precursor:E=75.6021 | ENSEMBL:ENSP00000287934:human:Frizzled 1 precursor:E=74.4949 | ENSEMBL:ENSP00000311581:human:Frizzled 4:E=74.3767 | SW:Q9ULV1:human:Frizzled 4 pre…
189793_at	F26H9.6	rab-5	GTPase Rab5/YPT51 and related small G protein superfamily GTPases	ENSEMBL:ENSP00000229138:human:Ras-related protein Rab-5B:E=82.2441 | ENSEMBL:ENSP00000273047:human:Ras-related protein Rab-5A:E=82.1367 | ENSEMBL:ENSP00000225917:human:Ras-related protein Rab-5C:E=81.0809 | ENSEMBL:ENSP00000304565:human:RAB31, member RAS oncogene family:E=45.8539 | ENSEMBL:ENSP00000244040:human:Ras-related protein Rab-22A:E=43.7212 | ENSEMBL:ENSP00000260638:human:Splice isoform 1…
173120_s_at	F07A11.3	npp-5	Nuclear pore complex, rNup107 component (sc Nup84)	ENSEMBL:ENSP00000229179:human:Nuclear pore complex protein Nup107:E=10.4559 |
182822_s_at	B0286.4a	ntl-2	Predicted transcriptional regulator	ENSEMBL:ENSP00000229195:human:Splice isoform 1 of Q9NZN8 CCR4-NOT transcription complex subunit 2:E=59.6576 | ENSEMBL:ENSP00000283230:human:Splice isoform 5 of Q9NZN8 CCR4-NOT transcription complex subunit 2:E=55.7959 | FLYBASE:CG2161-PB:fly:Flybase gene name is Rga-PB:E=52.5086 | FLYBASE:CG15262-PA:fly:Flybase gene name is CG15262-PA:E=16.585 |
175371_at	R04E5.8			ENSEMBL:ENSP00000229204:human:HPBRII-4 mRNA:E=20.4089 | SW:P10162:human:Basic salivary proline-rich protein 4 allele L:E=19.5086 | ENSEMBL:ENSP00000345627:human::E=18.4318 | ENSEMBL:ENSP00000340119:human:PRB2 protein:E=18.3979 | ENSEMBL:ENSP00000301740:human:RNA binding protein:E=18.3468 | SW:P10161:human:Basic salivary proline-rich protein 4 allele M:E=18.0706 | ENSEMBL:ENSP00000266679:human:CPS…
180824_at	C05C8.2		rRNA processing protein	ENSEMBL:ENSP00000229214:human:HIV-1 Rev binding protein 2:E=93 | ENSEMBL:ENSP00000314843:human::E=77.4949 | FLYBASE:CG4258-PA:fly:Flybase gene name is dbe-PA:E=88.7959 |
193860_s_at	F33H1.2	gpd-4	Glyceraldehyde 3-phosphate dehydrogenase	ENSEMBL:ENSP00000229239:human:glyceraldehyde-3-phosphate dehydrogenase:E=131.495 | SW:P00354:human:Glyceraldehyde-3-phosphate dehydrogenase, muscle:E=124.509 | ENSEMBL:ENSP00000222286:human:Glyceraldehyde-3-phosphate dehydrogenase, testis-specific:E=119.292 | ENSEMBL:ENSP00000320470:human::E=103.745 | ENSEMBL:ENSP00000343039:human::E=86.9586 | ENSEMBL:ENSP00000341741:human::E=77.2147 | ENSEMBL:EN…
194177_x_at	K10B3.8	gpd-2	Glyceraldehyde 3-phosphate dehydrogenase	ENSEMBL:ENSP00000229239:human:glyceraldehyde-3-phosphate dehydrogenase:E=135.854 | SW:P00354:human:Glyceraldehyde-3-phosphate dehydrogenase, muscle:E=128 | ENSEMBL:ENSP00000222286:human:Glyceraldehyde-3-phosphate dehydrogenase, testis-specific:E=120.77 | ENSEMBL:ENSP00000320470:human::E=106.276 | ENSEMBL:ENSP00000343039:human::E=90.5686 | ENSEMBL:ENSP00000341741:human::E=83.5686 | ENSEMBL:ENSP000…
172697_x_at	K10B3.7	gpd-3	Glyceraldehyde 3-phosphate dehydrogenase	ENSEMBL:ENSP00000229239:human:glyceraldehyde-3-phosphate dehydrogenase:E=135.854 | SW:P00354:human:Glyceraldehyde-3-phosphate dehydrogenase, muscle:E=128 | ENSEMBL:ENSP00000222286:human:Glyceraldehyde-3-phosphate dehydrogenase, testis-specific:E=120.77 | ENSEMBL:ENSP00000320470:human::E=106.387 | ENSEMBL:ENSP00000343039:human::E=90.5686 | ENSEMBL:ENSP00000341741:human::E=83.5686 | ENSEMBL:ENSP000…
180901_at	F41C3.4		Ferric reductase-like proteins	ENSEMBL:ENSP00000229314:human:UPF0198 protein CGI-141:E=25.3566 | ENSEMBL:ENSP00000308535:human:FLJ42654 protein:E=17.4685 | FLYBASE:CG32576-PA:fly:Flybase gene name is CG32576-PA:E=23.2076 |
192972_at	F13D12.2	ldh-1	Lactate dehydrogenase	ENSEMBL:ENSP00000229319:human:lactate dehydrogenase B:E=108.398 | ENSEMBL:ENSP00000227157:human:lactate dehydrogenase A:E=103.097 | ENSEMBL:ENSP00000280704:human:Lactate dehydrogenase C:E=100.131 | ENSEMBL:ENSP00000302393:human:L-lactate dehydrogenase A-like 6B:E=95.8539 | ENSEMBL:ENSP00000280706:human:L-lactate dehydrogenase A-like 6A:E=93.3468 | TR:Q6ZNV1:human:Hypothetical protein FLJ27077:E=7…
173813_at	F37B12.2	gcs-1	Gamma-glutamylcysteine synthetase	ENSEMBL:ENSP00000229416:human:glutamate-cysteine ligase, catalytic subunit:E=185.081 | FLYBASE:CG2259-PA:fly:Flybase gene name is Gclc-PA:E=181.42 |
189859_s_at	T08D10.1		CCAAT-binding factor, subunit B (HAP2)	ENSEMBL:ENSP00000229418:human:Splice isoform Short of P23511 CCAAT-binding transcription factor subunit B:E=14.6778 | ENSEMBL:ENSP00000320231:human::E=14.4559 | ENSEMBL:ENSP00000345702:human:Splice isoform Long of P23511 CCAAT-binding transcription factor subunit B:E=14.4559 |
186010_at	C32E8.11		N-end rule pathway, recognition component UBR1	ENSEMBL:ENSP00000229488:human:Ubiquitin ligase E3 alpha-II:E=181.092 | ENSEMBL:ENSP00000290650:human:Ubiquitin ligase E3 alpha-I:E=152.167 | TR:Q6ZUD0:human:Hypothetical protein FLJ43807:E=60.0706 | TR:Q6P2I2:human:Hypothetical protein:E=43.8861 | ENSEMBL:ENSP00000272793:human:Hypothetical protein FLJ45053:E=22.6576 | TR:Q68DN9:human:Hypothetical protein DKFZp313K1225:E=18.0862 | FLYBASE:CG9086-P…
173393_s_at	T26E3.4		Uncharacterized conserved protein, contains RWD domain	ENSEMBL:ENSP00000229552:human:RWD domain containing protein 1:E=32.9208 | FLYBASE:CG5515-PA:fly:Flybase gene name is CG5515-PA:E=28.7959 |
190673_s_at	F47A4.1a	F47A4.1		ENSEMBL:ENSP00000229606:human:Gamma-aminobutyric-acid receptor rho-2 subunit precursor:E=55.2924 | ENSEMBL:ENSP00000275066:human:Gamma-aminobutyric-acid receptor rho-1 subunit precursor:E=54.1427 | ENSEMBL:ENSP00000345284:human:Splice isoform Alpha-3K of O75311 Glycine receptor alpha-3 chain precursor:E=53.6021 | ENSEMBL:ENSP00000274093:human:Splice isoform Alpha-3L of O75311 Glycine receptor alp…
187345_at	Y57E12AL.1a	Y57E12AL.1	Tumor differentially expressed (TDE) protein	ENSEMBL:ENSP00000229617:human::E=102.824 | ENSEMBL:ENSP00000342962:human:Tumor differentially expressed protein 2:E=102.796 | ENSEMBL:ENSP00000255175:human:Tumor differentially expressed protein 1:E=99.9586 | ENSEMBL:ENSP00000324790:human:Tumor differentially expressed 2-like:E=93.1675 | ENSEMBL:ENSP00000327542:human:Developmentally regulated protein TPO1:E=64 | ENSEMBL:ENSP00000249714:human::E=5…
192726_at	R11H6.2		Tumor differentially expressed (TDE) protein	ENSEMBL:ENSP00000229617:human::E=95.6198 | ENSEMBL:ENSP00000342962:human:Tumor differentially expressed protein 2:E=95.6021 | ENSEMBL:ENSP00000324790:human:Tumor differentially expressed 2-like:E=89.8861 | ENSEMBL:ENSP00000255175:human:Tumor differentially expressed protein 1:E=68.2757 | ENSEMBL:ENSP00000327542:human:Developmentally regulated protein TPO1:E=56.1487 | ENSEMBL:ENSP00000319796:human…
183214_at	C26F1.7		Protein kinase C inhibitor-like protein	ENSEMBL:ENSP00000229633:human:HINT4:E=17.3188 | FLYBASE:CG15362-PA:fly:Flybase gene name is CG15362-PA:E=15.0605 |
173168_s_at	T10G3.6	gut-2	Predicted snRNP core protein	ENSEMBL:ENSP00000229715:human:U6 snRNA-associated Sm-like protein LSm2:E=38.6576 | FLYBASE:CG10418-PA:fly:Flybase gene name is CG10418-PA:E=37.0655 |
181748_at	F34D6.4		Histone H3 (Lys9) methyltransferase SUV39H1/Clr4, required for transcriptional silencing	ENSEMBL:ENSP00000229735:human:Splice isoform 2 of Q96KQ7 Histone-lysine N-methyltransferase, H3 lysine-9 specific 3:E=34.0969 | ENSEMBL:ENSP00000259865:human:Splice isoform 1 of Q96KQ7 Histone-lysine N-methyltransferase, H3 lysine-9 specific 3:E=34.0915 | ENSEMBL:ENSP00000298728:human:Splice isoform 1 of Q9H9B1 Histone-lysine N-methyltransferase, H3 lysine-9 specific 5:E=33.4318 | ENSEMBL:ENSP000…
191073_s_at	F42G8.3a	pmk-2	Mitogen-activated protein kinase	ENSEMBL:ENSP00000229794:human:mitogen-activated protein kinase 14 isoform 2:E=106.638 | ENSEMBL:ENSP00000310750:human:Splice isoform Beta-2 of Q15759 Mitogen-activated protein kinase 11:E=105.585 | ENSEMBL:ENSP00000229795:human:mitogen-activated protein kinase 14 isoform 1:E=104.959 | ENSEMBL:ENSP00000215659:human:Mitogen-activated protein kinase 12:E=96.7213 | ENSEMBL:ENSP00000211287:human:Mitog…
191432_at	B0218.3	pmk-1	Mitogen-activated protein kinase	ENSEMBL:ENSP00000229794:human:mitogen-activated protein kinase 14 isoform 2:E=127.187 | ENSEMBL:ENSP00000229795:human:mitogen-activated protein kinase 14 isoform 1:E=125.174 | ENSEMBL:ENSP00000310750:human:Splice isoform Beta-2 of Q15759 Mitogen-activated protein kinase 11:E=121.149 | SW:Q15759:human:Splice isoform Beta-1 of Q15759 Mitogen-activated protein kinase 11:E=118.301 | ENSEMBL:ENSP00000…
175722_s_at	R11G1.4a	sax-1		ENSEMBL:ENSP00000229812:human:Ndr protein kinase:E=161.745 | ENSEMBL:ENSP00000282893:human:serine/threonine kinase 38 like:E=161.337 | ENSEMBL:ENSP00000279994:human:Serine/threonine protein kinase LATS2:E=97.2518 | ENSEMBL:ENSP00000253339:human:Splice isoform 1 of O95835 Serine/threonine protein kinase LATS1:E=90.7959 | ENSEMBL:ENSP00000262240:human:KIAA1124 protein:E=72.7213 | ENSEMBL:ENSP000002…
191891_at	T19D2.2	prl-1	Protein tyrosine phosphatase IVA1	ENSEMBL:ENSP00000229983:human:Protein tyrosine phosphatase PTPCAAX1:E=47.4949 | ENSEMBL:ENSP00000331887:human:Protein tyrosine phosphatase PTPCAAX2:E=45.7959 | ENSEMBL:ENSP00000332274:human:HPRL-3:E=45.4815 | ENSEMBL:ENSP00000310608:human::E=38.3768 | ENSEMBL:ENSP00000331730:human:Protein tyrosine phosphatase type IVA, member 3, isoform 2:E=33.8861 | ENSEMBL:ENSP00000329526:human:Protein tyrosine…
183387_at	C25H3.14		HGG motif-containing thioesterase	ENSEMBL:ENSP00000230048:human:Thioesterase superfamily member 2:E=22.7213 | FLYBASE:CG16986-PA:fly:Flybase gene name is CG16986-PA:E=17.4202 | FLYBASE:CG16985-PA:fly:Flybase gene name is CG16985-PA:E=13.9586 |
185359_at	F54E7.2	rps-12	40S ribosomal protein S12	ENSEMBL:ENSP00000230050:human:Ribosomal protein S12:E=36.3565 | SW:P25398:human:40S ribosomal protein S12:E=34.1308 | ENSEMBL:ENSP00000302331:human:PREDICTED: similar to ribosomal protein S12:E=33.8239 | ENSEMBL:ENSP00000302417:human::E=33.4949 | ENSEMBL:ENSP00000341910:human::E=31.3768 | ENSEMBL:ENSP00000343994:human::E=29.3566 | FLYBASE:CG11271-PA:fly:Flybase gene name is RpS12-PA:E=31.5086 |
192717_at	C08F8.8	nhr-67	Hormone receptors	ENSEMBL:ENSP00000230083:human:Orphan nuclear receptor NR2E1:E=44.1675 | ENSEMBL:ENSP00000317199:human:Splice isoform Long of Q9Y5X4 Photoreceptor-specific nuclear receptor:E=32.8539 | ENSEMBL:ENSP00000299224:human:Splice isoform Short of Q9Y5X4 Photoreceptor-specific nuclear receptor:E=27.585 | ENSEMBL:ENSP00000291442:human:Orphan nuclear receptor EAR-2:E=25.9586 | TR:Q6MZQ9:human:Hypothetical pr…
192744_at	C34B7.2		Putative phosphoinositide phosphatase	ENSEMBL:ENSP00000230124:human:Protein KIAA0274:E=132.921 | ENSEMBL:ENSP00000303067:human:Hypothetical protein DKFZp434O1328:E=39 | ENSEMBL:ENSP00000345325:human:KIAA0851 protein:E=38.699 | ENSEMBL:ENSP00000290159:human:Splice isoform 2 of O43426 Synaptojanin 1:E=32.6383 | TR:O94984:human:KIAA0910 protein:E=32.6198 | ENSEMBL:ENSP00000322234:human:Splice isoform 1 of O43426 Synaptojanin 1:E=32.4949…
192260_at	T09A12.4a	nhr-66		ENSEMBL:ENSP00000230234:human:Splice isoform Long of P28702 Retinoic acid receptor RXR-beta:E=19.0969 | ENSEMBL:ENSP00000206249:human:Splice isoform Long of P03372 Estrogen receptor:E=16.6021 | ENSEMBL:ENSP00000261532:human:Steroid hormone receptor ERR2:E=16.4559 | ENSEMBL:ENSP00000342630:human:Splice isoform Short of P03372 Estrogen receptor:E=15.9586 | ENSEMBL:ENSP00000335676:human:RXRA protein…
192650_at	F09E10.3	dhs-25	Mitochondrial/plastidial beta-ketoacyl-ACP reductase	ENSEMBL:ENSP00000230236:human:Estradiol 17-beta-dehydrogenase 8:E=57 | ENSEMBL:ENSP00000303525:human:Carbonic reductase 4:E=38.8239 | ENSEMBL:ENSP00000263278:human:Dehydrogenase/reductase:E=28.0862 | ENSEMBL:ENSP00000296424:human:Oxidoreductase UCPA:E=27.6198 | ENSEMBL:ENSP00000307517:human:PREDICTED: similar to oxidoreductase UCPA:E=26.1549 | ENSEMBL:ENSP00000220764:human:2,4-dienoyl-CoA reducta…
190936_s_at	F21C3.5		Prefoldin subunit 6, KE2 family	ENSEMBL:ENSP00000230251:human:Prefoldin subunit 6:E=21.1938 | FLYBASE:CG7770-PA:fly:Flybase gene name is CG7770-PA:E=15.1427 |
176087_at	C07H6.2		Uncharacterized conserved protein	ENSEMBL:ENSP00000230260:human:HCG V:E=12.699 | FLYBASE:CG13994-PA:fly:Flybase gene name is CG13994-PA:E=12.8239 | FLYBASE:CG11233-PA:fly:Flybase gene name is CG11233-PA:E=12.6383 |
187141_at	F57B9.5	byn-1	Cell adhesion complex protein bystin	ENSEMBL:ENSP00000230340:human:Bystin:E=108.824 | FLYBASE:CG1430-PA:fly:Flybase gene name is bys-PA:E=89.2291 |
193370_s_at	F39H11.2	tlf-1	TATA-box binding protein (TBP), component of TFIID and TFIIIB	ENSEMBL:ENSP00000230354:human:TATA-box binding protein:E=34.0132 | ENSEMBL:ENSP00000237264:human:TATA box binding protein-like protein 1:E=28 | ENSEMBL:ENSP00000247219:human:TBP-related factor 3:E=24.2596 | ENSEMBL:ENSP00000292733:human:Splice isoform 2 of Q96RN5 Positive cofactor 2 glutamine/Q-rich-associated protein:E=11.2676 | ENSEMBL:ENSP00000263205:human:Splice isoform 1 of Q96RN5 Positive c…
188606_at	T20B12.2	tbp-1	TATA-box binding protein (TBP), component of TFIID and TFIIIB	ENSEMBL:ENSP00000230354:human:TATA-box binding protein:E=78.4089 | ENSEMBL:ENSP00000247219:human:TBP-related factor 3:E=77.7213 | ENSEMBL:ENSP00000237264:human:TATA box binding protein-like protein 1:E=29.9208 | FLYBASE:CG9874-PA:fly:Flybase gene name is Tbp-PA:E=78.2218 | FLYBASE:CG7562-PA:fly:Flybase gene name is Trf-PA:E=53.8539 | FLYBASE:CG18009-PA:fly:Flybase gene name is Trf2-PA:E=31.4815 |
190232_s_at	C13G3.3a	C13G3.3	Serine/threonine protein phosphatase 2A, regulatory subunit	ENSEMBL:ENSP00000230402:human:Splice isoform Delta-1 of Q14738 Serine/threonine protein phosphatase 2A, 56 kDa regulatory subunit, delta isoform:E=194.061 | TR:Q6ZN33:human:Hypothetical protein FLJ16473:E=183.208 | ENSEMBL:ENSP00000333905:human:Splice isoform Gamma-3 of Q13362 Serine/threonine protein phosphatase 2A, 56 kDa regulatory subunit, gamma isoform:E=176.62 | ENSEMBL:ENSP00000262239:huma…
178628_s_at	T23G7.4	sec-5	Sec5 subunit of exocyst complex	ENSEMBL:ENSP00000230449:human:Exocyst complex component Sec5:E=89.8539 | FLYBASE:CG8843-PA:fly:Flybase gene name is sec5-PA:E=74.6021 |
189049_s_at	F56F10.1		Hydrolytic enzymes of the alpha/beta hydrolase fold	ENSEMBL:ENSP00000230582:human:Thymus-specific serine protease precursor:E=38.2219 | ENSEMBL:ENSP00000319687:human:Dipeptidyl-peptidase II precursor:E=35.9586 | ENSEMBL:ENSP00000317362:human:Lysosomal Pro-X carboxypeptidase precursor:E=28.7447 | ENSEMBL:ENSP00000343881:human:Thymus specific serine peptidase:E=20.5376 | ENSEMBL:ENSP00000343270:human:Thymus specific serine peptidase:E=12.6778 | FLYB…
175962_s_at	K12H4.7a	K12H4.7	Hydrolytic enzymes of the alpha/beta hydrolase fold	ENSEMBL:ENSP00000230582:human:Thymus-specific serine protease precursor:E=52.7447 | ENSEMBL:ENSP00000317362:human:Lysosomal Pro-X carboxypeptidase precursor:E=37.041 | ENSEMBL:ENSP00000319687:human:Dipeptidyl-peptidase II precursor:E=30.9208 | ENSEMBL:ENSP00000343881:human:Thymus specific serine peptidase:E=20.7959 | ENSEMBL:ENSP00000343270:human:Thymus specific serine peptidase:E=17.3979 | FLYBA…
191394_s_at	F40E10.1	hch-1	Meprin A metalloprotease	ENSEMBL:ENSP00000230588:human:Meprin A alpha-subunit precursor:E=26.2757 | ENSEMBL:ENSP00000269202:human:Meprin A beta-subunit precursor:E=24.9586 | ENSEMBL:ENSP00000265996:human:Tolloid-like 2 protein:E=23.5686 | TR:Q9UQ00:human:KIAA0932 protein:E=23.5229 | ENSEMBL:ENSP00000061240:human:Tolloid-like protein:E=22.9586 | ENSEMBL:ENSP00000306121:human:Splice isoform BMP1-3 of P13497 Bone morphogene…
173343_s_at	W08D2.7		Nuclear exosomal RNA helicase MTR4, DEAD-box superfamily	ENSEMBL:ENSP00000230640:human:KIAA0052 protein:E=269.113 | SW:P42285:human:Protein KIAA0052:E=269.113 | TR:Q8TAG2:human:KIAA0052 protein:E=268.921 | ENSEMBL:ENSP00000339357:human:Helicase SKI2W:E=155.638 | ENSEMBL:ENSP00000299382:human:Superkiller viralicidic activity 2-like homolog:E=155.62 | ENSEMBL:ENSP00000260184:human:hypothetical protein FLJ20035:E=25.7959 | TR:Q6VMB5:human:DNA polymerase t…
188179_at	Y41C4A.14	mrt-2	Checkpoint 9-1-1 complex, RAD1 component	ENSEMBL:ENSP00000231383:human:Cell cycle checkpoint protein Hrad1:E=29.4815 | ENSEMBL:ENSP00000313467:human:Cell cycle checkpoint protein:E=16.8861 | FLYBASE:CG3240-PA:fly:Flybase gene name is Rad1-PA:E=14.4559 |
188165_at	C42D4.6	skr-16		ENSEMBL:ENSP00000231487:human:S-phase kinase-associated protein 1A isoform b:E=18.1192 | ENSEMBL:ENSP00000331708:human:Splice isoform 2 of P63208 S-phase kinase-associated protein 1A:E=18.1079 | ENSEMBL:ENSP00000303117:human::E=16.7447 | FLYBASE:CG8881-PA:fly:Flybase gene name is skpB-PA:E=14.9208 | FLYBASE:CG12227-PA:fly:Flybase gene name is CG12227-PA:E=14.1135 | FLYBASE:CG16983-PA:fly:Flybase …
193760_s_at	R12H7.5	skr-20	SCF ubiquitin ligase, Skp1 component	ENSEMBL:ENSP00000231487:human:S-phase kinase-associated protein 1A isoform b:E=20.3468 | ENSEMBL:ENSP00000331708:human:Splice isoform 2 of P63208 S-phase kinase-associated protein 1A:E=20.3372 | ENSEMBL:ENSP00000303117:human::E=20.2518 | FLYBASE:CG16983-PA:fly:Flybase gene name is skpA-PA:E=16.8539 | FLYBASE:CG11941-PA:fly:Flybase gene name is skpC-PA:E=15.1367 | FLYBASE:CG12700-PA:fly:Flybase ge…
188229_s_at	Y60A3A.18	skr-4	SCF ubiquitin ligase, Skp1 component	ENSEMBL:ENSP00000231487:human:S-phase kinase-associated protein 1A isoform b:E=37.5086 | ENSEMBL:ENSP00000303117:human::E=35.1871 | ENSEMBL:ENSP00000331708:human:Splice isoform 2 of P63208 S-phase kinase-associated protein 1A:E=34.5376 | ENSEMBL:ENSP00000344843:human::E=21.1611 | FLYBASE:CG16983-PA:fly:Flybase gene name is skpA-PA:E=34.6383 | FLYBASE:CG8881-PA:fly:Flybase gene name is skpB-PA:E=3…
187985_at	F44G3.6	skr-3	SCF ubiquitin ligase, Skp1 component	ENSEMBL:ENSP00000231487:human:S-phase kinase-associated protein 1A isoform b:E=45.0362 | ENSEMBL:ENSP00000303117:human::E=42.0757 | ENSEMBL:ENSP00000331708:human:Splice isoform 2 of P63208 S-phase kinase-associated protein 1A:E=41 | ENSEMBL:ENSP00000344843:human::E=22.0132 | ENSEMBL:ENSP00000308272:human:OCP2:E=10.699 | FLYBASE:CG16983-PA:fly:Flybase gene name is skpA-PA:E=40.1549 | FLYBASE:CG888…
193775_at	F46A9.4	skr-2	SCF ubiquitin ligase, Skp1 component	ENSEMBL:ENSP00000231487:human:S-phase kinase-associated protein 1A isoform b:E=49.7959 | ENSEMBL:ENSP00000303117:human::E=46.6383 | ENSEMBL:ENSP00000331708:human:Splice isoform 2 of P63208 S-phase kinase-associated protein 1A:E=45.1308 | ENSEMBL:ENSP00000344843:human::E=25 | ENSEMBL:ENSP00000308272:human:OCP2:E=12.4949 | FLYBASE:CG16983-PA:fly:Flybase gene name is skpA-PA:E=44.9208 | FLYBASE:CG88…
193777_s_at	F46A9.5	skr-1	SCF ubiquitin ligase, Skp1 component	ENSEMBL:ENSP00000231487:human:S-phase kinase-associated protein 1A isoform b:E=58.284 | ENSEMBL:ENSP00000303117:human::E=54.7959 | ENSEMBL:ENSP00000331708:human:Splice isoform 2 of P63208 S-phase kinase-associated protein 1A:E=53.2924 | ENSEMBL:ENSP00000344843:human::E=28.3665 | ENSEMBL:ENSP00000308272:human:OCP2:E=14.8239 | FLYBASE:CG16983-PA:fly:Flybase gene name is skpA-PA:E=53.6198 | FLYBASE:…
194111_at	ZK1320.6	arc-1		ENSEMBL:ENSP00000231524:human:Splice isoform Alpha of P36406 GTP-binding protein ARD-1:E=91.4685 | ENSEMBL:ENSP00000274327:human:Splice isoform Beta of P36406 GTP-binding protein ARD-1:E=90.2924 | ENSEMBL:ENSP00000298316:human:ADP-ribosylation factor 6:E=23.2757 | ENSEMBL:ENSP00000256682:human:ADP-ribosylation factor 3:E=22.5229 | ENSEMBL:ENSP00000272102:human:ADP-ribosylation factor 1:E=22.4202 …
184209_s_at	C56C10.7a	C56C10.7		ENSEMBL:ENSP00000231526:human:Hypothetical protein FLJ13611:E=83.4089 | TR:Q6MZG4:human:Hypothetical protein DKFZp686I20227:E=58.1367 | TR:Q96ER5:human:Similar to RIKEN cDNA 2410002O22 gene:E=38.6576 | ENSEMBL:ENSP00000343057:human::E=35.6778 | FLYBASE:CG4953-PA:fly:Flybase gene name is CG4953-PA:E=57.2291 |
191704_s_at	F26F4.10a	rrt-1	Arginyl-tRNA synthetase	ENSEMBL:ENSP00000231572:human:Arginyl-tRNA synthetase:E=174.509 | ENSEMBL:ENSP00000275073:human:Arginyl-tRNA synthetase-like:E=53.284 | TR:Q9H8K8:human:Hypothetical protein FLJ13488:E=51 | FLYBASE:CG9020-PA:fly:Flybase gene name is CG9020-PA:E=170.18 | FLYBASE:CG10092-PA:fly:Flybase gene name is CG10092-PA:E=42.7959 |
190915_at	C29H12.1	rrt-2	Arginyl-tRNA synthetase	ENSEMBL:ENSP00000231572:human:Arginyl-tRNA synthetase:E=36.699 | TR:Q9H8K8:human:Hypothetical protein FLJ13488:E=35.9208 | ENSEMBL:ENSP00000275073:human:Arginyl-tRNA synthetase-like:E=35.6778 | FLYBASE:CG10092-PA:fly:Flybase gene name is CG10092-PA:E=62.4949 | FLYBASE:CG9020-PA:fly:Flybase gene name is CG9020-PA:E=14.585 |
173345_s_at	T28A8.7	mlh-1	DNA mismatch repair protein - MLH1 family	ENSEMBL:ENSP00000231790:human:DNA mismatch repair protein Mlh1:E=102.18 | ENSEMBL:ENSP00000343888:human:PMS1 protein homolog 1:E=33.2219 | ENSEMBL:ENSP00000265849:human:PMS1 protein homolog 2:E=27.8861 | ENSEMBL:ENSP00000324352:human:PMS4 protein:E=21.6778 | TR:Q16603:human:PMS5 protein:E=21.4318 | TR:Q6DHX9:human:Hypothetical protein:E=20.7447 | ENSEMBL:ENSP00000305406:human:PMS2L14 protein:E=19…
193909_at	ZK938.5	old-2	Fibroblast/platelet-derived growth factor receptor and related receptor tyrosine kinases	ENSEMBL:ENSP00000231803:human:Splice isoform 3 of P22607 Fibroblast growth factor receptor 3 precursor:E=48.8539 | TR:Q86YI4:human:FGFR2 protein:E=48.5376 | ENSEMBL:ENSP00000257290:human:Splice isoform 1 of P16234 Alpha platelet-derived growth factor receptor precursor:E=48.4949 | ENSEMBL:ENSP00000263451:human::E=48.3188 | TR:Q8IXC7:human:Isoform of FGFR2:E=48.3188 | ENSEMBL:ENSP00000309878:human…
194190_x_at	T19E10.1a	T19E10.1	Predicted guanine nucleotide exchange factor (PEBBLE)	ENSEMBL:ENSP00000232458:human:ECT2 protein:E=41.699 | ENSEMBL:ENSP00000326554:human:Hypothetical protein FLJ42914:E=13.3372 | FLYBASE:CG8114-PA:fly:Flybase gene name is pbl-PA:E=44.7212 | FLYBASE:CG11156-PA:fly:Flybase gene name is mus101-PA:E=12.9208 | FLYBASE:CG7397-PA:fly:Flybase gene name is CG7397-PA:E=10.2518 |
173054_at	C09E9.1		Uncharacterized conserved protein	ENSEMBL:ENSP00000232496:human:Tumor suppressor candidate 2:E=10.4202 |
184135_s_at	F49E8.1		Nitrogen permease regulator NLRG/NPR2	ENSEMBL:ENSP00000232501:human:Splice isoform 1 of Q8WTW4 Tumor suppressor candidate 4:E=37.5528 | FLYBASE:CG9104-PA:fly:Flybase gene name is CG9104-PA:E=43.1079 |
184058_s_at	ZC155.3		MORC family ATPases	ENSEMBL:ENSP00000232603:human:Microrchidia homolog:E=46.0506 | ENSEMBL:ENSP00000215862:human:PREDICTED: zinc finger, CW-type with coiled-coil domain 1:E=44.8539 | ENSEMBL:ENSP00000255495:human:Zinc finger CW-type coiled-coil domain protein 2:E=24.2596 | ENSEMBL:ENSP00000290384:human:Zinc finger CW-type coiled-coil domain protein 3:E=23.0655 | TR:Q6PEL1:human:ZCWCC3 protein:E=18.8861 |
193517_at	R12E2.11		Uridine 5'- monophosphate synthase/orotate phosphoribosyltransferase	ENSEMBL:ENSP00000232607:human:Splice isoform 1 of P11172 Uridine 5'-monophosphate synthase:E=39.4685 | ENSEMBL:ENSP00000341587:human:Splice isoform 2 of P11172 Uridine 5'-monophosphate synthase:E=23.9208 | FLYBASE:CG3593-PA:fly::E=37.6778 |
174047_at	T27F7.3b	T27F7.3	Translation initiation factor 1 (eIF-1/SUI1)	ENSEMBL:ENSP00000232905:human:Protein translation factor SUI1 homolog GC20:E=26.5376 | ENSEMBL:ENSP00000311592:human:Eukaryotic translation initiation factor 1:E=25.585 | SW:Q9UNQ9:human:Protein translation factor SUI1 homolog A121:E=25.4815 | FLYBASE:CG17737-PA:fly:Flybase gene name is CG17737-PA:E=28.9586 |
189223_at	C06A6.4a	C06A6.4	Aminoacylase ACY1 and related metalloexopeptidases	ENSEMBL:ENSP00000232907:human:Aminoacylase-1:E=97.5686 | FLYBASE:CG6726-PA:fly:Flybase gene name is CG6726-PA:E=85.9208 | FLYBASE:CG6733-PA:fly:Flybase gene name is CG6733-PA:E=84.9586 | FLYBASE:CG6738-PA:fly:Flybase gene name is CG6738-PA:E=84.2076 | FLYBASE:CG17109-PA:fly:Flybase gene name is CG17109-PA:E=82.7213 | FLYBASE:CG6465-PA:fly:Flybase gene name is CG6465-PA:E=81.8861 | FLYBASE:CG17110…
184975_at	C34B2.10		Signal peptidase subunit	ENSEMBL:ENSP00000233025:human:Microsomal signal peptidase 12 kDa subunit:E=15.8539 | FLYBASE:CG11500-PA:fly:Flybase gene name is CG11500-PA:E=13.2366 |
173131_at	D2085.1	pyr-1	Multifunctional pyrimidine synthesis protein CAD (includes carbamoyl-phophate synthetase, aspartate transcarbamylase, and glutamine amidotransferase)	ENSEMBL:ENSP00000233072:human:Splice isoform 1 of P31327 Carbamoyl-phosphate synthase [ammonia], mitochondrial precursor:E=1000 | ENSEMBL:ENSP00000264705:human:CAD protein:E=1000 | ENSEMBL:ENSP00000343690:human:Dihydropyrimidinase related protein-3:E=10.3098 | FLYBASE:CG18572-PA:fly:Flybase gene name is r-PA:E=1000 | FLYBASE:CG6106-PA:fly:Flybase gene name is CG6106-PA:E=17.6778 |
188506_s_at	Y55F3BR.1		Putative DEAD-box RNA helicase DDX1	ENSEMBL:ENSP00000233084:human:ATP-dependent helicase DDX1:E=179.77 | ENSEMBL:ENSP00000334167:human:Splice isoform 2 of Q9NQI0 DEAD-box protein 4:E=33.0269 | ENSEMBL:ENSP00000316013:human:Splice isoform 1 of Q9NQI0 DEAD-box protein 4:E=32.9586 | ENSEMBL:ENSP00000293831:human:Eukaryotic initiation factor 4A-I:E=32.3372 | ENSEMBL:ENSP00000326381:human:Splice isoform 1 of Q14240 Eukaryotic initiation…
184324_s_at	C13F10.4		Uncharacterized conserved protein	ENSEMBL:ENSP00000233099:human:PREDICTED: KIAA1414 protein:E=269.824 | ENSEMBL:ENSP00000281080:human:PREDICTED: chromosome 14 open reading frame 125:E=224.553 | ENSEMBL:ENSP00000009017:human:Hypothetical protein FLJ10651:E=39.4318 | TR:Q6P5R9:human:Hypothetical protein:E=20.2676 | FLYBASE:CG2747-PA:fly:Flybase gene name is CG2747-PA:E=1000 |
190757_s_at	F46E10.10a	F46E10.10	Malate dehydrogenase	ENSEMBL:ENSP00000233114:human::E=103.119 | ENSEMBL:ENSP00000343734:human:Malate dehydrogenase, cytoplasmic:E=102.569 | FLYBASE:CG5362-PA:fly:Flybase gene name is CG5362-PA:E=105.538 |
192087_at	ZK470.5a	tag-22	Adaptor protein NCK/Dock, contains SH2 and SH3 domains	ENSEMBL:ENSP00000233154:human:Cytoplasmic protein NCK2:E=53.8861 | ENSEMBL:ENSP00000288986:human:Cytoplasmic protein NCK1:E=50.585 | ENSEMBL:ENSP00000284154:human:GRB2-related adaptor protein:E=23.0223 | ENSEMBL:ENSP00000339007:human:Splice isoform 1 of P62993 Growth factor receptor-bound protein 2:E=19.6021 | ENSEMBL:ENSP00000337825:human:Protein tyrosine kinase:E=16.2292 | TR:Q7Z453:human:Splic…
193477_s_at	E01G6.1		Serine proteinase inhibitor (KU family)	ENSEMBL:ENSP00000233156:human:Splice isoform Alpha of P10646 Tissue factor pathway inhibitor precursor:E=22.3872 | ENSEMBL:ENSP00000301244:human:Kunitz-type protease inhibitor 2 precursor:E=13.9208 | ENSEMBL:ENSP00000256646:human:Neurogenic locus notch homolog protein 2 precursor:E=13.3979 | TR:Q6IQ50:human:NOTCH2 protein:E=12.0862 | ENSEMBL:ENSP00000342270:human:Neurogenic locus notch homolog pr…
173944_at	K10D3.4		Serine proteinase inhibitor (KU family)	ENSEMBL:ENSP00000233156:human:Splice isoform Alpha of P10646 Tissue factor pathway inhibitor precursor:E=23.6576 | ENSEMBL:ENSP00000222543:human:Tissue factor pathway inhibitor 2 precursor:E=20.1079 | ENSEMBL:ENSP00000311184:human:Multivalent protease inhibitor protein:E=18.4202 | ENSEMBL:ENSP00000342306:human:Splice isoform Beta of P10646 Tissue factor pathway inhibitor precursor:E=16.585 | ENSE…
194086_at	W01F3.3		Serine proteinase inhibitor (KU family)	ENSEMBL:ENSP00000233156:human:Splice isoform Alpha of P10646 Tissue factor pathway inhibitor precursor:E=35.9208 | ENSEMBL:ENSP00000251819:human:Megakaryocyte stimulating factor:E=32.1192 | TR:Q8WWQ4:human:Mucin 5:E=29.9208 | ENSEMBL:ENSP00000222543:human:Tissue factor pathway inhibitor 2 precursor:E=27.0315 | TR:Q99322:human:Mucin:E=26.2596 | ENSEMBL:ENSP00000342306:human:Splice isoform Beta of …
191639_s_at	Y45G12B.1a	Y45G12B.1	NADH-ubiquinone oxidoreductase, NDUFS1/75 kDa subunit	ENSEMBL:ENSP00000233190:human:NADH-ubiquinone oxidoreductase 75 kDa subunit, mitochondrial precursor:E=225.301 | FLYBASE:CG2286-PA:fly:Flybase gene name is ND75-PA:E=211.854 |
179964_s_at	C50D2.5		Predicted RNA-binding protein (RRM superfamily)	ENSEMBL:ENSP00000233468:human:Pre-mRNA branch site protein p14:E=43.1192 | FLYBASE:CG13298-PA:fly:Flybase gene name is CG13298-PA:E=42.3565 |
192389_at	F11A3.2		Translation initiation factor 2B, delta subunit (eIF-2Bdelta/GCD2)	ENSEMBL:ENSP00000233552:human:Splice isoform 1 of Q9UI10 Translation initiation factor eIF-2B delta subunit:E=19.699 | ENSEMBL:ENSP00000345766:human:Splice isoform 2 of Q9UI10 Translation initiation factor eIF-2B delta subunit:E=19.6198 | FLYBASE:CG10315-PB:fly::E=21.3468 |
190643_at	H37N21.1		Protein kinase	ENSEMBL:ENSP00000233557:human:Multiple domain putative nuclear protein:E=117.149 | TR:Q96SU3:human:Hypothetical protein FLJ14632:E=116.62 | ENSEMBL:ENSP00000330271:human:hypothetical protein LOC340371:E=59.8539 | ENSEMBL:ENSP00000328706:human::E=51.9208 | ENSEMBL:ENSP00000252477:human:Splice isoform 2 of Q9H4A3 Serine/threonine-protein kinase WNK1:E=31.301 | ENSEMBL:ENSP00000313059:human:Splice i…
193945_at	F17H10.3		Sorting nexin protein SNX27	ENSEMBL:ENSP00000233575:human:Sorting nexin 17:E=45.1871 | ENSEMBL:ENSP00000312368:human:Hypothetical protein FLJ36587:E=14.6383 | FLYBASE:CG5734-PA:fly:Flybase gene name is CG5734-PA:E=32.5086 |
187408_s_at	F13H10.4		Glucosidase I	ENSEMBL:ENSP00000233616:human:Mannosyl-oligosaccharide glucosidase:E=131.495 | FLYBASE:CG1597-PA:fly:Flybase gene name is CG1597-PA:E=140.398 |
193591_s_at	W10D5.2		NADH-ubiquinone oxidoreductase, NUFS7/PSST/20 kDa subunit	ENSEMBL:ENSP00000233627:human:NADH-ubiquinone oxidoreductase 20 kDa subunit, mitochondrial precursor:E=72.0655 | TR:Q8NAS7:human:Hypothetical protein FLJ34850:E=57.0177 | TR:Q6ZQU6:human:Hypothetical protein FLJ46880:E=31.8861 | FLYBASE:CG9172-PA:fly:Flybase gene name is CG9172-PA:E=73.7695 | FLYBASE:CG2014-PA:fly:Flybase gene name is CG2014-PA:E=71.0044 |
193307_at	Y38H6C.8		C-type lectin	ENSEMBL:ENSP00000233735:human:Lithostathine 1 alpha precursor:E=13.4685 | ENSEMBL:ENSP00000283243:human:180 kDa transmembrane PLA2 receptor:E=12.7447 | ENSEMBL:ENSP00000303206:human:Lithostathine 1 beta precursor:E=12.5086 | ENSEMBL:ENSP00000307513:human:Urokinase receptor-associated protein uPARAP:E=12.2007 | ENSEMBL:ENSP00000263636:human:Lymphocyte antigen 75 precursor:E=11.3468 | TR:Q7Z577:hum…
192169_s_at	K01C8.10	cct-4	Chaperonin complex component, TCP-1 delta subunit (CCT4)	ENSEMBL:ENSP00000233836:human:T-complex protein 1, delta subunit:E=179.004 | ENSEMBL:ENSP00000280326:human:T-complex protein 1, epsilon subunit:E=89.5376 | ENSEMBL:ENSP00000295688:human:T-complex protein 1, gamma subunit:E=74.4815 | ENSEMBL:ENSP00000239585:human:T-complex protein 1, alpha subunit:E=70.8861 | ENSEMBL:ENSP00000299300:human:T-complex protein 1, beta subunit:E=70.2596 | ENSEMBL:ENSP0…
176369_s_at	Y22D7AL.10		Mitochondrial chaperonin	ENSEMBL:ENSP00000233893:human:10 kDa heat shock protein, mitochondrial:E=29.6021 | ENSEMBL:ENSP00000339461:human::E=26.8861 | ENSEMBL:ENSP00000333665:human:PREDICTED: similar to heat shock 10kDa protein 1 (chaperonin 10):E=22.8239 | FLYBASE:CG11267-PA:fly:Flybase gene name is CG11267-PA:E=22.0506 | FLYBASE:CG9920-PA:fly:Flybase gene name is CG9920-PA:E=20.8861 |
182587_at	T22H9.2a	T22H9.2	Integral membrane protein	ENSEMBL:ENSP00000234008:human:hypothetical protein FLJ22169:E=90.5376 | ENSEMBL:ENSP00000329288:human:SONE:E=74.3372 | TR:Q6P0N7:human:FLJ22169 protein:E=73.8239 | ENSEMBL:ENSP00000316094:human:Hypothetical protein FLJ39415:E=19.4949 | FLYBASE:CG3615-PA:fly:Flybase gene name is CG3615-PA:E=83.2596 |
180297_at	C06A8.6		Protein phosphatase 1, regulatory subunit, and related proteins	ENSEMBL:ENSP00000234038:human:Yeast sds22 homolog:E=64.7695 | ENSEMBL:ENSP00000272983:human:Protein phosphatase-1 regulatory subunit 7 alpha2:E=64.6021 | ENSEMBL:ENSP00000260382:human:Hypothetical protein FLJ20156:E=24.1367 | ENSEMBL:ENSP00000183657:human:Hypothetical protein FLJ12889:E=22.585 | ENSEMBL:ENSP00000254271:human:FLJ46156 protein:E=16.301 | ENSEMBL:ENSP00000007969:human:Leucine-rich B…
189388_at	T09A5.9		Protein phosphatase 1, regulatory subunit, and related proteins	ENSEMBL:ENSP00000234038:human:Yeast sds22 homolog:E=68.0555 | ENSEMBL:ENSP00000272983:human:Protein phosphatase-1 regulatory subunit 7 alpha2:E=67.5686 | ENSEMBL:ENSP00000260382:human:Hypothetical protein FLJ20156:E=21.1192 | ENSEMBL:ENSP00000007969:human:Leucine-rich B7 protein, isoform 1:E=19.9586 | ENSEMBL:ENSP00000285928:human:Hypothetical protein FLJ32786:E=18.3279 | ENSEMBL:ENSP00000230768:…
189121_s_at	F53F10.2a	F53F10.2	Ornithine decarboxylase	ENSEMBL:ENSP00000234111:human:Ornithine decarboxylase:E=39.1249 | ENSEMBL:ENSP00000309580:human:Splice isoform 1 of Q96A70 Ornithine decarboxylase-like protein:E=36.0555 | ENSEMBL:ENSP00000337180:human:Ornithine decarboxylase antizyme inhibitor:E=28.3188 | ENSEMBL:ENSP00000339901:human:Splice isoform 4 of Q96A70 Ornithine decarboxylase-like protein:E=19.1487 | FLYBASE:CG8721-PA:fly:Flybase gene n…
177046_s_at	Y42H9AR.1		Golgi reassembly stacking protein GRASP65, contains PDZ domain	ENSEMBL:ENSP00000234160:human:golgi reassembly stacking protein 2:E=84.6778 | ENSEMBL:ENSP00000313869:human:Golgi reassembly stacking protein 1:E=69.6198 | ENSEMBL:ENSP00000335183:human::E=12.5229 | ENSEMBL:ENSP00000271628:human:Splicing factor 3B subunit 4:E=12.0315 | ENSEMBL:ENSP00000334349:human::E=11.8861 | ENSEMBL:ENSP00000338629:human:RERE:E=11.4949 | ENSEMBL:ENSP00000343037:human::E=11.327…
190873_at	B0252.4a	cyn-10		ENSEMBL:ENSP00000234288:human:Cyclophilin-like protein PPIL3b:E=54.5686 | ENSEMBL:ENSP00000334553:human:Splice isoform 1 of Q13356 Peptidyl-prolyl cis-trans isomerase like 2:E=41.7212 | ENSEMBL:ENSP00000261308:human:KIAA0073 protein:E=33.7447 | ENSEMBL:ENSP00000244367:human:Peptidyl-prolyl cis-trans isomerase like 1:E=31.4815 | TR:Q9H287:human:Hypothetical protein DKFZp313G216:E=31.4202 | ENSEMBL…
175653_at	F59E10.1	orc-2	Origin recognition complex, subunit 2	ENSEMBL:ENSP00000234296:human:Origin recognition complex subunit 2:E=29.6198 | FLYBASE:CG3041-PA:fly:Flybase gene name is Orc2-PA:E=23.5229 |
189751_at	F55C10.1	cnb-1	Ca2+/calmodulin-dependent protein phosphatase (calcineurin subunit B), EF-Hand superfamily protein	ENSEMBL:ENSP00000234310:human:protein phosphatase 3, regulatory subunit B, alpha isoform 1:E=70.0605 | TR:Q96CR6:human:HZGJ:E=66.3665 | ENSEMBL:ENSP00000342600:human:protein phosphatase 3 regulatory subunit B, beta isoform:E=63.9208 | ENSEMBL:ENSP00000335632:human:calcium binding protein P22:E=27.9586 | ENSEMBL:ENSP00000331909:human::E=25.6576 | ENSEMBL:ENSP00000300113:human:hepatocellular carcin…
185298_s_at	ZK1193.2		Unnamed protein	ENSEMBL:ENSP00000234388:human:CD207 antigen, langerin:E=10.8539 |
174799_at	T19E7.2a	skn-1	bZIP transcription factor NRF1	ENSEMBL:ENSP00000234401:human:Nuclear factor erythroid 2 related factor 2:E=10.6778 |
194169_s_at	T19E7.2	skn-1	bZIP transcription factor NRF1	ENSEMBL:ENSP00000234401:human:Nuclear factor erythroid 2 related factor 2:E=10.6778 |
193152_s_at	Y47G6A.11	msh-6	Mismatch repair ATPase MSH6 (MutS family)	ENSEMBL:ENSP00000234420:human:Splice isoform GTBP-N of P52701 DNA mismatch repair protein MSH6:E=191.102 | ENSEMBL:ENSP00000265081:human:DNA mismatch repair protein Msh3:E=58.301 | TR:Q6LAI4:human:Sperm protein:E=57 | ENSEMBL:ENSP00000233146:human:DNA mismatch repair protein Msh2:E=43.4559 | ENSEMBL:ENSP00000266123:human:MutS protein homolog 5:E=33.0458 | TR:Q9BQC7:human:MutS homolog 5, isoform b…
175616_at	F54E7.3	par-3	Unnamed protein	ENSEMBL:ENSP00000234475:human:Splice isoform 1 of Q8TEW8 Amyotrophic lateral sclerosis 2 chromosome region candidate gene protein 19:E=38.8861 | ENSEMBL:ENSP00000317261:human:Splice isoform 3 of Q8TEW8 Amyotrophic lateral sclerosis 2 chromosome region candidate gene protein 19:E=38.4815 | ENSEMBL:ENSP00000340280:human:amyotrophic lateral sclerosis 2 (juvenile) chromosome region, candidate 19 isof…
191585_at	F58E6.10	unc-42	Transcription factor, contains HOX domain	ENSEMBL:ENSP00000234492:human:Splice isoform Long of P23759 Paired box protein Pax-7:E=22.1192 | ENSEMBL:ENSP00000300524:human::E=21.0757 | ENSEMBL:ENSP00000315417:human:Cartilage homeoprotein 1:E=21.0706 | ENSEMBL:ENSP00000343769:human:Paired mesoderm homeobox protein 2:E=20.9586 | TR:Q8NFW6:human:Homeoprotein MBX-S:E=20.1805 | ENSEMBL:ENSP00000243173:human:diencephalon/mesencephalon homeobox 1 …
192159_at	F46F6.2		Serine/threonine protein kinase	ENSEMBL:ENSP00000234531:human:Protein kinase C-like 2:E=177.319 | ENSEMBL:ENSP00000242783:human:Protein kinase C-like 1:E=167.076 | ENSEMBL:ENSP00000343325:human:protein kinase N1 isoform 1:E=167.055 | ENSEMBL:ENSP00000291906:human:Protein kinase PKNbeta:E=154.77 | ENSEMBL:ENSP00000342386:human:Protein kinase PKNbeta:E=154.721 | ENSEMBL:ENSP00000263125:human:Protein kinase C, theta type:E=87.5086…
172812_x_at	ZK938.6		Chitinase	ENSEMBL:ENSP00000234617:human:Chitinase 3-like protein 2 precursor:E=18.3872 | ENSEMBL:ENSP00000333427:human::E=15.4949 | ENSEMBL:ENSP00000255427:human:Splice isoform 1 of Q13231 Chitotriosidase 1 precursor:E=15.4089 | ENSEMBL:ENSP00000341828:human:Splice isoform 1 of Q9BZP6 Acidic mammalian chitinase precursor:E=15.2441 | ENSEMBL:ENSP00000333391:human:PREDICTED: similar to CHIA protein:E=13.6198…
173129_s_at	C47E12.1	srs-2	Seryl-tRNA synthetase	ENSEMBL:ENSP00000234677:human:seryl-tRNA synthetase:E=175.658 | ENSEMBL:ENSP00000221431:human:Seryl-tRNA synthetase, mitochondrial precursor:E=40.3468 | TR:Q8N208:human:Hypothetical protein FLJ36399:E=10.9208 | FLYBASE:CG17259-PA:fly:Flybase gene name is CG17259-PA:E=169.921 | FLYBASE:CG4938-PA:fly::E=41 |
186827_s_at	R03D7.4		RNA polymerase II transcription elongation factor Elongin/SIII, subunit elongin A	ENSEMBL:ENSP00000234697:human:Transcription elongation factor B polypeptide 3:E=14.1367 | ENSEMBL:ENSP00000331302:human:RNA polymerase II transcription factor SIII subunit A2:E=10.1938 | ENSEMBL:ENSP00000340733:human:RNA polymerase II transcription factor SIII subunit A3:E=10.1024 | FLYBASE:CG6755-PB:fly:Flybase gene name is CG6755-PB:E=15.9586 |
183992_at	B0432.2		Putative transcriptional regulator DJ-1	ENSEMBL:ENSP00000234912:human:DJ-1 protein:E=44.8861 | FLYBASE:CG1349-PA:fly::E=45.0269 | FLYBASE:CG6646-PA:fly:Flybase gene name is CG6646-PA:E=41.7696 |
184137_at	Y73F8A.5		Fibrillins and related proteins containing Ca2+-binding EGF-like domains	ENSEMBL:ENSP00000234923:human:maba1:E=99.8539 | ENSEMBL:ENSP00000297222:human:hypothetical protein FLJ31340:E=63.4202 |
193674_s_at	W02B12.2	rsp-2	Alternative splicing factor SRp55/B52/SRp75 (RRM superfamily)	ENSEMBL:ENSP00000234982:human:Splicing factor, arginine/serine-rich 4:E=60.4559 | ENSEMBL:ENSP00000244020:human:Splice isoform SRP55-1 of Q13247 Splicing factor, arginine/serine-rich 6:E=56.2757 | ENSEMBL:ENSP00000216538:human:Splice isoform SRP40-1 of Q13243 Splicing factor, arginine/serine-rich 5:E=53.4202 | ENSEMBL:ENSP00000342294:human:Splice isoform SRP40-4 of Q13243 Splicing factor, arginin…
193678_at	W02B12.3a	rsp-1	Alternative splicing factor SRp55/B52/SRp75 (RRM superfamily)	ENSEMBL:ENSP00000234982:human:Splicing factor, arginine/serine-rich 4:E=62.5686 | ENSEMBL:ENSP00000216538:human:Splice isoform SRP40-1 of Q13243 Splicing factor, arginine/serine-rich 5:E=60.6198 | ENSEMBL:ENSP00000342294:human:Splice isoform SRP40-4 of Q13243 Splicing factor, arginine/serine-rich 5:E=48.4318 | ENSEMBL:ENSP00000244020:human:Splice isoform SRP55-1 of Q13247 Splicing factor, arginin…
190242_at	F02E8.1	asb-2	Mitochondrial F1F0-ATP synthase, subunit b/ATP4	ENSEMBL:ENSP00000235094:human:ATP synthase B chain, mitochondrial precursor:E=10.3098 | FLYBASE:CG8189-PA:fly::E=18.8239 |
186449_at	Y46G5A.19		Spermidine synthase	ENSEMBL:ENSP00000235287:human:Spermidine synthase:E=94.1549 | ENSEMBL:ENSP00000265782:human:Spermine synthase:E=18.6576 | ENSEMBL:ENSP00000340517:human::E=15.2757 | ENSEMBL:ENSP00000329699:human:PREDICTED: similar to spermine synthase:E=14.7696 | FLYBASE:CG8327-PA:fly:Flybase gene name is CG8327-PA:E=83.2147 | FLYBASE:CG4300-PB:fly:Flybase gene name is CG4300-PB:E=13.1367 |
186735_s_at	ZK1248.14	fzo-1	Mitofusin 1 GTPase, involved in mitochondrila biogenesis	ENSEMBL:ENSP00000235329:human:Transmembrane GTPase MFN2:E=121.796 | ENSEMBL:ENSP00000263969:human:Splice isoform 1 of Q8IWA4 Transmembrane GTPase MFN1:E=118.276 | ENSEMBL:ENSP00000301969:human:Splice isoform 2 of Q8IWA4 Transmembrane GTPase MFN1:E=116.102 | ENSEMBL:ENSP00000280653:human:Splice isoform 3 of Q8IWA4 Transmembrane GTPase MFN1:E=108.032 | ENSEMBL:ENSP00000343761:human::E=20.7213 | ENS…
188115_s_at	C52E12.3	sqv-7	Nucleotide-sugar transporter VRG4/SQV-7	ENSEMBL:ENSP00000235345:human:UDP-glucuronic acid/UDP-N-acetylgalactosamine transporter:E=84.8861 | ENSEMBL:ENSP00000253270:human:Nucleotide sugar transporter UGTrel8:E=75.7695 | ENSEMBL:ENSP00000333591:human:PREDICTED: similar to solute carrier family 35 (UDP-glucuronic acid/UDP-N-acetylgalactosamine dual transporter), member D1:E=10.8861 | ENSEMBL:ENSP00000313318:human:GDP-fucose transporter 1:…
193792_s_at	C12D8.11	rop-1	Uncharacterized conserved protein	ENSEMBL:ENSP00000235391:human:Splice isoform Long of P10155 60-kDa SS-A/Ro ribonucleoprotein:E=103.444 |
183678_at	T12A2.7		Spliceosome-associated coiled-coil protein	ENSEMBL:ENSP00000235397:human:Putative spliceosome associated protein:E=36.4815 | FLYBASE:CG4980-PA:fly:Flybase gene name is CG4980-PA:E=35.7212 |
192114_s_at	ZK1127.10		Cystathionine beta-lyases/cystathionine gamma-synthases	ENSEMBL:ENSP00000235407:human:Splice isoform 1 of P32929 Cystathionine gamma-lyase:E=124.055 | ENSEMBL:ENSP00000311554:human:Splice isoform 2 of P32929 Cystathionine gamma-lyase:E=108.854 | FLYBASE:CG5345-PA:fly:Flybase gene name is Eip55E-PA:E=124.149 |
175512_s_at	C12C8.2		Cystathionine beta-lyases/cystathionine gamma-synthases	ENSEMBL:ENSP00000235407:human:Splice isoform 1 of P32929 Cystathionine gamma-lyase:E=63.1249 | ENSEMBL:ENSP00000311554:human:Splice isoform 2 of P32929 Cystathionine gamma-lyase:E=54.3372 | FLYBASE:CG5345-PA:fly:Flybase gene name is Eip55E-PA:E=57.1805 |
176444_at	Y105E8B.2a	Y105E8B.2	Exocyst complex subunit	ENSEMBL:ENSP00000235550:human:Exocyst complex 84-kDa subunit:E=54.9586 | FLYBASE:CG6095-PA:fly:Flybase gene name is CG6095-PA:E=40.585 |
173198_s_at	F42A8.2	tag-55	Succinate dehydrogenase, Fe-S protein subunit	ENSEMBL:ENSP00000235768:human:Succinate dehydrogenase [ubiquinone] iron-sulfur protein, mitochondrial precursor:E=93.699 | FLYBASE:CG3283-PA:fly:Flybase gene name is SdhB-PA:E=98.9208 | FLYBASE:CG7349-PA:fly:Flybase gene name is CG7349-PA:E=91.2441 |
187956_at	ZK593.4	rbr-2	DNA-binding protein jumonji/RBP2/SMCY, contains JmjC domain	ENSEMBL:ENSP00000235790:human:RB-binding protein:E=178.721 | ENSEMBL:ENSP00000255407:human:PLU-1 protein:E=178.699 | TR:O95811:human:Retinoblastoma binding protein 2 homolog 1:E=178.602 | ENSEMBL:ENSP00000261253:human:Retinoblastoma-binding protein 2:E=172.284 | ENSEMBL:ENSP00000322408:human:Splice isoform 1 of Q9BY66 Jumonji/ARID domain-containing protein 1D:E=159.076 | ENSEMBL:ENSP00000344004:h…
183681_s_at	M03C11.7		Putative u4/u6 small nuclear ribonucleoprotein	ENSEMBL:ENSP00000236015:human:Splice isoform 1 of O43395 U4/U6 small nuclear ribonucleoprotein Prp3:E=97.585 | ENSEMBL:ENSP00000315379:human::E=89.7959 | FLYBASE:CG7757-PA:fly:Flybase gene name is CG7757-PA:E=101.678 |
181039_at	T16G12.6		Nuclear transport receptor LGL2 (importin beta superfamily)	ENSEMBL:ENSP00000236064:human:Importin 13:E=19.6383 | FLYBASE:CG7212-PA:fly:Flybase gene name is CG7212-PA:E=18.4318 |
192832_s_at	T01H3.1		Vacuolar H+-ATPase V0 sector, subunit c''	ENSEMBL:ENSP00000236067:human:Vacuolar ATP synthase 21 kDa proteolipid subunit:E=59.7696 | ENSEMBL:ENSP00000329757:human:Vacuolar ATP synthase 16 kDa proteolipid subunit:E=16.5086 | FLYBASE:CG7007-PA:fly::E=59.5528 | FLYBASE:CG7026-PA:fly:Flybase gene name is CG7026-PA:E=48.9586 | FLYBASE:CG3161-PA:fly:Flybase gene name is Vha16-PA:E=16.9586 | FLYBASE:CG6737-PA:fly:Flybase gene name is CG6737-PA:…
187146_s_at	Y56A3A.12a	Y56A3A.12	Amidases	ENSEMBL:ENSP00000236138:human:Fatty-acid amide hydrolase:E=63.284 | ENSEMBL:ENSP00000298405:human:Hypothetical protein FLJ31204:E=21.9208 | ENSEMBL:ENSP00000275076:human:Hypothetical protein DKFZp564C1278:E=16.6021 | TR:Q9HA60:human:Hypothetical protein FLJ12189:E=15.8539 | FLYBASE:CG7910-PA:fly:Flybase gene name is CG7910-PA:E=25.9586 | FLYBASE:CG5112-PA:fly:Flybase gene name is CG5112-PA:E=23.5…
188343_at	B0218.2		Amidases	ENSEMBL:ENSP00000236138:human:Fatty-acid amide hydrolase:E=87.2291 | ENSEMBL:ENSP00000298405:human:Hypothetical protein FLJ31204:E=26.7213 | ENSEMBL:ENSP00000243167:human:Hypothetical protein DKFZp434A091:E=15.0088 | FLYBASE:CG7900-PA:fly:Flybase gene name is CG7900-PA:E=25.2076 | FLYBASE:CG5191-PC:fly:Flybase gene name is CG5191-PC:E=22.2218 | FLYBASE:CG8839-PA:fly:Flybase gene name is CG8839-PA…
172972_s_at	Y38C1AA.11		Alkyl hydroperoxide reductase, thiol specific antioxidant and related enzymes	ENSEMBL:ENSP00000236251:human:peroxiredoxin 6:E=50.4685 | ENSEMBL:ENSP00000339060:human::E=40.5086 | ENSEMBL:ENSP00000344126:human::E=26.1675 | ENSEMBL:ENSP00000342026:human::E=22.585 | ENSEMBL:ENSP00000262746:human:Peroxiredoxin 1:E=14.699 | ENSEMBL:ENSP00000301522:human:Peroxiredoxin 2:E=14.4949 | ENSEMBL:ENSP00000298510:human:Thioredoxin-dependent peroxide reductase, mitochondrial precursor:E=…
187633_s_at	K04G7.11		Cyclin D-interacting protein GCIP	ENSEMBL:ENSP00000236273:human:Hypothetical protein DKFZp564O2082:E=58.4559 | FLYBASE:CG12343-PA:fly:Flybase gene name is CG12343-PA:E=51.1079 |
185282_s_at	F56A11.5		Uncharacterized Fe-S protein	ENSEMBL:ENSP00000236452:human:Hypothetical protein FLJ22390:E=44.3979 | ENSEMBL:ENSP00000263907:human:Hypothetical protein FLJ20605:E=43.1192 | TR:Q8N9P5:human:Hypothetical protein FLJ36786:E=29.8239 | ENSEMBL:ENSP00000261326:human:Molybdenum cofactor sulfurase:E=21.2441 | FLYBASE:CG1665-PA:fly:Flybase gene name is CG1665-PA:E=24.8861 |
184788_at	F49H12.5		Uncharacterized conserved protein	ENSEMBL:ENSP00000236524:human:Thioredoxin-like protein p19 precursor:E=24.284 | TR:Q6ZRT7:human:Hypothetical protein FLJ46115:E=22 | ENSEMBL:ENSP00000296755:human:Microtubule-associated protein 1B:E=16.5229 | SW:P82970:human:Nucleosomal binding protein 1:E=14.5686 | ENSEMBL:ENSP00000286282:human:Cylicin II:E=13.5229 | ENSEMBL:ENSP00000308606:human:Anterior gradient protein 3:E=13.4685 | ENSEMBL:E…
173148_s_at	R12H7.2	asp-4	Aspartyl protease	ENSEMBL:ENSP00000236671:human:Cathepsin D precursor:E=107.745 | ENSEMBL:ENSP00000253719:human:Napsin 1 precursor:E=91.2218 | SW:P14091:human:Splice isoform 1 of P14091 Cathepsin E precursor:E=87.2757 | TR:Q9UCE3:human:Splice isoform 3 of P14091 Cathepsin E precursor:E=85.4815 | ENSEMBL:ENSP00000253720:human:Aspartyl protease 3:E=84.0458 | ENSEMBL:ENSP00000322192:human:Pepsin A precursor:E=81.2291…
191956_at	H22K11.1	asp-3	Aspartyl protease	ENSEMBL:ENSP00000236671:human:Cathepsin D precursor:E=84.7447 | ENSEMBL:ENSP00000253719:human:Napsin 1 precursor:E=74.585 | TR:Q9UCE3:human:Splice isoform 3 of P14091 Cathepsin E precursor:E=70.7447 | SW:P14091:human:Splice isoform 1 of P14091 Cathepsin E precursor:E=69.6778 | ENSEMBL:ENSP00000309542:human:pepsinogen 5, group I (pepsinogen A):E=65.3372 | ENSEMBL:ENSP00000253720:human:Aspartyl pro…
189778_s_at	K02B2.5	rps-25	40S ribosomal protein S25	ENSEMBL:ENSP00000236900:human:40S ribosomal protein S25:E=34.585 | ENSEMBL:ENSP00000340469:human:PREDICTED: similar to 40S ribosomal protein S25:E=34.4202 | FLYBASE:CG6684-PA:fly:Flybase gene name is RpS25-PA:E=40.1192 |
192564_at	Y22F5A.1		Hormone receptors	ENSEMBL:ENSP00000236914:human:Splice isoform 1 of O00482 Orphan nuclear receptor NR5A2:E=13.5229 | ENSEMBL:ENSP00000235479:human:Splice isoform 2 of O00482 Orphan nuclear receptor NR5A2:E=13.4202 | ENSEMBL:ENSP00000230234:human:Splice isoform Long of P28702 Retinoic acid receptor RXR-beta:E=12.4815 | ENSEMBL:ENSP00000238459:human:Splice isoform Alpha of Q92570 Orphan nuclear receptor NR4A3:E=12.3…
176671_at	F35B3.5a	pqn-34	Uncharacterized CH domain protein	ENSEMBL:ENSP00000236925:human:KIAA1078 protein:E=60.8239 | ENSEMBL:ENSP00000160298:human:PREDICTED: KIAA1543:E=37.3565 | ENSEMBL:ENSP00000319230:human:calmodulin regulated spectrin-associated protein 1:E=21.4559 | ENSEMBL:ENSP00000252855:human:BA100C15.1:E=16.2518 | FLYBASE:CG33130-PC:fly:Flybase gene name is CG33130-PC:E=63.2291 |
183769_s_at	F54H12.6		Elongation factor 1 beta/delta chain	ENSEMBL:ENSP00000236957:human:eukaryotic translation elongation factor 1 beta 2:E=50.4685 | ENSEMBL:ENSP00000338323:human:EEF1D protein:E=46.1805 | ENSEMBL:ENSP00000317399:human:EEF1D protein:E=46.1079 | ENSEMBL:ENSP00000220971:human:eukaryotic translation elongation factor 1 delta isoform 2:E=45.8239 | ENSEMBL:ENSP00000312574:human::E=41.6778 | ENSEMBL:ENSP00000343513:human:PREDICTED: similar to…
188805_at	C55F2.1a	C55F2.1	AICAR transformylase/IMP cyclohydrolase/methylglyoxal synthase	ENSEMBL:ENSP00000236959:human:Bifunctional purine biosynthesis protein PURH:E=84.585 | FLYBASE:CG11089-PA:fly:Flybase gene name is CG11089-PA:E=82.6778 |
190429_at	R09H10.3		Transthyretin and related proteins	ENSEMBL:ENSP00000237014:human:Transthyretin precursor:E=10.5528 | FLYBASE:CG30016-PA:fly:Flybase gene name is CG30016-PA:E=14.1427 |
171855_x_at	Y59A8A.3			ENSEMBL:ENSP00000237172:human:L-FILIP:E=14.8539 | ENSEMBL:ENSP00000344406:human::E=13.9208 | ENSEMBL:ENSP00000342377:human::E=13.9208 | ENSEMBL:ENSP00000252172:human:Myosin heavy chain, skeletal muscle, extraocular:E=13.301 | ENSEMBL:ENSP00000345440:human:Splice isoform 2 of O15083 ERC protein 2:E=12.9586 | ENSEMBL:ENSP00000025008:human:Rb1-inducible coiled coil protein 1:E=12.8861 | ENSEMBL:ENSP…
190432_at	R07B1.8		GTP-binding protein-like, RAS superfamily	ENSEMBL:ENSP00000237295:human:Ras-related protein Rab-32:E=22.7213 | ENSEMBL:ENSP00000243662:human:Ras-related protein Rab-38:E=19.6576 | ENSEMBL:ENSP00000235932:human:Ras-related protein Rab-7L1:E=19.3188 | FLYBASE:CG8024-PD:fly::E=22.7213 |
173599_s_at	Y48G10A.3		Differentiation-related gene 1 protein (NDR1 protein), related proteins	ENSEMBL:ENSP00000237523:human:Splice isoform 1 of Q9UGV2 NDRG3 protein:E=42.9586 | ENSEMBL:ENSP00000279025:human:Splice isoform 2 of Q9UGV2 NDRG3 protein:E=42.9586 | ENSEMBL:ENSP00000344620:human:Splice isoform 2 of Q9UN36 NDRG2 protein:E=42.1938 | ENSEMBL:ENSP00000298687:human:Splice isoform 1 of Q9UN36 NDRG2 protein:E=41.5686 | TR:Q8TDR6:human:Cytoplasmic protein Ndr1:E=41.5528 | ENSEMBL:ENSP00…
182427_s_at	T22C1.10a	rbg-2	Rab3 GTPase-activating protein, non-catalytic subunit	ENSEMBL:ENSP00000237724:human:Rab3-GAP regulatory domain:E=34.7696 | FLYBASE:CG7061-PB:fly::E=15.9208 |
176842_at	Y40G12A.1	ubh-3	Ubiquitin C-terminal hydrolase UCHL1	ENSEMBL:ENSP00000237800:human:Ubiquitin carboxyl-terminal hydrolase isozyme L3:E=34.585 | ENSEMBL:ENSP00000284440:human:Ubiquitin carboxyl-terminal hydrolase isozyme L1:E=32.5528 | TR:Q96BJ9:human:Splice isoform 3 of Q9Y5K5 Ubiquitin carboxyl-terminal hydrolase isozyme L5:E=10.3468 | ENSEMBL:ENSP00000256761:human:Splice isoform 1 of Q9Y5K5 Ubiquitin carboxyl-terminal hydrolase isozyme L5:E=10.346…
178607_s_at	F26A3.1		Uncharacterized conserved protein	ENSEMBL:ENSP00000237822:human:Hypothetical protein FLJ21820:E=25.3098 | FLYBASE:CG9186-PA:fly:Flybase gene name is CG9186-PA:E=24.0088 |
173007_s_at	Y34D9A.6		Glutaredoxin and related proteins	ENSEMBL:ENSP00000237858:human:glutaredoxin (thioltransferase):E=18.6778 | ENSEMBL:ENSP00000310075:human:PREDICTED: similar to Glutaredoxin (Thioltransferase) (TTase):E=17.2924 | ENSEMBL:ENSP00000025176:human:Glutaredoxin 2:E=12.8239 | ENSEMBL:ENSP00000280254:human:Glutaredoxin 2:E=12.8239 | ENSEMBL:ENSP00000346114:human:PREDICTED: thioredoxin reductase 3:E=11.9586 | FLYBASE:CG6852-PA:fly:Flybase …
192906_at	T01H8.5	gon-2	Ca2+/Mg2+-permeable cation channels (LTRPC family)	ENSEMBL:ENSP00000237938:human:Long transient receptor potential channel 3:E=272.276 | TR:Q86SH6:human:Hypothetical protein:E=254.108 | TR:Q86WK4:human:Calcium-permeable store-operated channel TRPM3b:E=251.444 | TR:Q86WK1:human:Calcium-permeable store-operated channel TRPM3e:E=250.119 | ENSEMBL:ENSP00000256552:human:transient receptor potential cation channel, subfamily M, member 1:E=249.319 | ENS…
173871_at	K10B3.10	spc-1	Ca2+-binding actin-bundling protein (spectrin), alpha chain (EF-Hand protein superfamily)	ENSEMBL:ENSP00000238302:human:Spectrin alpha chain, brain:E=1000 | ENSEMBL:ENSP00000336590:human:Alpha-spectrin:E=1000 | ENSEMBL:ENSP00000295798:human:Spectrin alpha chain, erythrocyte:E=1000 | ENSEMBL:ENSP00000340016:human:Spectrin beta chain, brain 4:E=155.886 | ENSEMBL:ENSP00000334156:human:Beta-spectrin 2 isoform 2:E=143.745 | ENSEMBL:ENSP00000263633:human:Splice isoform Long of Q01082 Spectr…
189715_s_at	K09A9.2	rab-14	GTPase Rab14, small G protein superfamily	ENSEMBL:ENSP00000238339:human:Ras-related protein Rab-14:E=91.8861 | ENSEMBL:ENSP00000262646:human:Ras-related protein Rab-2A:E=62 | ENSEMBL:ENSP00000302005:human:Ras-related protein Rab-2B:E=61.6778 | ENSEMBL:ENSP00000284615:human:Ras-related protein Rab-4A:E=59.3768 | ENSEMBL:ENSP00000301129:human:Hypothetical protein:E=58.6778 | ENSEMBL:ENSP00000261890:human:Ras-related protein Rab-11A:E=46.74…
190476_at	C34C12.3		Serine/threonine specific protein phosphatase involved in cell cycle control, PP2A-related	ENSEMBL:ENSP00000238362:human:Serine/threonine protein phosphatase 6:E=104.658 | ENSEMBL:ENSP00000279387:human:Serine/threonine protein phosphatase 4 catalytic subunit:E=88.8539 | ENSEMBL:ENSP00000221138:human:Serine/threonine protein phosphatase 2A, catalytic subunit, beta isoform:E=87.3767 | ENSEMBL:ENSP00000231504:human:Serine/threonine protein phosphatase 2A, catalytic subunit, alpha isoform:…
192866_at	F20D6.6		Serine/threonine specific protein phosphatase PP1, catalytic subunit	ENSEMBL:ENSP00000238362:human:Serine/threonine protein phosphatase 6:E=22.8539 | ENSEMBL:ENSP00000279387:human:Serine/threonine protein phosphatase 4 catalytic subunit:E=20 | ENSEMBL:ENSP00000221138:human:Serine/threonine protein phosphatase 2A, catalytic subunit, beta isoform:E=19.1367 | ENSEMBL:ENSP00000231504:human:Serine/threonine protein phosphatase 2A, catalytic subunit, alpha isoform:E=18.…
176470_at	Y54F10AM.5		NADH:ubiquinone oxidoreductase, NDUFA8/PGIV/19 kDa subunit	ENSEMBL:ENSP00000238369:human:NADH dehydrogenase (ubiquinone) 1 alpha subcomplex, 8, 19kDa:E=16.2366 | FLYBASE:CG3683-PA:fly:Flybase gene name is CG3683-PA:E=26.9586 |
190020_at	T23F2.1		Glycosyltransferase	ENSEMBL:ENSP00000238477:human:Alpha-1,3-mannosyltransferase ALG2:E=37.699 | ENSEMBL:ENSP00000326609:human:Hypothetical protein FLJ90507:E=35.6778 | FLYBASE:CG1291-PA:fly:Flybase gene name is CG1291-PA:E=30.2924 |
189801_s_at	C50B8.1		RRM domain	ENSEMBL:ENSP00000238688:human:DC50:E=12.2219 |
181788_at	B0205.8			ENSEMBL:ENSP00000238823:human:Hypothetical protein FLJ90386:E=10.0088 |
184487_at	C33H5.10		Uncharacterized conserved glycine-rich protein	ENSEMBL:ENSP00000238823:human:Hypothetical protein FLJ90386:E=22.5229 | ENSEMBL:ENSP00000303412:human:Hypothetical protein FLJ38426:E=19.5376 | FLYBASE:CG5913-PA:fly:Flybase gene name is CG5913-PA:E=28.0362 |
184483_at	Y60A3A.19		Uncharacterized conserved protein	ENSEMBL:ENSP00000238831:human:Hypothetical protein MGC11061:E=61.4202 | ENSEMBL:ENSP00000274496:human:Hypothetical protein FLJ30014:E=13 | TR:Q8NHE5:human:Golgi membrane protein SB140:E=11.2676 | FLYBASE:CG12404-PA:fly:Flybase gene name is CG12404-PA:E=12.8539 |
191276_s_at	F41H10.7	elo-5	Long chain fatty acid elongase	ENSEMBL:ENSP00000238970:human:Elongation of very long chain fatty acids protein 3:E=31.2676 | ENSEMBL:ENSP00000304736:human:Hypothetical protein FLJ23378:E=28.1871 | FLYBASE:CG3971-PA:fly:Flybase gene name is Baldspot-PA:E=39.9208 | FLYBASE:CG18609-PA:fly:Flybase gene name is CG18609-PA:E=17.1611 | FLYBASE:CG5326-PA:fly:Flybase gene name is CG5326-PA:E=14.5528 | FLYBASE:CG5278-PA:fly:Flybase gene…
189318_at	F11E6.5	elo-2	Long chain fatty acid elongase	ENSEMBL:ENSP00000238970:human:Elongation of very long chain fatty acids protein 3:E=40.699 | ENSEMBL:ENSP00000304736:human:Hypothetical protein FLJ23378:E=40.3665 | ENSEMBL:ENSP00000296596:human:PREDICTED: ELOVL family member 7, elongation of long chain fatty acids:E=22.1487 | ENSEMBL:ENSP00000237167:human:Elongation of very long chain fatty acids protein 4:E=19.5686 | ENSEMBL:ENSP00000211494:hum…
180660_at	Y53F4B.2	elo-9	Long chain fatty acid elongase	ENSEMBL:ENSP00000238970:human:Elongation of very long chain fatty acids protein 3:E=41.7447 | ENSEMBL:ENSP00000304736:human:Hypothetical protein FLJ23378:E=41.2147 | ENSEMBL:ENSP00000237167:human:Elongation of very long chain fatty acids protein 4:E=18 | ENSEMBL:ENSP00000296596:human:PREDICTED: ELOVL family member 7, elongation of long chain fatty acids:E=17.9208 | ENSEMBL:ENSP00000163344:human:E…
191698_at	C40H1.4	elo-4	Long chain fatty acid elongase	ENSEMBL:ENSP00000238970:human:Elongation of very long chain fatty acids protein 3:E=47.2676 | ENSEMBL:ENSP00000304736:human:Hypothetical protein FLJ23378:E=41.0044 | ENSEMBL:ENSP00000296596:human:PREDICTED: ELOVL family member 7, elongation of long chain fatty acids:E=22.7959 | ENSEMBL:ENSP00000237167:human:Elongation of very long chain fatty acids protein 4:E=21.2676 | ENSEMBL:ENSP00000163344:hu…
192317_at	F46F3.1	ceh-27	Transcription factor tinman/NKX2-3, contains HOX domain	ENSEMBL:ENSP00000238974:human:Homeobox protein Nkx-2.3:E=19.3279 | ENSEMBL:ENSP00000320089:human:PREDICTED: similar to homeobox protein NKX2-6:E=17.7696 | ENSEMBL:ENSP00000324188:human:Splice isoform 1 of P43699 Thyroid transcription factor 1:E=17.6778 | ENSEMBL:ENSP00000258854:human:Thyroid transcription factor 1:E=17.5686 | ENSEMBL:ENSP00000327758:human:Homeobox protein Nkx-2.5:E=17.5229 | ENSE…
187925_at	ZK6.7a	ZK6.7	Triglyceride lipase-cholesterol esterase	ENSEMBL:ENSP00000238983:human:Triacylglycerol lipase, gastric precursor:E=81.1308 | ENSEMBL:ENSP00000337354:human:Lysosomal acid lipase/cholesteryl ester hydrolase precursor:E=79.7447 | ENSEMBL:ENSP00000282673:human:PREDICTED: similar to bA304I5.1 (novel lipase):E=73.0458 | ENSEMBL:ENSP00000322868:human::E=72.9586 | TR:Q658L8:human:Hypothetical protein DKFZp666P126:E=68.6778 | ENSEMBL:ENSP0000029…
176533_at	Y71D11A.2a	smr-1	Splicing factor SPF30	ENSEMBL:ENSP00000239010:human:Survival of motor neuron-related splicing factor 30:E=26.0177 |
185147_at	W09G10.3		Ca2+ sensor (EF-Hand superfamily)	ENSEMBL:ENSP00000239117:human:KCHIP2.5:E=10.1367 |
190037_s_at	T01C8.5		Aspartate aminotransferase/Glutamic oxaloacetic transaminase AAT2/GOT1	ENSEMBL:ENSP00000239123:human:aspartate aminotransferase 1:E=116.658 | ENSEMBL:ENSP00000245206:human:Aspartate aminotransferase, mitochondrial precursor:E=90.1739 | ENSEMBL:ENSP00000303077:human:Hypothetical protein MGC33309:E=62.5086 | ENSEMBL:ENSP00000343682:human:PREDICTED: similar to Aspartate aminotransferase, mitochondrial precursor (Transaminase A) (Glutamate oxaloacetate transaminase-2):E…
173387_at	C08C3.3	mab-5	Transcription factor zerknullt and related HOX domain proteins	ENSEMBL:ENSP00000239165:human:Homeo box B7:E=27.4559 | SW:P09629:human:Homeobox protein Hox-B7:E=27.0362 | ENSEMBL:ENSP00000242159:human:Homeobox protein Hox-A7:E=25.6021 | ENSEMBL:ENSP00000225648:human:Splice isoform 1 of P17509 Homeobox protein Hox-B6:E=25.1427 | ENSEMBL:ENSP00000222726:human:Homeobox protein Hox-A5:E=23.4685 | ENSEMBL:ENSP00000222728:human:Homeobox protein Hox-A6:E=23.4685 | E…
194002_at	F32F2.1		Putative guanine nucleotide exchange factor	ENSEMBL:ENSP00000239392:human:PREDICTED: pleckstrin homology domain containing, family G (with RhoGef domain) member 1:E=69.8539 | ENSEMBL:ENSP00000205135:human:FLJ00018 protein:E=51.1427 | TR:Q6DHV6:human:CLG protein:E=50.5376 | ENSEMBL:ENSP00000316845:human:Rho guanine nucleotide exchange factor 4 isoform a:E=20.3098 | ENSEMBL:ENSP00000258488:human:Hypothetical protein DKFZp434G2016:E=20.2924 |…
185373_s_at	F23H11.4a	F23H11.4	Rho- and Arf-GTPase activating protein ARAP3	ENSEMBL:ENSP00000239440:human:Phosphoinositide-binding proteins:E=28.2441 | ENSEMBL:ENSP00000335506:human:Splice isoform 1 of Q96P48 Centaurin delta 2:E=21.1024 | ENSEMBL:ENSP00000345207:human:ARAP1:E=20.4685 | ENSEMBL:ENSP00000343278:human:Splice isoform 2 of Q96P48 Centaurin delta 2:E=20 | TR:Q8WZ64:human:PARX protein:E=19.4559 | ENSEMBL:ENSP00000302895:human:ARAP2:E=19.4559 | ENSEMBL:ENSP00000…
173970_s_at	T01E8.6		Mitochondrial/chloroplast ribosomal protein S14/S29	ENSEMBL:ENSP00000239463:human:Mitochondrial 28S ribosomal protein S14:E=17.2676 | FLYBASE:CG32531-PA:fly:Flybase gene name is mRpS14-PA:E=15.8861 |
173382_s_at	T05C12.7	cct-1	Chaperonin complex component, TCP-1 alpha subunit (CCT1)	ENSEMBL:ENSP00000239585:human:T-complex protein 1, alpha subunit:E=196.041 | ENSEMBL:ENSP00000339031:human::E=134.678 | ENSEMBL:ENSP00000317334:human::E=100.051 | ENSEMBL:ENSP00000258091:human:T-complex protein 1, eta subunit:E=76.9208 | ENSEMBL:ENSP00000233836:human:T-complex protein 1, delta subunit:E=75.7959 | ENSEMBL:ENSP00000295688:human:T-complex protein 1, gamma subunit:E=73.7447 | ENSEMBL…
181474_at	C44E4.5		Uncharacterized conserved protein (tumor antigen CML66 in humans)	ENSEMBL:ENSP00000239690:human:Chronic myelogenous leukemia tumor antigen 66:E=25.6383 | FLYBASE:CG10347-PA:fly:Flybase gene name is CG10347-PA:E=16.4437 |
187982_at	F26D2.2	syp-1	Unnamed protein	ENSEMBL:ENSP00000239822:human:Splice isoform 3 of Q8IUD2 ERC protein 1:E=17.3768 | ENSEMBL:ENSP00000331661:human:Splice isoform 1 of Q8IUD2 ERC protein 1:E=17.3665 | ENSEMBL:ENSP00000299183:human:Splice isoform 5 of Q8IUD2 ERC protein 1:E=16.8239 | ENSEMBL:ENSP00000334917:human:Splice isoform 2 of Q8IUD2 ERC protein 1:E=16.7213 | ENSEMBL:ENSP00000344515:human:Splice isoform 2 of Q13439 Golgi auto…
176124_at	ZK652.3		Uncharacterized conserved protein	ENSEMBL:ENSP00000239878:human:UPF0185 protein BM-002:E=35.8539 |
194168_s_at	F56G4.4		Spliceosomal protein FBP21	ENSEMBL:ENSP00000239880:human:Formin binding protein 21:E=16.4559 | FLYBASE:CG4291-PA:fly:Flybase gene name is CG4291-PA:E=14.0706 | FLYBASE:CG2839-PA:fly:Flybase gene name is CG2839-PA:E=11.0915 |
174326_s_at	C24A1.2		Transcription factor NERF and related proteins, contain ETS domain	ENSEMBL:ENSP00000239882:human:E74-like factor 1:E=39.1805 | SW:P32519:human:ETS-related transcription factor Elf-1:E=39.1805 | TR:Q6P1K5:human:ELF2 protein:E=38.2757 | TR:Q15724:human:NERF-1b:E=37.284 | ENSEMBL:ENSP00000265495:human:Ets transcription factor:E=36.6021 | ENSEMBL:ENSP00000311280:human:Myeloid elf-1 like factor:E=35.0315 | ENSEMBL:ENSP00000338608:human:Elf-1 related protein:E=34.1549…
174506_at	C27C12.2		Zn-finger	ENSEMBL:ENSP00000239938:human:Early growth response protein 1:E=47.0506 | ENSEMBL:ENSP00000242480:human:Splice isoform Long of P11161 Early growth response protein 2:E=43.1675 | ENSEMBL:ENSP00000318057:human:Early growth response protein 3:E=42.1249 | ENSEMBL:ENSP00000258092:human:Early growth response protein 4:E=34.9208 | ENSEMBL:ENSP00000332079:human:Splice isoform 3 of P19544 Wilms' tumor pro…
187823_at	F59E12.10		Predicted coiled-coil protein	ENSEMBL:ENSP00000240079:human:Protein AD-016:E=18.7213 | ENSEMBL:ENSP00000339029:human::E=13.9586 | FLYBASE:CG7429-PA:fly:Flybase gene name is CG7429-PA:E=13.3872 |
193729_at	Y45F10B.10	qui-1	WD40 repeat	ENSEMBL:ENSP00000240088:human:Splice isoform 1 of O14727 Apoptotic protease activating factor 1:E=28.4685 | ENSEMBL:ENSP00000340159:human:Hypothetical protein DKFZp686P0243:E=27.7959 | ENSEMBL:ENSP00000240087:human:Splice isoform 4 of O14727 Apoptotic protease activating factor 1:E=24.2518 | ENSEMBL:ENSP00000274821:human:Guanine nucleotide-binding protein beta subunit 2-like 1:E=20.3279 | ENSEMBL…
190334_at	Y110A7A.3	unc-63	Acetylcholine receptor	ENSEMBL:ENSP00000240132:human:Neuronal acetylcholine receptor protein, alpha-2 chain precursor:E=124.161 | ENSEMBL:ENSP00000315602:human:Cholinergic receptor, nicotinic, alpha polypeptide 3:E=123.091 | SW:P32297:human:Splice isoform 1 of P32297 Neuronal acetylcholine receptor protein, alpha-3 chain precursor:E=123 | ENSEMBL:ENSP00000217176:human:Neuronal acetylcholine receptor protein, alpha-4 ch…
193222_at	ZC504.2	acr-8	Acetylcholine receptor	ENSEMBL:ENSP00000240132:human:Neuronal acetylcholine receptor protein, alpha-2 chain precursor:E=91.7695 | ENSEMBL:ENSP00000276410:human:Neuronal acetylcholine receptor protein, alpha-6 chain precursor:E=90.3767 | ENSEMBL:ENSP00000292212:human:Neuronal acetylcholine receptor protein, beta-2 chain precursor:E=87.0223 | ENSEMBL:ENSP00000261751:human:Neuronal acetylcholine receptor protein, beta-4 c…
173377_s_at	F44G4.4a	tag-169	RRM domain	ENSEMBL:ENSP00000240185:human:TAR DNA-binding protein-43:E=50.1938 | ENSEMBL:ENSP00000313129:human::E=27.585 | ENSEMBL:ENSP00000345959:human::E=26.3665 | ENSEMBL:ENSP00000345402:human::E=25.8239 | TR:Q9BWA9:human:HNRPA2B1 protein:E=20.2292 | ENSEMBL:ENSP00000308331:human::E=19.7696 | ENSEMBL:ENSP00000265398:human::E=19.1938 | ENSEMBL:ENSP00000336601:human:Splice isoform A2 of P22626 Heterogeneous…
181613_at	C50D2.8		Spliceosome subunit	ENSEMBL:ENSP00000240304:human:Cisplatin resistance-associated overexpressed protein:E=46.4089 | TR:Q86Y74:human:Hypothetical protein FLJ11063:E=45.7696 | ENSEMBL:ENSP00000293872:human:Splice isoform 1 of Q9NQ29 Putative RNA-binding protein Luc7-like 1:E=36.4949 | ENSEMBL:ENSP00000337507:human:Splice isoform 2 of Q9NQ29 Putative RNA-binding protein Luc7-like 1:E=36.4318 | ENSEMBL:ENSP00000263545:h…
176850_at	Y111B2A.20		UDP-galactose transporter related protein	ENSEMBL:ENSP00000240333:human:UDP-galactose transporter related isozyme 1:E=67.585 | ENSEMBL:ENSP00000288373:human:solute carrier family 35, member B2:E=32.2518 | ENSEMBL:ENSP00000345902:human:DJ453H5.1:E=20.1079 | ENSEMBL:ENSP00000342455:human:Putative NFkB activating protein:E=14.5686 | ENSEMBL:ENSP00000341864:human:Hypothetical protein DKFZp779C1713:E=12.1739 | FLYBASE:CG5802-PA:fly:Flybase ge…
173606_s_at	T26A5.9	dlc-1	Dynein light chain type 1	ENSEMBL:ENSP00000240343:human:Dynein light chain 2:E=43.6021 | ENSEMBL:ENSP00000242577:human:Dynein light chain 1, cytoplasmic:E=42.2291 | ENSEMBL:ENSP00000244841:human:Putative dynein light chain protein DJ8B22.1:E=35.9586 | ENSEMBL:ENSP00000332858:human:PREDICTED: similar to dynein, cytoplasmic, light peptide:E=34.7212 | ENSEMBL:ENSP00000297220:human:PREDICTED: similar to dynein, cytoplasmic, l…
179722_at	F40F4.7		Predicted N-acetyltransferase	ENSEMBL:ENSP00000240922:human:Hypothetical protein FLJ13194:E=40.284 | FLYBASE:CG12352-PA:fly:Flybase gene name is san-PA:E=42.0132 |
192988_at	W02D3.5	lbp-6	Fatty acid-binding protein FABP	ENSEMBL:ENSP00000241156:human:fatty acid binding protein 3:E=28.6198 | ENSEMBL:ENSP00000256104:human:fatty acid binding protein 4, adipocyte:E=27.2441 | ENSEMBL:ENSP00000296918:human:Fatty acid-binding protein, brain:E=25.3372 | ENSEMBL:ENSP00000256103:human:peripheral myelin protein 2:E=25.0223 | ENSEMBL:ENSP00000335446:human::E=25.0177 | ENSEMBL:ENSP00000271558:human:cellular retinoic acid bind…
184799_at	Y47G6A.9		Unnamed protein	ENSEMBL:ENSP00000241250:human:Hypothetical protein MGC3200:E=21.9586 | ENSEMBL:ENSP00000231283:human:RNA polymerase III subunit:E=21.0269 | FLYBASE:CG33051-PA:fly:Flybase gene name is CG33051-PA:E=22.2596 |
191246_at	F02E8.2a	F02E8.2		ENSEMBL:ENSP00000241256:human:Splice isoform 1A of Q92847 Growth hormone secretagogue receptor type 1:E=26.0706 | ENSEMBL:ENSP00000305877:human:neuromedin U receptor 1:E=24.5686 | ENSEMBL:ENSP00000218721:human:Splice isoform A of O43193 Motilin receptor:E=24.1871 | ENSEMBL:ENSP00000255262:human:Neuromedin U receptor 2:E=24.1192 | ENSEMBL:ENSP00000266080:human:Neurotensin receptor type 1:E=22.1427…
193799_at	F31D4.4		C-type lectin	ENSEMBL:ENSP00000241312:human:Splice isoform 1 of Q7Z408 CUB and sushi multiple domains protein 2:E=11.9586 | ENSEMBL:ENSP00000336065:human:Splice isoform 4 of Q96PZ7 CUB and sushi multiple domains protein 1 precursor:E=11.4202 | ENSEMBL:ENSP00000341558:human:Splice isoform 3 of Q96PZ7 CUB and sushi multiple domains protein 1 precursor:E=11.3979 | ENSEMBL:ENSP00000328162:human:Splice isoform 2 of…
188279_at	F22B7.6		Predicted DNA damage inducible protein	ENSEMBL:ENSP00000241436:human:DINB1:E=96.2218 | ENSEMBL:ENSP00000342256:human:DNA polymerase kappa:E=55.3468 | ENSEMBL:ENSP00000258428:human:REV1 protein:E=20.5376 | ENSEMBL:ENSP00000217800:human:Polymerase (DNA directed) iota:E=19 | ENSEMBL:ENSP00000306591:human:DNA polymerase eta:E=16.4089 | FLYBASE:CG12189-PA:fly:Flybase gene name is Rev1-PA:E=20.0605 | FLYBASE:CG7602-PA:fly::E=15.7447 |
175563_at	K11D2.5			ENSEMBL:ENSP00000241527:human:Hypothetical protein MGC61716:E=15.0132 | FLYBASE:CG15390-PA:fly:Flybase gene name is CG15390-PA:E=13.2076 |
193843_s_at	F07A11.6a	din-1		ENSEMBL:ENSP00000241542:human:Msx2-interacting protein:E=29.7447 | ENSEMBL:ENSP00000282007:human:Hypothetical protein:E=25.4685 | ENSEMBL:ENSP00000282478:human:Dentin sialophosphoprotein precursor:E=22.041 | ENSEMBL:ENSP00000242848:human:KIAA0853 protein:E=18.6383 | ENSEMBL:ENSP00000260970:human:Splice isoform 1 of Q13427 Peptidyl-prolyl cis-trans isomerase G:E=17.6021 | ENSEMBL:ENSP00000261973:h…
189875_at	T23B12.3		Mitochondrial/chloroplast ribosomal protein S2	ENSEMBL:ENSP00000241600:human:Mitochondrial 28S ribosomal protein S2:E=42.9586 | FLYBASE:CG2937-PA:fly:Flybase gene name is mRpS2-PA:E=45.2441 |
173371_s_at	Y71F9AL.17		Vesicle coat complex COPI, alpha subunit	ENSEMBL:ENSP00000241704:human:Coatomer alpha subunit:E=1000 | ENSEMBL:ENSP00000329419:human:coatomer protein complex, subunit beta 2 (beta prime):E=38.699 | ENSEMBL:ENSP00000006951:human:platelet-activating factor acetylhydrolase, isoform Ib, alpha subunit (45kD):E=24.3768 | ENSEMBL:ENSP00000296484:human:Hypothetical protein FLJ90808:E=20.8861 | SW:P61964:human:WD-repeat protein 5:E=19.7447 | ENS…
181706_at	D1069.3a	D1069.3	Putative beta-catenin-Tcf/Lef signaling pathway component DRCTNNB1A	ENSEMBL:ENSP00000242158:human:Hypothetical protein FLJ31757:E=10.2596 | FLYBASE:CG6406-PA:fly:Flybase gene name is CG6406-PA:E=27.1675 |
193656_s_at	C50F2.6a	fkb-5		ENSEMBL:ENSP00000242209:human:FK506 binding protein 9:E=30.6383 | ENSEMBL:ENSP00000269598:human:Hypothetical protein FLJ35389:E=30.1308 | ENSEMBL:ENSP00000317232:human:FK506 binding protein 10 precursor:E=28.284 | ENSEMBL:ENSP00000310935:human:FK506-binding protein 2 precursor:E=24 | ENSEMBL:ENSP00000293301:human:Hypothetical protein FLJ22221:E=20.8539 | ENSEMBL:ENSP00000335194:human:Splice isofo…
192137_at	C05C8.3	fkb-3	FKBP-type peptidyl-prolyl cis-trans isomerase	ENSEMBL:ENSP00000242209:human:FK506 binding protein 9:E=31.9586 | ENSEMBL:ENSP00000317232:human:FK506 binding protein 10 precursor:E=29.2757 | ENSEMBL:ENSP00000269598:human:Hypothetical protein FLJ35389:E=28.7696 | ENSEMBL:ENSP00000310935:human:FK506-binding protein 2 precursor:E=26.2147 | ENSEMBL:ENSP00000293301:human:Hypothetical protein FLJ22221:E=21.9208 | ENSEMBL:ENSP00000256680:human:FK506 …
187770_s_at	F25B5.3a	F25B5.3	Uncharacterized conserved protein	ENSEMBL:ENSP00000242210:human:Hypothetical protein DKFZp566B1046:E=50.7447 | ENSEMBL:ENSP00000269534:human:Hypothetical protein MGC20781:E=47.1938 | FLYBASE:CG3362-PA:fly:Flybase gene name is CG3362-PA:E=38.6576 |
173562_s_at	T05B11.3		Vesicle coat protein clathrin, light chain	ENSEMBL:ENSP00000242284:human:Splice isoform Non-brain of P09496 Clathrin light chain A:E=15.9208 | ENSEMBL:ENSP00000310812:human:Splice isoform Non-brain of P09497 Clathrin light chain B:E=13.4559 | FLYBASE:CG6948-PA:fly:Flybase gene name is Clc-PA:E=16.6576 |
193610_s_at	W04A8.7	taf-1	Transcription initiation factor TFIID, subunit TAF1	ENSEMBL:ENSP00000242310:human:TBP-associated factor RNA polymerase 1-like:E=260.553 | SW:P21675:human:Transcription initiation factor TFIID subunit 1:E=228.585 | ENSEMBL:ENSP00000276072:human:TAF1 RNA polymerase II, TATA box binding protein (TBP)-associated factor, 250kDa:E=228.469 | TR:Q70T02:human:Putative DYT3 protein:E=15.5086 | ENSEMBL:ENSP00000322620:human:Splice isoform 2 of Q9NRL2 Bromodo…
182642_s_at	R09E10.7	pqn-55	Uncharacterized conserved protein	ENSEMBL:ENSP00000242558:human:KIAA0913 protein:E=69.2757 | ENSEMBL:ENSP00000310949:human:Hypothetical protein FLJ13680:E=51.7447 | ENSEMBL:ENSP00000254323:human:Zinc finger SWIM domain containing protein 4:E=27.4815 | ENSEMBL:ENSP00000294403:human:PREDICTED: zinc finger, SWIM domain containing 5:E=25.0269 | ENSEMBL:ENSP00000252744:human:PREDICTED: zinc finger, SWIM domain containing 6:E=19.4949 |…
192803_at	C01G6.4		Predicted E3 ubiquitin ligase	ENSEMBL:ENSP00000242719:human:RING finger protein 11:E=21.699 | ENSEMBL:ENSP00000339885:human:ring finger protein 13 isoform 3:E=12.8539 | ENSEMBL:ENSP00000262482:human:Hypothetical protein FLJ21676:E=12.8239 | ENSEMBL:ENSP00000341361:human:RING finger protein 13:E=12.5376 | ENSEMBL:ENSP00000343291:human:RNF38 protein:E=11.4815 | TR:Q7Z346:human:Hypothetical protein DKFZp686H1966:E=11.4685 | ENSE…
173455_s_at	C26D10.2a	hel-1	ATP-dependent RNA helicase	ENSEMBL:ENSP00000242776:human:DEAD (Asp-Glu-Ala-Asp) box polypeptide 39, isoform 1:E=175.796 | TR:Q69YT6:human:Hypothetical protein FLJ22961:E=175.292 | ENSEMBL:ENSP00000266122:human:Probable ATP-dependent RNA helicase p47:E=174.886 | TR:O00148:human:Nuclear RNA helicase:E=173.569 | TR:Q8N5M0:human:DDX39 protein:E=112.091 | ENSEMBL:ENSP00000322749:human:DEAD (Asp-Glu-Ala-Asp) box polypeptide 39, …
186296_s_at	F33G12.2		Conserved WD40 repeat-containing protein	ENSEMBL:ENSP00000242796:human:Mitogen-activated protein kinase organizer 1:E=76.8861 | SW:P61964:human:WD-repeat protein 5:E=31.4685 | ENSEMBL:ENSP00000319156:human:WD repeat domain 5B:E=31.0362 | ENSEMBL:ENSP00000311899:human:Hypothetical protein FLJ25955:E=26.6778 | ENSEMBL:ENSP00000330381:human::E=24.1308 | ENSEMBL:ENSP00000263694:human:U5 snRNP-specific 40 kDa protein:E=22.9208 | TR:Q6ZRY1:hu…
177823_at	F18H3.1			ENSEMBL:ENSP00000242826:human:Hypothetical protein:E=38.1675 | ENSEMBL:ENSP00000339645:human:CLLL6 protein:E=38.1192 | ENSEMBL:ENSP00000311365:human:C13orf1 protein:E=24.0362 | FLYBASE:CG7785-PA:fly:Flybase gene name is CG7785-PA:E=32.7696 |
171791_at	F29D11.1	lrp-1	Low-density lipoprotein receptors containing Ca2+-binding EGF-like domains	ENSEMBL:ENSP00000243077:human:Low-density lipoprotein receptor-related protein 1 precursor:E=1000 | ENSEMBL:ENSP00000263816:human:Low-density lipoprotein receptor-related protein 2 precursor:E=1000 | ENSEMBL:ENSP00000307314:human:Low-density lipoprotein receptor-related protein 1B precursor:E=1000 | ENSEMBL:ENSP00000256991:human:Low-density lipoprotein receptor-related protein 4 precursor:E=222.1…
174848_s_at	F14B4.1		Low-density lipoprotein receptors containing Ca2+-binding EGF-like domains	ENSEMBL:ENSP00000243077:human:Low-density lipoprotein receptor-related protein 1 precursor:E=85.041 | ENSEMBL:ENSP00000263816:human:Low-density lipoprotein receptor-related protein 2 precursor:E=77.0915 | ENSEMBL:ENSP00000307314:human:Low-density lipoprotein receptor-related protein 1B precursor:E=57.7696 | ENSEMBL:ENSP00000261349:human:Low-density lipoprotein receptor-related protein 6 precursor…
172862_x_at	T28C6.4	col-117	Collagens (type IV and type XIII), and related proteins	ENSEMBL:ENSP00000243222:human:Collagen alpha 1(X) chain precursor:E=42.7959 | ENSEMBL:ENSP00000315243:human:COL3A1 protein:E=42.6576 | ENSEMBL:ENSP00000304408:human:Collagen alpha 1(III) chain precursor:E=42.5686 | TR:Q7Z700:human:Splice isoform 2 of P29400 Collagen alpha 5(IV) chain precursor:E=40.8239 | ENSEMBL:ENSP00000302142:human:Splice isoform 1 of P29400 Collagen alpha 5(IV) chain precurso…
172701_x_at	C29F4.1	col-125	Collagens (type IV and type XIII), and related proteins	ENSEMBL:ENSP00000243222:human:Collagen alpha 1(X) chain precursor:E=43.0132 | ENSEMBL:ENSP00000315243:human:COL3A1 protein:E=42.0177 | ENSEMBL:ENSP00000304408:human:Collagen alpha 1(III) chain precursor:E=41.9208 | ENSEMBL:ENSP00000338213:human::E=40.4685 | ENSEMBL:ENSP00000266590:human:alpha 1 type II collagen isoform 2, preproprotein:E=40.4437 | SW:P02458:human:Alpha-1 type II collagen:E=40.431…
180775_s_at	C06G3.9		Uncharacterized conserved protein	ENSEMBL:ENSP00000243271:human:KIAA0776:E=51.4949 | ENSEMBL:ENSP00000343666:human:KIAA0776 protein:E=51.4815 | FLYBASE:CG1104-PA:fly:Flybase gene name is CG1104-PA:E=36.0706 |
186920_s_at	F37C12.13a	F37C12.13	Exosomal 3'-5' exoribonuclease complex, subunit Rrp45	ENSEMBL:ENSP00000243498:human:Exosome complex exonuclease RRP45:E=52.2291 | ENSEMBL:ENSP00000239893:human:Exosome complex exonuclease RRP43:E=28.6198 | ENSEMBL:ENSP00000265564:human:Exosome complex exonuclease RRP42:E=17.4202 | FLYBASE:CG9606-PA:fly:Flybase gene name is Rrp45-PA:E=37.4949 | FLYBASE:CG8395-PA:fly:Flybase gene name is Rrp42-PA:E=21.2076 |
192941_at	K08D10.4	rnp-2	Spliceosomal protein snRNP-U1A/U2B	ENSEMBL:ENSP00000243563:human:small nuclear ribonucleoprotein polypeptide A:E=53.3872 | ENSEMBL:ENSP00000246071:human::E=50.4559 | FLYBASE:CG4528-PA:fly:Flybase gene name is snf-PA:E=50.8861 |
192965_at	K08D10.3	rnp-3	Spliceosomal protein snRNP-U1A/U2B	ENSEMBL:ENSP00000243563:human:small nuclear ribonucleoprotein polypeptide A:E=55.6021 | ENSEMBL:ENSP00000246071:human::E=54.3979 | FLYBASE:CG4528-PA:fly:Flybase gene name is snf-PA:E=53.4202 |
177165_at	Y38F2AL.2		Uncharacterized conserved protein	ENSEMBL:ENSP00000243578:human:Hypothetical protein MGC4093:E=40.9208 | ENSEMBL:ENSP00000261499:human:B9:E=12.699 | ENSEMBL:ENSP00000338407:human:FLJ20345 protein:E=12.3188 | ENSEMBL:ENSP00000316631:human:Hypothetical protein FLJ20345:E=12.1549 | ENSEMBL:ENSP00000268841:human:EPPB9 protein:E=10.1427 | FLYBASE:CG9227-PA:fly:Flybase gene name is CG9227-PA:E=23.5229 |
179543_s_at	ZK265.5		Inositol phospholipid synthesis protein, Scs3p	ENSEMBL:ENSP00000244016:human:PREDICTED: chromosome 20 open reading frame 142:E=17.5686 | FLYBASE:CG10671-PA:fly:Flybase gene name is CG10671-PA:E=25.9586 |
174829_at	ZK1067.2		Helicases	ENSEMBL:ENSP00000244030:human:Splice isoform 1 of Q9P2E3 Protein KIAA1404:E=115.292 | ENSEMBL:ENSP00000262803:human:Splice isoform 2 of Q92900 Regulator of nonsense transcripts 1:E=28.4202 | SW:Q92900:human:Splice isoform 1 of Q92900 Regulator of nonsense transcripts 1:E=28.4089 | ENSEMBL:ENSP00000317088:human:Hypothetical protein FLJ44066:E=21.284 | ENSEMBL:ENSP00000255078:human:DNA-binding prot…
174115_at	F42G8.6		Molybdopterin synthase sulfurylase	ENSEMBL:ENSP00000244051:human:Molybdenum cofactor synthesis protein 3:E=92.2147 | ENSEMBL:ENSP00000246548:human:Ubiquitin-like 2 activating enzyme E1B:E=15.7447 | ENSEMBL:ENSP00000264991:human:Hypothetical protein DKFZp434C2415:E=11.3872 | ENSEMBL:ENSP00000340041:human:ubiquitin-activating enzyme E1C isoform 2:E=10.0915 | ENSEMBL:ENSP00000341201:human:Ubiquitin-activating enzyme E1C:E=10.0809 | F…
192884_at	ZK1251.8	twk-9	Tandem pore domain K+ channel	ENSEMBL:ENSP00000244085:human:Potassium channel subfamily K member 15:E=16.699 | ENSEMBL:ENSP00000302166:human:Potassium channel subfamily K member 9:E=15.9586 | ENSEMBL:ENSP00000306275:human:Potassium channel subfamily K member 3:E=15.7212 | ENSEMBL:ENSP00000334650:human:TWIK-related individual K+ channel:E=15.3566 | ENSEMBL:ENSP00000258230:human:Potassium channel subfamily K member 1:E=14.9586 …
192915_at	R04F11.4	twk-13	Tandem pore domain K+ channel	ENSEMBL:ENSP00000244085:human:Potassium channel subfamily K member 15:E=22.2007 | ENSEMBL:ENSP00000306275:human:Potassium channel subfamily K member 3:E=20.3768 | ENSEMBL:ENSP00000334650:human:TWIK-related individual K+ channel:E=19.9586 | ENSEMBL:ENSP00000302166:human:Potassium channel subfamily K member 9:E=18.4815 | ENSEMBL:ENSP00000310239:human:Splice isoform 1 of Q9NYG8 Potassium channel sub…
193120_at	F22B7.7	twk-7		ENSEMBL:ENSP00000244085:human:Potassium channel subfamily K member 15:E=24.284 | ENSEMBL:ENSP00000302166:human:Potassium channel subfamily K member 9:E=23.284 | ENSEMBL:ENSP00000306275:human:Potassium channel subfamily K member 3:E=21.7213 | TR:Q6X6Z5:human:Pancreatic potassium channel TALK-1b:E=18.9208 | ENSEMBL:ENSP00000258230:human:Potassium channel subfamily K member 1:E=18.8539 | ENSEMBL:ENS…
173514_s_at	K12C11.1		Putative metallopeptidase	ENSEMBL:ENSP00000244137:human:Xaa-Pro dipeptidase:E=131.77 | TR:Q6I9V9:human:LOC63929 protein:E=30.8539 | TR:Q9BV27:human:Hypothetical protein LOC63929:E=30.3188 | ENSEMBL:ENSP00000334926:human:Hypothetical protein LOC63929:E=30.3188 | FLYBASE:CG5663-PA:fly::E=118.102 | FLYBASE:CG9581-PA:fly:Flybase gene name is CG9581-PA:E=28.6576 |
174832_at	C46C11.1		Hormone-sensitive lipase HSL	ENSEMBL:ENSP00000244289:human:Hormone-sensitive lipase:E=79.284 | TR:Q6P093:human:Similar to Arylacetamide deacetylase:E=10.8861 | FLYBASE:CG11055-PA:fly:Flybase gene name is CG11055-PA:E=95.8861 |
192162_at	F58G11.2		RNA helicase	ENSEMBL:ENSP00000244357:human:DEAD/H (Asp-Glu-Ala-Asp/His) box polypeptide 3:E=52.6021 | SW:O15523:human:DEAD-box protein 3, Y-chromosomal:E=50.5528 | ENSEMBL:ENSP00000336725:human:DDX3Y protein:E=50.3279 | ENSEMBL:ENSP00000334167:human:Splice isoform 2 of Q9NQI0 DEAD-box protein 4:E=48.8539 | ENSEMBL:ENSP00000316013:human:Splice isoform 1 of Q9NQI0 DEAD-box protein 4:E=48.699 | ENSEMBL:ENSP00000…
175128_s_at	W02B12.7	klp-17	Kinesin (KAR3 subfamily)	ENSEMBL:ENSP00000244365:human:PREDICTED: kinesin family member C1:E=52.0088 | ENSEMBL:ENSP00000268514:human:Kinesin-like protein KIFC3:E=49.8861 | ENSEMBL:ENSP00000324020:human:Kinesin-like protein 2:E=46.1079 | ENSEMBL:ENSP00000253756:human:Kinesin-like protein KIF3A:E=42.7959 | ENSEMBL:ENSP00000332546:human:PREDICTED: similar to Chromosome-associated kinesin KIF4A (Chromokinesin):E=39.4202 | EN…
193088_at	W02B12.7	klp-17	Kinesin (KAR3 subfamily)	ENSEMBL:ENSP00000244365:human:PREDICTED: kinesin family member C1:E=52.0088 | ENSEMBL:ENSP00000268514:human:Kinesin-like protein KIFC3:E=49.8861 | ENSEMBL:ENSP00000324020:human:Kinesin-like protein 2:E=46.1079 | ENSEMBL:ENSP00000253756:human:Kinesin-like protein KIF3A:E=42.7959 | ENSEMBL:ENSP00000332546:human:PREDICTED: similar to Chromosome-associated kinesin KIF4A (Chromokinesin):E=39.4202 | EN…
188362_at	C34D4.12	cyn-12	Cyclophilin type peptidyl-prolyl cis-trans isomerase	ENSEMBL:ENSP00000244367:human:Peptidyl-prolyl cis-trans isomerase like 1:E=57.9586 | ENSEMBL:ENSP00000334553:human:Splice isoform 1 of Q13356 Peptidyl-prolyl cis-trans isomerase like 2:E=41.7212 | ENSEMBL:ENSP00000234288:human:Cyclophilin-like protein PPIL3b:E=36.5528 | ENSEMBL:ENSP00000261308:human:KIAA0073 protein:E=35.6198 | ENSEMBL:ENSP00000303057:human:Peptidyl-prolyl cis-trans isomerase C:E…
190523_s_at	F53H10.2		Predicted DNA-binding protein, contains SANT and ELM2 domains	ENSEMBL:ENSP00000244444:human:DJ139D8.5.3:E=34.3665 | ENSEMBL:ENSP00000339438:human:DJ139D8.5.2:E=34.3468 | ENSEMBL:ENSP00000297221:human:Zinc finger transcription factor TReP-132:E=33.9586 | ENSEMBL:ENSP00000313258:human:Hypothetical protein DKFZp434I1930:E=26.2366 | ENSEMBL:ENSP00000286523:human:chromosome 14 open reading frame 43:E=15.9586 | FLYBASE:CG16779-PA:fly:Flybase gene name is CG16779-…
192875_s_at	F08B4.7		U1 snRNP-specific protein C	ENSEMBL:ENSP00000244520:human:U1 small nuclear ribonucleoprotein C:E=33.585 | ENSEMBL:ENSP00000305492:human:PREDICTED: similar to U1 snRNP-specific protein C:E=31.0362 | FLYBASE:CG5454-PA:fly:Flybase gene name is CG5454-PA:E=30.7959 |
191600_s_at	T01H3.3		Permease of the major facilitator superfamily	ENSEMBL:ENSP00000244527:human:DJ139G21.4:E=12.5086 | ENSEMBL:ENSP00000265425:human:DJ139G21.1.2:E=12.284 | ENSEMBL:ENSP00000307904:human:DJ139G21.3.2:E=11.9208 | ENSEMBL:ENSP00000311506:human:Splice isoform 1 of Q9NRA2 Sialin:E=11.699 | ENSEMBL:ENSP00000316909:human:Vesicular glutamate transporter 3:E=11.5229 | ENSEMBL:ENSP00000221485:human:Brain-specific Na-dependent inorganic phosphate cotransp…
185606_at	Y19D10A.10			ENSEMBL:ENSP00000244527:human:DJ139G21.4:E=19.3279 | ENSEMBL:ENSP00000311506:human:Splice isoform 1 of Q9NRA2 Sialin:E=18.699 | ENSEMBL:ENSP00000265425:human:DJ139G21.1.2:E=18.0362 | ENSEMBL:ENSP00000297013:human:Sodium-dependent phosphate transport protein 3:E=17.8239 | ENSEMBL:ENSP00000274755:human:Na/PO4 cotransporter homolog:E=16.3872 | ENSEMBL:ENSP00000307904:human:DJ139G21.3.2:E=15.2757 | E…
188777_s_at	T28F3.1a	T28F3.1	Copine	ENSEMBL:ENSP00000244751:human:Copine V:E=109.602 | ENSEMBL:ENSP00000326126:human:Copine I:E=105.114 | ENSEMBL:ENSP00000268720:human:Splice isoform 1 of Q9UBL6 Copine VII:E=94.0555 | ENSEMBL:ENSP00000329748:human:Copine VIII:E=87.1135 | ENSEMBL:ENSP00000323391:human:copine family member:E=85.7213 | ENSEMBL:ENSP00000290776:human:Copine II:E=82.2291 | ENSEMBL:ENSP00000198765:human:Copine III:E=82.21…
173663_at	T28F3.1a	T28F3.1	Copine	ENSEMBL:ENSP00000244751:human:Copine V:E=109.602 | ENSEMBL:ENSP00000326126:human:Copine I:E=105.114 | ENSEMBL:ENSP00000268720:human:Splice isoform 1 of Q9UBL6 Copine VII:E=94.0555 | ENSEMBL:ENSP00000329748:human:Copine VIII:E=87.1135 | ENSEMBL:ENSP00000323391:human:copine family member:E=85.7213 | ENSEMBL:ENSP00000290776:human:Copine II:E=82.2291 | ENSEMBL:ENSP00000198765:human:Copine III:E=82.21…
184433_at	K04F10.1		Ataxin-1, involved in Ca2+ homeostasis	ENSEMBL:ENSP00000244769:human:Splice isoform 1 of P54253 Ataxin-1:E=20.301 | FLYBASE:CG4547-PA:fly:Flybase gene name is CG4547-PA:E=16.6778 |
186905_s_at	Y62E10A.10		Uncharacterized conserved protein	ENSEMBL:ENSP00000245046:human:30 kDa protein:E=73.3188 | FLYBASE:CG6750-PA:fly:Flybase gene name is CG6750-PA:E=74.8861 |
173985_s_at	C44E4.3		Aspartate aminotransferase/Glutamic oxaloacetic transaminase AAT1/GOT2	ENSEMBL:ENSP00000245206:human:Aspartate aminotransferase, mitochondrial precursor:E=140.194 | ENSEMBL:ENSP00000239123:human:aspartate aminotransferase 1:E=97.0458 | ENSEMBL:ENSP00000343682:human:PREDICTED: similar to Aspartate aminotransferase, mitochondrial precursor (Transaminase A) (Glutamate oxaloacetate transaminase-2):E=55.1192 | ENSEMBL:ENSP00000303077:human:Hypothetical protein MGC33309:E…
177402_s_at	D2030.6		Germ-line stem cell division protein Hiwi/Piwi; negative developmental regulator	ENSEMBL:ENSP00000245255:human:Piwi-like 1:E=93.5528 | TR:Q8NA60:human:HIWI:E=93.2291 | ENSEMBL:ENSP00000330031:human:PREDICTED: similar to PIWIL3:E=86.2757 | ENSEMBL:ENSP00000299001:human:piwi-like 4:E=84.7447 | ENSEMBL:ENSP00000342353:human:Piwi-like 2:E=78.7695 | ENSEMBL:ENSP00000207451:human:Eukaryotic translation initiation factor 2C 1:E=33.6383 | ENSEMBL:ENSP00000220592:human:Eukaryotic tran…
189763_at	C25D7.7	rap-2	Ras-related GTPase	ENSEMBL:ENSP00000245304:human:Ras-related protein Rap-2a:E=64.2676 | ENSEMBL:ENSP00000340274:human:Ras-related protein Rap-2c:E=63.9586 | ENSEMBL:ENSP00000319096:human:Ras-related protein Rap-2b:E=63.8539 | ENSEMBL:ENSP00000235108:human:Ras-related protein Rap-1A:E=56.7447 | ENSEMBL:ENSP00000250559:human:Ras-related protein Rap-1b:E=56.7447 | ENSEMBL:ENSP00000345280:human::E=55.4685 | TR:Q9BXV4:h…
175497_at	F56A11.3	efn-4	Ephrin, ligand for Eph receptor tyrosine kinase	ENSEMBL:ENSP00000245323:human:Ephrin-B2 precursor:E=10.2291 |
180161_at	F08F1.7	tag-123	Endosomal membrane proteins, EMP70	ENSEMBL:ENSP00000245361:human:Transmembrane 9 superfamily protein member 2 precursor:E=228.658 | ENSEMBL:ENSP00000217315:human:Transmembrane 9 superfamily protein member 4:E=146.076 | TR:Q6ZTK5:human:Hypothetical protein FLJ44570:E=136.796 | ENSEMBL:ENSP00000261789:human:Transmembrane 9 superfamily member 1:E=82.699 | ENSEMBL:ENSP00000316347:human:Transmembrane 9 superfamily protein member 3 prec…
179274_at	T04F8.6			ENSEMBL:ENSP00000245441:human:Splice isoform 6 of Q8N4C6 Ninein:E=11.8539 | ENSEMBL:ENSP00000324099:human:Splice isoform 1 of Q8N4C6 Ninein:E=11.585 | ENSEMBL:ENSP00000310655:human:Splice isoform 7 of Q8N4C6 Ninein:E=11.585 | ENSEMBL:ENSP00000262459:human:KIAA0980 protein:E=10.585 | ENSEMBL:ENSP00000278886:human:Hypothetical protein KIAA0980:E=10.585 |
180466_s_at	C05C8.1		Uncharacterized conserved protein	ENSEMBL:ENSP00000245448:human:ATP synthase coupling factor B, mitochondrial precursor:E=16.5376 | TR:Q8WXQ4:human:ATP synthase coupling factor B-like 1:E=11.9208 | FLYBASE:CG33038-PB:fly:Flybase gene name is CG33038-PB:E=18.5376 |
174300_s_at	B0412.4	rps-29	40S ribosomal protein S29	ENSEMBL:ENSP00000245458:human:ribosomal protein S29:E=19.5686 | FLYBASE:CG8495-PA:fly:Flybase gene name is CG8495-PA:E=20.5086 |
187948_s_at	T01G9.4	npp-2	Nuclear pore complex component (sc Nup85)	ENSEMBL:ENSP00000245544:human:Pericentrin 1:E=24.1549 | TR:Q8NDI4:human:Hypothetical protein DKFZp434I1130:E=24.1487 | FLYBASE:CG5733-PA:fly:Flybase gene name is CG5733-PA:E=13.5686 |
173569_at	B0041.5		Predicted membrane protein	ENSEMBL:ENSP00000245680:human:Solute carrier family 35, member F5:E=33.4318 | FLYBASE:CG8195-PA:fly:Flybase gene name is CG8195-PA:E=33.1805 |
188768_at	Y55D9A.1a	Y55D9A.1	Guanine nucleotide exchange factor EFA6	ENSEMBL:ENSP00000245796:human:pleckstrin and Sec7 domain containing 4:E=63.7696 | ENSEMBL:ENSP00000020673:human:KIAA2011 protein:E=61.2441 | ENSEMBL:ENSP00000274710:human:Hypothetical protein DKFZp761B0514:E=59.2757 | ENSEMBL:ENSP00000286485:human:ADP-ribosylation factor guanine nucleotide factor 6 isoform b:E=42 | ENSEMBL:ENSP00000324127:human:Pleckstrin and Sec7 domain containing protein 3:E=34…
173313_s_at	C01F1.1		Transcription initiation factor IIF, large subunit (RAP74)	ENSEMBL:ENSP00000245811:human:Transcription initiation factor IIF, alpha subunit:E=48.1871 | FLYBASE:CG10281-PA:fly:Flybase gene name is TfIIFalpha-PA:E=48.6576 |
173080_s_at	ZK970.2		ATP-dependent Clp protease, proteolytic subunit	ENSEMBL:ENSP00000245816:human:Putative ATP-dependent Clp protease proteolytic subunit, mitochondrial precursor:E=64.2291 | FLYBASE:CG5045-PA:fly:Flybase gene name is CG5045-PA:E=59.4202 |
181127_s_at	C16A3.8		KEKE-like motif-containing transcription regulator (Rlr1)/suppressor of sin4	ENSEMBL:ENSP00000245838:human:Splice isoform 1 of Q8NI27 THO complex subunit 2:E=199.071 | TR:Q96HF8:human:Hypothetical protein:E=15.8539 | ENSEMBL:ENSP00000311997:human:Neurofilament triplet H protein:E=15.699 | ENSEMBL:ENSP00000331556:human:PREDICTED: cylicin, basic protein of sperm head cytoskeleton 1:E=15.284 | ENSEMBL:ENSP00000333119:human::E=14.3767 | ENSEMBL:ENSP00000344032:human:Splice is…
172931_x_at	C52E4.3	snr-4	Small nuclear ribonucleoprotein (snRNP) Sm core protein	ENSEMBL:ENSP00000245922:human:Small nuclear ribonucleoprotein Sm D2:E=46.3768 | ENSEMBL:ENSP00000277860:human:PREDICTED: similar to Small nuclear ribonucleoprotein Sm D2 (snRNP core protein D2) (Sm-D2):E=38.6383 | FLYBASE:CG1249-PA:fly:Flybase gene name is CG1249-PA:E=47.3372 |
174800_s_at	C37E2.1		Isocitrate dehydrogenase, gamma subunit	ENSEMBL:ENSP00000245969:human:Splice isoform B of O43837 Isocitrate dehydrogenase [NAD] subunit beta, mitochondrial precursor:E=107.921 | ENSEMBL:ENSP00000344793:human:Splice isoform A of O43837 Isocitrate dehydrogenase [NAD] subunit beta, mitochondrial precursor:E=107.398 | ENSEMBL:ENSP00000217901:human:Isocitrate dehydrogenase [NAD] subunit gamma, mitochondrial precursor:E=86.8539 | ENSEMBL:ENS…
174446_s_at	F25H8.5a	dur-1	Unnamed protein	ENSEMBL:ENSP00000246043:human:Splice isoform 3 of Q9P2E9 Ribosome-binding protein 1:E=18.2924 | ENSEMBL:ENSP00000343020:human::E=15.585 | ENSEMBL:ENSP00000341631:human::E=15.3372 | ENSEMBL:ENSP00000340119:human:PRB2 protein:E=15.0655 | ENSEMBL:ENSP00000340192:human::E=14.7696 | ENSEMBL:ENSP00000343037:human::E=14.7212 | SW:P04280:human:Basic salivary proline-rich protein 1 precursor:E=14.4559 | E…
180099_s_at	Y54E5A.5		Uncharacterized conserved protein	ENSEMBL:ENSP00000246127:human:Chromosome X open reading frame 26:E=27.284 | FLYBASE:CG7519-PA:fly:Flybase gene name is CG7519-PA:E=29.2366 |
182059_s_at	Y40B1B.6	spr-5	Amine oxidase	ENSEMBL:ENSP00000246149:human:Splice isoform 2 of O60341 Amine oxidase flavin containing domain protein 2:E=64.5376 | ENSEMBL:ENSP00000001178:human:Splice isoform 1 of O60341 Amine oxidase flavin containing domain protein 2:E=64.5086 | ENSEMBL:ENSP00000297792:human:Hypothetical protein FLJ34109:E=36.8861 | TR:Q6ZUU4:human:Hypothetical protein FLJ43328:E=18.3372 | ENSEMBL:ENSP00000278795:human:Spl…
176690_at	ZK353.9		Thioredoxin-like protein	ENSEMBL:ENSP00000246151:human:AD039:E=45.1487 | ENSEMBL:ENSP00000217515:human:Thioredoxin-like protein 1:E=12.3468 | FLYBASE:CG6153-PA:fly:Flybase gene name is CG6153-PA:E=45.6778 |
193211_at	F23B12.6		Beta subunit of farnesyltransferase	ENSEMBL:ENSP00000246166:human:Protein farnesyltransferase beta subunit:E=88.4815 | ENSEMBL:ENSP00000317473:human:Geranylgeranyl transferase type II beta subunit:E=34.3188 | ENSEMBL:ENSP00000296642:human:Geranylgeranyl transferase type I beta subunit:E=22.5086 | FLYBASE:CG17565-PA:fly:Flybase gene name is CG17565-PA:E=90.2676 | FLYBASE:CG18627-PA:fly::E=32.3279 | FLYBASE:CG3469-PA:fly::E=27.8539 |
193644_s_at	K04G2.1		Translation initiation factor 2, beta subunit (eIF-2beta)	ENSEMBL:ENSP00000246201:human:Eukaryotic translation initiation factor 2 subunit 2:E=62 | ENSEMBL:ENSP00000249480:human::E=60.4559 | ENSEMBL:ENSP00000309323:human::E=52.2924 | FLYBASE:CG4153-PA:fly::E=57.5086 |
173220_s_at	C47B2.5	eif-6	Translation initiation factor 6 (eIF-6)	ENSEMBL:ENSP00000246231:human:Eukaryotic translation initiation factor 6:E=83.5686 | ENSEMBL:ENSP00000335425:human:integrin beta 4 binding protein isoform c:E=46.041 | FLYBASE:CG17611-PA:fly:Flybase gene name is eIF6-PA:E=80.9208 |
186388_s_at	C56G2.15		Acetyltransferases	ENSEMBL:ENSP00000246287:human:putative tumor suppressor FUS2:E=20.8239 | FLYBASE:CG8481-PA:fly:Flybase gene name is CG8481-PA:E=19.301 |
190229_at	T20F5.2	pbs-4	20S proteasome, regulatory subunit beta type PSMB2/PRE1	ENSEMBL:ENSP00000246311:human:Proteasome subunit beta type 2:E=37.6021 | FLYBASE:CG17331-PA:fly:Flybase gene name is CG17331-PA:E=30.8239 | FLYBASE:CG17302-PA:fly:Flybase gene name is CG17302-PA:E=24.9208 | FLYBASE:CG17301-PA:fly:Flybase gene name is CG17301-PA:E=24.0655 |
172064_x_at	K08H10.7	rde-1	Translation initiation factor 2C (eIF-2C) and related proteins	ENSEMBL:ENSP00000246314:human:eukaryotic translation initiation factor 2C, 3 isoform b:E=29.7696 | ENSEMBL:ENSP00000315528:human:Eukaryotic translation initiation factor 2C 3:E=29.2218 | ENSEMBL:ENSP00000220592:human:Eukaryotic translation initiation factor 2C 2:E=28.7959 | ENSEMBL:ENSP00000207451:human:Eukaryotic translation initiation factor 2C 1:E=28.5528 | ENSEMBL:ENSP00000257131:human:Eukary…
176756_s_at	F56A6.1a	F56A6.1	Translation initiation factor 2C (eIF-2C) and related proteins	ENSEMBL:ENSP00000246314:human:eukaryotic translation initiation factor 2C, 3 isoform b:E=33.5686 | ENSEMBL:ENSP00000315528:human:Eukaryotic translation initiation factor 2C 3:E=33.1938 | ENSEMBL:ENSP00000207451:human:Eukaryotic translation initiation factor 2C 1:E=32.5086 | ENSEMBL:ENSP00000220592:human:Eukaryotic translation initiation factor 2C 2:E=24.699 | ENSEMBL:ENSP00000257131:human:Eukaryo…
181621_at	T24H10.4		Uncharacterized conserved protein	ENSEMBL:ENSP00000246355:human:Hypothetical protein FLJ22353:E=16.3872 | FLYBASE:CG8245-PA:fly:Flybase gene name is CG8245-PA:E=16.9208 |
186400_s_at	T10B11.6		Uncharacterized conserved protein	ENSEMBL:ENSP00000246355:human:Hypothetical protein FLJ22353:E=19.301 | FLYBASE:CG8245-PA:fly:Flybase gene name is CG8245-PA:E=17.4437 |
176164_at	Y71H2AM.5		Cytochrome c oxidase, subunit VIb/COX12	ENSEMBL:ENSP00000246554:human:cytochrome c oxidase subunit VIb:E=14.5528 | TR:Q6YFQ2:human:Cytochrome c oxidase subunit VIb testes-specific isoform:E=11.0706 | FLYBASE:CG14235-PA:fly:Flybase gene name is CG14235-PA:E=17.6778 |
173409_s_at	F15B9.5		Unnamed protein	ENSEMBL:ENSP00000246662:human:Keratin, type I cytoskeletal 9:E=11.6778 | ENSEMBL:ENSP00000254108:human:Splice isoform Long of P35637 RNA-binding protein FUS:E=11.1938 | ENSEMBL:ENSP00000252244:human:keratin 1:E=10.1487 | ENSEMBL:ENSP00000257944:human:heterogeneous nuclear ribonucleoprotein A1 isoform b:E=10.0177 | TR:Q14664:human:Keratin 10:E=10 | ENSEMBL:ENSP00000302894:human:Splice isoform 1 of…
182432_at	H12D21.6			ENSEMBL:ENSP00000246662:human:Keratin, type I cytoskeletal 9:E=13.5528 | ENSEMBL:ENSP00000342012:human:Dermokine-beta:E=11.4437 | ENSEMBL:ENSP00000257944:human:heterogeneous nuclear ribonucleoprotein A1 isoform b:E=11.3372 | ENSEMBL:ENSP00000269576:human:Keratin 10:E=11.0555 | TR:Q6UXC7:human:KFQG729:E=11.0362 | TR:Q14664:human:Keratin 10:E=10.9586 | SW:P13645:human:Keratin, type I cytoskeletal 1…
173106_at	Y37E3.5		GTP-binding ADP-ribosylation factor-like protein ARL3	ENSEMBL:ENSP00000246747:human:ADP-ribosylation factor-like protein 2:E=12.9208 | ENSEMBL:ENSP00000329964:human:Hypothetical protein FLJ20051:E=12.3872 | ENSEMBL:ENSP00000260746:human:ADP-ribosylation factor-like protein 3:E=12.3372 | TR:Q8N4G2:human:Hypothetical protein FLJ22595:E=11.4318 | ENSEMBL:ENSP00000323847:human:Hypothetical protein FLJ22595:E=10.7447 | ENSEMBL:ENSP00000256682:human:ADP-r…
193722_at	F22B5.1	evl-20	GTP-binding ADP-ribosylation factor-like protein ARL2	ENSEMBL:ENSP00000246747:human:ADP-ribosylation factor-like protein 2:E=61.8239 | ENSEMBL:ENSP00000260746:human:ADP-ribosylation factor-like protein 3:E=45.3979 | ENSEMBL:ENSP00000256682:human:ADP-ribosylation factor 3:E=38.5086 | ENSEMBL:ENSP00000272102:human:ADP-ribosylation factor 1:E=38.0862 | ENSEMBL:ENSP00000000233:human:ADP-ribosylation factor 5:E=35.6383 | ENSEMBL:ENSP00000298962:human:ADP…
183463_at	Y39B6A.33		Cellular protein (glioma tumor suppressor candidate region gene 2)	ENSEMBL:ENSP00000246802:human:Glioma tumor suppressor candidate region gene 2 protein:E=27.3768 | ENSEMBL:ENSP00000342038:human:PREDICTED: similar to hypothetical protein FLJ36144:E=10.8239 | ENSEMBL:ENSP00000341017:human:PREDICTED: similar to hypothetical protein FLJ36144:E=10.8239 | TR:Q9P0B0:human:HSPC271:E=10 | ENSEMBL:ENSP00000324079:human::E=10 | FLYBASE:CG1785-PA:fly:Flybase gene name is C…
187694_s_at	W06E11.4		Predicted exosome subunit	ENSEMBL:ENSP00000246868:human:Shwachman-Bodian-Diamond syndrome protein:E=72.7695 | FLYBASE:CG8549-PA:fly:Flybase gene name is CG8549-PA:E=71.2924 |
184737_s_at	F40G9.11	mxl-2	bHLHZip transcription factor BIGMAX	ENSEMBL:ENSP00000246912:human:Splice isoform Gamma of Q9UH92 Transcription factor-like protein 4:E=15 | ENSEMBL:ENSP00000320913:human:Splice isoform Alpha of Q9UH92 Transcription factor-like protein 4:E=13.6778 | FLYBASE:CG3350-PA:fly:Flybase gene name is bigmax-PA:E=14.284 |
181053_s_at	T19E7.3	bec-1	Beclin-like protein	ENSEMBL:ENSP00000246933:human:Beclin 1:E=37.6383 | FLYBASE:CG5429-PA:fly:Flybase gene name is CG5429-PA:E=43.2219 |
188596_at	H20J04.4		ATP-dependent RNA helicase	ENSEMBL:ENSP00000247003:human:R27090_2:E=103.468 | ENSEMBL:ENSP00000240612:human:DEAD-box protein 47:E=81.8239 | ENSEMBL:ENSP00000316437:human:Splice isoform 1 of Q96GQ7 Probable ATP-dependent RNA helicase DDX27:E=59.8539 | ENSEMBL:ENSP00000263239:human:ATP-dependent RNA helicase DDX18:E=54.1249 | ENSEMBL:ENSP00000314348:human:Probable ATP-dependent RNA helicase DDX10:E=53.2291 | ENSEMBL:ENSP0000…
187241_s_at	C16C10.6		Uncharacterized conserved protein	ENSEMBL:ENSP00000247026:human:Hypothetical protein DKFZp434K1421:E=29.2292 | ENSEMBL:ENSP00000344032:human:Splice isoform 1 of Q8WXA9 Splicing factor, arginine/serine-rich 12:E=12.4202 | ENSEMBL:ENSP00000334538:human:Splice isoform 2 of Q8WXA9 Splicing factor, arginine/serine-rich 12:E=12.3468 | ENSEMBL:ENSP00000261973:human:PREDICTED: RNA binding motif protein 25:E=11.7212 | ENSEMBL:ENSP00000333…
192166_s_at	C10G8.6	ceh-34	Transcription factor SIX and related HOX domain proteins	ENSEMBL:ENSP00000247182:human:Homeobox protein SIX1:E=50.6778 | ENSEMBL:ENSP00000304502:human:Homeobox protein SIX2:E=50.0555 | ENSEMBL:ENSP00000216513:human:Homeobox protein SIX4:E=45.6021 | ENSEMBL:ENSP00000260653:human:Homeobox protein SIX3:E=41.7447 | ENSEMBL:ENSP00000328596:human:Homeobox protein SIX6:E=40.9586 | ENSEMBL:ENSP00000316842:human:Splice isoform 1 of Q8N196 Homeobox protein SIX5:…
175123_at	Y73B6BL.33		Splicing factor hnRNP-F and related RNA-binding proteins	ENSEMBL:ENSP00000247376:human:Heterogeneous nuclear ribonucleoprotein H':E=46.3372 | ENSEMBL:ENSP00000327539:human:Heterogeneous nuclear ribonucleoprotein H:E=45.6021 | ENSEMBL:ENSP00000338477:human:Heterogeneous nuclear ribonucleoprotein F:E=37.1675 | ENSEMBL:ENSP00000265866:human:Splice isoform 1 of P31942 Heterogeneous nuclear ribonucleoprotein H3:E=35.1739 | ENSEMBL:ENSP00000340480:human:Spli…
186934_s_at	Y39A3CR.4	ddp-1	Mitochondrial import inner membrane translocase, subunit TIM8	ENSEMBL:ENSP00000247385:human:Mitochondrial import inner membrane translocase subunit TIM8 A:E=11.8539 |
190378_s_at	ZK632.6	cnx-1	Calnexin	ENSEMBL:ENSP00000247461:human:Calnexin precursor:E=126.237 | ENSEMBL:ENSP00000326699:human:Calmegin precursor:E=112.886 | TR:Q6ZP56:human:Hypothetical protein FLJ26480:E=78.8239 | TR:Q16094:human:Calnexin:E=51.1675 | ENSEMBL:ENSP00000320866:human:Calreticulin precursor:E=44.8539 | ENSEMBL:ENSP00000269881:human:Calreticulin 3 precursor:E=22.0506 | TR:Q9UDG2:human:CALRETICULIN=CALCIUM binding prote…
183431_s_at	Y39B6A.34		Uncharacterized conserved protein	ENSEMBL:ENSP00000247618:human:Chromosome 14 open reading frame 153:E=19.6778 | FLYBASE:CG14806-PA:fly:Flybase gene name is CG14806-PA:E=20.1675 |
193343_at	F36A2.8		Sex-regulated protein janus-a	ENSEMBL:ENSP00000247665:human:14 kDa phosphohistidine phosphatase:E=21.284 | FLYBASE:CG7933-PB:fly:Flybase gene name is janA-PB:E=21.4318 |
176432_at	Y105E8B.7		Transcription initiation factor IIF, auxiliary subunit	ENSEMBL:ENSP00000247843:human:GAS41 protein:E=19.5376 | ENSEMBL:ENSP00000307804:human:AF-9 protein:E=10.5528 | FLYBASE:CG9207-PA:fly:Flybase gene name is CG9207-PA:E=16.4559 |
190531_at	M04B2.3	gfl-1	Transcription initiation factor IIF, auxiliary subunit	ENSEMBL:ENSP00000247843:human:GAS41 protein:E=51.0044 | ENSEMBL:ENSP00000273660:human:Hypothetical protein FLJ13308:E=14.4685 | ENSEMBL:ENSP00000306983:human:KIAA1197 protein:E=13.0555 | ENSEMBL:ENSP00000252674:human:ENL protein:E=11.0458 | ENSEMBL:ENSP00000307804:human:AF-9 protein:E=10.1549 | FLYBASE:CG9207-PA:fly:Flybase gene name is CG9207-PA:E=46.1308 |
187905_at	F53A2.4	nud-1	Nuclear distribution protein NUDC	ENSEMBL:ENSP00000247950:human:MNUDC protein:E=82.6383 | ENSEMBL:ENSP00000006228:human:KIAA1068 protein:E=27.3665 | ENSEMBL:ENSP00000345922:human:Hypothetical protein FLJ14164:E=23.0809 | ENSEMBL:ENSP00000325451:human:Hypothetical protein KIAA1068:E=23.0177 | ENSEMBL:ENSP00000319664:human::E=19.0555 | TR:Q9Y2B6:human:Homo sapiens:E=17.7959 | FLYBASE:CG9710-PA:fly:Flybase gene name is CG9710-PA:E=7…
187695_at	Y110A2AL.13		Peptidyl-prolyl cis-trans isomerase	ENSEMBL:ENSP00000247970:human:Peptidyl-prolyl cis-trans isomerase NIMA-interacting 1:E=40.2676 | FLYBASE:CG17051-PA:fly:Flybase gene name is dod-PA:E=35.3979 | FLYBASE:CG32845-PA:fly:Flybase gene name is CG32845-PA:E=19.3098 |
177371_s_at	M02B7.3a	osm-3		ENSEMBL:ENSP00000247986:human:Splice isoform 1 of Q9P2E2 Kinesin-like protein KIF17:E=167.509 | ENSEMBL:ENSP00000318133:human:Splice isoform 2 of Q9P2E2 Kinesin-like protein KIF17:E=167.509 | ENSEMBL:ENSP00000262652:human:Kinesin-like protein KIF3B:E=110.658 | ENSEMBL:ENSP00000253756:human:Kinesin-like protein KIF3A:E=107.337 | ENSEMBL:ENSP00000264712:human:Kinesin-like protein KIF3C:E=100.468 | …
185604_s_at	C44E4.1a	C44E4.1	Zn-binding protein Push	ENSEMBL:ENSP00000248008:human:retinoblastoma-associated factor 600:E=132.602 | TR:Q9HA46:human:Hypothetical protein FLJ12260:E=31.5686 | FLYBASE:CG14472-PA:fly:Flybase gene name is poe-PA:E=135.509 |
177600_at	F02E9.4	pqn-28	Histone deacetylase complex, SIN3 component	ENSEMBL:ENSP00000248054:human:SIN3B long isoform:E=52.7959 | ENSEMBL:ENSP00000338617:human:Paired amphipathic helix protein Sin3a:E=52.3979 | ENSEMBL:ENSP00000292733:human:Splice isoform 2 of Q96RN5 Positive cofactor 2 glutamine/Q-rich-associated protein:E=12.2007 | TR:Q6IC31:human:PCQAP protein:E=11.8861 | FLYBASE:CG8815-PA:fly:Flybase gene name is Sin3A-PA:E=47.8861 | FLYBASE:CG32133-PA:fly:Fly…
188120_at	ZK1248.3a	ehs-1	Synaptic vesicle protein EHS-1 and related EH domain proteins	ENSEMBL:ENSP00000248070:human:Epidermal growth factor receptor substrate 15-like 1:E=65.3566 | ENSEMBL:ENSP00000262674:human:Epidermal growth factor receptor substrate 15:E=49.0088 | ENSEMBL:ENSP00000341811:human:EPS15 protein:E=44.5686 | ENSEMBL:ENSP00000337942:human:Splice isoform 2 of Q9NZM3 Intersectin 2:E=26.8239 | ENSEMBL:ENSP00000263476:human:Splice isoform 1 of Q9NZM3 Intersectin 2:E=26.7…
183172_s_at	T16G1.11	eif-3.K	Uncharacterized conserved protein	ENSEMBL:ENSP00000248342:human:Eukaryotic translation initiation factor 3 subunit 11:E=41.6021 | FLYBASE:CG10306-PA:fly:Flybase gene name is CG10306-PA:E=32.4949 |
190571_at	D2045.7		Serine/threonine protein kinase/TGF-beta stimulated factor	ENSEMBL:ENSP00000248429:human:serine/threonine kinase 16:E=24.8539 | ENSEMBL:ENSP00000314499:human:Cyclin G-associated kinase:E=12.041 | ENSEMBL:ENSP00000230510:human:TTK protein kinase:E=11.6198 | TR:Q8WY06:human:CaMKK beta 2 isoform:E=11.2757 | ENSEMBL:ENSP00000340535:human:Ca2+/calmodulin-dependent protein kinase kinase beta-3x:E=11.2676 | ENSEMBL:ENSP00000321230:human:CaMKK beta 1 isoform:E=1…
193461_at	F54C9.6		AAA+-type ATPase	ENSEMBL:ENSP00000248430:human:Mitochondrial chaperone BCS1:E=108.071 | ENSEMBL:ENSP00000261303:human:26S protease regulatory subunit 4:E=14.6198 | ENSEMBL:ENSP00000339101:human::E=11.7212 | FLYBASE:CG4908-PA:fly:Flybase gene name is CG4908-PA:E=103.959 | FLYBASE:CG5289-PA:fly:Flybase gene name is Pros26.4-PA:E=14.284 | FLYBASE:CG16916-PA:fly:Flybase gene name is Rpt3-PA:E=12.0655 | FLYBASE:CG9475…
174156_s_at	Y111B2A.12		Angio-associated migratory cell protein (contains WD40 repeats)	ENSEMBL:ENSP00000248450:human:Angio-associated migratory cell protein:E=28.0969 | FLYBASE:CG5114-PA:fly:Flybase gene name is CG5114-PA:E=24.5086 |
190412_s_at	T05G5.6	ech-6	Enoyl-CoA hydratase	ENSEMBL:ENSP00000248508:human:Enoyl-CoA hydratase, mitochondrial precursor:E=80.1487 | ENSEMBL:ENSP00000277161:human:Splice isoform 1 of Q13825 Methylglutaconyl-CoA hydratase, mitochondrial precursor:E=36.7696 | ENSEMBL:ENSP00000334401:human:FLJ10948 protein:E=34.1612 | ENSEMBL:ENSP00000256880:human:Enoyl Coenzyme A hydratase domain containing 3:E=28.1367 | ENSEMBL:ENSP00000307334:human:Splice is…
173645_s_at	Y119D3B.15			ENSEMBL:ENSP00000248566:human:26 proteasome complex subunit DSS1:E=12.2441 | ENSEMBL:ENSP00000328649:human::E=10.0223 | FLYBASE:CG13779-PA:fly:Flybase gene name is CG13779-PA:E=10.0655 |
193657_at	C16A11.1	gpa-11	G-protein alpha subunit (small G protein superfamily)	ENSEMBL:ENSP00000248604:human:Hypothetical protein GNAI1:E=66.699 | ENSEMBL:ENSP00000248614:human:PREDICTED: guanine nucleotide binding protein, alpha transducing 3:E=65.9208 | ENSEMBL:ENSP00000251336:human:guanine nucleotide binding protein (G protein), alpha inhibiting activity polypeptide 3:E=65.3979 | ENSEMBL:ENSP00000343027:human:Guanine nucleotide-binding protein G(i), alpha-1 subunit:E=65.…
176806_at	F45E4.3a	F45E4.3	Rab3 effector RIM1 and related proteins, contain PDZ and C2 domains	ENSEMBL:ENSP00000248610:human:Splice isoform 2 of Q9Y6V0 Piccolo protein:E=34.0177 | ENSEMBL:ENSP00000334319:human:Splice isoform 1 of Q9Y6V0 Piccolo protein:E=28.2924 | ENSEMBL:ENSP00000332184:human:Splice isoform 6 of Q9UQ26 Regulating synaptic membrane exocytosis protein 2:E=27.9208 | SW:Q9UQ26:human:Splice isoform 1 of Q9UQ26 Regulating synaptic membrane exocytosis protein 2:E=26.4202 | ENSEM…
183786_at	F41D9.1		Uncharacterized conserved protein, contains TBC, SH3 and RUN domains	ENSEMBL:ENSP00000248929:human:RUN and TBC1 domain containing 3:E=178.886 | TR:Q9NT69:human:DJ1042K10.2.1:E=178.187 | ENSEMBL:ENSP00000320748:human:FLJ00006 protein:E=69.3767 | TR:Q8N1F9:human:KIAA1055 protein:E=42.0809 | ENSEMBL:ENSP00000300584:human:KIAA1055 protein:E=38.8861 | ENSEMBL:ENSP00000341567:human:Hypothetical protein DKFZp761D1823:E=33.9208 | TR:Q6ZT07:human:Hypothetical protein FLJ45…
192382_s_at	D2023.5		Mercaptopyruvate sulfurtransferase/thiosulfate sulfurtransferase	ENSEMBL:ENSP00000249042:human:Thiosulfate sulfurtransferase:E=23.1487 | ENSEMBL:ENSP00000342333:human:3-mercaptopyruvate sulfurtransferase:E=21.2366 |
192378_at	ZC410.2		Mitochondrial processing peptidase, beta subunit, and related enzymes (insulinase superfamily)	ENSEMBL:ENSP00000249269:human:Mitochondrial processing peptidase beta subunit, mitochondrial precursor:E=113.119 | ENSEMBL:ENSP00000203407:human:Ubiquinol-cytochrome-c reductase complex core protein I, mitochondrial precursor:E=91.1739 | ENSEMBL:ENSP00000298536:human:Mitochondrial processing peptidase alpha subunit, mitochondrial precursor:E=41.6021 | ENSEMBL:ENSP00000268379:human:Ubiquinol-cytoc…
193856_at	F56D2.1		Mitochondrial processing peptidase, beta subunit, and related enzymes (insulinase superfamily)	ENSEMBL:ENSP00000249269:human:Mitochondrial processing peptidase beta subunit, mitochondrial precursor:E=85.3566 | ENSEMBL:ENSP00000203407:human:Ubiquinol-cytochrome-c reductase complex core protein I, mitochondrial precursor:E=83.1192 | ENSEMBL:ENSP00000268379:human:Ubiquinol-cytochrome-c reductase complex core protein 2, mitochondrial precursor:E=22.1249 | ENSEMBL:ENSP00000298536:human:Mitochon…
190164_s_at	F38A5.13	dnj-11	Zuotin and related molecular chaperones (DnaJ superfamily), contains DNA-binding domains	ENSEMBL:ENSP00000249270:human:Zuotin related factor-1:E=73.6576 | TR:Q6P5S9:human:PREDICTED: similar to Zuotin related factor-1 (M-phase phosphoprotein 11):E=69.1135 | ENSEMBL:ENSP00000222539:human:PREDICTED: zuotin related factor 1:E=41.5086 | TR:Q6PH78:human:Hypothetical protein:E=14.8239 | ENSEMBL:ENSP00000262569:human:Splice isoform 1 of Q05682 Caldesmon:E=12.3372 | ENSEMBL:ENSP00000261973:hu…
190883_s_at	ZK970.4	vha-9	Vacuolar H+-ATPase V1 sector, subunit F	ENSEMBL:ENSP00000249289:human:ATP6V1F protein:E=41.1871 | SW:Q16864:human:Vacuolar ATP synthase subunit F:E=40.8861 | ENSEMBL:ENSP00000334022:human::E=34.4089 | FLYBASE:CG8210-PA:fly:Flybase gene name is Vha14-PA:E=40.1487 | FLYBASE:CG1076-PA:fly:Flybase gene name is CG1076-PA:E=16.5376 |
193727_at	C33A12.1		NADH:ubiquinone oxidoreductase, NDUFA5/B13 subunit	ENSEMBL:ENSP00000249380:human::E=29.3979 | ENSEMBL:ENSP00000340907:human:NADH-ubiquinone oxidoreductase 13 kDa-B subunit:E=29.301 | ENSEMBL:ENSP00000257777:human::E=22.1805 | FLYBASE:CG6463-PA:fly:Flybase gene name is CG6463-PA:E=27.0088 |
175891_at	ZC97.1a	ZC97.1	Mitochondrial outer membrane protein Metaxin 2, Metaxin 1-binding protein	ENSEMBL:ENSP00000249442:human:Metaxin 2:E=46.4089 | ENSEMBL:ENSP00000317106:human:metaxin 1 isoform 1:E=18.0915 | ENSEMBL:ENSP00000331672:human:PREDICTED: similar to hypothetical protein:E=15.2147 | ENSEMBL:ENSP00000275057:human:hypothetical protein MGC2817:E=14.2366 | FLYBASE:CG8004-PA:fly:Flybase gene name is CG8004-PA:E=37.0915 | FLYBASE:CG5662-PA:fly:Flybase gene name is CG5662-PA:E=26.1079 |…
194006_at	Y37D8A.23a	unc-25	Glutamate decarboxylase and related proteins	ENSEMBL:ENSP00000249471:human:Splice isoform 1 of Q99259 Glutamate decarboxylase, 67 kDa isoform:E=159 | ENSEMBL:ENSP00000344268:human:Glutamate decarboxylase, 65 kDa isoform:E=150.076 | TR:Q86V02:human:CSAD protein:E=126.125 | ENSEMBL:ENSP00000267085:human:Splice isoform Long of Q9Y600 Cysteine sulfinic acid decarboxylase:E=125.409 | ENSEMBL:ENSP00000282538:human:glutamate decarboxylase-like 1:E…
182837_s_at	W10D5.3a	gei-17	Zn-finger transcription factor	ENSEMBL:ENSP00000249636:human:Protein inhibitor of activated STAT protein 1:E=50.2147 | ENSEMBL:ENSP00000303630:human:Protein inhibitor of activated STAT protein 3:E=46.4318 | ENSEMBL:ENSP00000262971:human:Protein inhibitor of activated STAT protein 4:E=45.8539 | ENSEMBL:ENSP00000262161:human:Splice isoform PIASx-beta of O75928 Protein inhibitor of activated STAT protein PIASx:E=45.4685 | ENSEMBL…
173508_at	C02B10.1		Isovaleryl-CoA dehydrogenase	ENSEMBL:ENSP00000249760:human:Isovaleryl-CoA dehydrogenase, mitochondrial precursor:E=142.509 | ENSEMBL:ENSP00000242592:human:Acyl-CoA dehydrogenase, short-chain specific, mitochondrial precursor:E=69.6021 | ENSEMBL:ENSP00000342618:human:Acyl-CoA dehydrogenase, short/branched chain specific, mitochondrial precursor:E=61.8861 | ENSEMBL:ENSP00000235701:human:Acyl-CoA dehydrogenase, medium-chain spe…
190251_s_at	CD4.6	pas-6	20S proteasome, regulatory subunit alpha type PSMA1/PRE5	ENSEMBL:ENSP00000249924:human:Splice isoform Short of P25786 Proteasome subunit alpha type 1:E=71 | ENSEMBL:ENSP00000315309:human:Splice isoform Long of P25786 Proteasome subunit alpha type 1:E=70.4685 | ENSEMBL:ENSP00000217153:human:Splice isoform 1 of O14818 Proteasome subunit alpha type 7:E=27 | SW:Q8TAA3:human:Splice isoform 1 of Q8TAA3 Proteasome subunit alpha type 7-like:E=26.7959 | ENSEMBL…
189678_at	F49E12.6		Transcription factor E2F/dimerization partner (TDP)-like proteins	ENSEMBL:ENSP00000250024:human:FLJ23311 protein:E=27.5528 | ENSEMBL:ENSP00000323246:human:E2F transcription factor 7:E=26.0969 |
173360_at	Y71H2AR.1		Uncharacterized conserved protein	ENSEMBL:ENSP00000250101:human:Hypothetical protein TXNL5:E=17.041 | FLYBASE:CG11024-PA:fly:Flybase gene name is cl-PA:E=17.0506 |
187558_s_at	F38E1.9		Predicted endoplasmic reticulum membrane protein Lec35/MPDU1 involved in monosaccharide-P-dolichol utilization	ENSEMBL:ENSP00000250124:human:Mannose-P-dolichol utilization defect 1 protein:E=46.1675 | TR:Q9H3L2:human:My008 protein:E=28.1938 | FLYBASE:CG3792-PA:fly:Flybase gene name is CG3792-PA:E=41.4089 |
192486_s_at	ZK829.6	tgt-1	Queuine-tRNA ribosyltransferase	ENSEMBL:ENSP00000250237:human:queuine tRNA-ribosyltransferase 1 (tRNA-guanine transglycosylase):E=102.959 | TR:Q71RF8:human:FP3235:E=26.7447 | ENSEMBL:ENSP00000281273:human:queuine tRNA-ribosyltransferase domain containing 1:E=18.7447 | FLYBASE:CG4947-PA:fly:Flybase gene name is CG4947-PA:E=111.886 |
185507_at	AH9.2	crn-4	Predicted exonuclease	ENSEMBL:ENSP00000250263:human:3' exoribonuclease:E=23.1135 | ENSEMBL:ENSP00000262917:human:PREDICTED: prion protein interacting protein:E=18.0969 | TR:Q6ZSJ2:human:Hypothetical protein FLJ45480:E=11.2924 | ENSEMBL:ENSP00000300005:human:Hypothetical protein MGC16943:E=11.0555 | FLYBASE:CG6393-PB:fly:Flybase gene name is CG6393-PB:E=11.1308 |
183227_at	T07A9.5b	eri-1		ENSEMBL:ENSP00000250263:human:3' exoribonuclease:E=43.3468 | ENSEMBL:ENSP00000300005:human:Hypothetical protein MGC16943:E=24.8539 | TR:Q6ZSJ2:human:Hypothetical protein FLJ45480:E=24.7959 | ENSEMBL:ENSP00000262917:human:PREDICTED: prion protein interacting protein:E=23.1611 | FLYBASE:CG6393-PA:fly:Flybase gene name is CG6393-PA:E=20.1249 |
172973_at	E02H1.4	pme-2	NAD+ ADP-ribosyltransferase Parp, required for poly-ADP ribosylation of nuclear proteins	ENSEMBL:ENSP00000250416:human:Splice isoform 1 of Q9UGN5 Poly [ADP-ribose] polymerase-2:E=37.2757 | ENSEMBL:ENSP00000045065:human:Splice isoform 1 of Q9Y6F1 Poly [ADP-ribose] polymerase-3:E=23.2292 | ENSEMBL:ENSP00000272146:human:poly (ADP-ribose) polymerase family, member 1:E=17.2518 |
193963_s_at	F38A6.1	pha-4	Forkhead/HNF-3-related transcription factor	ENSEMBL:ENSP00000250448:human:Hepatocyte nuclear factor 3-alpha:E=50.699 | ENSEMBL:ENSP00000245994:human:Hepatocyte nuclear factor 3-beta:E=48.5528 | ENSEMBL:ENSP00000304004:human:Hepatocyte nuclear factor 3-gamma:E=46 | ENSEMBL:ENSP00000306807:human:Forkhead box protein B1:E=41.2007 | ENSEMBL:ENSP00000326371:human:Forkhead box protein C2:E=34.7212 | ENSEMBL:ENSP00000064324:human:Forkhead box pro…
172739_at	F45H11.2	ned-8	Ubiquitin-like protein	ENSEMBL:ENSP00000250495:human:Neddylin:E=31.585 | ENSEMBL:ENSP00000280590:human:Hypothetical protein:E=20.7959 | ENSEMBL:ENSP00000320067:human::E=17.2596 | FLYBASE:CG10679-PA:fly:Flybase gene name is Nedd8-PA:E=31.4949 | FLYBASE:CG11624-PA:fly::E=20.7447 |
188737_at	F57B10.10	dad-1	Defender against cell death protein/oligosaccharyltransferase, epsilon subunit	ENSEMBL:ENSP00000250498:human:defender against cell death 1:E=35.2291 | FLYBASE:CG13393-PA:fly:Flybase gene name is CG13393-PA:E=35.3372 |
178969_at	F21A3.7		Acetylcholine receptor	ENSEMBL:ENSP00000250699:human:Neuronal acetylcholine receptor protein, alpha-10 chain precursor:E=24.9586 | ENSEMBL:ENSP00000299961:human:Splice isoform 1 of P46098 5-hydroxytryptamine 3 receptor precursor:E=24.7959 | TR:Q9UEP2:human:5-hydroxytryptamine (Serotonin) receptor 3A:E=24.7696 | ENSEMBL:ENSP00000303727:human:Neuronal acetylcholine receptor protein, alpha-7 chain precursor:E=22.7959 | EN…
177188_at	Y73B6BL.26			ENSEMBL:ENSP00000250699:human:Neuronal acetylcholine receptor protein, alpha-10 chain precursor:E=33.1135 | ENSEMBL:ENSP00000312663:human:Neuronal acetylcholine receptor protein, alpha-9 chain precursor:E=31.9208 | ENSEMBL:ENSP00000217176:human:Neuronal acetylcholine receptor protein, alpha-4 chain precursor:E=28.4318 | ENSEMBL:ENSP00000261751:human:Neuronal acetylcholine receptor protein, beta-4…
182418_s_at	F11C1.5a	F11C1.5	AAA ATPase containing von Willebrand factor type A (vWA) domain	ENSEMBL:ENSP00000251030:human:PREDICTED: KIAA0564 protein:E=1000 | ENSEMBL:ENSP00000281496:human:KIAA0564 protein:E=182.113 | FLYBASE:CG12149-PA:fly:Flybase gene name is c12.2-PA:E=260.292 |
177172_at	Y61A9LA.8		Nuclear polyadenylated RNA binding protein	ENSEMBL:ENSP00000251038:human:Nuclear protein UKp68, isoform 1:E=48.1024 | TR:Q6PUI8:human:Putative NY-REN-37 antigen isoform 2:E=47.8539 | ENSEMBL:ENSP00000307025:human:Hypothetical protein DKFZp434D1620:E=35.4202 | ENSEMBL:ENSP00000327176:human:Nuclear protein UKp68, isoform 4:E=32.9586 | ENSEMBL:ENSP00000338002:human:Hypothetical protein FLJ11806:E=28.9586 | ENSEMBL:ENSP00000251037:human:Putat…
173838_at	K07A1.8	ile-1	Mannose lectin ERGIC-53, involved in glycoprotein traffic	ENSEMBL:ENSP00000251047:human:ERGIC-53 protein precursor:E=92.7959 | ENSEMBL:ENSP00000310431:human:Splice isoform 1 of Q9HAT1 ERGIC-53-like protein precursor:E=48.7212 | ENSEMBL:ENSP00000264963:human:VIP36-like protein precursor:E=40.3468 | ENSEMBL:ENSP00000303366:human:Vesicular integral-membrane protein VIP36 precursor:E=38.2518 | FLYBASE:CG6822-PA:fly:Flybase gene name is rhea-PA:E=92.4685 | F…
173570_s_at	F17C8.6		Voltage-gated Ca2+ channels, alpha1 subunits	ENSEMBL:ENSP00000251127:human:BA430M15.1:E=54.6778 | ENSEMBL:ENSP00000280937:human:Putative 4 repeat voltage-gated ion channel:E=54.1024 | FLYBASE:CG1517-PC:fly:Flybase gene name is na-PC:E=54.284 |
175037_at	F26G1.1			ENSEMBL:ENSP00000251143:human:Esophageal cancer associated protein:E=38.7447 | TR:Q9H0L7:human:Hypothetical protein DKFZp313H1733:E=38.6383 | ENSEMBL:ENSP00000305164:human:Esophageal cancer associated protein:E=28.3566 | FLYBASE:CG8202-PA:fly:Flybase gene name is CG8202-PA:E=27.4685 |
188372_s_at	F54E12.2		RNA polymerase II transcription termination factor TTF2/lodestar, DEAD-box superfamily	ENSEMBL:ENSP00000251165:human:RNA polymerase II termination factor:E=114.921 | ENSEMBL:ENSP00000308944:human:SWI/SNF-related matrix-associated actin-dependent regulator of chromatin a3:E=59.3372 | TR:Q7Z5J5:human:SNF2 histone linker PHD RING helicase:E=39.4089 | ENSEMBL:ENSP00000336606:human:DNA repair and recombination protein RAD54B:E=38.699 | ENSEMBL:ENSP00000275233:human:Helicase-like protein…
187617_at	ZK1236.6	pqn-96		ENSEMBL:ENSP00000251245:human:AT rich interactive domain 1A (SWI- like) isoform c:E=10.8239 | ENSEMBL:ENSP00000337170:human:BRG1-Associated Factor 250a:E=10.7959 | TR:Q96T89:human:AT rich interactive domain 1A (SWI- like) isoform b:E=10.7959 | ENSEMBL:ENSP00000201955:human:Nuclear receptor coactivator 6:E=10.3767 | FLYBASE:CG3696-PA:fly:Flybase gene name is kis-PA:E=14.699 | FLYBASE:CG4013-PA:fly…
179106_s_at	C17G1.4a	C17G1.4		ENSEMBL:ENSP00000251245:human:AT rich interactive domain 1A (SWI- like) isoform c:E=20.6021 | ENSEMBL:ENSP00000304408:human:Collagen alpha 1(III) chain precursor:E=20.5376 | ENSEMBL:ENSP00000302142:human:Splice isoform 1 of P29400 Collagen alpha 5(IV) chain precursor:E=20.2441 | ENSEMBL:ENSP00000342937:human::E=20.1192 | TR:Q96T89:human:AT rich interactive domain 1A (SWI- like) isoform b:E=20.091…
177274_s_at	R166.4	pro-1	WD40 repeat protein	ENSEMBL:ENSP00000251289:human:WD-repeat protein 18:E=35.8861 | FLYBASE:CG14805-PA:fly:Flybase gene name is CG14805-PA:E=25.3665 |
172949_s_at	C56C10.13	dnj-8	Molecular chaperone (DnaJ superfamily)	ENSEMBL:ENSP00000251293:human:KIAA0962 protein:E=73.6576 | ENSEMBL:ENSP00000325918:human:Disulfide isomerase:E=15.9208 | ENSEMBL:ENSP00000264065:human:Hypothetical protein FLJ14741:E=15.8861 | TR:Q8N4C5:human:ER-resident protein ERdj5:E=15.0315 | ENSEMBL:ENSP00000262375:human:Splice isoform 1 of Q96EY1 DnaJ homolog subfamily A member 3, mitochondrial precursor:E=13.699 | TR:Q6P086:human:Hypotheti…
186471_at	K02G10.6a	hyl-2	Protein transporter of the TRAM (translocating chain-associating membrane) superfamily	ENSEMBL:ENSP00000251363:human:LAG1 longevity assurance homolog 4:E=42.9208 | ENSEMBL:ENSP00000271688:human:LAG1 longevity assurance homolog 2:E=42.4815 | ENSEMBL:ENSP00000325485:human:LAG1 longevity assurance homolog 5:E=41.8539 | ENSEMBL:ENSP00000306579:human:LAG1 longevity assurance homolog 6:E=40.284 | ENSEMBL:ENSP00000284382:human:LAG1 longevity assurance homolog 3:E=39.3372 | ENSEMBL:ENSP000…
192202_s_at	F58A4.8	tbg-1	Gamma tubulin	ENSEMBL:ENSP00000251413:human:Tubulin gamma-1 chain:E=100.26 | ENSEMBL:ENSP00000251412:human:Tubulin gamma-2 chain:E=98.7695 | ENSEMBL:ENSP00000330718:human::E=60.2147 | ENSEMBL:ENSP00000340862:human::E=58.585 | ENSEMBL:ENSP00000311042:human:Beta-tubulin 4Q:E=58.3979 | ENSEMBL:ENSP00000309431:human::E=57.6383 | ENSEMBL:ENSP00000320295:human:Tubulin beta-4 chain:E=57.2366 | ENSEMBL:ENSP00000259818…
173329_s_at	T01C3.6	rps-16	40S ribosomal protein S16	ENSEMBL:ENSP00000251453:human:ribosomal protein S16:E=55.4815 | ENSEMBL:ENSP00000344777:human:PREDICTED: similar to 40S ribosomal protein S16:E=52 | ENSEMBL:ENSP00000345518:human:PREDICTED: similar to 40S ribosomal protein S16:E=48.9208 | TR:Q6IPX4:human:Hypothetical protein:E=28.3665 | TR:Q6ZWL6:human:Hypothetical protein FLJ40618:E=19.4318 | FLYBASE:CG4046-PA:fly:Flybase gene name is CG4046-PA:…
178076_at	C14B1.3		F-box domain	ENSEMBL:ENSP00000251544:human:F-box only protein 6:E=12.5229 |
192148_at	T07C5.1a	T07C5.1	UDP-glucuronosyl and UDP-glucosyl transferase	ENSEMBL:ENSP00000251566:human:RSDK2559:E=35.6383 | ENSEMBL:ENSP00000327082:human:Splice isoform 1 of P35503 UDP-glucuronosyltransferase 1-3 precursor, microsomal:E=34.1135 | ENSEMBL:ENSP00000344445:human:Splice isoform 1 of P22310 UDP-glucuronosyltransferase 1-4 precursor, microsomal:E=33.6383 | ENSEMBL:ENSP00000320401:human:UDP-glucuronosyltransferase 2B17 precursor, microsomal:E=33.585 | ENSEMB…
184899_s_at	Y54H5A.4		Nuclear architecture related protein	ENSEMBL:ENSP00000251588:human:Hypothetical protein FLJ21988:E=70.7213 | ENSEMBL:ENSP00000301694:human:Weakly similar to ORF YNL240c:E=69.5528 | ENSEMBL:ENSP00000309899:human:Nuclear prelamin A recognition factor:E=52.7959 | TR:Q9BWC6:human:Nuclear prelamin A recognition factor, isoform b:E=51.0605 | ENSEMBL:ENSP00000283996:human:NARF protein:E=45.9586 |
173188_s_at	W02D3.9	unc-37	Transducin-like enhancer of split protein (contains WD40 repeats)	ENSEMBL:ENSP00000251737:human::E=133.721 | ENSEMBL:ENSP00000343426:human:Transducin-like enhancer protein 1:E=133.721 | ENSEMBL:ENSP00000319233:human:Splice isoform 1 of Q04726 Transducin-like enhancer protein 3:E=130.959 | TR:Q6PCB3:human:TLE4 protein:E=126.194 | ENSEMBL:ENSP00000265284:human:Transducin-like enhancer protein 4:E=126.174 | TR:Q6PI57:human:Splice isoform 3 of Q04726 Transducin-lik…
193141_s_at	C03C10.3	rnr-2	Ribonucleotide reductase, beta subunit	ENSEMBL:ENSP00000251810:human:ribonucleotide reductase M2 B (TP53 inducible):E=123.921 | ENSEMBL:ENSP00000302955:human:Ribonucleoside-diphosphate reductase M2 chain:E=123.301 | TR:Q75PQ6:human:P53-inducible ribonucleotide reductase small subunit 2 short form gamma:E=41.3665 | ENSEMBL:ENSP00000340534:human:PREDICTED: similar to RIKEN cDNA 1700009P17:E=24.4202 | TR:Q75PQ7:human:P53-inducible ribonu…
186277_at	C50E10.4	sop-2	Unnamed protein	ENSEMBL:ENSP00000251819:human:Megakaryocyte stimulating factor:E=12.7447 |
178098_at	C05G5.2			ENSEMBL:ENSP00000251819:human:Megakaryocyte stimulating factor:E=13.5376 | TR:Q71S18:human:Titin:E=11.7696 | ENSEMBL:ENSP00000311997:human:Neurofilament triplet H protein:E=11.0969 | ENSEMBL:ENSP00000333225:human::E=10.4815 | ENSEMBL:ENSP00000333119:human::E=10.3372 | ENSEMBL:ENSP00000338690:human:zonadhesin isoform 6:E=10.0458 | SW:Q9Y493:human:Splice isoform 3 of Q9Y493 Zonadhesin precursor:E=1…
184725_at	F28E10.1a	F28E10.1		ENSEMBL:ENSP00000251819:human:Megakaryocyte stimulating factor:E=14.1805 | TR:Q71S18:human:Titin:E=14.1611 | TR:Q10465:human:Elastic titin:E=13.5686 | ENSEMBL:ENSP00000340554:human:Titin:E=12.2147 | ENSEMBL:ENSP00000311997:human:Neurofilament triplet H protein:E=10.8861 | TR:Q6ZMZ5:human:Hypothetical protein FLJ16561:E=10.585 | FLYBASE:CG1915-PC:fly:Flybase gene name is sls-PC:E=18.3098 | FLYBASE…
179101_at	R148.3a	R148.3		ENSEMBL:ENSP00000251819:human:Megakaryocyte stimulating factor:E=19.0223 | ENSEMBL:ENSP00000345866:human:PREDICTED: C219-reactive peptide:E=17.2757 | ENSEMBL:ENSP00000345041:human::E=16.8861 | ENSEMBL:ENSP00000330326:human:Hypothetical protein FLJ22184:E=16.4318 | ENSEMBL:ENSP00000288221:human:Splice isoform 1 of O15083 ERC protein 2:E=15.6383 | ENSEMBL:ENSP00000267622:human:Thyroid receptor inte…
184644_at	Y18D10A.1			ENSEMBL:ENSP00000251819:human:Megakaryocyte stimulating factor:E=26.284 | ENSEMBL:ENSP00000314349:human:TCOF1 protein:E=19.6198 | ENSEMBL:ENSP00000301740:human:RNA binding protein:E=18.9208 | ENSEMBL:ENSP00000259882:human:KIAA0170 protein:E=18.8539 | ENSEMBL:ENSP00000340554:human:Titin:E=18.4559 | TR:Q14676:human:KIAA0170 protein:E=18.1079 | TR:Q10465:human:Elastic titin:E=18.0269 | ENSEMBL:ENSP0…
173056_at	T23E7.2e	T23E7.2		ENSEMBL:ENSP00000251819:human:Megakaryocyte stimulating factor:E=43.2757 | ENSEMBL:ENSP00000340554:human:Titin:E=37.2007 | TR:Q10465:human:Elastic titin:E=36.2291 | TR:Q71S18:human:Titin:E=34.284 | ENSEMBL:ENSP00000344579:human:Hypothetical protein DKFZp434F1017:E=33.0088 | ENSEMBL:ENSP00000311997:human:Neurofilament triplet H protein:E=31.8861 | ENSEMBL:ENSP00000328748:human::E=29.5686 | TR:O948…
189046_s_at	R05G6.8	plc-4	Phosphoinositide-specific phospholipase C	ENSEMBL:ENSP00000251959:human:Phospholipase C, delta 4:E=109.699 | ENSEMBL:ENSP00000341869:human:Phospholipase C-like 2:E=108.356 | ENSEMBL:ENSP00000285094:human:KIAA1092 protein:E=108.174 | ENSEMBL:ENSP00000335600:human:1-phosphatidylinositol-4,5-bisphosphate phosphodiesterase delta 1:E=107.055 | ENSEMBL:ENSP00000234250:human:Phospholipase C:E=107 | ENSEMBL:ENSP00000341313:human:FLJ00414 protein…
173353_s_at	Y67D2.6		DEAH-box RNA helicase	ENSEMBL:ENSP00000252011:human:Probable ATP-dependent helicase DHX35:E=199.215 | ENSEMBL:ENSP00000262415:human:ATP-dependent helicase DHX8:E=140.854 | ENSEMBL:ENSP00000336741:human:Putative pre-mRNA splicing factor RNA helicase:E=139.509 | ENSEMBL:ENSP00000295561:human:DEAH (Asp-Glu-Ala-His) box polypeptide 15:E=137.721 | ENSEMBL:ENSP00000259877:human:Putative pre-mRNA splicing factor RNA helicase…
180250_at	Y63D3A.7		NADH:ubiquinone oxidoreductase NDUFA2/B8 subunit	ENSEMBL:ENSP00000252102:human:NADH dehydrogenase (ubiquinone) 1 alpha subcomplex, 2, 8kDa:E=17.2676 | FLYBASE:CG15434-PA:fly:Flybase gene name is CG15434-PA:E=11.1024 |
173520_at	T20B5.3			ENSEMBL:ENSP00000252127:human:MGEA5 protein:E=99.0458 | TR:Q9BVA5:human:KIAA0679 protein:E=85.5229 | ENSEMBL:ENSP00000317712:human:Meningioma-expressed antigen 5:E=85.5229 | FLYBASE:CG5871-PA:fly:Flybase gene name is CG5871-PA:E=95.4685 |
176211_s_at	F42H10.7a	F42H10.7	Nuclear protein ES2	ENSEMBL:ENSP00000252137:human:DGCR14 protein:E=32.8539 | FLYBASE:CG1474-PA:fly:Flybase gene name is Es2-PA:E=36.1938 |
189742_s_at	F52B10.1	nmy-1	Myosin class II heavy chain	ENSEMBL:ENSP00000252172:human:Myosin heavy chain, skeletal muscle, extraocular:E=1000 | ENSEMBL:ENSP00000226209:human:Myosin heavy chain, fast skeletal muscle, embryonic:E=1000 | ENSEMBL:ENSP00000330455:human::E=1000 | ENSEMBL:ENSP00000345049:human:Myosin heavy chain, cardiac muscle beta isoform:E=1000 | ENSEMBL:ENSP00000299118:human::E=1000 | ENSEMBL:ENSP00000255381:human:Myosin heavy chain, ske…
175751_s_at	F20G4.3	nmy-2	Myosin class II heavy chain	ENSEMBL:ENSP00000252172:human:Myosin heavy chain, skeletal muscle, extraocular:E=1000 | ENSEMBL:ENSP00000226209:human:Myosin heavy chain, fast skeletal muscle, embryonic:E=1000 | ENSEMBL:ENSP00000345049:human:Myosin heavy chain, cardiac muscle beta isoform:E=1000 | ENSEMBL:ENSP00000299118:human::E=1000 | ENSEMBL:ENSP00000245503:human:Myosin heavy chain, skeletal muscle, adult 2:E=1000 | ENSEMBL:E…
187752_at	C18G1.4a	C18G1.4	Uncharacterized protein	ENSEMBL:ENSP00000252244:human:keratin 1:E=14.1192 | ENSEMBL:ENSP00000309558:human:Splice isoform Long of Q92804 TATA-binding protein associated factor 2N:E=13.041 | ENSEMBL:ENSP00000246662:human:Keratin, type I cytoskeletal 9:E=10.6383 | FLYBASE:CG8160-PA:fly:Flybase gene name is CG8160-PA:E=12.3279 | FLYBASE:CG9888-PA:fly:Flybase gene name is Fib-PA:E=12.2076 |
175704_s_at	R151.10		Predicted haloacid-halidohydrolase and related hydrolases	ENSEMBL:ENSP00000252304:human:GS1 protein:E=43.699 | FLYBASE:CG31924-PB:fly:Flybase gene name is CG31924-PB:E=36.9208 | FLYBASE:CG15441-PA:fly:Flybase gene name is Gs1l-PA:E=36.9208 | FLYBASE:CG5565-PA:fly:Flybase gene name is CG5565-PA:E=29.8239 | FLYBASE:CG5556-PA:fly:Flybase gene name is CG5556-PA:E=20.3979 | FLYBASE:CG5561-PA:fly:Flybase gene name is CG5561-PA:E=18.284 |
186483_at	Y54G11A.11		Uncharacterized Zn ribbon-containing protein	ENSEMBL:ENSP00000252445:human:Hypothetical UPF0222 protein MGC4549:E=29.2676 | FLYBASE:CG6244-PA:fly:Flybase gene name is CG6244-PA:E=24.9208 |
191263_at	ZK1307.8		Protein kinase C substrate, 80 KD protein, heavy chain	ENSEMBL:ENSP00000252455:human:protein kinase C substrate 80K-H isoform 1:E=55.3979 | SW:P14314:human:Glucosidase II beta subunit precursor:E=55.0809 | ENSEMBL:ENSP00000204679:human:C316G12.3:E=12.5229 | TR:Q96RZ2:human:Similar to protein kinase C substrate:E=12.3767 | FLYBASE:CG6453-PA:fly:Flybase gene name is CG6453-PA:E=48 | FLYBASE:CG7685-PA:fly:Flybase gene name is CG7685-PA:E=23.0132 |
184319_at	F49D11.8	cpn-4	Calponin	ENSEMBL:ENSP00000252456:human:Calponin H1, smooth muscle:E=15.1192 | ENSEMBL:ENSP00000309775:human:Transgelin 2:E=13.3279 | ENSEMBL:ENSP00000263097:human:Calponin H2, smooth muscle:E=13.2924 | ENSEMBL:ENSP00000281863:human:Calponin, acidic isoform:E=13.2441 | ENSEMBL:ENSP00000340129:human:calponin 2 isoform b:E=13.1938 | ENSEMBL:ENSP00000273368:human:neuronal protein:E=12.284 | ENSEMBL:ENSP000002…
193154_at	F10B5.6	emb-27	Anaphase-promoting complex (APC), Cdc16 subunit	ENSEMBL:ENSP00000252457:human:Splice isoform 1 of Q13042 Cell division cycle protein 16 homolog:E=37.7696 | ENSEMBL:ENSP00000252458:human:Splice isoform 3 of Q13042 Cell division cycle protein 16 homolog:E=16.5229 | FLYBASE:CG6759-PA:fly:Flybase gene name is cdc16-PA:E=31.8861 |
179035_s_at	C35A5.8		Nuclear transport receptor RanBP16 (importin beta superfamily)	ENSEMBL:ENSP00000252512:human:Exportin 7:E=222.097 | ENSEMBL:ENSP00000337365:human:Ran-binding protein 17:E=206.509 | FLYBASE:CG33180-PB:fly:Flybase gene name is Ranbp16-PB:E=202.585 |
173331_s_at	F37C12.4	rpl-36	60S ribosomal protein L36	ENSEMBL:ENSP00000252543:human:ribosomal protein L36:E=27.5686 | ENSEMBL:ENSP00000252509:human:BA161I19.3:E=21.7447 | ENSEMBL:ENSP00000339113:human:PREDICTED: similar to 60S ribosomal protein L36:E=13.5686 | ENSEMBL:ENSP00000342309:human::E=13.3767 | ENSEMBL:ENSP00000341095:human:PREDICTED: similar to ribosomal protein L36:E=12.9208 | FLYBASE:CG7622-PA:fly:Flybase gene name is RpL36-PA:E=22.9586 |
182738_s_at	C34B2.8		NADH:ubiquinone oxidoreductase, B16.6 subunit/cell death-regulatory protein	ENSEMBL:ENSP00000252576:human:cell death-regulatory protein GRIM19:E=14.5528 | FLYBASE:CG3446-PA:fly:Flybase gene name is CG3446-PA:E=20.6383 |
189934_at	Y57G11C.3		6-phosphogluconolactonase - like protein	ENSEMBL:ENSP00000252603:human:6-phosphogluconolactonase:E=23.7213 | ENSEMBL:ENSP00000054661:human:GDH/6PGL endoplasmic bifunctional protein precursor:E=18.2757 | FLYBASE:CG17333-PA:fly:Flybase gene name is CG17333-PA:E=29.8539 |
189411_at	ZK593.7	lsm-7	Small Nuclear ribonucleoprotein splicing factor	ENSEMBL:ENSP00000252622:human:U6 snRNA-associated Sm-like protein LSm7:E=28.8239 | FLYBASE:CG13277-PA:fly:Flybase gene name is CG13277-PA:E=27.699 |
186802_s_at	F59E12.13	tag-8	Fucosyltransferase	ENSEMBL:ENSP00000252675:human:Alpha-(1,3)-fucosyltransferase:E=29.1805 | ENSEMBL:ENSP00000286955:human:Splice isoform 1 of P51993 Alpha-(1,3)-fucosyltransferase:E=28.7447 | ENSEMBL:ENSP00000344210:human:Splice isoform 2 of P51993 Alpha-(1,3)-fucosyltransferase:E=28.4437 | ENSEMBL:ENSP00000305603:human:Galactoside 3(4)-L-fucosyltransferase:E=28 | ENSEMBL:ENSP00000278498:human:fucosyltransferase 4:…
189602_s_at	K08F8.3	fut-1	Fucosyltransferase	ENSEMBL:ENSP00000252675:human:Alpha-(1,3)-fucosyltransferase:E=31.6198 | ENSEMBL:ENSP00000344210:human:Splice isoform 2 of P51993 Alpha-(1,3)-fucosyltransferase:E=31.1938 | ENSEMBL:ENSP00000286955:human:Splice isoform 1 of P51993 Alpha-(1,3)-fucosyltransferase:E=31.1739 | ENSEMBL:ENSP00000305603:human:Galactoside 3(4)-L-fucosyltransferase:E=30.2292 | ENSEMBL:ENSP00000278498:human:fucosyltransfera…
174318_s_at	F56D12.6a	F56D12.6	Predicted proline-serine-threonine phosphatase-interacting protein (PSTPIP)	ENSEMBL:ENSP00000252771:human:FCH domain only 1:E=63.7212 | TR:O14526:human:KIAA0290 protein:E=63.6778 | ENSEMBL:ENSP00000287761:human:FCHO2 protein:E=42.6778 | TR:Q6MZY6:human:Hypothetical protein DKFZp686C21224:E=33.6778 | ENSEMBL:ENSP00000237247:human:DKFZp761D221 protein:E=31.0915 | ENSEMBL:ENSP00000312722:human:hypothetical protein DKFZp761D221:E=30.301 | ENSEMBL:ENSP00000342247:human::E=28.…
188711_at	ZK994.3	pxn-1	Peroxidase/oxygenase	ENSEMBL:ENSP00000252804:human:PREDICTED: Melanoma associated gene:E=209.886 | ENSEMBL:ENSP00000337263:human:Splice isoform 3 of P07202 Thyroid peroxidase precursor:E=137.886 | ENSEMBL:ENSP00000329869:human:Splice isoform 1 of P07202 Thyroid peroxidase precursor:E=137.886 | ENSEMBL:ENSP00000263886:human:Splice isoform 4 of P07202 Thyroid peroxidase precursor:E=137.432 | ENSEMBL:ENSP00000225275:hum…
188716_s_at	ZK430.8		Peroxidase/oxygenase	ENSEMBL:ENSP00000252804:human:PREDICTED: Melanoma associated gene:E=92.0706 | ENSEMBL:ENSP00000225371:human:Eosinophil peroxidase precursor:E=85.9208 | ENSEMBL:ENSP00000225275:human:Splice isoform H17 of P05164 Myeloperoxidase precursor:E=83.6198 | TR:Q9UCL7:human:Splice isoform H14 of P05164 Myeloperoxidase precursor:E=83.5686 | ENSEMBL:ENSP00000344419:human:Splice isoform H7 of P05164 Myelopero…
178283_at	M04C9.3		Predicted pyroglutamyl peptidase	ENSEMBL:ENSP00000252813:human:Pyroglutamyl-peptidase I:E=25.5376 | ENSEMBL:ENSP00000330855:human:PREDICTED: similar to pyroglutamyl-peptidase I:E=14.3665 | FLYBASE:CG32147-PA:fly:Flybase gene name is CG32147-PA:E=18.3665 |
189309_at	F41B5.2	cyp-33C7	Cytochrome P450 CYP2 subfamily	ENSEMBL:ENSP00000252945:human:Cytochrome P450 2E1:E=66.4949 | ENSEMBL:ENSP00000257149:human:Cytochrome P450 2J2:E=65.9586 | ENSEMBL:ENSP00000285985:human:Cytochrome P450 2C8:E=65.5376 | ENSEMBL:ENSP00000331150:human::E=62.5686 | ENSEMBL:ENSP00000334592:human:Cytochrome P450 2R1:E=62.3665 | ENSEMBL:ENSP00000285979:human:Cytochrome P450 2C18:E=61.9208 | ENSEMBL:ENSP00000301141:human:Cytochrome P450…
175579_at	Y73B6BL.3		Exosomal 3'-5' exoribonuclease complex, subunit Rrp4	ENSEMBL:ENSP00000253010:human:Exosome complex exonuclease RRP4:E=57.3665 | FLYBASE:CG3931-PA:fly:Flybase gene name is Rrp4-PA:E=55.2596 |
189844_at	B0001.4			ENSEMBL:ENSP00000253015:human:Uridine-cytidine kinase 1:E=49.9208 | ENSEMBL:ENSP00000271395:human:Uridine-cytidine kinase 2:E=49.4815 | TR:Q8N524:human:UCKL1 protein:E=35.1675 | ENSEMBL:ENSP00000317660:human:Putative uridine kinase:E=35.1549 | ENSEMBL:ENSP00000337345:human:Uridine/cytidine kinase-like 1:E=34.6198 | ENSEMBL:ENSP00000298508:human:UCK1 protein:E=31.5686 | FLYBASE:CG6364-PA:fly:Flyba…
172631_x_at	Y25C1A.7a	Y25C1A.7	Uncharacterized conserved protein	ENSEMBL:ENSP00000253031:human:Hypothetical protein MGC3262:E=39.7696 | ENSEMBL:ENSP00000072644:human:Hypothetical protein DKFZp761P7010:E=25.2757 | FLYBASE:CG4645-PA:fly:Flybase gene name is CG4645-PA:E=16 |
176446_s_at	Y39G10AR.8		Translation initiation factor 2, gamma subunit (eIF-2gamma; GTPase)	ENSEMBL:ENSP00000253039:human:eukaryotic translation initiation factor 2, subunit 3 gamma, 52kDa:E=187.174 | ENSEMBL:ENSP00000323063:human:EIF-2gA protein:E=98 | ENSEMBL:ENSP00000322439:human:Tu translation elongation factor, mitochondrial:E=18.1308 | SW:P57772:human:Selenocysteine-specific elongation factor:E=16.3098 | FLYBASE:CG6476-PB:fly::E=182.194 | FLYBASE:CG12736-PA:fly:Flybase gene name i…
183481_s_at	T26A8.4		Polyadenylation factor I complex, subunit, Yth1 (CPSF subunit)	ENSEMBL:ENSP00000253048:human:PREDICTED: chromosome 19 open reading frame 7:E=21.8239 | ENSEMBL:ENSP00000344394:human:Zinc finger CCCH type domain containing protein 6:E=19.7213 | ENSEMBL:ENSP00000272570:human:Zinc finger CCCH type domain containing protein 8:E=14.5229 |
187719_at	Y74C9A.5		Uncharacterized conserved protein	ENSEMBL:ENSP00000253063:human:Sestrin 2:E=32.8539 | ENSEMBL:ENSP00000237504:human:Splice isoform T2 of Q9Y6P5 Sestrin 1:E=29.7696 | ENSEMBL:ENSP00000306734:human:Splice isoform T1 of Q9Y6P5 Sestrin 1:E=29.4949 | ENSEMBL:ENSP00000278499:human:Splice isoform 1 of P58005 Sestrin 3:E=18.9586 | FLYBASE:CG11299-PA:fly:Flybase gene name is CG11299-PA:E=34.9586 |
176575_s_at	ZK370.3a	ZK370.3	Actin-binding protein SLA2/Huntingtin-interacting protein Hip1	ENSEMBL:ENSP00000253083:human:Huntingtin interacting protein 1 related:E=77.7447 | ENSEMBL:ENSP00000336747:human:Splice isoform HIP1-1 of O00291 Huntingtin interacting protein 1:E=65.8861 | ENSEMBL:ENSP00000303476:human:Talin 2:E=23.1079 | ENSEMBL:ENSP00000316029:human:KIAA1027 protein:E=22.4089 | SW:Q9Y490:human:Talin 1:E=22.4089 | ENSEMBL:ENSP00000300036:human:Myosin heavy chain, smooth muscle …
172514_x_at	F46F11.4	ubl-5	Ubiquitin-like protein	ENSEMBL:ENSP00000253105:human:Ubiquitin-like protein 5:E=29.6383 | FLYBASE:CG3450-PA:fly:Flybase gene name is CG3450-PA:E=29 |
190300_s_at	F22B5.2	eif-3.G	Translation initiation factor 3, subunit g (eIF-3g)	ENSEMBL:ENSP00000253108:human:Eukaryotic translation initiation factor 3 subunit 4:E=40.2007 | ENSEMBL:ENSP00000319401:human:ELAVL2 protein:E=11.4437 | ENSEMBL:ENSP00000223951:human:Splice isoform 1 of Q12926 ELAV-like protein 2:E=11.4089 | ENSEMBL:ENSP00000313228:human:Splice isoform Long of P26378 ELAV-like protein 4:E=11.2441 | ENSEMBL:ENSP00000293769:human:Splice isoform 2 of Q14576 ELAV-like…
174243_s_at	Y54G2A.25a	lad-2	Neural cell adhesion molecule L1	ENSEMBL:ENSP00000253116:human:Splice isoform 1 of P32004 Neural cell adhesion molecule L1 precursor:E=113.638 | ENSEMBL:ENSP00000303703:human:Splice isoform 2 of P32004 Neural cell adhesion molecule L1 precursor:E=113.523 | TR:Q75ML9:human:Splice isoform 3 of Q92823 Neuronal cell adhesion molecule precursor:E=107.678 | ENSEMBL:ENSP00000256509:human:Neural cell adhesion molecule:E=106.745 | ENSEMB…
193161_at	K01G5.5		Pseudouridine synthase	ENSEMBL:ENSP00000253127:human:Dyskerin:E=159.31 | FLYBASE:CG3333-PA:fly:Flybase gene name is Nop60B-PA:E=162.553 |
184945_at	Y54H5A.1		Ribosome Assembly protein	ENSEMBL:ENSP00000253237:human:Glutamate-rich WD-repeat protein 1:E=104.921 | ENSEMBL:ENSP00000331679:human:Histone acetyltransferase type B subunit 2:E=25.4559 | ENSEMBL:ENSP00000294520:human:Chromatin assembly factor 1 subunit C:E=24.2924 | ENSEMBL:ENSP00000332179:human::E=20.0757 | ENSEMBL:ENSP00000230113:human:PEX7 protein:E=15.6383 | ENSEMBL:ENSP00000315680:human:Peroxisomal targeting signal …
187169_s_at	T05H10.5a	ufd-2	Ubiquitin fusion degradation protein-2	ENSEMBL:ENSP00000253251:human:Splice isoform 2 of O95155 Ubiquitin conjugation factor E4 B:E=104.602 | ENSEMBL:ENSP00000343001:human:Splice isoform 1 of O95155 Ubiquitin conjugation factor E4 B:E=104.222 | ENSEMBL:ENSP00000252108:human:Ubiquitin conjugation factor E4 A:E=47.4685 | FLYBASE:CG9934-PA:fly:Flybase gene name is CG9934-PA:E=99.3188 | FLYBASE:CG11070-PA:fly:Flybase gene name is CG11070-…
190701_s_at	K07A3.1	fbp-1	Fructose-1,6-bisphosphatase	ENSEMBL:ENSP00000253266:human:Fructose-1,6-bisphosphatase 1:E=108.187 | SW:O00757:human:Fructose-1,6-bisphosphatase isozyme 2:E=108 | ENSEMBL:ENSP00000253269:human:FBP2 protein:E=107.658 | ENSEMBL:ENSP00000334916:human:PREDICTED: similar to fructose-1,6-bisphosphatase 2:E=25.9586 | FLYBASE:CG31692-PB:fly:Flybase gene name is fbp-PB:E=117.201 |
192647_at	F39H2.2a	cyn-14	Predicted peptidyl prolyl cis-trans isomerase	ENSEMBL:ENSP00000253329:human:Peptidylprolyl isomerase-like 4:E=116.055 | TR:Q9H287:human:Hypothetical protein DKFZp313G216:E=115.959 | ENSEMBL:ENSP00000344128:human::E=85.9586 | ENSEMBL:ENSP00000334553:human:Splice isoform 1 of Q13356 Peptidyl-prolyl cis-trans isomerase like 2:E=29.585 | ENSEMBL:ENSP00000234288:human:Cyclophilin-like protein PPIL3b:E=29.4559 | ENSEMBL:ENSP00000244367:human:Pepti…
178348_s_at	W09C5.8		Cytochrome c oxidase, subunit IV/COX5b	ENSEMBL:ENSP00000253368:human:Cytochrome c oxidase subunit IV isoform 2, mitochondrial precursor:E=13.2676 | ENSEMBL:ENSP00000253452:human:Cytochrome c oxidase subunit IV isoform 1, mitochondrial precursor:E=13.2596 | FLYBASE:CG10664-PA:fly:Flybase gene name is CG10664-PA:E=33.7447 | FLYBASE:CG10396-PA:fly:Flybase gene name is CG10396-PA:E=24.5086 |
193619_at	F45G2.6	trf-1		ENSEMBL:ENSP00000253642:human:TNF receptor associated factor 3:E=51.6576 | ENSEMBL:ENSP00000343984:human:TNF receptor associated factor 5:E=49.0862 | ENSEMBL:ENSP00000328003:human:TNF receptor-associated factor 3 isoform 2:E=39.9586 | ENSEMBL:ENSP00000262395:human:Splice isoform 1 of Q9BUZ4 TNF receptor associated factor 4:E=35.5376 | ENSEMBL:ENSP00000298520:human:Hypothetical protein DKFZp686H14…
187764_at	Y55F3AM.1		Putative mitochondrial ribosomal protein mRpS25	ENSEMBL:ENSP00000253686:human:Mitochondrial 28S ribosomal protein S25:E=27.4685 | FLYBASE:CG14413-PA:fly:Flybase gene name is mRpS25-PA:E=32.4318 |
190483_at	B0393.2		Ypt/Rab-specific GTPase-activating protein GYP6	ENSEMBL:ENSP00000253692:human:TBC1 domain family member 5:E=73.1135 | ENSEMBL:ENSP00000307740:human:TBC1 domain family, member 13:E=21.0177 | ENSEMBL:ENSP00000223865:human:TBC1 domain family member 13:E=16.2076 | ENSEMBL:ENSP00000221543:human:Hypothetical protein FLJ12168:E=10.8239 | FLYBASE:CG8449-PA:fly:Flybase gene name is CG8449-PA:E=60.1739 | FLYBASE:CG5978-PA:fly:Flybase gene name is CG5978…
190536_s_at	T04A8.16	clp-2	Cytosolic Ca2+-dependent cysteine protease (calpain), large subunit (EF-Hand protein superfamily)	ENSEMBL:ENSP00000253693:human:Calpain 7:E=165.585 | ENSEMBL:ENSP00000183936:human:Splice isoform II of P20807 Calpain 3:E=28.0315 | SW:P20807:human:Splice isoform I of P20807 Calpain 3:E=24.3566 | ENSEMBL:ENSP00000326281:human:Splice isoform III of P20807 Calpain 3:E=24.3468 | ENSEMBL:ENSP00000334482:human::E=22.7213 | ENSEMBL:ENSP00000345715:human::E=22.6198 | TR:Q762C8:human:HUp84:E=22.1079 | E…
177052_s_at	Y42H9AR.3		FYVE finger-containing protein	ENSEMBL:ENSP00000253699:human:FYVE-finger-containing Rab5 effector protein Rabenosyn-5:E=29.1739 | FLYBASE:CG8506-PA:fly:Flybase gene name is CG8506-PA:E=39.3565 |
175587_at	D1005.1		ATP-citrate lyase	ENSEMBL:ENSP00000253792:human:ATP-citrate synthase:E=1000 | ENSEMBL:ENSP00000345398:human:ATP citrate lyase isoform 2:E=1000 | ENSEMBL:ENSP00000295783:human:Succinyl-CoA ligase [GDP-forming] alpha-chain, mitochondrial precursor:E=17.0458 | FLYBASE:CG8322-PA:fly:Flybase gene name is ATPCL-PA:E=1000 | FLYBASE:CG6255-PA:fly:Flybase gene name is CG6255-PA:E=18.6778 | FLYBASE:CG1065-PA:fly:Flybase gen…
189522_at	B0365.1		ATP-citrate lyase	ENSEMBL:ENSP00000253792:human:ATP-citrate synthase:E=1000 | ENSEMBL:ENSP00000345398:human:ATP citrate lyase isoform 2:E=1000 | ENSEMBL:ENSP00000295783:human:Succinyl-CoA ligase [GDP-forming] alpha-chain, mitochondrial precursor:E=19.9208 | FLYBASE:CG8322-PA:fly:Flybase gene name is ATPCL-PA:E=1000 | FLYBASE:CG6255-PA:fly:Flybase gene name is CG6255-PA:E=22.1805 | FLYBASE:CG1065-PA:fly:Flybase gen…
193554_s_at	F11H8.4a	cyk-1		ENSEMBL:ENSP00000253811:human:Diaphanous protein homolog 1:E=84.699 | ENSEMBL:ENSP00000321348:human:Splice isoform DIA-156 of O60879 Diaphanous protein homolog 2:E=69.284 | ENSEMBL:ENSP00000267214:human:Splice isoform 1 of Q9NSV4 Diaphanous protein homolog 3:E=66.6576 | ENSEMBL:ENSP00000316679:human:Splice isoform 2 of Q9Y4D1 Disheveled associated activator of morphogenesis 1:E=51.9208 | ENSEMBL:…
185235_at	Y106G6H.7	sec-8	Exocyst complex subunit Sec8	ENSEMBL:ENSP00000253861:human:Exocyst complex component Sec8:E=85.8861 | FLYBASE:CG2095-PA:fly:Flybase gene name is CG2095-PA:E=70.3279 |
185645_s_at	F15B10.1		UDP-N-acetylglucosamine transporter	ENSEMBL:ENSP00000253873:human:solute carrier family 35, member B4:E=38.2596 | FLYBASE:CG3774-PA:fly:Flybase gene name is CG3774-PA:E=71.4318 | FLYBASE:CG14511-PA:fly:Flybase gene name is CG14511-PA:E=56.6778 |
190625_at	C53B4.6		UDP-N-acetylglucosamine transporter	ENSEMBL:ENSP00000253873:human:solute carrier family 35, member B4:E=49.3872 | FLYBASE:CG3774-PA:fly:Flybase gene name is CG3774-PA:E=57.4437 | FLYBASE:CG14511-PA:fly:Flybase gene name is CG14511-PA:E=47.8861 |
187897_s_at	F59F5.6	syd-2	LAR-interacting protein and related proteins	ENSEMBL:ENSP00000253925:human:Splice isoform 1 of Q13136 Liprin-alpha 1:E=244.444 | ENSEMBL:ENSP00000335614:human:Splice isoform 1 of O75145 Liprin-alpha 3:E=234.409 | ENSEMBL:ENSP00000322525:human::E=222.357 | ENSEMBL:ENSP00000317047:human::E=216.046 | ENSEMBL:ENSP00000333916:human::E=212.444 | ENSEMBL:ENSP00000335327:human::E=209.456 | ENSEMBL:ENSP00000335267:human::E=172.638 | ENSEMBL:ENSP0000…
173907_at	R03E1.1	sym-4	WD40 repeat-containing protein	ENSEMBL:ENSP00000254029:human:Hypothetical protein DKFZp686F0572:E=122.292 | TR:Q7Z3P6:human:Hypothetical protein DKFZp686L20145:E=121.337 | TR:Q6ZSC1:human:Hypothetical protein FLJ45649:E=113.276 | ENSEMBL:ENSP00000317678:human:Hypothetical protein FLJ11116:E=95.3665 | SW:P61964:human:WD-repeat protein 5:E=16.7959 | ENSEMBL:ENSP00000319156:human:WD repeat domain 5B:E=16.3188 | ENSEMBL:ENSP000003…
174050_s_at	F07E5.5		E3 ubiquitin ligase interacting with arginine methyltransferase	ENSEMBL:ENSP00000254037:human:Zinc finger CCHC domain containing protein 9:E=31.699 |
175245_at	F53F4.5	fmo-4	Flavin-containing monooxygenase	ENSEMBL:ENSP00000254090:human:flavin containing monooxygenase 5:E=113.468 | ENSEMBL:ENSP00000314215:human::E=106.237 | SW:Q99518:human:Dimethylaniline monooxygenase [N-oxide-forming] 2:E=104.149 | ENSEMBL:ENSP00000329077:human::E=98 | ENSEMBL:ENSP00000339418:human::E=95.3188 | ENSEMBL:ENSP00000008553:human:Dimethylaniline monooxygenase [N-oxide-forming] 3:E=94.6198 | ENSEMBL:ENSP00000209929:human…
189169_s_at	H24K24.5	fmo-5	Flavin-containing monooxygenase	ENSEMBL:ENSP00000254090:human:flavin containing monooxygenase 5:E=122.268 | SW:Q99518:human:Dimethylaniline monooxygenase [N-oxide-forming] 2:E=114.319 | ENSEMBL:ENSP00000314215:human::E=113.77 | ENSEMBL:ENSP00000329077:human::E=108.585 | ENSEMBL:ENSP00000209929:human:Flavin containing monooxygenase 2:E=108.444 | ENSEMBL:ENSP00000236166:human:Putative dimethylaniline monooxygenase [N-oxide-formin…
173284_s_at	R07E5.14	rnp-4	RNA-binding protein RBM8/Tsunagi (RRM superfamily)	ENSEMBL:ENSP00000254105:human:Splice isoform 1 of Q9Y5S9 RNA-binding protein 8A:E=38.8239 | FLYBASE:CG8781-PA:fly:Flybase gene name is tsu-PA:E=34.9586 | FLYBASE:CG4806-PA:fly:Flybase gene name is CG4806-PA:E=10.699 |
174793_at	Y53C12B.3	nos-3	Unnamed protein	ENSEMBL:ENSP00000254108:human:Splice isoform Long of P35637 RNA-binding protein FUS:E=18.7959 | ENSEMBL:ENSP00000329653:human:Hornerin:E=16.3188 | ENSEMBL:ENSP00000309558:human:Splice isoform Long of Q92804 TATA-binding protein associated factor 2N:E=13.7447 | ENSEMBL:ENSP00000251245:human:AT rich interactive domain 1A (SWI- like) isoform c:E=13.0177 | SW:Q15532:human:Splice isoform 1 of Q15532 S…
191777_at	C27H5.3		Conserved Zn-finger protein	ENSEMBL:ENSP00000254108:human:Splice isoform Long of P35637 RNA-binding protein FUS:E=54.041 | ENSEMBL:ENSP00000309558:human:Splice isoform Long of Q92804 TATA-binding protein associated factor 2N:E=45.7447 | ENSEMBL:ENSP00000331699:human:Hypothetical protein FLJ32119:E=37.1192 | ENSEMBL:ENSP00000330516:human:Splice isoform EWS of Q01844 RNA-binding protein EWS:E=36.7447 | SW:P13645:human:Keratin…
193326_s_at	T05H10.6a	T05H10.6		ENSEMBL:ENSP00000254142:human:Pyruvate dehydrogenase E1 component alpha subunit, somatic form, mitochondrial precursor:E=120.658 | ENSEMBL:ENSP00000295266:human:Pyruvate dehydrogenase E1 component alpha subunit, testis-specific form, mitochondrial precursor:E=114.398 | ENSEMBL:ENSP00000269980:human:2-oxoisovalerate dehydrogenase alpha subunit, mitochondrial precursor:E=32.0132 | TR:Q6ZSA3:human:H…
193706_s_at	Y106G6H.12	duo-3	Ubiquitin-specific protease	ENSEMBL:ENSP00000254181:human:Ubiquitin carboxyl-terminal hydrolase 29:E=10 |
175042_at	H20J04.8		U2-associated snRNP A' protein	ENSEMBL:ENSP00000254193:human:U2 small nuclear ribonucleoprotein A':E=55.9208 | ENSEMBL:ENSP00000272567:human:BA395L14.12:E=54.9586 | TR:Q6NVW9:human:SNRPA1 protein:E=41.3565 | ENSEMBL:ENSP00000260382:human:Hypothetical protein FLJ20156:E=11.2007 | FLYBASE:CG1406-PA:fly:Flybase gene name is U2A-PA:E=51.0757 |
189777_at	C49H3.8		Actin and related proteins	ENSEMBL:ENSP00000254286:human:Actin-related protein 10:E=16.0862 | FLYBASE:CG12235-PA:fly:Flybase gene name is Arp11-PA:E=10.5376 |
181170_s_at	R01H2.6	ubc-18	Ubiquitin-protein ligase	ENSEMBL:ENSP00000254302:human:Ubiquitin-conjugating enzyme E2 L3:E=54.5528 | ENSEMBL:ENSP00000305471:human::E=53.7959 | ENSEMBL:ENSP00000287156:human:Ubiquitin-conjugating enzyme E2 L6:E=35.3468 | ENSEMBL:ENSP00000222402:human:Ubiquitin-conjugating enzyme HBUCE1:E=26.4437 | ENSEMBL:ENSP00000185885:human:Ubiquitin-conjugating enzyme E2 D1:E=26.0223 | ENSEMBL:ENSP00000345285:human:Hypothetical prot…
173432_at	Y113G7B.23	psa-1	Chromatin remodeling factor subunit and related transcription factors	ENSEMBL:ENSP00000254480:human:SWI/SNF-related matrix-associated actin-dependent regulator of chromatin c1:E=148.201 | ENSEMBL:ENSP00000267064:human:SWI/SNF-related matrix-associated actin-dependent regulator of chromatin c2, isoform a:E=136.319 | ENSEMBL:ENSP00000302919:human:SWI/SNF-related matrix-associated actin-dependent regulator of chromatin c2, isoform b:E=122.959 | SW:P04280:human:Basic s…
191157_s_at	T23H2.1	npp-12	Nuclear pore complex, gp210 component	ENSEMBL:ENSP00000254508:human:nucleoporin 210:E=122.721 | ENSEMBL:ENSP00000292237:human:Hypothetical protein FLJ43936:E=71.7447 | ENSEMBL:ENSP00000340500:human:Hypothetical protein FLJ46118:E=59.6778 | ENSEMBL:ENSP00000271854:human:Hypothetical protein DKFZp434E2118:E=29.3468 | FLYBASE:CG7897-PA:fly:Flybase gene name is gp210-PA:E=76.4559 |
183245_at	T07A9.8		Predicted RNA methylase involved in rRNA processing	ENSEMBL:ENSP00000254605:human:KIAA0409 protein:E=55.8239 | FLYBASE:CG7137-PA:fly:Flybase gene name is CG7137-PA:E=49.6198 |
187313_s_at	Y110A7A.19		Uncharacterized conserved protein	ENSEMBL:ENSP00000254630:human:FLJ20758 protein:E=14.3468 | FLYBASE:CG4679-PA:fly:Flybase gene name is CG4679-PA:E=35.4685 |
190885_at	F13H8.9		Cysteine desulfurase NFS1	ENSEMBL:ENSP00000254663:human:Selenocysteine lyase:E=59.8861 | ENSEMBL:ENSP00000262876:human:NFS1 nitrogen fixation 1, isoform a:E=39.0177 | SW:Q9Y697:human:Cysteine desulfurase, mitochondrial precursor:E=39.0177 | FLYBASE:CG12264-PA:fly:Flybase gene name is CG12264-PA:E=40.6198 |
193160_s_at	F56D1.4a	clr-1	Protein tyrosine phosphatase	ENSEMBL:ENSP00000254667:human:Splice isoform 1 of P23469 Protein-tyrosine phosphatase epsilon precursor:E=97.8239 | ENSEMBL:ENSP00000216877:human:Splice isoform 4 of P18433 Protein-tyrosine phosphatase alpha precursor:E=93.3279 | ENSEMBL:ENSP00000342783:human:Splice isoform 3 of P18433 Protein-tyrosine phosphatase alpha precursor:E=93.2924 | SW:P18433:human:Splice isoform 1 of P18433 Protein-tyro…
174750_at	K01G5.4	ran-1	GTPase Ran/TC4/GSP1 (nuclear protein transport pathway), small G protein superfamily	ENSEMBL:ENSP00000254675:human:GTP-binding nuclear protein Ran:E=101.42 | ENSEMBL:ENSP00000338998:human::E=67.4815 | ENSEMBL:ENSP00000319572:human:TC4 protein:E=45.284 | ENSEMBL:ENSP00000265062:human:Ras-related protein Rab-7:E=23.8239 | ENSEMBL:ENSP00000260056:human:Ras-related protein Rab-30:E=23.8239 | ENSEMBL:ENSP00000264710:human:Ras-related protein Rab-10:E=23.1871 | ENSEMBL:ENSP00000284615:…
179889_at	K04C2.2		Predicted regulator of rRNA gene transcription (MYB-binding protein)	ENSEMBL:ENSP00000254718:human:MYB-binding protein 1A:E=11.7959 |
190813_at	F18A1.5		Single-stranded DNA-binding replication protein A (RPA), large (70 kD) subunit and related ssDNA-binding proteins	ENSEMBL:ENSP00000254719:human:Replication protein A 70 kDa DNA-binding subunit:E=60.2366 | FLYBASE:CG9633-PA:fly::E=55.7696 |
192180_s_at	F58A4.10	ubc-7	Ubiquitin-protein ligase	ENSEMBL:ENSP00000254724:human:Ubiquitin-conjugating enzyme E2 G1:E=67.3468 | ENSEMBL:ENSP00000263228:human:Ubiquitin-coniugating enzyme:E=40.9586 | ENSEMBL:ENSP00000215574:human:Ubiquitin-conjugating enzyme E2-32 kDa complementing:E=40.6383 | ENSEMBL:ENSP00000331384:human:Ubiquitin-conjugating enzyme E2 G2:E=40.3768 | ENSEMBL:ENSP00000265339:human:Ubiquitin-conjugating enzyme E2 B:E=24.5528 | ENS…
193663_s_at	Y57G11C.11	coq-3	Methyltransferases	ENSEMBL:ENSP00000254759:human:Methyltransferase COQ3:E=45.4949 | FLYBASE:CG9249-PA:fly:Flybase gene name is CG9249-PA:E=33.4685 |
193944_at	F32D8.6	emo-1	Preprotein translocase, gamma subunit	ENSEMBL:ENSP00000254768:human:Protein transport protein SEC61 gamma subunit:E=26.3188 | FLYBASE:CG8860-PA:fly:Flybase gene name is CG8860-PA:E=24.4089 | FLYBASE:CG14214-PA:fly:Flybase gene name is CG14214-PA:E=24 | FLYBASE:CG13426-PA:fly:Flybase gene name is CG13426-PA:E=15.0655 |
179922_s_at	C18B2.4		WW domain binding protein WBP-2, contains GRAM domain	ENSEMBL:ENSP00000254806:human:WW domain binding protein 2:E=32.0969 | ENSEMBL:ENSP00000328800:human:Hypothetical protein MGC26816:E=24.6576 | ENSEMBL:ENSP00000332983:human:MGC26816 protein:E=22.8539 | TR:Q6ZR90:human:Hypothetical protein FLJ46550:E=20.9586 | FLYBASE:CG11009-PA:fly:Flybase gene name is CG11009-PA:E=38.3565 |
187706_at	C23G10.2a	C23G10.2	Putative translation initiation inhibitor UK114/IBM1	ENSEMBL:ENSP00000254878:human:Ribonuclease UK114:E=39.9586 | ENSEMBL:ENSP00000341441:human::E=25.7959 | FLYBASE:CG15261-PA:fly:Flybase gene name is CG15261-PA:E=27.0555 |
187541_at	Y110A2AR.1		Protein involved in membrane traffic (YOP1/TB2/DP1/HVA22 family)	ENSEMBL:ENSP00000254901:human:Chromosome 5 open reading frame 19:E=11.0915 | ENSEMBL:ENSP00000261482:human:Polyposis locus protein 1:E=10.8239 | ENSEMBL:ENSP00000333889:human:FLJ22246 protein:E=10.0915 |
184745_at	C43E11.9		Ribosome biogenesis protein NIP7	ENSEMBL:ENSP00000254940:human:HSPC031:E=61.2924 | ENSEMBL:ENSP00000254941:human:HSPC180:E=40.8861 | FLYBASE:CG7006-PA:fly:Flybase gene name is CG7006-PA:E=50.699 |
185942_at	C02B10.3		Teneurin-1 and related extracellular matrix proteins, contain EGF-like repeats	ENSEMBL:ENSP00000254958:human:Jagged 1 precursor:E=11.2596 | ENSEMBL:ENSP00000286574:human:WIF-1:E=10.2076 | SW:Q9Y5W5:human:Wnt inhibitory factor 1 precursor:E=10.2076 | ENSEMBL:ENSP00000322751:human:PREDICTED: odz, odd Oz/ten-m homolog 2:E=10 | FLYBASE:CG32659-PA:fly::E=15.5528 |
189128_s_at	Y22F5A.3		SNAP-25 (synaptosome-associated protein) component of SNARE complex	ENSEMBL:ENSP00000254976:human:Splice isoform SNAP-25b of P60880 Synaptosomal-associated protein 25:E=52.2366 | ENSEMBL:ENSP00000307341:human:Splice isoform SNAP-25a of P60880 Synaptosomal-associated protein 25:E=52.2366 | ENSEMBL:ENSP00000249647:human:Splice isoform SNAP-23a of O00161 Synaptosomal-associated protein 23:E=44.4089 | ENSEMBL:ENSP00000207062:human:Splice isoform SNAP-23b of O00161 Sy…
173521_at	C48G7.3		RAS effector RIN1 (contains VPS domain)	ENSEMBL:ENSP00000255006:human:Ras and Rab interactor 2:E=17.4949 | FLYBASE:CG33175-PG:fly:Flybase gene name is spri-PG:E=47.6198 |
174485_at	C41D11.7		DNA helicase	ENSEMBL:ENSP00000255078:human:DNA-binding protein SMUBP-2:E=32.7447 | SW:Q92900:human:Splice isoform 1 of Q92900 Regulator of nonsense transcripts 1:E=29.7959 | ENSEMBL:ENSP00000262803:human:Splice isoform 2 of Q92900 Regulator of nonsense transcripts 1:E=29.7959 | ENSEMBL:ENSP00000260916:human:PREDICTED: DNA2 DNA replication helicase 2-like:E=26.585 | ENSEMBL:ENSP00000224140:human:Splice isoform…
173593_at	ZK546.17		Unnamed protein	ENSEMBL:ENSP00000255103:human:Hypothetical protein DKFZp564I122:E=25.5686 |
193992_s_at	C09G5.2		Diphthamide biosynthesis protein	ENSEMBL:ENSP00000255108:human:Diphthamide biosynthesis-like protein 2, isoform a:E=43.6021 | TR:O60623:human:Diphthamide biosynthesis protein-2:E=36.8239 | ENSEMBL:ENSP00000343858:human:OVCA1=CANDIDATE tumor suppressor:E=12.8539 | TR:Q9BZG8:human:Candidate tumor suppressor:E=12.5086 | FLYBASE:CG7265-PA:fly:Flybase gene name is CG7265-PA:E=54.0757 | FLYBASE:CG11652-PA:fly:Flybase gene name is CG11…
191922_at	Y39A3A.4		Protein tyrosine phosphatase	ENSEMBL:ENSP00000255142:human:Splice isoform 2 of O14522 Receptor-type protein-tyrosine phosphatase T precursor:E=30.6383 | ENSEMBL:ENSP00000333299:human:Splice isoform 1 of O14522 Receptor-type protein-tyrosine phosphatase T precursor:E=30.6383 | TR:Q68DU5:human:Hypothetical protein DKFZp686K04137:E=24.8861 | ENSEMBL:ENSP00000295874:human:Protein-tyrosine phosphatase gamma precursor:E=24.6576 | …
176936_at	Y48G9A.9a	Y48G9A.9	Protein tyrosine phosphatase	ENSEMBL:ENSP00000255142:human:Splice isoform 2 of O14522 Receptor-type protein-tyrosine phosphatase T precursor:E=39.4815 | ENSEMBL:ENSP00000333299:human:Splice isoform 1 of O14522 Receptor-type protein-tyrosine phosphatase T precursor:E=39.4815 | ENSEMBL:ENSP00000318349:human:protein tyrosine phosphatase, receptor type, F isoform 2 precursor:E=38.7696 | ENSEMBL:ENSP00000302753:human:LAR protein …
173259_at	Y37E3.17a	Y37E3.17	Dimethylglycine dehydrogenase precursor	ENSEMBL:ENSP00000255189:human:Dimethylglycine dehydrogenase, mitochondrial precursor:E=128.201 | ENSEMBL:ENSP00000313313:human:Hypothetical protein:E=95.2007 | ENSEMBL:ENSP00000288050:human:KIAA1990 protein:E=62.8239 | ENSEMBL:ENSP00000302152:human:Sarcosine dehydrogenase, mitochondrial precursor:E=59.3768 | ENSEMBL:ENSP00000304439:human:PREDICTED: similar to KIAA1990 protein:E=36.3665 | ENSEMBL:…
174108_s_at	T23H2.2	snt-4	Ca2+-dependent phospholipid-binding protein Synaptotagmin, required for synaptic vesicle and secretory granule exocytosis	ENSEMBL:ENSP00000255224:human:Synaptotagmin-4:E=51.2757 | ENSEMBL:ENSP00000255057:human:Synaptotagmin-11:E=50.1192 | ENSEMBL:ENSP00000263846:human:synaptotagmin VII:E=42.7696 | ENSEMBL:ENSP00000261205:human:Synaptotagmin-1:E=39 | ENSEMBL:ENSP00000285794:human:synaptotagmin VI:E=38.7696 | ENSEMBL:ENSP00000228567:human:Synaptotagmin-10:E=38.4437 | ENSEMBL:ENSP00000336863:human:Synaptotagmin-5:E=38.…
186279_at	C54A12.2		Unnamed protein	ENSEMBL:ENSP00000255262:human:Neuromedin U receptor 2:E=11.8861 | FLYBASE:CG2114-PA:fly:Flybase gene name is FR-PA:E=31.3872 | FLYBASE:CG6986-PA:fly:Flybase gene name is CG6986-PA:E=17.2441 | FLYBASE:CG8784-PA:fly:Flybase gene name is CG8784-PA:E=10.2441 |
190629_at	K06C4.9		Unnamed protein	ENSEMBL:ENSP00000255262:human:Neuromedin U receptor 2:E=13.2007 | ENSEMBL:ENSP00000296271:human:Rhodopsin:E=10.6383 | FLYBASE:CG2114-PA:fly:Flybase gene name is FR-PA:E=24.6778 | FLYBASE:CG6986-PA:fly:Flybase gene name is CG6986-PA:E=12.7212 | FLYBASE:CG16752-PA:fly:Flybase gene name is CG16752-PA:E=11.699 | FLYBASE:CG2872-PB:fly:Flybase gene name is AlstR-PB:E=11.5528 | FLYBASE:CG8784-PA:fly:Fly…
191336_at	K06C4.8		Unnamed protein	ENSEMBL:ENSP00000255262:human:Neuromedin U receptor 2:E=16.4559 | ENSEMBL:ENSP00000296271:human:Rhodopsin:E=10.6198 | FLYBASE:CG2114-PA:fly:Flybase gene name is FR-PA:E=26.3768 | FLYBASE:CG2872-PB:fly:Flybase gene name is AlstR-PB:E=14.0044 | FLYBASE:CG6986-PA:fly:Flybase gene name is CG6986-PA:E=13.5086 | FLYBASE:CG16752-PA:fly:Flybase gene name is CG16752-PA:E=13.1079 | FLYBASE:CG10001-PA:fly::…
191106_at	T07D4.1		7 transmembrane receptor	ENSEMBL:ENSP00000255262:human:Neuromedin U receptor 2:E=26.3566 | ENSEMBL:ENSP00000295589:human:Cholecystokinin type A receptor:E=26.2757 | ENSEMBL:ENSP00000326432:human:C-C chemokine receptor type 8:E=24.9586 | ENSEMBL:ENSP00000310405:human:Chemokine XC receptor 1:E=24.0177 | ENSEMBL:ENSP00000307766:human:5-hydroxytryptamine 1E receptor:E=23.8861 | ENSEMBL:ENSP00000309818:human:Thyrotropin-relea…
193114_at	C48C5.1		7 transmembrane receptor	ENSEMBL:ENSP00000255262:human:Neuromedin U receptor 2:E=44.7959 | ENSEMBL:ENSP00000305877:human:neuromedin U receptor 1:E=37.6576 | ENSEMBL:ENSP00000241256:human:Splice isoform 1A of Q92847 Growth hormone secretagogue receptor type 1:E=32.2441 | ENSEMBL:ENSP00000266080:human:Neurotensin receptor type 1:E=30.1805 | ENSEMBL:ENSP00000255008:human:Somatostatin receptor type 4:E=20.7213 | ENSEMBL:ENSP…
191971_at	K10B4.4		7 transmembrane receptor	ENSEMBL:ENSP00000255262:human:Neuromedin U receptor 2:E=45 | ENSEMBL:ENSP00000305877:human:neuromedin U receptor 1:E=40.0269 | ENSEMBL:ENSP00000218721:human:Splice isoform A of O43193 Motilin receptor:E=39.9208 | ENSEMBL:ENSP00000241256:human:Splice isoform 1A of Q92847 Growth hormone secretagogue receptor type 1:E=36.2076 | ENSEMBL:ENSP00000327417:human:Putative G protein-coupled receptor GPR39:…
175036_at	Y69A2AR.16		Nuclear transport receptor exportin 4 (importin beta superfamily)	ENSEMBL:ENSP00000255305:human:Exportin 4:E=43.7696 |
175791_at	Y40H4A.1a	gar-3	Muscarinic acetylcholine receptor	ENSEMBL:ENSP00000255380:human:Muscarinic acetylcholine receptor M3:E=90.5229 | ENSEMBL:ENSP00000342686:human:Muscarinic acetylcholine receptor M5:E=85.2757 | ENSEMBL:ENSP00000306490:human:Muscarinic acetylcholine receptor M1:E=84.1549 | ENSEMBL:ENSP00000319984:human:Muscarinic acetylcholine receptor M2:E=57.4685 | SW:P08173:human:Muscarinic acetylcholine receptor M4:E=53.6576 | ENSEMBL:ENSP000003…
184044_at	T10D4.3		Chitinase	ENSEMBL:ENSP00000255409:human:Chitinase-3 like protein 1 precursor:E=21 | ENSEMBL:ENSP00000234617:human:Chitinase 3-like protein 2 precursor:E=16.2757 | ENSEMBL:ENSP00000333427:human::E=15.6778 | ENSEMBL:ENSP00000341828:human:Splice isoform 1 of Q9BZP6 Acidic mammalian chitinase precursor:E=15.4685 | ENSEMBL:ENSP00000255427:human:Splice isoform 1 of Q13231 Chitotriosidase 1 precursor:E=14.4685 | …
189641_at	F53F1.2		Aldo/keto reductase family proteins	ENSEMBL:ENSP00000255442:human::E=41.0506 | ENSEMBL:ENSP00000251679:human::E=38.4685 | ENSEMBL:ENSP00000327636:human::E=38.3979 | ENSEMBL:ENSP00000329443:human::E=36.5528 | ENSEMBL:ENSP00000334626:human::E=36.2441 | ENSEMBL:ENSP00000324589:human:Aldo-keto reductase family 1 member C1:E=30.0706 | ENSEMBL:ENSP00000307205:human:Aldo-keto reductase family 1 member C2:E=29.9586 | ENSEMBL:ENSP0000030389…
189425_s_at	ZK507.6		G2/Mitotic-specific cyclin A	ENSEMBL:ENSP00000255465:human:Cyclin A1:E=41.4685 | ENSEMBL:ENSP00000274026:human:Cyclin A2:E=40.4318 | ENSEMBL:ENSP00000288207:human:G2/mitotic-specific cyclin B2:E=32.5086 | ENSEMBL:ENSP00000256442:human:G2/mitotic-specific cyclin B1:E=27.3665 | ENSEMBL:ENSP00000276014:human:Splice isoform 1 of Q8WWL7 G2/mitotic-specific cyclin B3:E=25.301 | ENSEMBL:ENSP00000338682:human:Splice isoform 2 of Q8W…
182130_s_at	F59A3.4		Zinc transporter and related ZIP domain-containing proteins	ENSEMBL:ENSP00000255559:human:Chromosome 17 open reading frame 26:E=88.6778 | TR:Q8N1S5:human:Hypothetical protein FLJ37908:E=60.1938 | FLYBASE:CG13189-PA:fly:Flybase gene name is CG13189-PA:E=53.4089 |
192700_s_at	F38H4.7	tag-30	Topoisomerase TOP1-interacting protein BTBD1	ENSEMBL:ENSP00000255608:human:Splice isoform 1 of Q9BX70 BTB/POZ domain containing protein 2:E=134.027 | ENSEMBL:ENSP00000261721:human:BTB/POZ domain containing protein 1:E=126.468 | ENSEMBL:ENSP00000329361:human:BTB/POZ domain containing protein 6:E=84.2218 | ENSEMBL:ENSP00000337054:human:BTB/POZ domain containing protein 3:E=83.3665 | ENSEMBL:ENSP00000254977:human:BTB/POZ domain containing prot…
192297_s_at	B0035.3		Hismacro and SEC14 domain-containing proteins	ENSEMBL:ENSP00000255681:human:Protein LRP16:E=37.3872 | ENSEMBL:ENSP00000263166:human:Hypothetical protein FLJ20142:E=24.1871 | ENSEMBL:ENSP00000311232:human:Hypothetical protein:E=12 | ENSEMBL:ENSP00000323961:human:Splice isoform 1 of Q8IXQ6 B aggressive lymphoma protein:E=11 | FLYBASE:CG18812-PC:fly:Flybase gene name is CG18812-PC:E=17.4559 |
186988_at	T09A5.6	mdt-10	Transcription factor, subunit of SRB subcomplex of RNA polymerase II	ENSEMBL:ENSP00000255764:human:Hypothetical protein MGC5309:E=24.7213 | FLYBASE:CG5057-PA:fly:Flybase gene name is Nut2-PA:E=21 |
187113_at	Y71H2B.10a	apt-3		ENSEMBL:ENSP00000255786:human:Splice isoform A of Q10567 Adapter-related protein complex 1 beta 1 subunit:E=1000 | ENSEMBL:ENSP00000314414:human:Splice isoform 2 of P63010 Adapter-related protein complex 2 beta 1 subunit:E=1000 | ENSEMBL:ENSP00000262325:human:Splice isoform 1 of P63010 Adapter-related protein complex 2 beta 1 subunit:E=1000 | ENSEMBL:ENSP00000335626:human::E=272.456 | ENSEMBL:ENS…
171802_s_at	Y75B8A.24		Phosphatidylinositol 4-kinase	ENSEMBL:ENSP00000255882:human:Splice isoform 1 of P42356 Phosphatidylinositol 4-kinase alpha:E=1000 | ENSEMBL:ENSP00000330676:human:Hypothetical protein:E=144.886 | TR:Q6ICJ0:human:Em:AP000557.3 protein:E=142.886 | ENSEMBL:ENSP00000345299:human:Splice isoform 2 of Q9UBF8 Phosphatidylinositol 4-kinase beta:E=45.0862 | ENSEMBL:ENSP00000271657:human:phosphatidylinositol 4-kinase, catalytic, beta pol…
186864_s_at	Y55F3AM.6a	Y55F3AM.6	Predicted E3 ubiquitin ligase	ENSEMBL:ENSP00000255977:human:Makorin 1:E=57.3768 | ENSEMBL:ENSP00000345705:human:Makorin 4:E=56.6383 | ENSEMBL:ENSP00000313881:human:Makorin 3:E=51.5376 | ENSEMBL:ENSP00000170447:human:Makorin 2:E=50.5229 | ENSEMBL:ENSP00000341991:human:DJ109F14.3:E=24.5686 | FLYBASE:CG5347-PA:fly:Flybase gene name is CG5347-PA:E=48.6576 | FLYBASE:CG12477-PA:fly:Flybase gene name is CG12477-PA:E=29.7447 | FLYBAS…
174655_at	Y59H11AR.2a	Y59H11AR.2	Cation transport ATPase	ENSEMBL:ENSP00000256031:human:Splice isoform 1 of Q9H7F0 Probable cation-transporting ATPase 3:E=197.092 | ENSEMBL:ENSP00000327214:human:Splice isoform A of Q9NQ11 Probable cation-transporting ATPase 1:E=179.721 | ENSEMBL:ENSP00000341115:human:Splice isoform B of Q9NQ11 Probable cation-transporting ATPase 1:E=173.824 | ENSEMBL:ENSP00000311019:human:Splice isoform 2 of Q9H7F0 Probable cation-trans…
176834_at	Y40B10A.1	lbp-9	Fatty acid-binding protein FABP	ENSEMBL:ENSP00000256104:human:fatty acid binding protein 4, adipocyte:E=26.2924 | ENSEMBL:ENSP00000335446:human::E=24.2757 | ENSEMBL:ENSP00000256103:human:peripheral myelin protein 2:E=24.0655 | ENSEMBL:ENSP00000241156:human:fatty acid binding protein 3:E=23.8539 | ENSEMBL:ENSP00000296918:human:Fatty acid-binding protein, brain:E=21.8239 | ENSEMBL:ENSP00000300149:human:Fatty acid-binding protein,…
173847_s_at	F13G3.5		Inositol monophosphatase	ENSEMBL:ENSP00000256108:human:Inositol-1(or 4)-monophosphatase:E=39.1192 | ENSEMBL:ENSP00000269159:human:Inositol-1(or 4)-monophosphatase 2:E=36.0605 | FLYBASE:CG17028-PA:fly:Flybase gene name is CG17028-PA:E=33.6198 | FLYBASE:CG17029-PA:fly:Flybase gene name is CG17029-PA:E=33.1938 | FLYBASE:CG9391-PB:fly:Flybase gene name is CG9391-PB:E=29.4559 | FLYBASE:CG17026-PA:fly:Flybase gene name is CG17…
185540_s_at	H28G03.6	mtm-5	Predicted dual-specificity phosphatase	ENSEMBL:ENSP00000256190:human:SET binding factor 2:E=113.62 | ENSEMBL:ENSP00000336522:human:Splice isoform 3 of O95248 SET binding factor 1:E=106.62 | ENSEMBL:ENSP00000252027:human:Splice isoform 1 of O95248 SET binding factor 1:E=103.328 | ENSEMBL:ENSP00000325285:human:Myotubularin related protein 4:E=28.3468 | ENSEMBL:ENSP00000301919:human:Myotubularin:E=27.7959 | ENSEMBL:ENSP00000317099:human:…
193919_at	M03A8.1	dhs-28	17-beta-hydroxysteroid dehydrogenase	ENSEMBL:ENSP00000256216:human:Peroxisomal multifunctional enzyme type 2:E=111.796 | ENSEMBL:ENSP00000262542:human:Hydroxysteroid dehydrogenase-like protein:E=21.2596 | ENSEMBL:ENSP00000230236:human:Estradiol 17-beta-dehydrogenase 8:E=20.1367 | ENSEMBL:ENSP00000326219:human:SCAD-SRL:E=16.4089 | ENSEMBL:ENSP00000296424:human:Oxidoreductase UCPA:E=16.1367 | ENSEMBL:ENSP00000334801:human:Dehydrogenas…
192499_at	E04F6.3		Peroxisomal multifunctional beta-oxidation protein and related enzymes	ENSEMBL:ENSP00000256216:human:Peroxisomal multifunctional enzyme type 2:E=72.3872 | FLYBASE:CG3415-PA:fly:Flybase gene name is CG3415-PA:E=64.6778 |
178544_at	T06D8.9		Unnamed protein	ENSEMBL:ENSP00000256255:human:Hypothetical protein MGC8721:E=42.5376 | ENSEMBL:ENSP00000342012:human:Dermokine-beta:E=10 |
187248_at	C03C10.6		Uncharacterized conserved protein	ENSEMBL:ENSP00000256339:human:KIAA1409 protein:E=127.959 | ENSEMBL:ENSP00000339276:human:KIAA1409:E=126.886 | FLYBASE:CG5237-PA:fly:Flybase gene name is CG5237-PA:E=113.77 |
190684_at	T21C9.1		PDZ domain	ENSEMBL:ENSP00000256366:human:Synaptojanin 2 binding protein:E=10.2366 |
173510_s_at	Y57E12AL.5	mdt-6	RNA polymerase II transcriptional regulation mediator	ENSEMBL:ENSP00000256379:human:RNA polymerase transcriptional regulation mediator, subunit 6 homolog:E=33.3468 | FLYBASE:CG9473-PA:fly:Flybase gene name is Med6-PA:E=31.1249 |
190836_s_at	ZK863.3		RNA polymerase II elongator complex, subunit ELP3/histone acetyltransferase	ENSEMBL:ENSP00000256398:human:Elongation protein 3 homolog:E=238.959 | TR:Q9NVZ1:human:Hypothetical protein FLJ10422:E=202.678 | FLYBASE:CG15433-PA:fly:Flybase gene name is CG15433-PA:E=238 |
192753_at	H01G02.2		Cdk activating kinase (CAK)/RNA polymerase II transcription initiation/nucleotide excision repair factor TFIIH/TFIIK, kinase subunit CDK7	ENSEMBL:ENSP00000256443:human:Cell division protein kinase 7:E=45.6778 | ENSEMBL:ENSP00000322343:human:Cell cycle related kinase:E=44.6198 | ENSEMBL:ENSP00000308912:human::E=43.9208 | ENSEMBL:ENSP00000343956:human:Splice isoform 1 of Q9UPZ9 Serine/threonine kinase ICK:E=43.9208 | ENSEMBL:ENSP00000266970:human:Cell division protein kinase 2:E=42.6383 | ENSEMBL:ENSP00000293215:human:Cell division p…
175828_at	K07A9.2	cmk-1	Ca2+/calmodulin-dependent protein kinase, EF-Hand protein superfamily	ENSEMBL:ENSP00000256460:human:Calcium/calmodulin-dependent protein kinase type I:E=113.42 | ENSEMBL:ENSP00000329160:human:Calcium/calmodulin-dependent protein kinase ID, beta isoform:E=111.959 | ENSEMBL:ENSP00000339249:human:CamKI-like protein kinase:E=111.921 | ENSEMBL:ENSP00000009105:human:Hypothetical protein:E=102.509 | ENSEMBL:ENSP00000340586:human:PNCK protein:E=75.1938 | ENSEMBL:ENSP000002…
191182_at	Y57G11C.13		GTP-binding ADP-ribosylation factor-like protein	ENSEMBL:ENSP00000256496:human:Hypothetical protein FLJ10702:E=85.4685 | ENSEMBL:ENSP00000272217:human:ADP-ribosylation factor-like 10B:E=85.041 | ENSEMBL:ENSP00000272102:human:ADP-ribosylation factor 1:E=26.7447 | ENSEMBL:ENSP00000256682:human:ADP-ribosylation factor 3:E=26.5376 | ENSEMBL:ENSP00000298316:human:ADP-ribosylation factor 6:E=26 | ENSEMBL:ENSP00000246747:human:ADP-ribosylation factor-…
189604_s_at	C47E12.3		Glycosyl hydrolase, family 47	ENSEMBL:ENSP00000256497:human:ER degradation-enhancing alpha-mannosidase-like:E=164.113 | ENSEMBL:ENSP00000318147:human:Putative alpha-mannosidase C1orf22:E=92.2441 | ENSEMBL:ENSP00000262875:human:Putative alpha-mannosidase C20orf31 precursor:E=72.8239 | TR:Q6UWZ4:human:C20orf31:E=71.9586 | ENSEMBL:ENSP00000256653:human:Mannosyl-oligosaccharide 1,2-alpha-mannosidase IB:E=44.6778 | ENSEMBL:ENSP000…
176001_at	E01A2.5		Predicted ATPase (PP-loop superfamily)	ENSEMBL:ENSP00000256538:human:Hypothetical protein FLJ36688:E=42.9208 | FLYBASE:CG1578-PA:fly:Flybase gene name is CG1578-PA:E=40.699 |
187615_at	C35D10.1a	C35D10.1	Predicted membrane protein	ENSEMBL:ENSP00000256545:human:Putative ATG/GTP binding protein precursor:E=38.7447 | FLYBASE:CG8397-PA:fly:Flybase gene name is CG8397-PA:E=43.7212 |
189114_at	C34F11.3a	C34F11.3	Adenosine monophosphate deaminase	ENSEMBL:ENSP00000256578:human:Splice isoform Ex1B-2-3 of Q01433 AMP deaminase 2:E=203.553 | ENSEMBL:ENSP00000345498:human:Splice isoform Ex1A-2-3 of Q01433 AMP deaminase 2:E=203.538 | ENSEMBL:ENSP00000341518:human:Splice isoform Ex1B-3 of Q01433 AMP deaminase 2:E=203.509 | ENSEMBL:ENSP00000256183:human:Splice isoform 1B of Q01432 AMP deaminase 3:E=186.167 | ENSEMBL:ENSP00000316520:human:AMP deami…
176553_s_at	Y108G3AL.2		Putative RNA binding protein	ENSEMBL:ENSP00000256579:human:Hypothetical protein FLJ10330:E=69.2924 | FLYBASE:CG1622-PA:fly:Flybase gene name is CG1622-PA:E=70.4949 |
175872_at	R06B10.3		C-type lectin	ENSEMBL:ENSP00000256585:human:Regenerating gene type IV precursor:E=10.5528 | ENSEMBL:ENSP00000303206:human:Lithostathine 1 beta precursor:E=10.3566 |
184662_at	Y46G5A.29			ENSEMBL:ENSP00000256646:human:Neurogenic locus notch homolog protein 2 precursor:E=29.699 | ENSEMBL:ENSP00000342270:human:Neurogenic locus notch homolog protein 1 precursor:E=28.7213 | ENSEMBL:ENSP00000277541:human::E=28.7213 | ENSEMBL:ENSP00000344081:human:Delta-like protein 1 precursor:E=27.8861 | ENSEMBL:ENSP00000263388:human:Neurogenic locus notch homolog protein 3 precursor:E=27.7447 | ENSEM…
183136_at	R05G6.9		Fibrillins and related proteins containing Ca2+-binding EGF-like domains	ENSEMBL:ENSP00000256646:human:Neurogenic locus notch homolog protein 2 precursor:E=34.3768 | ENSEMBL:ENSP00000263388:human:Neurogenic locus notch homolog protein 3 precursor:E=33.7212 | ENSEMBL:ENSP00000304118:human:Hypothetical protein FLJ13529:E=33.6021 | TR:Q6IQ50:human:NOTCH2 protein:E=33.3188 | ENSEMBL:ENSP00000328169:human:Splice isoform Long of Q9Y219 Jagged 2 precursor:E=33.2518 | ENSEMBL…
188815_at	F36H1.2	tag-144	Integral membrane ankyrin-repeat protein Kidins220 (protein kinase D substrate)	ENSEMBL:ENSP00000256707:human:KIAA1250 protein:E=182.022 | ENSEMBL:ENSP00000319947:human:Hypothetical protein DKFZp434F0621:E=162.081 | TR:Q8IZ72:human:Hypothetical protein:E=32.5086 | ENSEMBL:ENSP00000281131:human:PREDICTED: KIAA1223 protein:E=32.4437 | ENSEMBL:ENSP00000282272:human:Hypothetical protein:E=30.9586 | ENSEMBL:ENSP00000331516:human:Hypothetical protein FLJ39767:E=30.5686 | ENSEMBL:E…
184648_at	F35F11.1			ENSEMBL:ENSP00000256767:human:parafibromin:E=55 | FLYBASE:CG11990-PA:fly:Flybase gene name is CG11990-PA:E=60.284 | FLYBASE:CG6220-PA:fly:Flybase gene name is CG6220-PA:E=26.0177 |
174004_at	F22D6.3a	nrs-1	Asparaginyl-tRNA synthetase	ENSEMBL:ENSP00000256854:human:Asparaginyl-tRNA synthetase, cytoplasmic:E=173.377 | ENSEMBL:ENSP00000281038:human:Hypothetical protein:E=35.9586 | ENSEMBL:ENSP00000264161:human:Aspartyl-tRNA synthetase:E=29.7959 | ENSEMBL:ENSP00000236252:human:DJ383J4.4:E=17.2218 | FLYBASE:CG10687-PA:fly:Flybase gene name is BcDNA:GH06451-PA:E=172.201 | FLYBASE:CG3821-PA:fly::E=37.4318 | FLYBASE:CG6796-PA:fly:Flyb…
189804_s_at	F38H4.8	ech-2	Enoyl-CoA isomerase	ENSEMBL:ENSP00000256880:human:Enoyl Coenzyme A hydratase domain containing 3:E=56.7447 | ENSEMBL:ENSP00000248508:human:Enoyl-CoA hydratase, mitochondrial precursor:E=26.9586 | ENSEMBL:ENSP00000277161:human:Splice isoform 1 of Q13825 Methylglutaconyl-CoA hydratase, mitochondrial precursor:E=17.7447 | ENSEMBL:ENSP00000307334:human:Splice isoform 2 of Q13825 Methylglutaconyl-CoA hydratase, mitochond…
191080_s_at	C02F4.1	ced-5	Signaling protein DOCK180	ENSEMBL:ENSP00000256935:human:Splice isoform 1 of Q92608 Dedicator of cytokinesis protein 2:E=157.824 | ENSEMBL:ENSP00000280333:human:Dedicator of cytokinesis protein 1:E=132.569 | ENSEMBL:ENSP00000262421:human:Splice isoform 1 of Q8N1I0 Dedicator of cytokinesis protein 4:E=131.469 | ENSEMBL:ENSP00000266037:human:Dedicator of cytokinesis protein 3:E=130.495 | ENSEMBL:ENSP00000343906:human:Splice …
183452_s_at	Y32F6B.1		Organic anion transporter	ENSEMBL:ENSP00000256958:human:Solute carrier organic anion transporter family member 1B1:E=62.2441 | ENSEMBL:ENSP00000320634:human:Solute carrier organic anion transporter family member 3A1:E=61.0044 | ENSEMBL:ENSP00000266509:human:Solute carrier organic anion transporter family member 1C1:E=60.3872 | ENSEMBL:ENSP00000260126:human:Solute carrier organic anion transporter family member 5A1:E=56.18…
191814_at	C30B5.4		Predicted RNA-binding protein (RRM superfamily)	ENSEMBL:ENSP00000257020:human:RNA binding motif protein, X-linked 2:E=53.0655 | ENSEMBL:ENSP00000318836:human:PREDICTED: similar to hypothetical protein:E=51.8861 | ENSEMBL:ENSP00000339090:human::E=43.585 | TR:Q8TBF4:human:MADP-1 protein:E=11.4685 | ENSEMBL:ENSP00000266529:human:MADP-1 protein:E=10.6383 | FLYBASE:CG10466-PA:fly:Flybase gene name is CG10466-PA:E=47.1308 |
175970_at	Y105E8A.19		Tyrosyl-tRNA synthetase, cytoplasmic	ENSEMBL:ENSP00000257116:human:tyrosyl-tRNA synthetase:E=90.1549 | FLYBASE:CG4561-PA:fly:Flybase gene name is CG4561-PA:E=89.7213 |
182922_s_at	C04F12.1		Translation initiation factor 2C (eIF-2C) and related proteins	ENSEMBL:ENSP00000257131:human:Eukaryotic translation initiation factor 2C 4:E=22.4318 | ENSEMBL:ENSP00000315528:human:Eukaryotic translation initiation factor 2C 3:E=20.0555 | ENSEMBL:ENSP00000220592:human:Eukaryotic translation initiation factor 2C 2:E=19.4815 | ENSEMBL:ENSP00000246314:human:eukaryotic translation initiation factor 2C, 3 isoform b:E=19.4685 | ENSEMBL:ENSP00000207451:human:Eukary…
189519_at	R08F11.3	cyp-33C8	Cytochrome P450 CYP2 subfamily	ENSEMBL:ENSP00000257149:human:Cytochrome P450 2J2:E=72.3279 | ENSEMBL:ENSP00000331150:human::E=69.7695 | ENSEMBL:ENSP00000324648:human:Cytochrome P450 2B6:E=68.9208 | ENSEMBL:ENSP00000330650:human::E=67.9586 | ENSEMBL:ENSP00000285985:human:Cytochrome P450 2C8:E=67.8861 | ENSEMBL:ENSP00000334592:human:Cytochrome P450 2R1:E=64.1739 | ENSEMBL:ENSP00000252945:human:Cytochrome P450 2E1:E=64.1675 | ENS…
175107_s_at	Y66D12A.22	tin-10	Mitochondrial import inner membrane translocase, subunits TIM10/TIM12	ENSEMBL:ENSP00000257245:human:Mitochondrial import inner membrane translocase subunit TIM10:E=22.5229 | FLYBASE:CG9878-PA:fly:Flybase gene name is Tim10-PA:E=23.3768 |
176585_at	Y57E12AM.1		Predicted membrane protein	ENSEMBL:ENSP00000257262:human:UPF0197 protein C11orf10:E=17.9208 | FLYBASE:CG9669-PA:fly:Flybase gene name is CG9669-PA:E=11.4437 |
188308_s_at	F44E2.3			ENSEMBL:ENSP00000257322:human:Hypothetical protein FLJ10154:E=10.8539 | ENSEMBL:ENSP00000261973:human:PREDICTED: RNA binding motif protein 25:E=10.0177 | FLYBASE:CG2839-PA:fly:Flybase gene name is CG2839-PA:E=14.6198 | FLYBASE:CG4119-PA:fly:Flybase gene name is CG4119-PA:E=13.5229 | FLYBASE:CG31712-PA:fly:Flybase gene name is CG31712-PA:E=11.8539 | FLYBASE:CG8241-PA:fly:Flybase gene name is CG824…
191781_s_at	F21H12.6		Tripeptidyl peptidase II	ENSEMBL:ENSP00000257342:human:Tripeptidyl-peptidase II:E=205.027 | FLYBASE:CG3991-PD:fly:Flybase gene name is TppII-PD:E=138.796 |
192007_at	R10H10.6		Riboflavin kinase	ENSEMBL:ENSP00000257452:human:Riboflavin kinase:E=28.8239 | FLYBASE:CG2846-PA:fly:Flybase gene name is CG2846-PA:E=29.3188 |
173746_s_at	F15C11.2a	F15C11.2	Ubiquitin-like protein	ENSEMBL:ENSP00000257468:human:Splice isoform 2 of Q9UMX0 Ubiquilin 1:E=68.0362 | ENSEMBL:ENSP00000345195:human:Ubiquilin 2:E=60.585 | ENSEMBL:ENSP00000297810:human:Splice isoform 1 of Q9UMX0 Ubiquilin 1:E=48.8861 | SW:Q9H347:human:Ubiquilin 3:E=47.9586 | ENSEMBL:ENSP00000292319:human:Ataxin-1 ubiquitin-like interacting protein A1U:E=45.3872 | ENSEMBL:ENSP00000342350:human:PREDICTED: similar to at…
184535_s_at	T23B12.4		Glucose-repressible protein and related proteins	ENSEMBL:ENSP00000257491:human:corneal wound healing-related protein:E=50.0862 | FLYBASE:CG4065-PA:fly:Flybase gene name is CG4065-PA:E=40.3565 |
188633_at	F21H11.3	tbx-2	TBX2 and related T-box transcription factors	ENSEMBL:ENSP00000257567:human:Splice isoform I of O15119 T-box transcription factor TBX3:E=86.3566 | ENSEMBL:ENSP00000257566:human:Splice isoform II of O15119 T-box transcription factor TBX3:E=85.5229 | ENSEMBL:ENSP00000240328:human:T-box transcription factor TBX2:E=84.2441 | ENSEMBL:ENSP00000240335:human:T-box transcription factor TBX4:E=66.2076 | ENSEMBL:ENSP00000309913:human:Splice isoform Lon…
174124_at	T19B4.2	npp-7	Nuclear pore complex, Nup98 component (sc Nup145/Nup100/Nup116)	ENSEMBL:ENSP00000257665:human:Nuclear envelope pore membrane protein POM 121:E=29.9586 | ENSEMBL:ENSP00000340233:human::E=27.9586 | ENSEMBL:ENSP00000345620:human::E=27.6778 | ENSEMBL:ENSP00000343014:human::E=26.6778 | ENSEMBL:ENSP00000311663:human:PREDICTED: similar to Nuclear envelope pore membrane protein POM 121 (Pore membrane protein of 121 kDa) (P145):E=25.4559 | ENSEMBL:ENSP00000257622:huma…
193274_s_at	B0024.11		Uncharacterized conserved protein	ENSEMBL:ENSP00000257687:human:Hypothetical pseudouridine synthase KIAA1897:E=59.3098 | ENSEMBL:ENSP00000321373:human:Hypothetical protein DKFZp434G1415:E=35.0605 | FLYBASE:CG6745-PA:fly:Flybase gene name is CG6745-PA:E=47.585 |
177173_s_at	Y73B6BL.4		Intracellular membrane-bound Ca2+-independent phospholipase A2	ENSEMBL:ENSP00000257694:human:intracellular membrane-associated calcium-independent phospholipase A2 gamma:E=80.3665 | ENSEMBL:ENSP00000322900:human:Hypothetical protein DKFZp761P18121:E=57.6021 | ENSEMBL:ENSP00000332937:human::E=47.6383 | ENSEMBL:ENSP00000335149:human:Splice isoform SH-iPLA2 of O60733 85 kDa calcium-independent phospholipase A2:E=16.1135 | ENSEMBL:ENSP00000333142:human:Splice is…
175772_s_at	Y22D7AR.13	ser-4	7 transmembrane receptor	ENSEMBL:ENSP00000257763:human:5-hydroxytryptamine 1B receptor:E=63.3188 | ENSEMBL:ENSP00000313661:human:5-hydroxytryptamine 1D receptor:E=62.4685 | ENSEMBL:ENSP00000316244:human:5-hydroxytryptamine 1A receptor:E=61.5528 | ENSEMBL:ENSP00000322924:human:5-hydroxytryptamine 1F receptor:E=58.5528 | ENSEMBL:ENSP00000287907:human:5-hydroxytryptamine 5A receptor:E=54.8539 | ENSEMBL:ENSP00000337949:human…
176113_at	E01A2.6		Uncharacterized conserved protein	ENSEMBL:ENSP00000257787:human:Hypothetical protein C6orf166:E=14.9208 | ENSEMBL:ENSP00000311063:human:Hypothetical protein FLJ12666:E=13.7696 | FLYBASE:CG8580-PA:fly:Flybase gene name is CG8580-PA:E=13.2291 |
185254_s_at	F55A12.8		Predicted P-loop ATPase fused to an acetyltransferase	ENSEMBL:ENSP00000257829:human:UPF0202 protein KIAA1709:E=290.509 | FLYBASE:CG1994-PA:fly:Flybase gene name is CG1994-PA:E=249.143 |
190295_at	T23D8.2	tsp-7	Tetraspanin family integral membrane protein	ENSEMBL:ENSP00000257857:human:CD63 antigen:E=35.4437 | TR:Q8N6Z9:human:Lysosome-associated membrane protein-3 variant:E=34.0506 | ENSEMBL:ENSP00000011898:human:Tetraspan NET-5:E=33.1192 | ENSEMBL:ENSP00000324304:human:Transmembrane 4 superfamily member 7:E=28.5686 | ENSEMBL:ENSP00000003603:human:Transmembrane 4 superfamily member 6:E=23.1675 | ENSEMBL:ENSP00000271324:human:Leukocyte surface antig…
187206_at	T20G5.10		General control of amino-acid synthesis 5-like 1	ENSEMBL:ENSP00000257899:human:GCN5-like protein 1:E=27.4318 | FLYBASE:CG30077-PA:fly:Flybase gene name is CG30077-PA:E=25.1611 |
173533_at	F31E3.4		PAB-dependent poly(A) ribonuclease, subunit PAN2	ENSEMBL:ENSP00000257931:human:Ubiquitin specific protease 52:E=84.5229 | FLYBASE:CG8232-PA:fly:Flybase gene name is CG8232-PA:E=82.8239 |
175033_at	Y53G8AR.9		C3H1-type Zn-finger protein	ENSEMBL:ENSP00000257940:human:Hypothetical protein FLJ14451:E=25.1487 | ENSEMBL:ENSP00000282488:human:36 kDa muscleblind protein EXP36:E=10.4202 |
180579_at	F48E8.4			ENSEMBL:ENSP00000257966:human:Splice isoform OS-9-2 of Q13438 Protein OS-9 precursor:E=13.0862 | ENSEMBL:ENSP00000318165:human:Splice isoform OS-9-1 of Q13438 Protein OS-9 precursor:E=13 | TR:Q6UWN7:human:CL25084:E=10.7959 |
191159_s_at	K07A12.4		Elongation factor 1 alpha	ENSEMBL:ENSP00000257985:human:ERFS:E=106.921 | ENSEMBL:ENSP00000341247:human:Polypeptide chain release factor 3b:E=73.6383 | ENSEMBL:ENSP00000310144:human:Elongation factor 1-alpha 1:E=72.3468 | TR:Q8IYD1:human:Peptide chain release factor 3:E=70.6198 | ENSEMBL:ENSP00000219627:human:G1 to S phase transition protein 1 homolog:E=70.3665 | ENSEMBL:ENSP00000217182:human:Elongation factor 1-alpha 2:E=…
182656_at	T10B5.5a	T10B5.5	Chaperonin complex component, TCP-1 eta subunit (CCT7)	ENSEMBL:ENSP00000258091:human:T-complex protein 1, eta subunit:E=187.658 | ENSEMBL:ENSP00000239585:human:T-complex protein 1, alpha subunit:E=74.3872 | ENSEMBL:ENSP00000295688:human:T-complex protein 1, gamma subunit:E=71.2007 | ENSEMBL:ENSP00000233836:human:T-complex protein 1, delta subunit:E=70.9208 | ENSEMBL:ENSP00000299300:human:T-complex protein 1, beta subunit:E=67.8239 | ENSEMBL:ENSP00000…
192174_at	F43G9.6	fer-1	Membrane-associated protein FER-1 and related ferlins, contain multiple C2 domains	ENSEMBL:ENSP00000258104:human:Dysferlin:E=154.638 | SW:Q9NZM1:human:Splice isoform 1 of Q9NZM1 Myoferlin:E=153.678 | ENSEMBL:ENSP00000304682:human::E=153.357 | ENSEMBL:ENSP00000312853:human::E=147.886 | ENSEMBL:ENSP00000343841:human:Splice isoform 3 of Q9NZM1 Myoferlin:E=137.387 | ENSEMBL:ENSP00000340885:human:FER1L3 protein:E=100.076 | ENSEMBL:ENSP00000272371:human:Splice isoform 1 of Q9HC10 Oto…
191750_at	C27A12.5	ceh-2	Transcription factor EMX1 and related HOX domain proteins	ENSEMBL:ENSP00000258106:human:Empty spiracles homolog 1:E=23.2924 | ENSEMBL:ENSP00000302942:human:Homeobox protein EMX2:E=22.3372 | ENSEMBL:ENSP00000297537:human:PREDICTED: similar to gastrulation brain homeobox 1:E=15.4559 | TR:Q9UD61:human:PREDICTED: similar to gastrulation brain homeobox 1:E=15.4559 | ENSEMBL:ENSP00000234392:human:Ventral anterior homeobox 2:E=15.0605 | ENSEMBL:ENSP00000344285…
186270_s_at	F53C3.12		Beta, beta-carotene 15,15'-dioxygenase and related enzymes	ENSEMBL:ENSP00000258168:human:Beta,beta-carotene 15,15'-monooxygenase:E=82.3279 | ENSEMBL:ENSP00000262340:human:Retinal pigment epithelium-specific 65 kDa protein:E=81.3665 | ENSEMBL:ENSP00000322719:human:Splice isoform 2 of Q9BYV7 Beta,beta-carotene 9',10'-dioxygenase:E=80.4685 | ENSEMBL:ENSP00000338756:human:Splice isoform 1 of Q9BYV7 Beta,beta-carotene 9',10'-dioxygenase:E=80.4318 | TR:Q8NAZ7:…
185899_at	Y46G5A.24		Beta, beta-carotene 15,15'-dioxygenase and related enzymes	ENSEMBL:ENSP00000258168:human:Beta,beta-carotene 15,15'-monooxygenase:E=86.7695 | ENSEMBL:ENSP00000262340:human:Retinal pigment epithelium-specific 65 kDa protein:E=81.8861 | ENSEMBL:ENSP00000322719:human:Splice isoform 2 of Q9BYV7 Beta,beta-carotene 9',10'-dioxygenase:E=80.2596 | ENSEMBL:ENSP00000338756:human:Splice isoform 1 of Q9BYV7 Beta,beta-carotene 9',10'-dioxygenase:E=80.2218 | TR:Q8NAZ7:…
183753_at	T26A8.2		Uncharacterized conserved protein	ENSEMBL:ENSP00000258173:human:Hypothetical protein FLJ22167:E=14.6576 |
187711_s_at	C39E9.14a	dli-1	Dynein light intermediate chain	ENSEMBL:ENSP00000258198:human:Dynein light intermediate chain 2, cytosolic:E=43.8239 | ENSEMBL:ENSP00000273130:human:Dynein light chain-A:E=42.1487 | FLYBASE:CG1938-PA:fly:Flybase gene name is Dlic2-PA:E=39.4685 |
183460_s_at	Y39B6A.19	twk-46	Tandem pore domain K+ channel	ENSEMBL:ENSP00000258230:human:Potassium channel subfamily K member 1:E=43.4437 | ENSEMBL:ENSP00000263372:human:Splice isoform 1 of Q9Y257 Potassium channel subfamily K member 6:E=36.5229 | TR:Q6X6Z5:human:Pancreatic potassium channel TALK-1b:E=30.4559 | ENSEMBL:ENSP00000211196:human:Splice isoform 1 of Q96T55 Potassium channel subfamily K member 16:E=30.2676 | ENSEMBL:ENSP00000330877:human:Splice…
187973_s_at	F22E12.4a	egl-9	EGL-Nine (EGLN) protein	ENSEMBL:ENSP00000258246:human:Splice isoform 1 of Q9GZT9 Egl nine homolog 1:E=61.1487 | ENSEMBL:ENSP00000250457:human:Egl nine homolog 3:E=43.0132 | ENSEMBL:ENSP00000307080:human:Egl nine homolog 2:E=42.9208 | TR:Q9UFE2:human:Hypothetical protein DKFZp434E026:E=11.2076 | FLYBASE:CG31543-PC:fly:Flybase gene name is Hph-PC:E=55.041 |
174112_at	C06G3.10	cgo-2	Low density lipoprotein receptor	ENSEMBL:ENSP00000258255:human:Conserved oligomeric Golgi complex component 2:E=33.1079 | FLYBASE:CG6177-PA:fly:Flybase gene name is ldlCp-PA:E=26.699 |
193533_s_at	F57A10.3	haf-3	Peptide exporter, ABC superfamily	ENSEMBL:ENSP00000258256:human:ATP-binding cassette, sub-family B, member 10, mitochondrial precursor:E=127.18 | ENSEMBL:ENSP00000339226:human::E=105.538 | TR:Q8N1X3:human:Hypothetical protein FLJ37317:E=90.284 | ENSEMBL:ENSP00000297504:human:Splice isoform Long of Q9NUT2 ATP-binding cassette, sub-family B, member 8, mitochondrial precursor:E=89.8861 | ENSEMBL:ENSP00000297506:human:Splice isoform …
173651_at	T12D8.3		Acyl-CoA-binding protein	ENSEMBL:ENSP00000258326:human:Acyl-Coenzyme A binding domain containing 6:E=23.0177 | FLYBASE:CG33071-PA:fly:Flybase gene name is CG33071-PA:E=19.6778 |
193404_at	C05D9.5	ife-4	Predicted mRNA cap-binding protein related to eIF-4E	ENSEMBL:ENSP00000258416:human:Eukaryotic translation initiation factor 4E type 3:E=50.5086 | ENSEMBL:ENSP00000280892:human:Eukaryotic translation initiation factor 4E:E=20.2596 | ENSEMBL:ENSP00000323714:human:PREDICTED: similar to eukaryotic translation initiation factor eIF4E-1:E=18.8239 | TR:Q8N5X7:human:MGC39820 protein:E=16.6383 | ENSEMBL:ENSP00000295612:human:Hypothetical protein:E=13.1024 |…
189990_at	F26E4.9	cco-1	Cytochrome c oxidase, subunit Vb/COX4	ENSEMBL:ENSP00000258424:human:Cytochrome c oxidase polypeptide Vb, mitochondrial precursor:E=11.6576 | FLYBASE:CG11015-PA:fly:Flybase gene name is CG11015-PA:E=23.6021 | FLYBASE:CG11043-PA:fly:Flybase gene name is CG11043-PA:E=10.041 |
190980_at	ZK675.2		Translesion DNA polymerase - REV1 deoxycytidyl transferase	ENSEMBL:ENSP00000258428:human:REV1 protein:E=94.7695 | ENSEMBL:ENSP00000241436:human:DINB1:E=18.9586 | ENSEMBL:ENSP00000306591:human:DNA polymerase eta:E=14.2291 | ENSEMBL:ENSP00000342256:human:DNA polymerase kappa:E=12.6576 | FLYBASE:CG12189-PA:fly:Flybase gene name is Rev1-PA:E=92.3468 |
193643_s_at	C06G3.7		Thioredoxin reductase	ENSEMBL:ENSP00000258498:human:Thioredoxin reductase 1:E=154.569 | ENSEMBL:ENSP00000346113:human:Thioredoxin reductase 1, cytoplasmic precursor:E=152.658 | ENSEMBL:ENSP00000346114:human:PREDICTED: thioredoxin reductase 3:E=147.638 | ENSEMBL:ENSP00000334451:human:Splice isoform 1 of Q9NNW7 Thioredoxin reductase 2, mitochondrial precursor:E=130.745 | ENSEMBL:ENSP00000331841:human:thioredoxin reducta…
182026_s_at	ZC581.9		Protein kinase	ENSEMBL:ENSP00000258506:human:Similar to mouse D10Ertd802e protein:E=42.2518 | ENSEMBL:ENSP00000338037:human:Hypothetical protein FLJ10074:E=23.4437 | FLYBASE:CG1951-PA:fly:Flybase gene name is CG1951-PA:E=44.2924 | FLYBASE:CG14163-PA:fly:Flybase gene name is CG14163-PA:E=33.2147 |
173000_s_at	JC8.2			ENSEMBL:ENSP00000258531:human:Periodic tryptophan protein 1 homolog:E=74.6576 | FLYBASE:CG6751-PA:fly:Flybase gene name is CG6751-PA:E=59.4685 |
180560_s_at	F17C11.8		Vacuolar sorting protein VPS36	ENSEMBL:ENSP00000258599:human:CGI-145 protein:E=77.4089 | FLYBASE:CG10711-PA:fly:Flybase gene name is CG10711-PA:E=63.0132 |
190793_s_at	F47B10.1		Succinyl-CoA synthetase, beta subunit	ENSEMBL:ENSP00000258645:human:Splice isoform 1 of Q9P2R7 Succinyl-CoA ligase [ADP-forming] beta-chain, mitochondrial precursor:E=136.301 | TR:Q6N0B1:human:Hypothetical protein DKFZp686D0880:E=136 | ENSEMBL:ENSP00000307432:human:Succinyl-CoA ligase [GDP-forming] beta-chain, mitochondrial precursor:E=97.2757 | ENSEMBL:ENSP00000343752:human:PREDICTED: similar to Succinyl-CoA ligase:E=89.4318 | ENSEM…
174468_s_at	Y71F9AM.4a	Y71F9AM.4	Subunit of cis-Golgi transport vesicle tethering complex - Sec34p	ENSEMBL:ENSP00000258654:human:Conserved oligomeric Golgi complex component 3:E=78.0809 | ENSEMBL:ENSP00000316097:human:COG3 protein:E=77.8239 | FLYBASE:CG3248-PA:fly:Flybase gene name is CG3248-PA:E=67.9586 |
176820_at	R05D3.11		Predicted histone methyl transferase	ENSEMBL:ENSP00000258672:human:Splice isoform 1 of Q96T68 Probable histone-lysine N-methyltransferase, H3 lysine-9 specific:E=43.699 | ENSEMBL:ENSP00000271640:human:Splice isoform 1 of Q15047 Histone-lysine N-methyltransferase, H3 lysine-9 specific 4:E=42.1308 | ENSEMBL:ENSP00000229735:human:Splice isoform 2 of Q96KQ7 Histone-lysine N-methyltransferase, H3 lysine-9 specific 3:E=19.9586 | ENSEMBL:E…
186280_s_at	F33G12.3		Uncharacterized conserved protein	ENSEMBL:ENSP00000258695:human:Chromosome 7 open reading frame 25:E=30.5086 | FLYBASE:CG13886-PA:fly:Flybase gene name is CG13886-PA:E=24.1308 |
173435_s_at	C09G12.8	ced-10	Ras-related small GTPase, Rho type	ENSEMBL:ENSP00000258737:human:Splice isoform A of P63000 Ras-related C3 botulinum toxin substrate 1:E=54.1739 | ENSEMBL:ENSP00000304283:human:Ras-related C3 botulinum toxin substrate 3:E=53.6383 | ENSEMBL:ENSP00000249071:human:Ras-related C3 botulinum toxin substrate 2:E=52.7959 | ENSEMBL:ENSP00000309219:human::E=51.5376 | ENSEMBL:ENSP00000257021:human:Ras-related C3 botulinum toxin substrate 4:E…
191975_at	C35C5.4	mig-2	Ras-related small GTPase, Rho type	ENSEMBL:ENSP00000258737:human:Splice isoform A of P63000 Ras-related C3 botulinum toxin substrate 1:E=68.8539 | ENSEMBL:ENSP00000304283:human:Ras-related C3 botulinum toxin substrate 3:E=67.8861 | ENSEMBL:ENSP00000249071:human:Ras-related C3 botulinum toxin substrate 2:E=67.5686 | ENSEMBL:ENSP00000258736:human:Splice isoform B of P63000 Ras-related C3 botulinum toxin substrate 1:E=67.3767 | ENSEM…
173378_at	Y37E3.1		Uncharacterized conserved protein, contains TPR repeat	ENSEMBL:ENSP00000258821:human:Tetratricopeptide repeat domain 5:E=30.6021 |
190990_at	K04G2.2			ENSEMBL:ENSP00000258884:human:PREDICTED: hypothetical protein from EUROIMAGE 588495:E=96.5376 | ENSEMBL:ENSP00000330222:human:C9orf77 protein:E=94.3979 | ENSEMBL:ENSP00000344094:human:CGI-67 protein:E=93.6021 | ENSEMBL:ENSP00000339772:human:PREDICTED: similar to C19orf27 protein:E=91.7695 | ENSEMBL:ENSP00000250974:human:Chromosome 19 open reading frame 27:E=87.5376 | ENSEMBL:ENSP00000332368:human…
191360_at	F30A10.1		Ca2+-binding kinase interacting protein (KIP) (EF-Hand protein superfamily)	ENSEMBL:ENSP00000258930:human:Calcium and integrin-binding protein 2:E=50.1805 | ENSEMBL:ENSP00000269878:human:Calcium and integrin-binding protein 3:E=45.5229 | ENSEMBL:ENSP00000333873:human:calcium and integrin binding 1 (calmyrin):E=38.0044 | TR:Q6NT26:human:CIB3 protein:E=34.2676 | ENSEMBL:ENSP00000288861:human:PREDICTED: similar to Calcium and integrin-binding protein 1 (Calmyrin) (DNA-PKcs …
189582_s_at	Y111B2A.18	rsp-3	Alternative splicing factor ASF/SF2 (RRM superfamily)	ENSEMBL:ENSP00000258962:human:splicing factor, arginine/serine-rich 1 (splicing factor 2, alternate splicing factor):E=70.3279 | ENSEMBL:ENSP00000229390:human:Splicing factor, arginine/serine-rich 9:E=60.3188 | ENSEMBL:ENSP00000244020:human:Splice isoform SRP55-1 of Q13247 Splicing factor, arginine/serine-rich 6:E=42.9208 | ENSEMBL:ENSP00000234982:human:Splicing factor, arginine/serine-rich 4:E=4…
187850_s_at	F55C12.5a	F55C12.5	Uncharacterized conserved protein TEX2, contains PH domain	ENSEMBL:ENSP00000258991:human:Uncharacterized hypothalamus protein HT008:E=71.8539 | FLYBASE:CG5741-PA:fly:Flybase gene name is CG5741-PA:E=21.1135 |
182758_at	B0261.4		Mitochondrial/chloroplast ribosomal protein L4/L29	ENSEMBL:ENSP00000259038:human:39S ribosomal protein L47, mitochondrial precursor:E=23.6021 | FLYBASE:CG9378-PB:fly:Flybase gene name is Rlc1-PB:E=26.284 |
193835_s_at	ZK1098.1		Spliceosomal protein FBP11/Splicing factor PRP40	ENSEMBL:ENSP00000259069:human:Splice isoform 1 of O75400 Formin-binding protein 3:E=129.854 | ENSEMBL:ENSP00000315856:human:PREDICTED: formin binding protein 3:E=128.409 | TR:Q6NWY9:human:HYPC protein:E=127.538 | ENSEMBL:ENSP00000261897:human:Hypothetical protein DKFZp434O1520:E=124.699 | TR:Q9H5G4:human:Hypothetical protein FLJ23464:E=25.4089 | ENSEMBL:ENSP00000296702:human:Transcription elongat…
175269_at	C33D3.1	elt-2	GATA-4/5/6 transcription factors	ENSEMBL:ENSP00000259090:human::E=24.5086 | TR:Q16365:human:GATA-4 transcription factor:E=23.8239 | ENSEMBL:ENSP00000334458:human:Transcription factor GATA-4:E=23.7959 | ENSEMBL:ENSP00000252997:human:Transcription factor GATA-5:E=22.8239 | ENSEMBL:ENSP00000269216:human:GATA binding protein 6:E=20.1487 | ENSEMBL:ENSP00000341619:human:Splice isoform 1 of P23771 Trans-acting T-cell specific transcrip…
190790_at	ZC434.5	ers-2	Glutamyl-tRNA synthetase	ENSEMBL:ENSP00000259146:human:Bifunctional aminoacyl-tRNA synthetase:E=232.585 | ENSEMBL:ENSP00000340670:human:EPRS protein:E=218.921 | TR:Q8NAJ6:human:Hypothetical protein FLJ35251:E=128.119 | ENSEMBL:ENSP00000307567:human:Glutaminyl-tRNA synthetase:E=50.3279 | ENSEMBL:ENSP00000343488:human:KIAA1970 protein:E=10.5086 | ENSEMBL:ENSP00000317698:human:KIAA1970 protein:E=10.4949 | FLYBASE:CG5394-PA:…
193682_s_at	C44C1.4a	C44C1.4	Vacuolar sorting protein VPS45/Stt10 (Sec1 family)	ENSEMBL:ENSP00000259149:human:Vacuolar protein sorting-associated protein 45:E=122.921 | ENSEMBL:ENSP00000221283:human:Syntaxin binding protein 2:E=25.5229 | ENSEMBL:ENSP00000264125:human:Syntaxin-binding protein 3:E=21.3979 | ENSEMBL:ENSP00000307396:human:Splice isoform 2 of P61764 Syntaxin binding protein 1:E=20.3372 | ENSEMBL:ENSP00000344525:human:Splice isoform 1 of P61764 Syntaxin binding pr…
185034_s_at	T23B12.6		SETA binding protein SB1 and related proteins, contain BTB/POZ domain	ENSEMBL:ENSP00000259154:human:BA275K8.1:E=159.959 | ENSEMBL:ENSP00000291842:human:Hypothetical protein LOC92799:E=147.699 | TR:Q8N2I6:human:Hypothetical protein FLJ90576:E=42.1549 | ENSEMBL:ENSP00000302844:human:Hypothetical protein FLJ90816:E=14.1135 | ENSEMBL:ENSP00000339340:human:PREDICTED: similar to KCTD11 protein:E=12.0757 | TR:Q8N3Q9:human:Hypothetical protein DKFZp313I0334:E=11.284 | ENSE…
190502_s_at	F55C5.7		Ribosomal protein S6 kinase	ENSEMBL:ENSP00000259161:human:RSK-like protein:E=44.8861 | ENSEMBL:ENSP00000344597:human:Hypothetical protein:E=28.4685 | ENSEMBL:ENSP00000344102:human:Ribosomal protein S6 kinase-like 1:E=27.1192 | ENSEMBL:ENSP00000310846:human::E=25.6383 | TR:Q96NR9:human:Hypothetical protein FLJ30238:E=12.8539 | ENSEMBL:ENSP00000301886:human:Splice isoform 1 of Q9NRS6 Sorting nexin 15:E=12.7447 | ENSEMBL:ENSP0…
186614_at	ZK795.3		U3 small nucleolar ribonucleoprotein (snoRNP) component	ENSEMBL:ENSP00000259239:human:U3 snoRNP protein 4 homolog:E=89.6021 | ENSEMBL:ENSP00000263716:human:RNA processing factor 1:E=31.585 | FLYBASE:CG11920-PA:fly:Flybase gene name is CG11920-PA:E=75.4949 | FLYBASE:CG6712-PA:fly:Flybase gene name is CG6712-PA:E=34.0809 |
183025_s_at	C34G6.7a	pqn-19	Signal transducing adaptor protein STAM/STAM2	ENSEMBL:ENSP00000259259:human:STAM:E=56.8861 | ENSEMBL:ENSP00000263904:human:Signal transducing adaptor molecule 2A:E=53.0315 | TR:Q9NR36:human:Hepatocyte growth factor-regulated tyrosine kinase substrate HRS isoform 2:E=19.1427 | ENSEMBL:ENSP00000327871:human::E=19.1079 | ENSEMBL:ENSP00000331201:human:hepatocyte growth factor-regulated tyrosine kinase substrate:E=18.9586 | TR:Q6UW50:human:TOM1:E…
193890_s_at	H25P06.2a	cdk-9	Cyclin T-dependent kinase CDK9	ENSEMBL:ENSP00000259329:human:Cell division protein kinase 9:E=83.6383 | ENSEMBL:ENSP00000340557:human:CDC2L5 protein kinase:E=64.2757 | ENSEMBL:ENSP00000181839:human:Cell division cycle 2-like 5:E=63.1612 | ENSEMBL:ENSP00000313986:human:Cell division cycle 2-like protein kinase 5:E=62.2924 | ENSEMBL:ENSP00000300647:human:Cell division cycle 2-related protein kinase 7:E=62 | ENSEMBL:ENSP000003102…
180964_s_at	H04D03.3		Uncharacterized conserved protein	ENSEMBL:ENSP00000259335:human:PREDICTED: KIAA0368 protein:E=12.8861 |
173070_s_at	M106.1	mix-1	Structural maintenance of chromosome protein 2 (chromosome condensation complex Condensin, subunit E)	ENSEMBL:ENSP00000259347:human:Splice isoform 1 of O95347 Structural maintenance of chromosome 2-like 1 protein:E=156 | ENSEMBL:ENSP00000286398:human::E=122.244 | ENSEMBL:ENSP00000265274:human:Structural maintenance of chromosome 3:E=40.0555 | ENSEMBL:ENSP00000323421:human:Structural maintenance of chromosome 1-like 1 protein:E=39.7212 | ENSEMBL:ENSP00000341382:human:Splice isoform 1 of Q9NTJ3 Str…
186104_at	VF39H2L.1		SNARE protein PEP12/VAM3/Syntaxin 7/Syntaxin 17	ENSEMBL:ENSP00000259400:human:Syntaxin-17:E=16.1611 | ENSEMBL:ENSP00000309600:human:Syntaxin-7:E=10.1739 | FLYBASE:CG7452-PA:fly:Flybase gene name is Syx17-PA:E=11.0362 |
193209_s_at	F25B5.6a	F25B5.6	Folylpolyglutamate synthase	ENSEMBL:ENSP00000259403:human:Folylpolyglutamate synthase, mitochondrial precursor:E=85.5229 | TR:Q96G81:human:Folylpolyglutamate synthase:E=17.1249 | FLYBASE:CG2543-PA:fly:Flybase gene name is CG2543-PA:E=71.9586 | FLYBASE:CG31773-PA:fly:Flybase gene name is CG31773-PA:E=43.4949 |
193057_s_at	C47B2.4	pbs-2	20S proteasome, regulatory subunit beta type PSMB7/PSMB10/PUP1	ENSEMBL:ENSP00000259457:human:Proteasome subunit beta type 7 precursor:E=55.0132 | ENSEMBL:ENSP00000268782:human:Proteasome subunit beta type 10 precursor:E=46.3188 | TR:Q9UM79:human:Protein serine kinase c17:E=24.9586 | ENSEMBL:ENSP00000270586:human:Proteasome subunit beta type 6 precursor:E=22.0969 | ENSEMBL:ENSP00000229815:human:Splice isoform LMP2.L of P28065 Proteasome subunit beta type 9 pr…
190842_at	F44C8.2	nhr-134	Hormone receptors	ENSEMBL:ENSP00000259458:human:Steroidogenic factor 1:E=13.3468 | ENSEMBL:ENSP00000264097:human:Splice isoform Short of P62508 Estrogen-related receptor gamma:E=12.699 | SW:P62508:human:Splice isoform Long of P62508 Estrogen-related receptor gamma:E=12.6383 | ENSEMBL:ENSP00000339786:human:Splice isoform 1 of P37231 Peroxisome proliferator activated receptor gamma:E=12.4089 | ENSEMBL:ENSP0000028782…
192720_at	K07G5.2	xpa-1	DNA excision repair protein XPA/XPAC/RAD14	ENSEMBL:ENSP00000259463:human:DNA-repair protein complementing XP-A cells:E=42.0809 | FLYBASE:CG6358-PA:fly:Flybase gene name is Xpac-PA:E=40.7447 |
174859_at	F37E3.1		Nuclear cap-binding complex, subunit NCBP1/CBP80	ENSEMBL:ENSP00000259464:human:80 kDa nuclear cap binding protein:E=138.337 | FLYBASE:CG7035-PA:fly:Flybase gene name is Cbp80-PA:E=134.638 | FLYBASE:CG7907-PA:fly:Flybase gene name is CG7907-PA:E=69.4318 |
178608_s_at	F25D7.1		Predicted membrane protein	ENSEMBL:ENSP00000259512:human:Derlin-1:E=61.0088 | ENSEMBL:ENSP00000158771:human:Derlin-2:E=29.4089 | SW:Q96Q80:human:Splice isoform 1 of Q96Q80 Derlin-3:E=24.7447 | ENSEMBL:ENSP00000290730:human:Splice isoform 3 of Q96Q80 Derlin-3:E=24.1024 | ENSEMBL:ENSP00000313453:human::E=10.0915 | FLYBASE:CG10908-PA:fly:Flybase gene name is CG10908-PA:E=48.9208 | FLYBASE:CG14899-PA:fly:Flybase gene name is C…
190449_at	Y43F8C.10		Transcription factor Doublesex	ENSEMBL:ENSP00000259622:human:Doublesex-and mab-3-related transcription factor 2:E=14.7447 | ENSEMBL:ENSP00000190165:human:BA143M15.2:E=13.7696 | ENSEMBL:ENSP00000270830:human:PREDICTED: DMRT-like family A2:E=13.7447 | ENSEMBL:ENSP00000319651:human:Hypothetical protein FLJ38692:E=13.2676 | ENSEMBL:ENSP00000305785:human:DMRT2/terra-like protein:E=12.6383 | ENSEMBL:ENSP00000223955:human:Doublesex- …
192937_at	F45H10.1	alh-7	Aldehyde dehydrogenase	ENSEMBL:ENSP00000259696:human:Succinate semialdehyde dehydrogenase, mitochondrial precursor:E=122.796 | ENSEMBL:ENSP00000314649:human:aldehyde dehydrogenase 5A1 precursor, isoform 1:E=119.42 | ENSEMBL:ENSP00000249750:human:aldehyde dehydrogenase 1A2 isoform 1:E=73.1938 | ENSEMBL:ENSP00000297785:human:aldehyde dehydrogenase 1A1:E=72.7447 | ENSEMBL:ENSP00000273450:human:Hypothetical protein DKFZp78…
173660_at	R90.1		Casein kinase (serine/threonine/tyrosine protein kinase)	ENSEMBL:ENSP00000259750:human:PREDICTED: tau tubulin kinase 1:E=102.886 | ENSEMBL:ENSP00000267890:human:TTBK2 protein:E=97.4685 | TR:Q6ZNH0:human:Hypothetical protein FLJ16105:E=89.0315 | ENSEMBL:ENSP00000263802:human:Tau-tubulin kinase:E=74.041 | ENSEMBL:ENSP00000345883:human::E=69.4559 | ENSEMBL:ENSP00000337616:human:Casein kinase I, epsilon isoform:E=41.9586 | ENSEMBL:ENSP00000269361:human:Spl…
174278_s_at	M04F3.3		Casein kinase (serine/threonine/tyrosine protein kinase)	ENSEMBL:ENSP00000259750:human:PREDICTED: tau tubulin kinase 1:E=32.3188 | TR:Q6ZNH0:human:Hypothetical protein FLJ16105:E=31.0605 | ENSEMBL:ENSP00000267890:human:TTBK2 protein:E=28.5686 | ENSEMBL:ENSP00000345883:human::E=28.1487 | ENSEMBL:ENSP00000263802:human:Tau-tubulin kinase:E=27.6198 | ENSEMBL:ENSP00000261798:human:Casein kinase I, alpha isoform:E=21.3768 | ENSEMBL:ENSP00000269361:human:Spli…
192187_s_at	W09C3.1		Casein kinase (serine/threonine/tyrosine protein kinase)	ENSEMBL:ENSP00000259750:human:PREDICTED: tau tubulin kinase 1:E=39.4318 | ENSEMBL:ENSP00000267890:human:TTBK2 protein:E=36.0706 | TR:Q6ZNH0:human:Hypothetical protein FLJ16105:E=33.585 | ENSEMBL:ENSP00000261798:human:Casein kinase I, alpha isoform:E=29.699 | ENSEMBL:ENSP00000345883:human::E=28.1487 | ENSEMBL:ENSP00000263802:human:Tau-tubulin kinase:E=27.1487 | ENSEMBL:ENSP00000322723:human:Casein…
190608_s_at	C09D4.3		Casein kinase (serine/threonine/tyrosine protein kinase)	ENSEMBL:ENSP00000259750:human:PREDICTED: tau tubulin kinase 1:E=44.0809 | ENSEMBL:ENSP00000267890:human:TTBK2 protein:E=43.7959 | TR:Q6ZNH0:human:Hypothetical protein FLJ16105:E=42.1192 | ENSEMBL:ENSP00000345883:human::E=36.3468 | ENSEMBL:ENSP00000263802:human:Tau-tubulin kinase:E=36.0362 | ENSEMBL:ENSP00000269361:human:Splice isoform 2 of P48730 Casein kinase I, delta isoform:E=28.699 | ENSEMBL:…
192616_at	W06F12.3		Casein kinase (serine/threonine/tyrosine protein kinase)	ENSEMBL:ENSP00000259750:human:PREDICTED: tau tubulin kinase 1:E=45.8861 | ENSEMBL:ENSP00000267890:human:TTBK2 protein:E=45.6021 | TR:Q6ZNH0:human:Hypothetical protein FLJ16105:E=40.284 | ENSEMBL:ENSP00000345883:human::E=35.0506 | ENSEMBL:ENSP00000263802:human:Tau-tubulin kinase:E=34.2291 | ENSEMBL:ENSP00000280946:human:Splice isoform 1 of Q9Y6M4 Casein kinase I, gamma 3 isoform:E=29.3665 | ENSEMB…
190647_at	C14A4.13		Casein kinase (serine/threonine/tyrosine protein kinase)	ENSEMBL:ENSP00000259750:human:PREDICTED: tau tubulin kinase 1:E=47.9208 | TR:Q6ZNH0:human:Hypothetical protein FLJ16105:E=46.1427 | ENSEMBL:ENSP00000267890:human:TTBK2 protein:E=45.8239 | ENSEMBL:ENSP00000263802:human:Tau-tubulin kinase:E=42.6383 | ENSEMBL:ENSP00000345883:human::E=38.301 | ENSEMBL:ENSP00000261798:human:Casein kinase I, alpha isoform:E=29.699 | ENSEMBL:ENSP00000322723:human:Casein…
191320_s_at	ZK154.3	mec-7	Beta tubulin	ENSEMBL:ENSP00000259818:human:Tubulin, beta polypeptide paralog:E=226.678 | ENSEMBL:ENSP00000341289:human:Tubulin beta-2 chain:E=226.041 | ENSEMBL:ENSP00000259799:human:Beta tubulin:E=225.824 | ENSEMBL:ENSP00000259925:human:Tubulin beta-5 chain:E=224.553 | ENSEMBL:ENSP00000264071:human:Tubulin, beta, 5:E=223.284 | SW:P07437:human:Tubulin beta-1 chain:E=222.119 | SW:P04350:human:Tubulin beta-5 cha…
181562_at	B0041.2a	B0041.2	Unnamed protein	ENSEMBL:ENSP00000259848:human:FB19 protein:E=13.5086 | TR:O00405:human:FB19 protein:E=13.5086 | SW:P10162:human:Basic salivary proline-rich protein 4 allele L:E=10.585 | FLYBASE:CG10555-PA:fly:Flybase gene name is CG10555-PA:E=17.1079 | FLYBASE:CG7467-PA:fly:Flybase gene name is osa-PA:E=14.6198 | FLYBASE:CG11518-PA:fly:Flybase gene name is pygo-PA:E=14.5086 | FLYBASE:CG8118-PA:fly:Flybase gene n…
193103_s_at	C04H5.6	mog-4	mRNA splicing factor ATP-dependent RNA helicase	ENSEMBL:ENSP00000259877:human:Putative pre-mRNA splicing factor RNA helicase:E=286.071 | ENSEMBL:ENSP00000262415:human:ATP-dependent helicase DHX8:E=206.824 | TR:Q9P186:human:PRO2014:E=202.292 | ENSEMBL:ENSP00000268482:human:Pre-mRNA splicing factor ATP-dependent RNA helicase PRP16:E=181.959 | ENSEMBL:ENSP00000336741:human:Putative pre-mRNA splicing factor RNA helicase:E=174.482 | ENSEMBL:ENSP000…
175426_s_at	W06B11.1		Uncharacterized conserved protein	ENSEMBL:ENSP00000259888:human:Hypothetical protein FLJ13158:E=19.3665 | ENSEMBL:ENSP00000324222:human:C6orf134 protein:E=19.0177 | ENSEMBL:ENSP00000332374:human:Hypothetical protein DKFZp547J097:E=18.8539 | ENSEMBL:ENSP00000327832:human:C6orf134 protein:E=18.3279 | ENSEMBL:ENSP00000324459:human:C6orf134 protein:E=16.6778 | FLYBASE:CG3967-PB:fly:Flybase gene name is CG3967-PB:E=21.2292 | FLYBASE:C…
184394_s_at	Y73F8A.24		RNA polymerase II transcription initiation/nucleotide excision repair factor TFIIH, subunit TFB2	ENSEMBL:ENSP00000259895:human:TFIIH basal transcription factor complex p52 subunit:E=59.585 | FLYBASE:CG7764-PA:fly:Flybase gene name is Tfb2-PA:E=54.9586 |
182727_at	F48B9.8		Uncharacterized membrane protein	ENSEMBL:ENSP00000259963:human:Autosomal highly conserved protein:E=11.2076 |
183953_at	F58B6.2		Rho GTPase effector BNI1 and related formins	ENSEMBL:ENSP00000260008:human:KIAA1727 protein:E=47.0862 | ENSEMBL:ENSP00000267214:human:Splice isoform 1 of Q9NSV4 Diaphanous protein homolog 3:E=35.2366 | ENSEMBL:ENSP00000316679:human:Splice isoform 2 of Q9Y4D1 Disheveled associated activator of morphogenesis 1:E=31.6778 | ENSEMBL:ENSP00000247170:human:Splice isoform 1 of Q9Y4D1 Disheveled associated activator of morphogenesis 1:E=31.6576 | EN…
173969_s_at	T08G11.4		Methylase	ENSEMBL:ENSP00000260129:human:Hepatocellular carcinoma-associated antigen 137:E=67.2596 | TR:Q8TDG9:human:CLL-associated antigen KW-2:E=66.5229 | FLYBASE:CG31241-PA:fly:Flybase gene name is CG31241-PA:E=47.2147 |
194029_s_at	F25F2.2	cdh-4	Uncharacterized conserved protein, contains laminin, cadherin and EGF domains	ENSEMBL:ENSP00000260147:human:Cadherin-related tumor suppressor homolog precursor:E=1000 | ENSEMBL:ENSP00000261800:human:Protocadherin Fat 2 precursor:E=294.387 | ENSEMBL:ENSP00000298047:human:PREDICTED: similar to fat3:E=197.553 | ENSEMBL:ENSP00000299441:human:Protocadherin 16 precursor:E=143.131 | ENSEMBL:ENSP00000335169:human:Fat-like cadherin FATJ protein:E=136.921 | ENSEMBL:ENSP00000337219:h…
190177_at	R05H10.6	cdh-7	Cadherin repeats	ENSEMBL:ENSP00000260147:human:Cadherin-related tumor suppressor homolog precursor:E=25.699 | ENSEMBL:ENSP00000329105:human::E=25.1487 | ENSEMBL:ENSP00000335169:human:Fat-like cadherin FATJ protein:E=24.3979 | ENSEMBL:ENSP00000298047:human:PREDICTED: similar to fat3:E=24.3188 | SW:Q9Y5G1:human:Splice isoform 1 of Q9Y5G1 Protocadherin gamma B3 precursor:E=23.7959 | ENSEMBL:ENSP00000261800:human:Pro…
187252_s_at	C28H8.3		Predicted helicase, DEAD-box superfamily	ENSEMBL:ENSP00000260184:human:hypothetical protein FLJ20035:E=119.114 | ENSEMBL:ENSP00000284630:human:PREDICTED: similar to hypothetical protein FLJ20035:E=81.7447 | ENSEMBL:ENSP00000230640:human:KIAA0052 protein:E=29.3665 | SW:P42285:human:Protein KIAA0052:E=29.3566 | TR:Q8TAG2:human:KIAA0052 protein:E=29.3468 | ENSEMBL:ENSP00000299382:human:Superkiller viralicidic activity 2-like homolog:E=27.2…
187890_at	ZC64.3a	ceh-18	Transcription factor OCT-1, contains POU and HOX domains	ENSEMBL:ENSP00000260264:human:POU domain, class 2, transcription factor 3:E=41.8239 | SW:P09086:human:Splice isoform 1 of P09086 POU domain, class 2, transcription factor 2:E=41.2518 | SW:P49335:human:POU domain, class 3, transcription factor 4:E=38.2147 | ENSEMBL:ENSP00000292077:human:POU domain, class 2, transcription factor 2:E=37.8861 | ENSEMBL:ENSP00000329170:human:POU domain, class 3, trans…
190170_s_at	W09D12.1		Gelatinase A and related matrix metalloproteases	ENSEMBL:ENSP00000260302:human:Collagenase 3 precursor:E=18.4559 | ENSEMBL:ENSP00000339672:human:Collagenase-3 splice variant COL3-9B-2:E=17.1675 | ENSEMBL:ENSP00000340652:human:Splice isoform 1 of Q9H239 Matrix metalloproteinase-28 precursor:E=16.9208 | ENSEMBL:ENSP00000313437:human:Splice isoform 1 of Q99542 Matrix metalloproteinase-19 precursor:E=16.699 | ENSEMBL:ENSP00000322788:human:Interstit…
176787_s_at	F14H12.3		Unnamed protein	ENSEMBL:ENSP00000260356:human:Thrombospondin 1 precursor:E=27.7959 | ENSEMBL:ENSP00000334802:human:Thrombospondin 2 precursor:E=26.9586 | TR:Q96RW7:human:Hemicentin:E=26.4685 | ENSEMBL:ENSP00000271588:human:hemicentin:E=26.4685 | ENSEMBL:ENSP00000247153:human:Properdin precursor:E=26.4318 | ENSEMBL:ENSP00000264845:human:Semaphorin 5A precursor:E=25.2292 | ENSEMBL:ENSP00000313046:human:Brain-speci…
175839_s_at	C46H11.4a	lfe-2	1D-myo-inositol-triphosphate 3-kinase A	ENSEMBL:ENSP00000260386:human:Inositol-trisphosphate 3-kinase A:E=58.1308 | ENSEMBL:ENSP00000272117:human:Inositol-trisphosphate 3-kinase B:E=56.4559 | ENSEMBL:ENSP00000263370:human:Inositol 1,4,5-trisphosphate 3-kinase C:E=56.3565 | FLYBASE:CG4026-PA:fly:Flybase gene name is IP3K1-PA:E=61.3565 | FLYBASE:CG1630-PA:fly:Flybase gene name is IP3K2-PA:E=51.0506 |
173213_s_at	DY3.7	sup-17	Tumor necrosis factor-alpha-converting enzyme (TACE/ADAM17) and related metalloproteases	ENSEMBL:ENSP00000260408:human:ADAM 10 precursor:E=86.7447 | ENSEMBL:ENSP00000339991:human:Splice isoform B of P78536 ADAM 17 precursor:E=29.5229 | ENSEMBL:ENSP00000309968:human:Splice isoform A of P78536 ADAM 17 precursor:E=29.1871 | TR:Q71S67:human:ADAM15 isoform 6a:E=12.8239 | TR:Q71S61:human:ADAM15 isoform 6b:E=12.1871 | ENSEMBL:ENSP00000271836:human:ADAM 15 precursor:E=12.0269 | TR:Q71S68:hum…
189887_at	C03D6.8	rpl-24.2	60s ribosomal protein L30 isolog	ENSEMBL:ENSP00000260443:human:Probable ribosome biogenesis protein RLP24:E=39.7447 | ENSEMBL:ENSP00000269477:human:PREDICTED: similar to Ribosomal protein L24-like:E=30.8861 | ENSEMBL:ENSP00000265264:human:60S ribosomal protein L24:E=12 | FLYBASE:CG6764-PA:fly:Flybase gene name is CG6764-PA:E=37.4685 | FLYBASE:CG9282-PA:fly:Flybase gene name is CG9282-PA:E=10.4685 |
190532_at	F53G12.10	rpl-7	60S ribosomal protein L7	ENSEMBL:ENSP00000260536:human:60S ribosomal protein L7:E=73.6198 | ENSEMBL:ENSP00000305052:human::E=73.5086 | ENSEMBL:ENSP00000304033:human:WUGSC:H_RG054D04.1 protein:E=71.6021 | ENSEMBL:ENSP00000343186:human::E=61.5086 | ENSEMBL:ENSP00000340804:human:PREDICTED: similar to 60S ribosomal protein L7:E=60.2596 | ENSEMBL:ENSP00000341075:human::E=48.0269 | ENSEMBL:ENSP00000344279:human:Ribosomal prote…
175314_s_at	K04H4.6a	crn-6	Deoxyribonuclease II	ENSEMBL:ENSP00000260542:human:Splice isoform 1 of Q8WZ79 Deoxyribonuclease II beta precursor:E=48.1367 | ENSEMBL:ENSP00000222219:human:Deoxyribonuclease II alpha precursor:E=44.5376 | FLYBASE:CG7780-PA:fly:Flybase gene name is DNaseII-PA:E=45.1739 |
190035_s_at	C39F7.4	rab-1	GTPase Rab1/YPT1, small G protein superfamily, and related GTP-binding proteins	ENSEMBL:ENSP00000260638:human:Splice isoform 1 of P62820 Ras-related protein Rab-1A:E=86.1427 | ENSEMBL:ENSP00000310226:human:Ras-related protein Rab-1B:E=83.4815 | ENSEMBL:ENSP00000312360:human:PREDICTED: similar to RAB1B, member RAS oncogene family:E=78.2924 | ENSEMBL:ENSP00000300935:human:Ras-related protein Rab-8A:E=57.8539 | ENSEMBL:ENSP00000312734:human:Ras-related protein Rab-8B:E=57.5376 …
188285_s_at	K07C5.1	arx-2	Actin-related protein Arp2/3 complex, subunit Arp2	ENSEMBL:ENSP00000260641:human:Actin-like protein 2:E=169.509 | TR:Q8IY98:human:actin-related protein 2 isoform a:E=167.699 | ENSEMBL:ENSP00000312019:human:PREDICTED: similar to actin-related protein 2:E=154.77 | ENSEMBL:ENSP00000340610:human:PREDICTED: similar to POTE2A:E=96.3872 | ENSEMBL:ENSP00000158302:human:Actin, cytoplasmic 1:E=96.3665 | ENSEMBL:ENSP00000331514:human:Actin, cytoplasmic 2:E=…
190976_s_at	K02B12.3		Prolactin regulatory element-binding protein/Protein transport protein SEC12p	ENSEMBL:ENSP00000260643:human:SEC12:E=23.2676 | SW:Q9HCU5:human:Prolactin regulatory element-binding protein:E=22.8539 | FLYBASE:CG9175-PA:fly:Flybase gene name is CG9175-PA:E=41.6021 |
188862_s_at	C56E6.5		Transporter, ABC superfamily (Breast cancer resistance protein)	ENSEMBL:ENSP00000260645:human:ATP-binding cassette, sub-family G, member 5:E=27.699 | ENSEMBL:ENSP00000272286:human:Splice isoform 1 of Q9H221 ATP-binding cassette, sub-family G, member 8:E=25.1675 | ENSEMBL:ENSP00000237612:human:ATP-binding cassette, sub-family G, member 2:E=15.3188 | ENSEMBL:ENSP00000339744:human:Splice isoform 2 of P45844 ATP-binding cassette, sub-family G, member 1:E=14.6576 …
192037_at	F26D10.9	atg-1	Alpha-amylase	ENSEMBL:ENSP00000260649:human:Neutral and basic amino acid transport protein rBAT:E=35.7447 | ENSEMBL:ENSP00000340815:human:4F2 cell-surface antigen heavy chain:E=23 | FLYBASE:CG8690-PA:fly:Flybase gene name is CG8690-PA:E=26.2596 | FLYBASE:CG11669-PA:fly:Flybase gene name is CG11669-PA:E=24.7447 | FLYBASE:CG8694-PA:fly:Flybase gene name is LvpD-PA:E=23.9586 | FLYBASE:CG30359-PA:fly:Flybase gene …
174236_at	W05E10.3	ceh-32	Transcription factor SIX and related HOX domain proteins	ENSEMBL:ENSP00000260653:human:Homeobox protein SIX3:E=65.0506 | ENSEMBL:ENSP00000328596:human:Homeobox protein SIX6:E=64.284 | ENSEMBL:ENSP00000304502:human:Homeobox protein SIX2:E=56.0969 | ENSEMBL:ENSP00000247182:human:Homeobox protein SIX1:E=55.1308 | ENSEMBL:ENSP00000216513:human:Homeobox protein SIX4:E=49.1938 | ENSEMBL:ENSP00000316842:human:Splice isoform 1 of Q8N196 Homeobox protein SIX5:E…
189430_at	C12D5.7	cyp-33A1	Cytochrome P450 CYP2 subfamily	ENSEMBL:ENSP00000260682:human:Cytochrome P450 2C9:E=67.7695 | ENSEMBL:ENSP00000285985:human:Cytochrome P450 2C8:E=67.6576 | ENSEMBL:ENSP00000324648:human:Cytochrome P450 2B6:E=66.4949 | ENSEMBL:ENSP00000285981:human:Cytochrome P450 2C19:E=66.0706 | ENSEMBL:ENSP00000285979:human:Cytochrome P450 2C18:E=64.4815 | SW:P10635:human:Cytochrome P450 2D6:E=63.2147 | ENSEMBL:ENSP00000330650:human::E=63.102…
191058_at	K04D7.2a	K04D7.2	AAA+-type ATPase	ENSEMBL:ENSP00000260709:human:Hypothetical protein FLJ90742:E=86.1739 | ENSEMBL:ENSP00000339016:human::E=69.6198 | ENSEMBL:ENSP00000339017:human::E=64.5528 | ENSEMBL:ENSP00000341202:human::E=61.2676 | TR:Q9H8P1:human:FIGNL1 protein:E=45.5376 | ENSEMBL:ENSP00000254772:human:Fidgetin-like 1:E=45.5376 | TR:Q9H917:human:Hypothetical protein FLJ13080:E=45.4202 | ENSEMBL:ENSP00000320885:human:Splice is…
191189_at	C55B7.8	dbr-1	RNA lariat debranching enzyme	ENSEMBL:ENSP00000260803:human:Debranching enzyme homolog 1:E=92.2924 | FLYBASE:CG7942-PA:fly:Flybase gene name is CG7942-PA:E=86.2218 |
173077_s_at	F37D6.1	mus-101	Nucleotide excision repair factor NEF2, RAD4/CUT5 component	ENSEMBL:ENSP00000260810:human:KIAA0259 protein:E=50.1427 | ENSEMBL:ENSP00000232458:human:ECT2 protein:E=14.4202 | TR:Q6PHW9:human:DKFZp564C0469 protein:E=11.9586 | ENSEMBL:ENSP00000265140:human:DKFZp564C0469 protein:E=11.9208 | FLYBASE:CG11156-PA:fly:Flybase gene name is mus101-PA:E=37.5229 | FLYBASE:CG8114-PA:fly:Flybase gene name is pbl-PA:E=11.7447 |
174721_at	F18C12.2a	rme-8	Endocytosis protein RME-8, contains DnaJ domain	ENSEMBL:ENSP00000260818:human:Hypothetical protein FLJ45169:E=277.301 | SW:O75165:human:DnaJ homolog subfamily C member 13:E=208.113 | ENSEMBL:ENSP00000296068:human:Hypothetical protein:E=159.229 | TR:Q8N7A5:human:Hypothetical protein FLJ25863:E=20.585 | FLYBASE:CG8014-PA:fly:Flybase gene name is CG8014-PA:E=305.387 |
189585_s_at	T07C4.9a	nex-2	Annexin	ENSEMBL:ENSP00000260852:human:Annexin A7:E=94.8861 | ENSEMBL:ENSP00000277916:human:annexin VII isoform 2:E=93.4089 | ENSEMBL:ENSP00000340533:human:Annexin A11:E=88.0177 | ENSEMBL:ENSP00000265447:human::E=86.4318 | ENSEMBL:ENSP00000243395:human:annexin VI isoform 1:E=73.7695 | ENSEMBL:ENSP00000288341:human:annexin VI isoform 2:E=73.7695 | ENSEMBL:ENSP00000264446:human:ANXA4 protein:E=72.5686 | ENS…
177779_s_at	F15D3.7		Mitochondrial import inner membrane translocase, subunit TIM23	ENSEMBL:ENSP00000260867:human:Mitochondrial import inner membrane translocase subunit Tim23:E=17.0605 |
188549_at	C16A3.1a	C16A3.1	Chromatin remodeling protein HARP/SMARCAL1, DEAD-box superfamily	ENSEMBL:ENSP00000260946:human:HARP:E=102.62 | TR:Q9NXQ5:human:SWI/SNF-related matrix-associated actin-dependent regulator of chromatin a-like 1:E=102.509 | ENSEMBL:ENSP00000283060:human:Hypothetical protein FLJ38043:E=42.699 | ENSEMBL:ENSP00000322562:human:Splice isoform 1 of Q9H4L7 SWI/SNF-related, matrix associated, actin-dependent regulator of chromatin subfamily A containing DEAD/H box 1:E=30…
177078_at	M18.3		Asparagine synthase	ENSEMBL:ENSP00000260952:human:Hypothetical protein FLJ20752:E=58.2007 |
188491_at	C38D4.9		Predicted RNA methylase	ENSEMBL:ENSP00000260953:human:DC3:E=41.0088 | ENSEMBL:ENSP00000307903:human::E=13.041 | FLYBASE:CG9666-PA:fly:Flybase gene name is CG9666-PA:E=36.0362 |
173519_at	T05A12.3			ENSEMBL:ENSP00000260970:human:Splice isoform 1 of Q13427 Peptidyl-prolyl cis-trans isomerase G:E=17.4949 | ENSEMBL:ENSP00000311997:human:Neurofilament triplet H protein:E=14.1549 | ENSEMBL:ENSP00000283003:human:Serine/threonine-protein kinase PRP4 homolog:E=13.1871 | ENSEMBL:ENSP00000262569:human:Splice isoform 1 of Q05682 Caldesmon:E=11.6021 | ENSEMBL:ENSP00000282007:human:Hypothetical protein:E…
173986_at	F59B8.2		NADP-dependent isocitrate dehydrogenase	ENSEMBL:ENSP00000260985:human:Isocitrate dehydrogenase [NADP] cytoplasmic:E=167.301 | ENSEMBL:ENSP00000331897:human:Isocitrate dehydrogenase [NADP], mitochondrial precursor:E=149.959 | TR:Q13584:human:Isocitrate dehydrogenase:E=137.319 | ENSEMBL:ENSP00000303867:human:NADP+-specific isocitrate dehydrogenase:E=24.8861 | FLYBASE:CG7176-PC:fly:Flybase gene name is Idh-PC:E=166.921 |
183516_at	F40G9.2		Cytochrome c oxidase assembly protein/Cu2+ chaperone COX17	ENSEMBL:ENSP00000261070:human:COX17 homolog, cytochrome c oxidase assembly protein:E=16.1135 | FLYBASE:CG9065-PA:fly:Flybase gene name is CG9065-PA:E=17.0044 |
173681_s_at	F44B9.7	pqn-38	Replication factor C, subunit RFC5	ENSEMBL:ENSP00000261167:human:SH3 domain-binding protein SNP70:E=12.2596 | ENSEMBL:ENSP00000229204:human:HPBRII-4 mRNA:E=11.3188 | ENSEMBL:ENSP00000263377:human:Splice isoform 1 of O60885 Bromodomain-containing protein 4:E=11.2518 | ENSEMBL:ENSP00000310202:human:Basic salivary proline-rich protein 2:E=11.1675 | ENSEMBL:ENSP00000265773:human:Splice isoform Long of P51531 Possible global transcript…
186603_at	F33H1.3		Uncharacterized conserved low complexity protein	ENSEMBL:ENSP00000261167:human:SH3 domain-binding protein SNP70:E=16.0362 | FLYBASE:CG2685-PA:fly:Flybase gene name is CG2685-PA:E=25.3566 |
173524_at	D2096.8		Nucleosome assembly protein NAP-1	ENSEMBL:ENSP00000261182:human:Nucleosome assembly protein 1-like 1:E=62.8861 | ENSEMBL:ENSP00000318459:human:Nucleosome assembly protein 1-like 4:E=59.1739 | ENSEMBL:ENSP00000344602:human::E=58.9586 | ENSEMBL:ENSP00000334888:human:Nucleosome assembly protein 1-like 2:E=42.8861 | ENSEMBL:ENSP00000345598:human::E=35.4685 | ENSEMBL:ENSP00000333252:human:PREDICTED: similar to Nucleosome assembly prot…
183982_s_at	R02D3.4		Uncharacterized conserved protein	ENSEMBL:ENSP00000261191:human:Hypothetical protein FLJ10637:E=36.4202 | FLYBASE:CG6814-PA:fly:Flybase gene name is Mat89Bb-PA:E=24.6778 |
175658_at	F31E8.2	snt-1	Ca2+-dependent phospholipid-binding protein Synaptotagmin, required for synaptic vesicle and secretory granule exocytosis	ENSEMBL:ENSP00000261205:human:Synaptotagmin-1:E=124.076 | ENSEMBL:ENSP00000315589:human:Synaptotagmin-2:E=119.62 | ENSEMBL:ENSP00000336863:human:Synaptotagmin-5:E=105.602 | ENSEMBL:ENSP00000228567:human:Synaptotagmin-10:E=73.5229 | ENSEMBL:ENSP00000263846:human:synaptotagmin VII:E=72.5528 | ENSEMBL:ENSP00000285794:human:synaptotagmin VI:E=71.9586 | ENSEMBL:ENSP00000324419:human:Synaptotagmin-9:E=…
177413_s_at	F31E8.2a	snt-1	Ca2+-dependent phospholipid-binding protein Synaptotagmin, required for synaptic vesicle and secretory granule exocytosis	ENSEMBL:ENSP00000261205:human:Synaptotagmin-1:E=124.076 | ENSEMBL:ENSP00000315589:human:Synaptotagmin-2:E=119.62 | ENSEMBL:ENSP00000336863:human:Synaptotagmin-5:E=105.602 | ENSEMBL:ENSP00000228567:human:Synaptotagmin-10:E=73.5229 | ENSEMBL:ENSP00000263846:human:synaptotagmin VII:E=72.5528 | ENSEMBL:ENSP00000285794:human:synaptotagmin VI:E=71.9586 | ENSEMBL:ENSP00000324419:human:Synaptotagmin-9:E=…
173171_s_at	M01D7.6	emr-1	Thymopoietin	ENSEMBL:ENSP00000261210:human:Splice isoform Beta of P42167 Lamina-associated polypeptide 2, isoforms beta/gamma:E=12.8861 | ENSEMBL:ENSP00000340251:human:Splice isoform Gamma of P42167 Lamina-associated polypeptide 2, isoforms beta/gamma:E=11.2076 |
190481_s_at	C07G1.3a	pct-1	Protein kinase PCTAIRE and related kinases	ENSEMBL:ENSP00000261211:human:PCTAIRE protein kinase 2:E=141.119 | SW:Q00537:human:Serine/threonine-protein kinase PCTAIRE-2:E=140.699 | ENSEMBL:ENSP00000276052:human:Serine/threonine-protein kinase PCTAIRE-1:E=135.071 | ENSEMBL:ENSP00000294972:human:PCTAIRE protein kinase 3 isoform a:E=125.921 | TR:Q9BWF9:human:PCTAIRE protein kinase 3 isoform b:E=123.201 | ENSEMBL:ENSP00000302071:human:Splice i…
174982_at	F53G2.7		Predicted E3 ubiquitin ligase containing RING finger, subunit of transcription/repair factor TFIIH and CDK-activating kinase assembly factor	ENSEMBL:ENSP00000261245:human:CDK-activating kinase assembly factor MAT1:E=50.3979 | FLYBASE:CG7614-PA:fly:Flybase gene name is Mat1-PA:E=50 |
186244_s_at	R01B10.5		Uncharacterized conserved protein	ENSEMBL:ENSP00000261247:human:Splice isoform 4 of Q9P055 Medulloblastoma antigen MU-MB-50.4:E=41.7212 | ENSEMBL:ENSP00000334636:human:Splice isoform 5 of Q9P055 Medulloblastoma antigen MU-MB-50.4:E=39.9208 | SW:Q9P055:human:Splice isoform 1 of Q9P055 Medulloblastoma antigen MU-MB-50.4:E=39.8239 | FLYBASE:CG2126-PA:fly:Flybase gene name is CG2126-PA:E=37.041 |
189779_at	T01B7.3	rab-21	GTPase Rab21, small G protein superfamily	ENSEMBL:ENSP00000261263:human:Ras-related protein Rab-21:E=53.9586 | ENSEMBL:ENSP00000225917:human:Ras-related protein Rab-5C:E=41.1308 | ENSEMBL:ENSP00000273047:human:Ras-related protein Rab-5A:E=38.1612 | ENSEMBL:ENSP00000229138:human:Ras-related protein Rab-5B:E=36.8861 | ENSEMBL:ENSP00000271845:human:Ras-related protein Rab-13:E=35.3768 | ENSEMBL:ENSP00000264601:human:Ras-related protein Rab-…
193691_at	F26H9.8		UDP-glucose:glycoprotein glucosyltransferase	ENSEMBL:ENSP00000261293:human:UDP-glucose:glycoprotein glucosyltransferase 2 precursor:E=214.77 | ENSEMBL:ENSP00000259253:human:UDP-glucose:glycoprotein glucosyltransferase 1 precursor:E=203.125 | FLYBASE:CG6850-PA:fly:Flybase gene name is Ugt-PA:E=214.276 |
174635_s_at	F48E3.3		UDP-glucose:glycoprotein glucosyltransferase	ENSEMBL:ENSP00000261293:human:UDP-glucose:glycoprotein glucosyltransferase 2 precursor:E=289.091 | ENSEMBL:ENSP00000259253:human:UDP-glucose:glycoprotein glucosyltransferase 1 precursor:E=282.432 | FLYBASE:CG6850-PA:fly:Flybase gene name is Ugt-PA:E=264.721 |
177563_s_at	T01E8.5		Uncharacterized conserved protein	ENSEMBL:ENSP00000261298:human:chromosome 14 open reading frame 102 isoform 2:E=19.6383 | ENSEMBL:ENSP00000298345:human:Protein C14orf102:E=19.5229 | ENSEMBL:ENSP00000342723:human::E=17.0655 |
173034_s_at	F29G9.5	rpt-2	26S proteasome regulatory complex, ATPase RPT2	ENSEMBL:ENSP00000261303:human:26S protease regulatory subunit 4:E=198.377 | ENSEMBL:ENSP00000339101:human::E=181.301 | ENSEMBL:ENSP00000157812:human:Splice isoform 1 of P43686 26S protease regulatory subunit 6B:E=102.456 | ENSEMBL:ENSP00000310572:human:26S protease regulatory subunit 8:E=89.6198 | ENSEMBL:ENSP00000298852:human:26S protease regulatory subunit 6A:E=86.8861 | ENSEMBL:ENSP00000292644…
190645_s_at	Y87G2A.6	cyn-15	Cyclophilin-related peptidyl-prolyl cis-trans isomerase	ENSEMBL:ENSP00000261308:human:KIAA0073 protein:E=127.854 | ENSEMBL:ENSP00000244367:human:Peptidyl-prolyl cis-trans isomerase like 1:E=35.7696 | ENSEMBL:ENSP00000234288:human:Cyclophilin-like protein PPIL3b:E=32.4318 | ENSEMBL:ENSP00000334553:human:Splice isoform 1 of Q13356 Peptidyl-prolyl cis-trans isomerase like 2:E=30.301 | ENSEMBL:ENSP00000303057:human:Peptidyl-prolyl cis-trans isomerase C:E=…
184907_at	C34D4.14		Predicted hormone receptor interactor	ENSEMBL:ENSP00000261312:human:E3 ligase for inhibin receptor:E=1000 | ENSEMBL:ENSP00000283943:human:Thyroid receptor interacting protein 12:E=75.9208 | TR:Q9BRJ0:human:HECTD1 protein:E=33.6383 | ENSEMBL:ENSP00000262903:human:HECT domain and ankyrin repeat containing, E3 ubiquitin protein ligase 1:E=23.0223 | ENSEMBL:ENSP00000309198:human:KIAA0010 protein:E=20.5686 | ENSEMBL:ENSP00000260983:human:…
193386_at	F40A3.3		Phosphatidylethanolamine binding protein	ENSEMBL:ENSP00000261313:human:prostatic binding protein:E=43.8239 | ENSEMBL:ENSP00000308275:human:Mitochondrial ribosomal protein L38:E=18.8861 | ENSEMBL:ENSP00000256404:human:PBP family protein precursor:E=18.5686 | FLYBASE:CG6180-PA:fly:Flybase gene name is CG6180-PA:E=56.5686 | FLYBASE:CG10298-PA:fly:Flybase gene name is CG10298-PA:E=53.8861 | FLYBASE:CG17919-PA:fly:Flybase gene name is CG1791…
173485_s_at	B0546.4a	B0546.4	Predicted Yippee-type zinc-binding protein	ENSEMBL:ENSP00000261353:human:Yippee homolog:E=21.2757 | ENSEMBL:ENSP00000300022:human:Yippee-like protein 4:E=17.3768 | ENSEMBL:ENSP00000215828:human:Yippee-like protein 1:E=16.8239 | ENSEMBL:ENSP00000312272:human:Yippee-like protein 2:E=16.8239 | ENSEMBL:ENSP00000204279:human:Yippee-like 3:E=15.6576 | ENSEMBL:ENSP00000342832:human::E=13.2676 | FLYBASE:CG1989-PA:fly:Flybase gene name is Yippee-P…
193082_s_at	DY3.2	lmn-1	Nuclear envelope protein lamin, intermediate filament superfamily	ENSEMBL:ENSP00000261366:human:lamin B1:E=69.1135 | ENSEMBL:ENSP00000310687:human:Splice isoform Lamin A of P02545 Lamin A/C:E=62.3872 | ENSEMBL:ENSP00000292304:human:Splice isoform ADelta10 of P02545 Lamin A/C:E=61.6198 | ENSEMBL:ENSP00000327054:human:Lamin B2:E=46.4437 | ENSEMBL:ENSP00000292302:human:LMNA protein:E=46.2291 | ENSEMBL:ENSP00000253408:human:Glial fibrillary acidic protein, astrocyt…
181382_s_at	C05C8.5		3'-5' exonuclease	ENSEMBL:ENSP00000261378:human:Hypothetical protein DKFZp434J0315:E=35.1871 | ENSEMBL:ENSP00000261377:human:exonuclease NEF-sp:E=31.3768 | ENSEMBL:ENSP00000320394:human:Hypothetical protein 44M2.3:E=28.4685 | ENSEMBL:ENSP00000331282:human::E=25.5229 | ENSEMBL:ENSP00000327602:human:Exonuclease GOR:E=25.5229 | ENSEMBL:ENSP00000328917:human::E=25.4089 | ENSEMBL:ENSP00000332554:human::E=25.301 | ENSEM…
182188_s_at	ZC155.4		Glycerophosphoryl diester phosphodiesterase	ENSEMBL:ENSP00000261386:human:Membrane interacting protein of RGS16:E=22.6576 | ENSEMBL:ENSP00000320243:human:Hypothetical protein 327024.1:E=17.0088 |
193529_at	F55C5.2		Glycerophosphoryl diester phosphodiesterase	ENSEMBL:ENSP00000261386:human:Membrane interacting protein of RGS16:E=25.9586 | ENSEMBL:ENSP00000320243:human:Hypothetical protein 327024.1:E=23.7696 |
189688_at	T12B3.3		Glycerophosphoryl diester phosphodiesterase	ENSEMBL:ENSP00000261386:human:Membrane interacting protein of RGS16:E=31.0362 | ENSEMBL:ENSP00000320243:human:Hypothetical protein 327024.1:E=29.284 | ENSEMBL:ENSP00000284116:human:Hypothetical protein FLJ37451:E=11.0706 |
187747_at	B0496.3a	B0496.3		ENSEMBL:ENSP00000261402:human:AMPK-related protein kinase 5:E=91.041 | ENSEMBL:ENSP00000295786:human:Hypothetical protein DKFZp434J037:E=89.5686 | TR:Q96HB3:human:MARK2 protein:E=68.6576 | ENSEMBL:ENSP00000265458:human:MAP/microtubule affinity-regulating kinase 2:E=68.3279 | ENSEMBL:ENSP00000216288:human:Splice isoform 4 of P27448 MAP/microtubule affinity-regulating kinase 3:E=68.1549 | ENSEMBL:E…
185786_at	Y39A1A.14		Protein required for 18S rRNA maturation and 40S ribosome biogenesis	ENSEMBL:ENSP00000261406:human:C2f protein:E=65.2366 | FLYBASE:CG3527-PA:fly:Flybase gene name is CG3527-PA:E=57.301 |
177535_s_at	R155.1a	R155.1	Predicted membrane protein	ENSEMBL:ENSP00000261407:human:gene rich cluster, C3f gene:E=74.4437 | ENSEMBL:ENSP00000324944:human:PREDICTED: hypothetical protein MGC44669:E=16.1249 | ENSEMBL:ENSP00000302177:human:Hypothetical protein FLJ14415:E=13.5376 | ENSEMBL:ENSP00000245615:human:Hypothetical protein FLJ31346:E=10.7959 | FLYBASE:CG9655-PA:fly:Flybase gene name is nes-PA:E=69.6778 | FLYBASE:CG18445-PA:fly:Flybase gene name…
189029_s_at	T24H7.1	phb-2	Prohibitin-like protein	ENSEMBL:ENSP00000261409:human:repressor of estrogen receptor activity:E=88.1192 | ENSEMBL:ENSP00000300408:human:Prohibitin:E=60.5229 | ENSEMBL:ENSP00000297820:human:PREDICTED: similar to KIF27C:E=41.3279 | TR:Q96CH8:human:Hypothetical protein:E=32 | TR:Q9BSE8:human:ZNF607 protein:E=25.7213 | FLYBASE:CG15081-PA:fly:Flybase gene name is l(2)03709-PA:E=84.6198 | FLYBASE:CG10691-PA:fly:Flybase gene n…
174443_at	R06A4.4	imb-2	Nuclear transport receptor Karyopherin-beta2/Transportin (importin beta superfamily)	ENSEMBL:ENSP00000261412:human:Transportin 1:E=250.398 | ENSEMBL:ENSP00000338581:human:Transportin 2:E=242.886 | SW:O14787:human:Splice isoform 1 of O14787 Transportin 2:E=239.699 | ENSEMBL:ENSP00000259569:human:Ran-binding protein 6:E=21.8861 | ENSEMBL:ENSP00000290158:human:Importin beta-1 subunit:E=18.6383 | ENSEMBL:ENSP00000261574:human:Karyopherin beta 3:E=15.0132 | ENSEMBL:ENSP00000326844:hum…
193785_s_at	C54G10.2	rfc-1	Replication factor C, subunit RFC1 (large subunit)	ENSEMBL:ENSP00000261424:human:Replication factor C (Activator 1) 1, 145kDa:E=78.7695 | ENSEMBL:ENSP00000340772:human:Splice isoform 1 of P35251 Activator 1 140 kDa subunit:E=76.9586 | ENSEMBL:ENSP00000313171:human:ATP(GTP)-binding protein:E=18 | ENSEMBL:ENSP00000262315:human:CTF18, chromosome transmission fidelity factor 18 homolog:E=14.8861 | TR:Q9BRG5:human:CTF18, chromosome transmission fideli…
182530_at	C06E2.7	ubc-22	Ubiquitin-protein ligase	ENSEMBL:ENSP00000261427:human:huntingtin interacting protein 2:E=16.6198 |
191748_at	C28G1.1	ubc-23		ENSEMBL:ENSP00000261427:human:huntingtin interacting protein 2:E=24.5229 | ENSEMBL:ENSP00000253815:human:Ubiquitin-conjugating enzyme E2 D2:E=17.0223 | ENSEMBL:ENSP00000222402:human:Ubiquitin-conjugating enzyme HBUCE1:E=17 | ENSEMBL:ENSP00000316176:human:Ubiquitin-conjugating enzyme E2 N:E=16.6778 | TR:Q96RP6:human:Ubiquitin-conjugating enzyme:E=16.6778 | ENSEMBL:ENSP00000171466:human:Ubiquitin-c…
191780_s_at	F40G9.3	ubc-20	Ubiquitin-protein ligase	ENSEMBL:ENSP00000261427:human:huntingtin interacting protein 2:E=55.6198 | ENSEMBL:ENSP00000295963:human:Splice isoform 2 of P61086 Ubiquitin-conjugating enzyme E2-25 kDa:E=31.8539 | ENSEMBL:ENSP00000316176:human:Ubiquitin-conjugating enzyme E2 N:E=25.6198 | ENSEMBL:ENSP00000222402:human:Ubiquitin-conjugating enzyme HBUCE1:E=25.6021 | ENSEMBL:ENSP00000253815:human:Ubiquitin-conjugating enzyme E2 …
190055_s_at	M01F1.3		Lipoate synthase	ENSEMBL:ENSP00000261434:human:Lipoic acid synthetase, mitochondrial precursor:E=111.201 | ENSEMBL:ENSP00000340676:human:lipoic acid synthetase isoform 2 precursor:E=93.7447 | TR:Q6P5Q6:human:Hypothetical protein:E=24.4202 | FLYBASE:CG5231-PA:fly:Flybase gene name is Las-PA:E=111.523 |
187009_at	Y57G11C.17		Acyltransferase required for palmitoylation of Hedgehog (Hh) family of secreted signaling proteins	ENSEMBL:ENSP00000261458:human:Hypothetical protein FLJ10724:E=26.1675 | ENSEMBL:ENSP00000308628:human:Hypothetical protein:E=16.1739 | FLYBASE:CG11495-PA:fly:Flybase gene name is rasp-PA:E=22.8539 |
193428_s_at	C15H11.7	pas-1	20S proteasome, regulatory subunit alpha type PSMA6/SCL1	ENSEMBL:ENSP00000261479:human:Proteasome subunit alpha type 6:E=74.2441 | ENSEMBL:ENSP00000044462:human:Proteasome subunit alpha type 4:E=27.7696 | ENSEMBL:ENSP00000217153:human:Splice isoform 1 of O14818 Proteasome subunit alpha type 7:E=26.0362 | SW:Q8TAA3:human:Splice isoform 1 of Q8TAA3 Proteasome subunit alpha type 7-like:E=25.4089 | ENSEMBL:ENSP00000311121:human:Splice isoform 4 of Q8TAA3 P…
173394_s_at	Y71F9B.3		Protein involved in membrane traffic (YOP1/TB2/DP1/HVA22 family)	ENSEMBL:ENSP00000261482:human:Polyposis locus protein 1:E=39.8861 | ENSEMBL:ENSP00000233596:human:Chromosome 19 open reading frame 32:E=36.5086 | ENSEMBL:ENSP00000303482:human:Hypothetical protein FLJ22277:E=15.5686 | ENSEMBL:ENSP00000298249:human:Chromosome 10 open reading frame 74:E=15.5528 | ENSEMBL:ENSP00000333889:human:FLJ22246 protein:E=15.3872 | ENSEMBL:ENSP00000254901:human:Chromosome 5 o…
189477_s_at	F58H1.1		Glycosyl hydrolase, family 38 - alpha-mannosidase	ENSEMBL:ENSP00000261483:human:Alpha-mannosidase II:E=185.854 | ENSEMBL:ENSP00000344928:human:Splice isoform Long of P49641 Alpha-mannosidase IIx:E=181.409 | ENSEMBL:ENSP00000329587:human:Splice isoform Short of P49641 Alpha-mannosidase IIx:E=137.066 | ENSEMBL:ENSP00000221363:human:mannosidase, alpha, class 2B, member 1 precursor:E=57.4318 | SW:Q9Y2E5:human:Epididymis-specific alpha-mannosidase pr…
184080_at	T19B4.4	dnj-21	Molecular chaperone (DnaJ superfamily)	ENSEMBL:ENSP00000261490:human:DNAJ domain-containing protein MCJ:E=27.4089 | ENSEMBL:ENSP00000325331:human:Homolog of yeast TIM14, isoform a:E=26.2366 | FLYBASE:CG7394-PA:fly:Flybase gene name is CG7394-PA:E=27.1938 |
190244_s_at	F01D4.4	egl-21	Zinc carboxypeptidase	ENSEMBL:ENSP00000261510:human:Carboxypeptidase E precursor:E=90.6383 | ENSEMBL:ENSP00000266047:human:Carboxypeptidase N catalytic chain precursor:E=83.3098 | ENSEMBL:ENSP00000225719:human:Carboxypeptidase D,:E=82.7959 | SW:O75976:human:Carboxypeptidase D precursor:E=82.7959 | ENSEMBL:ENSP00000315074:human:Carboxypeptidase Z precursor:E=81.5528 | ENSEMBL:ENSP00000313798:human:Splice isoform 1 of Q…
173328_s_at	T27F2.1	skp-1	mRNA splicing factor/probable chromatin binding snw family nuclear protein	ENSEMBL:ENSP00000261531:human:Nuclear protein SkiP:E=153.319 | FLYBASE:CG8264-PA:fly:Flybase gene name is Bx42-PA:E=148.244 |
190801_at	F41B5.9		Hormone receptors	ENSEMBL:ENSP00000261532:human:Steroid hormone receptor ERR2:E=11.7212 | ENSEMBL:ENSP00000000442:human:Hypothetical protein:E=10.7696 | SW:P11474:human:Steroid hormone receptor ERR1:E=10.699 | ENSEMBL:ENSP00000264097:human:Splice isoform Short of P62508 Estrogen-related receptor gamma:E=10.3566 | SW:P62508:human:Splice isoform Long of P62508 Estrogen-related receptor gamma:E=10.3279 | ENSEMBL:ENSP…
192743_s_at	C10H11.9	let-502	Rho-associated, coiled-coil containing protein kinase	ENSEMBL:ENSP00000261535:human:Rho-associated protein kinase 1:E=158.699 | ENSEMBL:ENSP00000317985:human:Rho-associated protein kinase 2:E=151.721 | ENSEMBL:ENSP00000261833:human:Rho/rac-interacting citron kinase:E=109.721 | ENSEMBL:ENSP00000262240:human:KIAA1124 protein:E=106.824 | ENSEMBL:ENSP00000295191:human:CDC42 binding protein kinase alpha:E=104.959 | ENSEMBL:ENSP00000345133:human:Myotonic …
184417_s_at	Y47D3A.22		Ankyrin repeat	ENSEMBL:ENSP00000261537:human:Mind bomb:E=34.6778 | ENSEMBL:ENSP00000344845:human:Skeletrophin beta:E=17.585 | ENSEMBL:ENSP00000342607:human:Skeletrophin:E=17.5376 | TR:Q8NCY1:human:Hypothetical protein:E=17.5229 | ENSEMBL:ENSP00000265109:human:KIAA1334 protein:E=15.3468 | ENSEMBL:ENSP00000253706:human:Ankyrin repeat domain protein 28:E=15.1192 | TR:Q8IZ72:human:Hypothetical protein:E=14.5229 | E…
190324_at	E02H1.6		Predicted nucleotide kinase/nuclear protein involved oxidative stress response	ENSEMBL:ENSP00000261565:human:UPF0101 protein CGI-137:E=44.6383 | FLYBASE:CG8816-PA:fly:Flybase gene name is CG8816-PA:E=43.6778 |
173771_s_at	C53D5.6	imb-3	Karyopherin (importin) beta 3	ENSEMBL:ENSP00000261574:human:Karyopherin beta 3:E=184.051 | ENSEMBL:ENSP00000259569:human:Ran-binding protein 6:E=169.523 | ENSEMBL:ENSP00000326844:human:Splice isoform 2 of Q8TEX9 Importin 4:E=32.6576 | ENSEMBL:ENSP00000342383:human:Splice isoform 1 of Q8TEX9 Importin 4:E=32.0088 | FLYBASE:CG1059-PA:fly:Flybase gene name is Karybeta3-PA:E=179.699 | FLYBASE:CG32164-PA:fly:Flybase gene name is CG…
173511_at	H37A05.1		Protein involved in plasmid maintenance/nuclear protein involved in lipid metabolism	ENSEMBL:ENSP00000261596:human:Lipin 2:E=102.553 | ENSEMBL:ENSP00000255145:human:Lipin 3:E=96.8861 | ENSEMBL:ENSP00000256720:human:Lipin 1:E=91.5229 | FLYBASE:CG8709-PA:fly:Flybase gene name is CG8709-PA:E=108.409 |
193264_s_at	C13B4.2	usp-14	Ubiquitin-specific protease	ENSEMBL:ENSP00000261601:human:Ubiquitin carboxyl-terminal hydrolase 14:E=59.6576 | ENSEMBL:ENSP00000282344:human:Ubiquitin-specific protease 12-like 1:E=14.7447 | ENSEMBL:ENSP00000226440:human:Ubiquitin carboxyl-terminal hydrolase 46:E=14.1192 | ENSEMBL:ENSP00000215794:human:Ubl carboxyl-terminal hydrolase 18:E=13.2007 | ENSEMBL:ENSP00000263184:human:Splice isoform 2 of Q8TEY7 Ubiquitin carboxyl-…
192629_s_at	F07C3.4		RCC1 domain	ENSEMBL:ENSP00000261609:human:HERC2 protein:E=28.3768 | ENSEMBL:ENSP00000261887:human:guanine nucleotide exchange factor p532:E=27.5376 | ENSEMBL:ENSP00000325896:human:Hect domain and RLD 4:E=26.6198 | ENSEMBL:ENSP00000264345:human:HECT domain and RCC1-like domain protein 3:E=24.3566 | ENSEMBL:ENSP00000265965:human:Splice isoform 1 of Q9UGK8 Guanine nucleotide exchange factor-related protein:E=23…
192458_at	F27C8.1	aat-1	Amino acid transporters	ENSEMBL:ENSP00000261622:human:Large neutral amino acids transporter small subunit 1:E=123.824 | ENSEMBL:ENSP00000320378:human:Large neutral amino acids transporter small subunit 2:E=116.444 | TR:Q92536:human:KIAA0245 protein:E=110.42 | ENSEMBL:ENSP00000219343:human:SLC7A6 protein:E=110.387 | ENSEMBL:ENSP00000280612:human:Cystine/glutamate transporter:E=107.921 | ENSEMBL:ENSP00000285850:human:Y+L …
188198_s_at	Y41G9A.1	osm-5	TPR repeat-containing protein	ENSEMBL:ENSP00000261632:human:Tg737 protein isoform 2:E=184.347 | ENSEMBL:ENSP00000323580:human:Tg737 protein, isoform 1:E=183.921 | TR:Q6MZX0:human:Hypothetical protein DKFZp686B12213:E=52.8539 | SW:O15294:human:Splice isoform 1 of O15294 UDP-N-acetylglucosamine--peptide N-acetylglucosaminyltransferase 110 kDa subunit:E=13.3665 | TR:Q7Z3K0:human:Hypothetical protein DKFZp686C1753:E=10.8861 | ENS…
193053_at	F54C9.10	arl-1	GTP-binding ADP-ribosylation factor-like protein ARL1	ENSEMBL:ENSP00000261636:human:ADP-ribosylation factor-like protein 1:E=66.5086 | ENSEMBL:ENSP00000272102:human:ADP-ribosylation factor 1:E=52.9208 | ENSEMBL:ENSP00000256682:human:ADP-ribosylation factor 3:E=51.7447 | ENSEMBL:ENSP00000000233:human:ADP-ribosylation factor 5:E=48.8861 | ENSEMBL:ENSP00000306010:human:ADP-ribosylation factor 4:E=47.8239 | ENSEMBL:ENSP00000298316:human:ADP-ribosylation…
181800_at	C56E6.1		Transporter, ABC superfamily (Breast cancer resistance protein)	ENSEMBL:ENSP00000261637:human:DRIM protein:E=42.1249 | ENSEMBL:ENSP00000260645:human:ATP-binding cassette, sub-family G, member 5:E=21.4949 | ENSEMBL:ENSP00000272286:human:Splice isoform 1 of Q9H221 ATP-binding cassette, sub-family G, member 8:E=15.1805 | ENSEMBL:ENSP00000237612:human:ATP-binding cassette, sub-family G, member 2:E=14.8861 | FLYBASE:CG31121-PA:fly:Flybase gene name is CG31121-PA:E…
180778_at	F18C5.3		DRIM (Down-regulated in metastasis)-like proteins	ENSEMBL:ENSP00000261637:human:DRIM protein:E=94.6021 | FLYBASE:CG4554-PA:fly:Flybase gene name is CG4554-PA:E=66 |
172607_x_at	Y54G11A.8a	Y54G11A.8	Kinesin light chain	ENSEMBL:ENSP00000261647:human:tetratricopeptide repeat domain 19:E=10.7212 | FLYBASE:CG15173-PA:fly:Flybase gene name is CG15173-PA:E=14.8861 |
187024_at	Y39A3CL.2	tag-168	Peripheral benzodiazepine receptor PRAX-1	ENSEMBL:ENSP00000261655:human:Splice isoform 1 of O15034 RIM binding protein 2:E=82 | ENSEMBL:ENSP00000334470:human:Splice isoform 3 of O95153 Peripheral-type benzodiazepine receptor-associated protein 1:E=78.6198 | ENSEMBL:ENSP00000345824:human:Splice isoform 2 of O95153 Peripheral-type benzodiazepine receptor-associated protein 1:E=78.4437 | ENSEMBL:ENSP00000268893:human:Splice isoform 1 of O95…
187686_at	C34E10.3	gop-1	Uncharacterized conserved protein	ENSEMBL:ENSP00000261657:human:KIAA0350 protein:E=125.745 | FLYBASE:CG12753-PA:fly:Flybase gene name is CG12753-PA:E=124.509 |
172000_x_at	B0336.9a	swp-1	mRNA splicing factor	ENSEMBL:ENSP00000261674:human:Splicing factor, arginine/serine-rich 8:E=37.9208 | ENSEMBL:ENSP00000262710:human:Splice isoform 1 of Q9UKV3 Apoptotic chromatin condensation inducer in the nucleus:E=12.8861 | ENSEMBL:ENSP00000330188:human::E=12.1675 | TR:Q6NW16:human:Similar to splicing factor, arginine/serine-rich 4, isoform d:E=12.1675 | ENSEMBL:ENSP00000240304:human:Cisplatin resistance-associat…
186508_at	E02H1.5		Carnitine deficiency associated protein	ENSEMBL:ENSP00000261700:human:Protein C14orf166:E=18.0809 |
184582_s_at	F57B9.10	rpn-6	26S proteasome regulatory complex, subunit RPN6/PSMD11	ENSEMBL:ENSP00000261712:human:proteasome 26S non-ATPase subunit 11:E=108.699 | ENSEMBL:ENSP00000299259:human:COP9 signalosome complex subunit 2:E=14.6198 | FLYBASE:CG10149-PA:fly:Flybase gene name is Rpn6-PA:E=119.328 | FLYBASE:CG9556-PA:fly:Flybase gene name is alien-PA:E=12.4815 |
175743_at	T17E9.1b	kin-18		ENSEMBL:ENSP00000261716:human:KIAA1361 protein:E=104.42 | ENSEMBL:ENSP00000257545:human:Serine/threonine kinase:E=103.208 | TR:Q9H2K8:human:STE20-like kinase:E=103.102 | ENSEMBL:ENSP00000310094:human:Prostate derived STE20-like kinase PSK:E=102.602 | TR:O94957:human:KIAA0881 protein:E=102.538 | ENSEMBL:ENSP00000279394:human:STE20-like kinase:E=102.538 | TR:Q6PIN8:human:TAO1 protein:E=102.26 | TR:…
[truncated: 3,001 more rows]
