# Supplementary material for: A gene expression fingerprint of C. elegans embryonic motor neurons
Source: BMC Genomics. 2005 Mar 21;6:42. doi: 10.1186/1471-2164-6-42 (PMC1079822; doi:10.1186/1471-2164-6-42)
Supplement: Additional File 14 — Summary of unc-4::GFP enriched and expressed (EGs) transcripts in selected categories. This file is an expanded version of Table 2 (see text) in which EGs are added to the list of enriched genes. Genes are organized as in Table 2 according to molecular function (KOG description, other description ). Statistical rank is indicated for each enriched transcript and "EG" designates transcripts that are EGs. [file 1471-2164-6-42-S14.xls]

## Sheet: Functional Gene Groups
Additional File 14 – Summary of unc-4::GFP enriched and expressed transcripts with neuronal functions.
Cosmid Name	Common Name	UNC-4 Rank	KOG Description
Transcription Factor
F26C11.2	unc-4	5	Transcription factor, contains HOX domain
Y16B4A.1	unc-3	515	HLH transcription factor EBF/Olf-1 and related DNA binding proteins
T27A1.6	mab-9	788	TBX1 and related T-box transcription factors
F43G9.11	ces-1	851	C2H2-type Zn-finger protein
W09C2.1	elt-1	608	GATA-4/5/6 transcription factors
C49H3.5a	ntl-4	614	MOT2 transcription factor
H01A20.1	nhr-3	716	Hormone receptors
Y39B6A.17	nhr-95	63	Hormone receptors
R11E3.5	nhr-104	406	Hormone receptors
F09C6.9	nhr-116	118	Nuclear hormone receptor
F41B5.9		533	Hormone receptors
C29G2.5		732	7-transmembrane receptor
B0336.13		310	Transcription initiation factor IIA, gamma subunit
C27C12.6		465	Transcription factor Doublesex
F44E2.6		643	Predicted pilin-like transcription factor
T08H4.3a		946	Predicted transcription factor
Y73E7A.2		EG	Apoptosis antagonizing transcription factor/protein transport protein
K08F8.2	atf-2	EG	Basic region leucine zipper transcription factor
Y44E3B.1a		EG	Basic region leucine zipper transcription factor
F58A4.7a	hlh-11	EG	bHLH transcription factor
F40G9.11	mxl-2	EG	bHLHZip transcription factor BIGMAX
F45E6.2	atf-6	EG	bZIP transcription factor ATF6
T19E7.2a	skn-1	EG	bZIP transcription factor NRF1
T19E7.2	skn-1	EG	bZIP transcription factor NRF1
Y113G7B.23	psa-1	EG	Chromatin remodeling factor subunit and related transcription factors
C27D6.4a		EG	CREB/ATF family transcription factor
T05A12.4		EG	DEAD box-containing helicase-like transcription factor/DNA repair protein
F38A6.1	pha-4	EG	Forkhead/HNF-3-related transcription factor
C33D3.1	elt-2	EG	GATA-4/5/6 transcription factors
K02B9.4	elt-3	EG	GATA-4/5/6 transcription factors
F52C12.5	elt-6	EG	GATA-4/5/6 transcription factors
Y53C10A.12	hsf-1	EG	Heat shock transcription factor
F19B2.5		EG	Helicase-like transcription factor HLTF/DNA helicase RAD5, DEAD-box superfamily
W02C12.3a		EG	Helix loop helix transcription factor EB
K08A8.2a	sox-2	EG	HMG-box transcription factor
T22H6.6	gei-3	EG	HMG-box transcription factor Capicua and related proteins
T22B7.1a	egl-13	EG	HMG-box transcription factor SOX5
ZC123.3		EG	Homeobox protein
W06A7.3a	ret-1	EG	Homeobox protein, contains Reticulon domain
Y113G7A.6B	ttx-1	EG	Homeobox transcription factor
T06C12.6	nhr-102	EG	Hormone receptors
Y70C5C.6a	nhr-112	EG	Hormone receptors
T27B7.4	nhr-115	EG	Hormone receptors
F16B4.12a	nhr-117	EG	Hormone receptors
R04B5.4	nhr-12	EG	Hormone receptors
F44C8.2	nhr-134	EG	Hormone receptors
F44C8.3	nhr-18	EG	Hormone receptors
C11G6.4	nhr-28	EG	Hormone receptors
C26B2.3a	nhr-31	EG	Hormone receptors
F58G6.5a	nhr-34	EG	Hormone receptors
F16H11.5	nhr-45	EG	Hormone receptors
C45E5.6a	nhr-46	EG	Hormone receptors
C24G6.4	nhr-47	EG	Hormone receptors
ZK662.3a	nhr-48	EG	Hormone receptors
C06C6.5a	nhr-50	EG	Hormone receptors
F44C8.6	nhr-56	EG	Hormone receptors
T27B7.1	nhr-59	EG	Hormone receptors
W01D2.2a	nhr-61	EG	Hormone receptors
C06C6.4	nhr-63	EG	Hormone receptors
C08F8.8	nhr-67	EG	Hormone receptors
T26H2.9	nhr-79	EG	Hormone receptors
T06C12.7	nhr-84	EG	Hormone receptors
Y40B10A.8	nhr-86	EG	Hormone receptors
K08A2.5a	nhr-88	EG	Hormone receptors
F09C6.8		EG	Hormone receptors
F48G7.11		EG	Hormone receptors
C33G8.8		EG	Hormone receptors
F44E7.8		EG	Hormone receptors
Y46H3D.6		EG	Hormone receptors
F38H12.3		EG	Hormone receptors
F44C8.9a		EG	Hormone receptors
Y39B6A.47		EG	Hormone receptors
Y22F5A.1		EG	Hormone receptors
F16B4.9		EG	Hormone receptors
F10G2.9		EG	Hormone receptors
F44C4.2		EG	Hormone receptors
F41B5.10		EG	Hormone receptors
T06C12.13		EG	Hormone receptors
C46A5.9	hcf-1	EG	Host cell transcription factor HCFC1
W10D5.1	mef-2	EG	MADS box transcription factor
T20B12.6a	mml-1	EG	Mlx interactors and related transcription factors
T08A9.1		EG	Predicted DNA-binding transcription factor, interacts with stathmin
F19C6.2a		EG	Predicted MADS box transcription factor
C15C8.2	cky-1	EG	Predicted transcription factor
T08H4.3		EG	Predicted transcription factor
C28H8.9a		EG	Predicted transcription factor Requiem/NEURO-D4
B0286.4a	ntl-2	EG	Predicted transcriptional regulator
F44A2.1a	tag-153	EG	Predicted transcriptional regulator
F35H10.6		EG	Predicted transcriptional regulator UXT
C08B11.3		EG	Predicted transcriptional regulator, contains ARID domain
T12F5.4	lin-59	EG	Putative transcription factor ASH1/LIN-59
Y75B8A.14		EG	Putative transcription factor FET5
T12D8.1		EG	Putative transcription factor HALR/MLL3, involved in embryonic development
B0432.2		EG	Putative transcriptional regulator DJ-1
F33H1.1a	daf-19	EG	RFX family transcription factor
C36E8.1		EG	RNA polymerase I transcription factor
C15H11.8		EG	RNA polymerase I transcription factor TFIIS, subunit A12.2/RPA12
T24G10.2		EG	RNA polymerase I transcription factor UAF
C56C10.8	icd-1	EG	RNA polymerase II general transcription factor BTF3 and related proteins
C27F2.5a		EG	RNA polymerase II transcription factor complex subunit
Y57E12AL.5	mdt-6	EG	RNA polymerase II transcriptional regulation mediator
B0414.2	rnt-1	EG	Runt and related transcription factors
T27A1.6		EG	TBX1 and related T-box transcription factors
F21H11.3	tbx-2	EG	TBX2 and related T-box transcription factors
F28B12.2	egl-44	EG	TEF-1 and related transcription factor, TEAD family
R05D11.6		EG	Transcription factor
K11G9.4	egl-46	EG	Transcription factor (contains Zn finger)
F16H11.4	ceh-1	EG	Transcription factor BarH and related HOX domain proteins
ZK1127.9a		EG	Transcription factor CA150
W03A3.1	ceh-10	EG	Transcription factor CHX10 and related HOX domain proteins
Y65B4BR.5a		EG	Transcription factor containing NAC and TS-N domains
F49E10.5		EG	Transcription factor CtBP
Y43F8C.10		EG	Transcription factor Doublesex
Y102A5C.18	efl-1	EG	Transcription factor E2F/dimerization partner (TDP)
F49E12.6		EG	Transcription factor E2F/dimerization partner (TDP)-like proteins
C27A12.5	ceh-2	EG	Transcription factor EMX1 and related HOX domain proteins
H21P03.1	mbf-1	EG	Transcription factor MBF1
T28F12.2a	unc-62	EG	Transcription factor MEIS1 and related HOX domain proteins
R11H6.5		EG	Transcription factor NFAT, subunit NF45
C16A3.7		EG	Transcription factor NF-X1, contains NFX-type Zn2+-binding and R3H domains
Y2H9A.1	mes-4	EG	Transcription factor NSD1 and related SET domain proteins
ZC64.3a	ceh-18	EG	Transcription factor OCT-1, contains POU and HOX domains
K02B12.1	ceh-6	EG	Transcription factor OCT-1, contains POU and HOX domains
R13H8.1a	daf-16	EG	Transcription factor of the Forkhead/HNF3 family
C25A1.2	fkh-10	EG	Transcription factor of the Forkhead/HNF3 family
K07C11.1	pax-1	EG	Transcription factor PAX1/9
F31E3.1	ceh-20	EG	Transcription factor PBX and related HOX domain proteins
W05E10.3	ceh-32	EG	Transcription factor SIX and related HOX domain proteins
C10G8.6	ceh-34	EG	Transcription factor SIX and related HOX domain proteins
F01D4.5a		EG	Transcription factor TCF20
F46F3.1	ceh-27	EG	Transcription factor tinman/NKX2-3, contains HOX domain
C08C3.3	mab-5	EG	Transcription factor zerknullt and related HOX domain proteins
F39H2.3		EG	Transcription factor, component of CCR4 transcriptional complex
F58E6.10	unc-42	EG	Transcription factor, contains HOX domain
R08B4.2		EG	Transcription factor, contains HOX domain
F32H2.1a	gei-11	EG	Transcription factor, Myb superfamily
T09A5.6	mdt-10	EG	Transcription factor, subunit of SRB subcomplex of RNA polymerase II
Y54F10AM.4a	ceh-44	EG	Transcription factor/CCAAT displacement protein CDP1
B0041.7	xnp-1	EG	Transcription regulator XNP/ATRX, DEAD-box superfamily
C07G2.2a	atf-7	EG	Transcriptional activator FOSB/c-Fos and related bZIP transcription factors
C18A3.1		EG	Transcriptional activator, adenine-specific DNA methyltransferase
T13F2.2		EG	Transcriptional coactivator
Y55F3AM.3a		EG	Transcriptional coactivator CAPER (RRM superfamily)
F10G7.2	tsn-1	EG	Transcriptional coactivator p100
C16C10.4		EG	Transcriptional co-repressor component
C36A4.8	brc-1	EG	Transcriptional regulator BRCA1
F45E4.2	plp-1	EG	Transcriptional regulator of the PUR family, single-stranded-DNA-binding
F20D1.4		EG	Transcriptional regulator of the PUR family, single-stranded-DNA-binding
F32H2.2	mdt-31	EG	Transcriptional regulator SOH1
F43G9.12		EG	Transcriptional regulators binding to the GC-rich sequences
C09G4.5a	mes-6	EG	Transcriptional repressor EED/ESC/FIE, required for transcriptional silencing, WD repeat superfamily
R03E9.1	mdl-1	EG	Upstream transcription factor 2/L-myc-2 protein
T19B10.11	mxl-1	EG	Upstream transcription factor 2/L-myc-2 protein
W10D5.3a	gei-17	EG	Zn-finger transcription factor
R13.1		EG	Zn-finger transcription factor
Axon Guidance and Outgrowth
B0273.4a	unc-5	934
T19B4.7	unc-40	188	Receptor mediating netrin-dependent axon guidance
F41C6.1	unc-6	616	Netrin, axonal chemotropic factor
F56D1.4a	clr-1	754	Protein tyrosine phosphatase
M79.1a	abl-1	882	Protein tyrosine kinase
F09B9.2	unc-115	696	Actin-binding LIM Zn-finger protein Limatin involved in axon guidance
B0350.2	unc-44	449	Ankyrin
C01G10.11a	unc-76	182	Kinesin-associated fasciculation and elongation protein involved in axonal transport
K10D3.2	unc-14	763
F45E10.1a	unc-53	EG	Nuclear pore membrane and/or filament interacting like (POMFIL) protein
ZK377.2a	sax-3	EG	Axon guidance receptor Dscam
F35E8.11	cdr-1	EG	Failed axon connections (fax) protein/glutathione S-transferase-like protein
K01D12.12		EG	Failed axon connections (fax) protein/glutathione S-transferase-like protein
K01D12.11		EG	Failed axon connections (fax) protein/glutathione S-transferase-like protein
K04B12.1	plx-2	EG	Plexins (functional semaphorin receptors)
Adhesion Proteins
K02E10.8	syg-1	877	Immunoglobulin C-2 Type/fibronectin type III domains
C18F3.2	sax-7	381
C33F10.5A		95	Neural cell adhesion molecule L1
C53A5.13		305	Immunoglobulin C-2 Type/fibronectin type III domains
C53B7.1	rig-3	976	Immunoglobulin C-2 Type/fibronectin type III domains
B0034.3	cdh-11	859	Calsyntenin
ZK617.1a	unc-22	600	Projectin/twitchin and related proteins
C47E8.7	unc-112	895	Mitogen inducible gene product (contains ERM and PH domains)
C25A11.4a	ajm-1	682	Unnamed protein
T19D12.6		784	Basement membrane-specific heparan sulfate proteoglycan (HSPG) core protein
F41D9.3a	wrk-1	EG	Immunoglobulin C-2 Type/fibronectin type III domains
H19M22.2a	let-805	EG	Immunoglobulin C-2 Type/fibronectin type III domains
C53B7.1	rig-3	EG	Immunoglobulin C-2 Type/fibronectin type III domains
Y42H9B.2	rig-4	EG	Immunoglobulin C-2 Type/fibronectin type III domains
F42F12.2	zig-2	EG	Immunoglobulin C-2 Type/fibronectin type III domains
F54D7.4	zig-7	EG	Uncharacterized protein
K10C3.3	zig-1	EG	Uncharacterized protein
F15B9.7	cdh-6	EG	Cadherin EGF LAG seven-pass G-type receptor
F25F2.2	cdh-4	EG	Uncharacterized conserved protein, contains laminin, cadherin and EGF domains
R10F2.2	cdh-1	EG	Cadherin repeats
W02B9.1	hmr-1	EG	Cadherin repeats
F08B4.2b	cdh-5	EG	Cadherin repeats
R05H10.6	cdh-7	EG	Cadherin repeats
R10F2.1		EG	Cadherin repeats
Y54G2A.25a	lad-2	EG	Neural cell adhesion molecule L1
F57B9.5	byn-1	EG	Cell adhesion complex protein bystin
Wingless Signaling
K10B4.6	cwn-1	216	Wnt family of developmental regulators
Y71F9B.5a	lin-17	899	Smoothened and related G-protein-coupled receptors
T23D8.1	mom-5	EG	Smoothened and related G-protein-coupled receptors
W01B6.1	cwn-2	EG	Wnt family of developmental regulators
Y73B6BL.21		EG	Smoothened and related G-protein-coupled receptors
C27A2.6	dsh-2	EG	Dishevelled 3 and related proteins
C34F11.9a	dsh-1	EG	Dishevelled 3 and related proteins
T05C12.6a	mig-5	EG	Dishevelled 3 and related proteins
W06F12.1a	lit-1	EG	Nemo-like MAPK-related serine/threonine protein kinase
H39E23.1	par-1	EG	Serine/threonine protein kinase
C44H4.5	tap-1	EG	Serine/threonine protein phosphatase
F52F12.3	mom-4	EG	Tyrosine kinase specific for activated (GTP-bound) p21cdc42Hs
Synapse Associated
F35D2.5	syd-1	705	PDZ domain
F59F5.6	syd-2	348	LAR-interacting protein and related proteins
C09D8.1	ptp-3	658	Protein tyrosine phosphatase
K07F5.6		906	Protein tyrosine phosphatase
C01B7.6	rpm-1	860	Inhibitor of type V adenylyl cyclases/Neuronal presynaptic protein Highwire/PAM/RPM-1
F07B7.12		423	Inhibitor of type V adenylyl cyclases/Neuronal presynaptic protein Highwire/PAM/RPM-1
C18H9.7	rpy-1	377	Acetylcholine receptor-associated protein of the synapse (rapsyn)
F17E5.1a	lin-2	484	Calcium/calmodulin-dependent serine protein kinase/membrane-associated guanylate kinase
C09H6.2	lin-10	889	Beta amyloid precursor-binding protein
Y54G11A.10	lin-7	EG	Receptor targeting protein Lin-7
C16C2.4		EG	Synapse-associated protein
Neurotransmitter Vesicular Release
Synaptic Vesicle Trafficking
C18C4.10	klc-2	38	Kinesin light chain
B0478.1a	jnk-1	332	Jun-N-terminal kinase (JNK)
F35C8.3	jkk-1	446	Mitogen-activated protein kinase (MAPK) kinase MKK7/JNKK2
ZK1098.10a	unc-16	EG	JNK/SAPK-associated protein-1
C52E12.2a	unc-104	EG	Kinesin-like protein
T07A9.10		EG	Vesicle trafficking protein Sec1
F43D9.3		EG	Vesicle trafficking protein Sly1 (Sec1 family)
K12F2.2a	vab-8	EG	Kinesin-like protein
Vesicle Loading
ZC416.8	cha-1	938	Carnitine O-acyltransferase CRAT
ZC416.8A	unc-17	193	Vesicular amine transporter
Y51A2D.18		51	Synaptic vesicle transporter SVOP and related transporters (major facilitator superfamily)
ZK637.1		952	Synaptic vesicle transporter SV2 (major facilitator superfamily)
Y51A2D.18		EG	Synaptic vesicle transporter SVOP and related transporters (major facilitator superfamily)
K11D9.3		EG	Synaptic vesicle transporter SVOP and related transporters (major facilitator superfamily)
B0361.3		EG	Synaptic vesicle transporter SVOP and related transporters (major facilitator superfamily)
T22F7.1		EG	Synaptic vesicle transporter SVOP and related transporters (major facilitator superfamily)
C06H5.6		EG	Synaptic vesicle transporter SVOP and related transporters (major facilitator superfamily)
T12B3.2		EG	Synaptic vesicle transporter SVOP and related transporters (major facilitator superfamily)
F17C11.12		EG	Synaptic vesicle transporter SVOP and related transporters (major facilitator superfamily)
Y82E9BR.16a		EG	Synaptic vesicle transporter SVOP and related transporters (major facilitator superfamily)
K09E9.1		EG	Synaptic vesicle transporter SVOP and related transporters (major facilitator superfamily)
C46C2.2		EG	Synaptic vesicle transporter SVOP and related transporters (major facilitator superfamily)
Exocytosis and Neurotransmitter release
T08A9.3	sng-1	3	Synaptic vesicle protein Synaptogyrin involved in regulation of Ca2+-dependent exocytosis
Y22F5A.3		544	SNAP-25 (synaptosome-associated protein) component of SNARE complex
F27D9.1a	unc-18	61	Vesicle trafficking protein Sec1
C18A3.6A	rab-3	27	GTPase Rab3, small G protein superfamily
T10A3.1a	unc-10	53	Rab3 effector RIM1 and related proteins, contain PDZ and C2 domains
F31E8.2	snt-1	845	Ca2+-dependent phospholipid-binding protein Synaptotagmin, required for synaptic vesicle and secretory granule exocytosis
Y38C1BA.2	snn-1	438	Synaptic vesicle protein Synapsin
C02H7.3	aex-3	262	MAPK-activating protein DENN
F45E4.3		510	Rab3 effector RIM1 and related proteins, contain PDZ and C2 domains
F54G2.1a		548	Synaptic vesicle protein BAIAP3, involved in vesicle priming/regulation
Y59A8B.8		EG	Protein required for fusion of vesicles in vesicular transport, gamma-SNAP
T23H2.2	snt-4	EG	Ca2+-dependent phospholipid-binding protein Synaptotagmin, required for synaptic vesicle and secretory granule exocytosis
DH11.4		EG	Ca2+-dependent phospholipid-binding protein Synaptotagmin, required for synaptic vesicle and secretory granule exocytosis
F31E8.2a		EG	Ca2+-dependent phospholipid-binding protein Synaptotagmin, required for synaptic vesicle and secretory granule exocytosis
F55A4.1		EG	Synaptobrevin/VAMP-like protein SEC22
M142.1	unc-119	EG	Photoreceptor synaptic vesicle protein HRG4/UNC-119
Endocytosis
C32E8.10a	unc-11	263	Clathrin assembly protein AP180 and related proteins, contain ENTH domain
T20B5.1	apt-4	439	Vesicle coat complex AP-2, alpha subunit
F02E8.3	aps-2	764	Clathrin adaptor complex, small subunit
F29G9.3	apt-2	491	Clathrin adaptor complex, small subunit
C27H6.1	apt-10	662	Stoned B synaptic vesicle biogenesis protein
T04D1.3	unc-57	700	Lysophosphatidic acid acyltransferase endophilin/SH3GL, involved in synaptic vesicle formation
F35A5.8	erp-1	561	SH3 domain protein SH3GLB
F18C12.2a	rme-8	871	Endocytosis protein RME-8, contains DnaJ domain
C13B9.3		EG	Medium subunit of clathrin adaptor complex
F53H8.1	apt-7	EG	Clathrin-associated protein medium chain
JC8.10	unc-26	EG	Inositol-1,4,5-triphosphate 5-phosphatase (synaptojanin), INP51/INP52/INP53 family
F58G6.1		EG	Amphiphysin
W07A8.3	dnj-25	EG	Auxilin-like protein and related proteins containing DnaJ domain
T05B11.3		EG	Vesicle coat protein clathrin, light chain
Y71H2B.10	apt-3	EG	Vesicle coat complex AP-1/AP-2/AP-4, beta subunit
R160.1	dpy-23	EG	Adaptor complexes medium subunit family
Y116A8C.36	tag-11	EG	Endocytic adaptor protein intersectin
F26D10.3	hsp-1	EG	Molecular chaperones HSP70/HSC70, HSP70 superfamily
ZK1248.3	ehs-1	EG	Synaptic vesicle protein EHS-1 and related EH domain proteins
C02C6.1	dyn-1	EG	Vacuolar sorting protein VPS1, dynamin, and related proteins
T07A9.6	daf-18	EG	Clathrin coat dissociation kinase GAK/PTEN/Auxilin and related tyrosine phosphatases
Acetylcholine Receptor Subunit
K11G12.2	acr-2	66	Acetylcholine receptor
R01E6.4	acr-12	292	Acetylcholine receptor
F21F3.5	unc-38	399	Acetylcholine receptor
T05C12.2	acr-14	782	Acetylcholine receptor
Y110A7A.3	unc-63	800	Acetylcholine receptor
F21A3.7		212	Acetylcholine receptor
Y105E8A.7	lev-10	323	Cubilin, multiligand receptor mediating cobalamin absorption
T14A8.1	ric-3	237	Unnamed protein
T08G11.5	unc-29	EG	Acetylcholine receptor
ZC504.2	acr-8	EG	Acetylcholine receptor
F27B3.2	acr-21	EG	Acetylcholine receptor
C02C2.3	cup-4	EG	Acetylcholine receptor
C31H5.3	acr-19	EG	Acetylcholine receptor
R13A5.4		EG	Acetylcholine receptor
D2092.3	acr-11	EG	Acetylcholine receptor
Y73B6BL.26		EG	Acetylcholine receptor
F28F8.1	acr-18	EG	Acetylcholine receptor
Ligand-gated ion channel
ZC196.7	glr-5	792	Glutamate-gated kainate-type ion channel receptor subunit GluR5 and related subunits
T27E9.9		41	Ligand-gated ion channel
Y71D11A.5		502	Ligand-gated ion channel
Y46G5A.30	snf-5	686	Sodium-neurotransmitter symporter
C09E8.1a		578	Sodium-neurotransmitter symporter
B0207.12	avr-14	EG	Ligand-gated ion channel
R11G10.1	avr-15	EG	Ligand-gated ion channel
T15B7.16		EG	Ligand-gated ion channel
C53D6.3		EG	Ligand-gated ion channel
G-protein signalling
Neurotransmitter-gated metabotropic receptors
F47D12.1	gar-2	245	7 transmembrane receptor
Y40H4A.1	gar-3	421	Muscarinic acetylcholine receptor
Y41G9A.4		769	GABA-B ion channel receptor subunit GABABR1 and related subunits, G-protein coupled receptor superfamily
Y22D7AR.13	ser-4	680	7 transmembrane receptor
F15A8.5d	dop-1	683	7 transmembrane receptor
F45H11.4	mgl-2	EG	Glutamate-gated metabotropic ion channel receptor subunit GRM2 and related subunits, G-protein coupled receptor superfamily
F35H10.10		EG	Glutamate-gated metabotropic ion channel receptor subunit GRM2 and related subunits, G-protein coupled receptor superfamily
Y4C6A.2a		EG	Glutamate-gated metabotropic ion channel receptor subunit GRM2 and related subunits, G-protein coupled receptor superfamily
G-proteins
M01D7.7a	egl-30	124	G protein subunit Galphaq/Galphay, small G protein superfamily
F08B6.2	gpc-2	469	G protein gamma subunit
F56H9.4	gpa-9	638	G-protein alpha subunit (small G protein superfamily)
C26C6.2	goa-1	EG	G-protein alpha subunit (small G protein superfamily)
R06A10.2	gsa-1	EG	G protein subunit Galphas, small G protein superfamily
F52A8.2	gpb-2	EG	G-protein beta subunit
C16A11.1	gpa-11	EG	G-protein alpha subunit (small G protein superfamily)
B0207.3a	gpa-14	EG	G-protein alpha subunit (small G protein superfamily)
F48C11.1	gpa-6	EG	G-protein alpha subunit (small G protein superfamily)
F56H9.4		EG	G-protein alpha subunit (small G protein superfamily)
F13D12.7	gpb-1	EG	G-protein beta subunit
Other G-protein Signaling Pathway Components
F28C1.2	egl-10	872	G protein signaling regulators
C05B5.7	rgs-1	486	G protein signaling regulators
F17C8.1	acy-1	884	Adenylyl cyclase
R07E4.6	kin-2	467	cAMP-dependent protein kinase types I and II, regulatory subunit
C17F4.6	gcy-19	213	Natriuretic peptide receptor, guanylate cyclase
C50H2.2	egl-47	432
F57F5.5	pkc-1	747	Serine/threonine protein kinase
F39B2.8		928	Predicted membrane protein
C24A8.4		1010	STE20-like serine/threonine kinase MST
C09E10.2	dgk-1	EG	Diacylglycerol kinase
B0348.4	egl-8	EG	Phospholipase C
Y69A2AR.2	ric-8	EG	Signaling protein RIC-8/synembryn (regulates neurotransmitter secretion)
C16C2.2	eat-16	EG	G protein signaling regulators
Neuropeptides
W07E11.3	flp-2	31	Unnamed protein
C18D1.3	flp-4	691
C03G5.7	flp-5	562
F33D4.3	flp-13	15	Unnamed protein
E03D2.2	nlp-9	234	Unnamed protein
CC4.2	nlp-15	165	Unnamed protein
Y47D3B.2A	nlp-21	254	Unnamed protein
F13B12.5	ins-1	200
T28B8.2	ins-18	767	Unnamed protein
F56A11.5		928	Uncharacterized Fe-S protein
C05E11.8	flp-12	EG
Y37D8A.15	flp-14	EG	Unnamed protein
ZK525.1	flp-15	EG
F15D4.8	flp-16	EG
Y48D7A.2a	flp-18	EG	Unnamed protein
M79.4	flp-19	EG
F31F6.4a	flp-8	EG	Unnamed protein
C36H8.3	flp-9	EG	Unnamed protein
F37A8.4	nlp-10	EG
ZK1320.10	nlp-11	EG
Y45F10A.5	nlp-17	EG
F33A8.2	nlp-18	EG
B0213.3	nlp-28	EG	Unnamed protein
B0213.4	nlp-29	EG	Unnamed protein
F48C11.3	nlp-3	EG
B0213.5	nlp-30	EG	Unnamed protein
B0213.6	nlp-31	EG	Unnamed protein
F35C11.1	nlp-5	EG
F18E9.2	nlp-7	EG
ZC334.3	ins-24	EG	Insulin-like peptides
ZC334.2	ins-30	EG	Insulin-like peptides
F56F3.6	ins-17	EG	Unnamed protein
TGF-beta-like signaling peptides
F39G3.8	tig-2	216	Transforming growth factor beta, bone morphogenetic protein and related proteins
C53D6.2	unc-129	EG	Transforming growth factor beta, bone morphogenetic protein and related proteins
T25F10.2	dbl-1	EG	Transforming growth factor beta, bone morphogenetic protein and related proteins
F39G3.8		EG	Transforming growth factor beta, bone morphogenetic protein and related proteins
C05D2.1	daf-4	EG	Transforming growth factor beta/activin receptor subfamily of serine/threonine kinases
F01G10.8	daf-14	EG	TGFbeta receptor signaling protein SMAD and related proteins						TGFbeta receptor signaling protein SMAD and related proteins
F25E2.5a	daf-3	EG	TGFbeta receptor signaling protein SMAD and related proteins						TGFbeta receptor signaling protein SMAD and related proteins
R12B2.1	sma-4	EG	TGFbeta receptor signaling protein SMAD and related proteins						TGFbeta receptor signaling protein SMAD and related proteins
F37D6.6	tag-68	EG	TGFbeta receptor signaling protein SMAD and related proteins						TGFbeta receptor signaling protein SMAD and related proteins
Neuropeptide Processing & Secretion
T03D8.3		613	Proprotein convertase (PC) 2 chaperone involved in secretion (neuroendocrine protein 7B2)
ZK897.1	unc-31	588	Ca2+-dependent activator protein
C32E8.7	ric-19	20	Secretory vesicle-associated protein ICA69, contains Arfaptin domain
F01D4.4	egl-21	EG	Zinc carboxypeptidase
C51E3.7	egl-3	EG	Subtilisin-like proprotein convertase
F11A6.1	kpc-1	EG	Subtilisin-like proprotein convertase
B0244.2	ida-1	EG	Protein tyrosine phosphatase
Neuropeptide Receptor
T07D4.1		77	7 transmembrane receptor
Y62E10A.4		275	7-transmembrane receptor
K07E8.5		452	Unnamed protein
T05A1.1	npr-2	362	7 transmembrane receptor
C35A11.1		814	Unnamed protein
ZC84.4		708	7 transmembrane receptor
F56B6.5	uvt-6	629	7 transmembrane receptor
F56A11.5		928	Uncharacterized Fe-S protein
F59D12.1		797	7 transmembrane receptor
Serpentine Receptors
F34D6.5	sri-62	93	Predicted olfactory G-protein coupled receptor
K02E2.3	srh-177	380	Predicted olfactory G-protein coupled receptor
F41B5.8	str-253	402	7-transmembrane olfactory receptor
T06C12.2	str-57	474	7-transmembrane olfactory receptor
B0547.4	srd-8	720	Chemoreceptor/7TM receptor
T21B4.9	srh-70	830	Predicted olfactory G-protein coupled receptor
R04D3.9	srd-43	878	Chemoreceptor/7TM receptor
Y54G11A.12	srh-41	692	Predicted olfactory G-protein coupled receptor
Y52E8A.5	srw-40	1004	Uncharacterized conserved protein
H27D07.5	srw-122	622	7-transmembrane olfactory receptor
K07C6.15	srx-70	820	7-transmembrane receptor
Y97E10B.2		673	7-transmembrane receptor
C47E8.3		369	7-transmembrane receptor
Y37H2C.4		740	7-transmembrane olfactory receptor
F57A8.4		745	7-transmembrane receptor
Y97E10B.3		843	7-transmembrane receptor
C06H5.7		958	7-transmembrane receptor
C17H11.1		960	7 transmembrane receptor
AH9.1		EG	7 transmembrane receptor
B0205.2	srz-85	EG	7-transmembrane receptor
B0334.7	srh-44	EG	Predicted olfactory G-protein coupled receptor
B0365.2		EG	7-transmembrane olfactory receptor
C05E4.6	str-134	EG	7-transmembrane olfactory receptor
C06B8.6	srh-219	EG	Predicted olfactory G-protein coupled receptor
C06G4.5		EG	7 transmembrane receptor
C06G8.4	srd-7	EG	Chemoreceptor/7TM receptor
C09B7.1a	ser-7	EG	7 transmembrane receptor
C11H1.2		EG	Predicted G-protein coupled receptor
C13B7.4	srd-71	EG	Chemoreceptor/7TM receptor
C25F9.1	srw-85	EG	7-transmembrane olfactory receptor
C27A7.7	srj-4	EG	7-transmembrane olfactory receptor
C29G2.5		EG	7-transmembrane receptor
C30B5.5		EG	7-transmembrane receptor
C31B8.13	srh-247	EG	Predicted olfactory G-protein coupled receptor
C33G8.1	srw-127	EG	7-transmembrane olfactory receptor
C46E10.6	srx-110	EG	7-transmembrane receptor
C48C5.1		EG	7 transmembrane receptor
C52B11.3		EG	7 transmembrane receptor
C54D10.5		EG	7-transmembrane receptor
C54F6.10	str-31	EG	7-transmembrane olfactory receptor
E02C12.2	srx-46	EG	7-transmembrane receptor
E02C12.3	srx-47	EG	7-transmembrane receptor
E04D5.2		EG	7-transmembrane receptor
F01E11.5a		EG	7 transmembrane receptor
F07C4.13	srh-200	EG	Predicted olfactory G-protein coupled receptor
F07C4.3	srd-29	EG	Chemoreceptor/7TM receptor
F10A3.6	str-99	EG	7-transmembrane olfactory receptor
F10A3.8	str-97	EG	7-transmembrane olfactory receptor
F10D2.1	str-204	EG	7-transmembrane olfactory receptor
F13A7.2	srd-63	EG	Chemoreceptor/7TM receptor
F13D2.2		EG	7 transmembrane receptor
F14F8.1	str-61	EG	7-transmembrane olfactory receptor
F14F8.6	srw-44	EG	7-transmembrane olfactory receptor
F14H3.1	srj-10	EG	7-transmembrane olfactory receptor
F15A2.4	srd-50	EG	Chemoreceptor/7TM receptor
F18E3.10		EG	Predicted olfactory G-protein coupled receptor
F19B2.3	srw-39	EG	7-transmembrane olfactory receptor
F21A3.1	srh-276	EG	Predicted olfactory G-protein coupled receptor
F34D6.5		EG	Predicted olfactory G-protein coupled receptor
F36D3.6	srh-136	EG	Predicted olfactory G-protein coupled receptor
F36H9.6		EG	7-transmembrane receptor
F37B4.6	srh-241	EG	Predicted olfactory G-protein coupled receptor
F40H7.7	srx-104	EG	7-transmembrane receptor
F41B5.8	str-253	EG	7-transmembrane olfactory receptor
F41G3.11	srx-95	EG	7-transmembrane receptor
F42C5.2		EG	7 transmembrane receptor
F54D7.3		EG	7 transmembrane receptor
F58G4.5	str-129	EG	7-transmembrane olfactory receptor
F59E11.14	str-86	EG	7-transmembrane olfactory receptor
H23L24.4		EG	7 transmembrane receptor
H27D07.3	srw-143	EG	7-transmembrane olfactory receptor
K01B6.2	srx-45	EG	7-transmembrane receptor
K02F2.6	ser-3	EG	7 transmembrane receptor
K09D9.10	srx-62	EG	7-transmembrane receptor
K10B4.2		EG	7-transmembrane receptor
K10B4.4		EG	7 transmembrane receptor
R08H2.5	srh-122	EG	Predicted olfactory G-protein coupled receptor
R09F10.6	srh-11	EG	Predicted olfactory G-protein coupled receptor
T01G5.3	srj-27	EG	7-transmembrane olfactory receptor
T02E9.1		EG	7 transmembrane receptor
T02E9.3		EG	7 transmembrane receptor
T03F7.3	srh-46	EG	Predicted olfactory G-protein coupled receptor
T03F7.4	srh-47	EG	Predicted olfactory G-protein coupled receptor
T05G11.6	srw-55	EG	7-transmembrane olfactory receptor
T06E4.7		EG	Chemoreceptor/7TM receptor
T07D4.1		EG	7 transmembrane receptor
T08B6.8		EG	7-transmembrane olfactory receptor
T10D4.10	sri-43	EG	Predicted olfactory G-protein coupled receptor
T13F3.1	str-183	EG	7-transmembrane olfactory receptor
T20B3.3	srh-215	EG	Predicted olfactory G-protein coupled receptor
T21B4.1	srz-6	EG	7-transmembrane receptor
T22D1.12		EG	7 transmembrane receptor
T22H6.4	str-123	EG	7-transmembrane olfactory receptor
T24A6.6	str-260	EG	7-transmembrane olfactory receptor
T26H5.5	srw-33	EG	7-transmembrane olfactory receptor
T27C5.10		EG	7-transmembrane olfactory receptor
Y113G7B.2	srh-217	EG	Predicted olfactory G-protein coupled receptor
Y116A8C.41		EG	7-transmembrane olfactory receptor
Y40C5A.4a		EG	7-transmembrane receptor
Y45G12C.7		EG	Chemoreceptor/7TM receptor
Y46H3A.1		EG	7-transmembrane receptor
Y46H3D.3	str-222	EG	7-transmembrane olfactory receptor
Y49C4A.6	srj-53	EG	7-transmembrane olfactory receptor
Y55F3AM.2	srx-12	EG	7-transmembrane receptor
Y55F3C.2		EG	7-transmembrane receptor
Y59A8A.4	srh-286	EG	Predicted olfactory G-protein coupled receptor
Y59A8B.4	srh-134	EG	Predicted olfactory G-protein coupled receptor
Y61B8A.2	srh-115	EG	Predicted olfactory G-protein coupled receptor
Y61B8B.1	sri-70	EG	Predicted olfactory G-protein coupled receptor
Y62E10A.4		EG	7-transmembrane receptor
Y68A4A.2	srz-47	EG	7-transmembrane receptor
Y9C9A.2	str-164	EG	7-transmembrane olfactory receptor
ZC84.4		EG	7 transmembrane receptor
ZK1307.7		EG	7-transmembrane receptor
ZK697.4	sri-27	EG	Predicted olfactory G-protein coupled receptor
Ion Channels
Calcium Channels
T02C5.5	unc-2	109	Voltage-gated Ca2+ channels, alpha1 subunits
T24F1.6		252	L-type voltage-dependent Ca2+ channel, alpha2/delta subunit
C11D2.6	nca-1	17	Voltage-gated Ca2+ channels, alpha1 subunits
K11C4.5	unc-68	555	Ca2+ release channel (ryanodine receptor
Y67D8C.10	mca-3	987	Calcium transporting ATPase
F35C12.2	ncx-4	954	K+-dependent Ca2+/Na+ exchanger NCKX1 and related proteins
ZC21.2	trp-1	239	Receptor-activated Ca2+-permeable cation channels (STRPC family)
C48A7.1	egl-19	EG	Voltage-gated Ca2+ channels, alpha1 subunits
T28F2.5	ccb-1	EG	L-type voltage-dependent Ca2+ channel, beta subunit
C50C3.9	unc-36	EG	L-type voltage-dependent Ca2+ channel, alpha2/delta subunit
C07A9.4	ncx-6	EG	K+-dependent Na+:Ca2+ antiporter
Calcium Ion Binding
T21H3.3	cmd-1	16	Calmodulin and related proteins (EF-Hand superfamily)
Y73B3A.12		32	Calmodulin and related proteins (EF-Hand superfamily)
F12A10.5		654	Calmodulin and related proteins (EF-Hand superfamily)
F55C10.1	cnb-1	472	Ca2+/calmodulin-dependent protein phosphatase (calcineurin subunit B), EF-Hand superfamily protein
R08D7.5		454	Ca2+-binding protein (centrin/caltractin), EF-Hand superfamily protein
F23H11.8	pef-1	712	Protein serine/threonine phosphatase RDGC/PPEF, contains STphosphatase and EF-hand domains
T08G5.10	mtl-2	929	Predicted metallothionein
ZC155.1	nex-1	247	Annexin
K10B3.10	spc-1	214	Ca2+-binding actin-bundling protein (spectrin), alpha chain (EF-Hand protein superfamily)
C04B4.2		123	Unnamed protein
C02F4.2a	tax-6	EG	Serine-threonine phosphatase 2B, catalytic subunit
F54E7.7	rcn-1	EG	Calcineurin-mediated signaling pathway inhibitor DSCR1
F25B3.1		EG	Ca2+-binding actin-bundling protein (actinin), alpha chain (EF-Hand protein superfamily)
C07A9.5		EG	Ca2+-binding actin-bundling protein (spectrin), alpha chain (EF-Hand protein superfamily)
F30A10.1		EG	Ca2+-binding kinase interacting protein (KIP) (EF-Hand protein superfamily)
M04F3.4		EG	Ca2+-binding protein, EF-Hand protein superfamily
C54E4.2a		EG	Ca2+-binding proteoglycan Testican
F58G11.1a		EG	Ca2+-binding transmembrane protein LETM1/MRS7
Potassium Channels
F36A2.4	twk-30	329	Tandem pore domain K+ channel
R04F11.4	twk-13	437	Tandem pore domain K+ channel
T28A8.1	twk-40	681	Tandem pore domain K+ channel
Y39B6A.19	twk-46	6	Tandem pore domain K+ channel
T06H11.1	unc-58	866	Tandem pore domain K+ channel
R05G9.2		90	Tandem pore domain K+ channel
F17C8.5	twk-6	537	Tandem pore domain K+ channel
F46A9.3	twk-29	542	Tandem pore domain K+ channel
C53A5.5		EG	Ca2+-activated K+ channel proteins (intermediate/small conductance classes)
F44A2.2		EG	Voltage-gated K+ channel KCNB/KCNC
R13A1.2	tag-158	EG	K+/Cl- cotransporter KCC1 and related transporters
ZK1251.8	twk-9	EG	Tandem pore domain K+ channel
F10E7.9		EG	Na+/K+ symporter
M110.2	twk-3	EG	Tandem pore domain K+ channel
C24H11.8	twk-39	EG	Tandem pore domain K+ channel
Y71H2AM.21		EG	Tandem pore domain K+ channel
Y37A1C.1a		EG	Na+/K+ symporter
F52B11.7		EG	Na+/K+ symporter
M60.5	kqt-2	EG	Voltage-gated K+ channel KCNQ
F33D11.5		EG	Tandem pore domain K+ channel
F34D6.3	sup-9	EG	Tandem pore domain K+ channel TASK3/THIK-1
Y51A2D.19	slo-1	EG	Ca2+-activated K+ channel Slowpoke, alpha subunit
F08B12.3a	slo-2	EG	Ca2+ activated K+ channel
Innexins
R12H7.1	unc-9	652	Innexin-type channels
Y47G6A.2	inx-22	EG	Innexin-type channels
C36H8.2	inx-6	EG	Innexin-type channels
K02B2.4	inx-7	EG	Innexin-type channels
C16E9.4a	inx-1	EG	Innexin-type channels
R12E2.9	inx-15	EG	Innexin-type channels
DEG/ENaC
R13A1.4	unc-8	451	Non voltage-gated ion channels (DEG/ENaC family)
C18B2.6		EG	Non voltage-gated ion channels (DEG/ENaC family)
ZK770.1		EG	Non voltage-gated ion channels (DEG/ENaC family)
Stomatin
Y71H9A.2	sto-6	350	Prohibitins and stomatins of the PID superfamily
K03E6.5	unc-1	461	Prohibitins and stomatins of the PID superfamily
F57H12.2	unc-24	EG	Prohibitins and stomatins of the PID superfamily
F14D12.4a	mec-2	EG	Prohibitins and stomatins of the PID superfamily
F52D10.5	sto-3	EG	Prohibitins and stomatins of the PID superfamily
F30A10.5	stl-1	EG	Prohibitins and stomatins of the PID superfamily
Y71H9A.3	sto-4	EG	Prohibitins and stomatins of the PID superfamily
