# Supplementary material for: A gene expression fingerprint of C. elegans embryonic motor neurons
Source: BMC Genomics. 2005 Mar 21;6:42. doi: 10.1186/1471-2164-6-42 (PMC1079822; doi:10.1186/1471-2164-6-42)
Supplement: Additional File 15 — Genes Expressed only in unc-4::GFP neurons. Affy ID, Cosmid Name, Common Name and KOG description for 968 genes that are expressed in unc-4::GFP neurons. These genes are not detected in the reference (N2) dataset. [file 1471-2164-6-42-S15.xls]

## Sheet: ds1_only_data
Additional File 15 - Genes only expressed in unc-4::GFP neurons
Affy ID	Cosmid Name	Common Name	KOG
174339_at	yk442f5.3
189027_at	T22A3.6
174124_at	T19B4.2	npp-7	Nuclear pore complex, Nup98 component (sc Nup145/Nup100/Nup116)
183757_at	ZK402.5		Uncharacterized protein
190940_at	F11F1.7		Unnamed protein
181271_s_at	ZK381.5
174624_at	F55A8.2a	egl-4	cGMP-dependent protein kinase
183774_s_at	K12H6.9		Unnamed protein
172215_x_at	Y7A5A.5
192814_at	W02A11.8		Uncharacterized protein, contains BTB/POZ domain
176951_at	Y54G2A.31	ubc-13	Ubiquitin-protein ligase
174942_at	F42G9.1a		Serine/threonine protein phosphatase
175643_s_at	T25F10.2	dbl-1	Transforming growth factor beta, bone morphogenetic protein and related proteins
174376_at	yk368h8.3
171755_x_at	K01G5.2	hpl-2	Heterochromatin-associated protein HP1 and related CHROMO domain proteins
175808_s_at	C12D8.10	akt-1	Serine/threonine protein kinase
176888_at	Y73E7A.4		Unnamed protein
191123_s_at	R10E11.1	cbp-1	CREB binding protein/P300 and related TAZ Zn-finger proteins
182576_at	Y37H2A.3		Unnamed protein
175741_s_at	H39E23.1	par-1	Serine/threonine protein kinase
177087_at	Y19D10B.2		Predicted receptor
179216_at	R07H5.7		Predicted transposase
180967_at	C55C3.3		Unnamed protein
194231_x_at	B0334.3		Thiamine pyrophosphate-requiring enzyme
171855_x_at	Y59A8A.3
173145_at	yk707c8.3
175763_at	B0491.8	clh-2	Cl- channel CLC-2 and related proteins (CLC superfamily)
178234_at	F20C5.1	pme-3
193067_at	ZK849.2		PDZ domain
175036_at	Y69A2AR.16		Nuclear transport receptor exportin 4 (importin beta superfamily)
179479_at	F55C9.9
192694_s_at	R08A2.2		Serine/threonine specific protein phosphatase PP1, catalytic subunit
178482_at	T28A8.1	twk-40	Tandem pore domain K+ channel
174724_at	T13H5.1a		Protein tyrosine phosphatase
190116_s_at	Y37A1C.1a		Na+/K+ symporter
181488_at	F36A2.12
192148_at	T07C5.1A		UDP-glucuronosyl and UDP-glucosyl transferase
177024_at	C29E4.1	col-90	Collagens (type IV and type XIII), and related proteins
171720_x_at	Y48E1B.14a		Intermediate filament-like protein, sorting nexins, and related proteins containing PX (PhoX) domain(s)
185799_at	C31B8.12		Predicted secreted small molecules methylase
174443_at	R06A4.4	imb-2	Nuclear transport receptor Karyopherin-beta2/Transportin (importin beta superfamily)
185222_at	Y57A10A.4		Uncharacterized protein
172432_x_at	D2024.9
188902_at	T26E3.1		C-type lectin
174987_at	C25H3.8		Vacuolar protein sorting-associated protein
180591_at	F09B12.4
173458_at	F49E11.9	scl-1	Defense-related protein containing SCP domain
181063_at	K06A9.2
174604_at	C16C10.3		Translation initiation factor 2C (eIF-2C) and related proteins
191639_s_at	Y45G12B.1		NADH-ubiquinone oxidoreductase, NDUFS1/75 kDa subunit
186492_s_at	F15E11.14		Unnamed protein
175388_at	t2110.5
174691_at	F28C1.3a		Ribonuclease inhibitor type leucine-rich repeat proteins
193429_at	ZK897.1	unc-31	Ca2+-dependent activator protein
174622_at	B0545.1	tpa-1	Serine/threonine protein kinase
194157_s_at	F53B6.8
174642_at	Y39A1B.3	dpy-28	Chromosome condensation complex Condensin, subunit D2
172022_x_at	Y73E7A.6		Uncharacterized conserved protein BC10 (implicated in bladder cancer in humans)
174711_at	T09A5.12		C2H2-type Zn-finger
190872_at	F16B4.9		Hormone receptors
184373_at	Y75B7B.1		Unnamed protein
174717_at	M04C9.6a
183620_at	W06B4.1		N-Acetylglucosamine kinase
185047_at	F39H12.3		Unnamed protein
184759_at	Y53F4B.12		Amino acid transporters
191748_at	C28G1.1	ubc-23	Ubiquitin-protein ligase
175454_at	H18N23.2a		Protein phosphatase, regulatory subunit PPP1R3C/D
176813_at	H27D07.5	srw-122	7-transmembrane olfactory receptor
183274_at	F28C6.10
171844_x_at	Y94H6A.3
175242_at	K02G10.8	dnj-14	Molecular chaperone (DnaJ superfamily)
175340_at	F28B12.2	egl-44	TEF-1 and related transcription factor, TEAD family
171952_s_at	W03C9.7	mex-1	CCCH-type Zn-finger protein
174426_at	F13H6.1		Zn-finger
187420_at	R10E11.7		Uncharacterized protein
175616_at	F54E7.3	par-3	Unnamed protein
179930_at	T27A1.5		Amino acid transporters
174492_at	C09D1.1c	unc-89	Ca2+/calmodulin-dependent protein kinase, EF-Hand protein superfamily
173056_at	T23E7.2e		Unnamed protein
174992_at	ZC123.3		Homeobox protein
187007_at	Y116A8C.36	tag-11	Endocytic adaptor protein intersectin
174261_at	Y71H10B.1		IMP-GMP specific 5'-nucleotidase
185337_at	C32B5.12
175364_at	T01C8.1		Serine/threonine protein kinase
192464_at	ZK287.6
177937_s_at	F36A2.1		Regulator of nuclear mRNA
174496_at	C36E6.2		Uncharacterized conserved protein
172078_x_at	Y48G1BM.I
187797_at	F53C3.6		Uncharacterized protein, contains CX module
194168_s_at	F56G4.4		Spliceosomal protein FBP21
183997_at	C40D2.4
186862_at	Y51H7BR.3		Unnamed protein
180254_s_at	F32D8.5B		Uncharacterized membrane protein
177003_at	Y67D8C.10	mca-3	Calcium transporting ATPase
183506_at	F26A1.7		Unnamed protein
190039_at	C29G2.5		7-transmembrane receptor
174999_at	F42A10.5
176526_s_at	Y39H10A.6		WD40 repeat-containing protein
194221_x_at	T05G5.1
173435_s_at	C09G12.8	ced-10	Ras-related small GTPase, Rho type
185706_at	Y43F8B.10
173230_s_at	Y46G5A.30	snf-5	Sodium-neurotransmitter symporter
185498_at	Y106G6D.6		Unnamed protein
180073_s_at	F32D1.7
174834_at	Y81G3A.3		eIF-2alpha kinase GCN2
174253_at	C49H3.5a	ntl-4	MOT2 transcription factor
174105_at	F55A4.5		Staufen and related double-stranded-RNA-binding proteins
175993_at	C29E4.7		Glutathione S-transferase
184160_at	C04F12.9		Ribonuclease H
190929_at	F37B1.3	gst-14	Glutathione S-transferase
187743_at	Y57A10A.30	ife-5	Translation initiation factor 4F, cap-binding subunit (eIF-4E) and related cap-binding proteins
174313_s_at	K08A8.2a	sox-2	HMG-box transcription factor
193708_s_at	T01B7.4	cyp-11	U-snRNP-associated cyclophilin type peptidyl-prolyl cis-trans isomerase
174215_s_at	B0507.8		Unnamed protein
185714_at	C24B9.13
181778_at	T14G10.8
171970_x_at	H39E23.2
173413_at	Y73B6A.5a	lin-45	Serine/threonine protein kinase RAF
193204_at	F28C1.2	egl-10	G protein signaling regulators
186465_at	Y71A12C.2		Predicted membrane protein
175540_at	C04A11.1
185504_at	F23H11.6
173555_at	R13F6.10		Mitochondrial inheritance and actin cytoskeleton organization protein
194161_s_at	W02C12.3a		Helix loop helix transcription factor EB
182401_at	K02H8.1		C3H1-type Zn-finger protein
184780_s_at	Y102A5C.1		Uncharacterized protein
181360_s_at	F14D2.4		Uncharacterized protein, contains BTB/POZ domain
175209_at	F20B6.3	mrp-6	Multidrug resistance-associated protein/mitoxantrone resistance protein, ABC superfamily
187937_s_at	F46B6.3	smg-4	Nonsense-mediated decay protein Upf3
179594_s_at	F31E9.6		Unnamed protein
185432_at	Y50D7A.8		Unnamed protein
176937_at	Y34D9A.8
178722_at	B0334.9		Unnamed protein
191484_at	R10D12.3	srx-127
174969_s_at	F07F6.4		Predicted GTPase-activating protein
194263_x_at	R03G5.1	eft-4	Translation elongation factor EF-1 alpha/Tu
190122_at	C18C4.10	klc-2	Kinesin light chain
175545_at	yk512h10.3
175928_at	Y73B3A.7
194225_x_at	T05H4.6		Peptide chain release factor 1 (eRF1)
176047_at	Y105E8A.13		Unnamed protein
186963_s_at	B0285.3
171854_x_at	F48F7.4	pqn-39
185725_at	F46E10.3		Unnamed protein
181795_s_at	F42H11.1		Uncharacterized protein
191419_at	C24A8.4		STE20-like serine/threonine kinase MST
187471_at	Y62E10A.11B
175989_at	D2007.2		Uncharacterized protein, contains major sperm protein (MSP) domain
174896_at	C14H10.3		Predicted pyridoxal-dependent decarboxylase
191433_s_at	F01G4.3		Cytoplasmic exosomal RNA helicase SKI2, DEAD-box superfamily
190449_at	Y43F8C.10		Transcription factor Doublesex
174760_at	Y65B4BL.5		Long-chain acyl-CoA synthetases (AMP-forming)
175372_s_at	M03A1.1	vab-1	Tyrosine kinase, EPH (ephrin) receptor family
189117_s_at	C01F6.3	cyp-31A1
171726_x_at	yk102a3.3	dpy-21	Uncharacterized conserved protein
180496_at	ZC196.6
174690_at	T05F1.6	hsr-9	DNA damage checkpoint protein RHP9/CRB2/53BP1
178822_s_at	C34F6.4	hst-2	Sulfotransferases
175423_at	T06D10.1
175736_at	R06A10.2	gsa-1	G protein subunit Galphas, small G protein superfamily
171863_x_at	B0416.5		Permease of the major facilitator superfamily
190665_at	Y38H6C.5		Unnamed protein
171907_x_at	W02B9.1	hmr-1	Cadherin repeats
185669_at	Y75B8A.27	pqn-92
185075_s_at	Y45F10B.4	sru-16	Uncharacterized protein
176868_at	ZK616.2		Uncharacterized conserved protein
183645_at	F26G5.8
181130_s_at	Y69E1A.1		Unnamed protein
174661_s_at	T19A5.3
178034_s_at	K08C9.1		Unnamed protein
174618_at	C37H5.8	hsp-6	Molecular chaperones mortalin/PBP74/GRP75, HSP70 superfamily
172000_x_at	B0336.9	swp-1	mRNA splicing factor
178734_at	C08F8.5		Predicted transposase
177417_at	F15A4.2		Unnamed protein
174936_s_at	C17D12.5
193977_s_at	F43C9.4	mig-13
185283_at	C40A11.3		Polymerase delta-interacting protein PDIP1 and related proteins, contain BTB/POZ domain
174576_at	C39E6.1	lon-2
175746_at	Y44E3A.2	ace-2	Acetylcholinesterase/Butyrylcholinesterase
193908_s_at	ZC504.4A	mig-15	Traf2- and Nck-interacting kinase and related germinal center kinase (GCK) family protein kinases
173344_at	Y54F10BM.3		Protein tyrosine phosphatase
188472_s_at	C52E12.2	unc-104	Kinesin-like protein
192077_at	C33F10.2		Predicted protein kinase (contains TBC and RHOD domains)
174093_at	Y54G2A.5a
192674_s_at	B0491.2	sqt-1	Collagens (type IV and type XIII), and related proteins
186524_at	Y54G11A.12	srh-41	Predicted olfactory G-protein coupled receptor
174249_at	C14B1.7		Translation initiation factor 2C (eIF-2C) and related proteins
176423_at	Y71G12B.J		Talin
172019_x_at	ZK637.7	lin-9	Retinoblastoma pathway protein LIN-9/chromatin-associated protein Aly
172120_x_at	Y22D7AL.X
177958_at	F36D1.7
174392_at	F56F3.1	pqn-45
188711_at	ZK994.3	pxn-1	Peroxidase/oxygenase
173432_at	Y113G7B.23	psa-1	Chromatin remodeling factor subunit and related transcription factors
176911_at	Y47D3A.20
175422_s_at	Y48E1B.2a		Predicted GTPases
174256_at	C54G7.3	lgx-1	Proteins containing Ca2+-binding EGF-like domains
188269_s_at	K02E10.2	hid-1	Proteins containing regions of low-complexity
177753_at	C01A2.6
188299_at	Y71F9B.5	lin-17	Smoothened and related G-protein-coupled receptors
181152_at	T08A9.7	spp-3	Prosaposin
173076_s_at	T20F7.6		5'-AMP-activated protein kinase, gamma subunit
174946_at	Y51H4A.3	rho-1	Ras-related small GTPase, Rho type
172154_x_at	Y48G1BM.H
186987_at	Y39A3CR.3		Predicted calmodulin-binding protein
186650_at	Y55F3BL.3		Putative zinc transporter
175674_s_at	H30A04.1a	eat-20	Fibrillins and related proteins containing Ca2+-binding EGF-like domains
183790_s_at	F42G10.1		Predicted receptor
178906_at	R07A4.3
175434_at	Y17G7B.2		Histone H3 (Lys4) methyltransferase complex, subunit CPS60/ASH2/BRE2
172085_x_at	Y73B3B.4
184311_s_at	F55C12.4
188983_at	K02E2.3	srh-177	Predicted olfactory G-protein coupled receptor
183359_at	F58E2.4		Unnamed protein
192608_at	Y38H8A.5		Zn-finger
175357_at	Y46G5A.31	gsy-1	Glycogen synthase
174157_at	K10G6.3	sea-2
175802_at	F56D2.7	ced-6	Adaptor protein CED-6, contains PTB domain
182670_at	F13A2.2
174032_s_at	F17E5.1a	lin-2	Ca2+/calmodulin-dependent protein kinase, EF-Hand protein superfamily
194177_x_at	K10B3.8	gpd-2	Glyceraldehyde 3-phosphate dehydrogenase
173210_s_at	F14B8.5a		Unnamed protein
171765_x_at	F58D5.4	ksr-2	Serine/threonine protein kinase RAF
183519_at	F25B4.4
176812_at	F47D12.1	gar-2
182168_at	F21E9.6
174935_at	C25A1.12		Predicted hydrolase/acyltransferase (alpha/beta hydrolase superfamily)
194175_x_at	R153.1a		Cyclic nucleotide phosphodiesterase
172083_x_at	Y41D4B.5	rps-28	40S ribosomal protein S28
187378_at	C09F5.3		Zn-finger
190950_at	F28H6.3		Kynurenine aminotransferase, glutamine transaminase K
184491_at	C24H12.2		Uncharacterized conserved protein
185120_at	Y76G2A.2		Unnamed protein
178461_at	C35A5.9		Predicted histone deacetylase
182648_at	C25G6.4
172262_x_at	F35E8.4		Secreted surface protein
174395_at	R03G5.7
188504_at	W02B12.4		Carboxylesterase and related proteins
194035_s_at	T03G6.2	nhr-40
174217_at	F31A3.5
189805_at	F13E6.6	tag-118	Predicted guanine nucleotide exchange factor
179390_s_at	B0513.7
194043_at	F35D2.5	syd-1	PDZ domain
174512_at	B0414.5	cpb-3	Predicted RNA-binding protein (RRM superfamily)
176609_s_at	F58B6.3A	par-2	Unnamed protein
179458_at	K08E7.6
175293_at	Y18D10A.17		Uncharacterized mRNA-associated protein RAP55
179273_at	C04B4.2		Unnamed protein
171867_x_at	F58A6.8	msp-50	Major sperm protein domain
182920_at	Y37H2B.1		Unnamed protein
186069_at	Y62E10A.4		7-transmembrane receptor
179488_at	ZK930.7		Unnamed protein
186472_at	R01B10.1	cli-1	Unnamed protein
175648_at	W10D5.1	mef-2	MADS box transcription factor
190762_at	T05H4.13	alh-4	Aldehyde dehydrogenase
182326_at	K09H9.1		Uncharacterized protein
192967_at	ZK1290.3	rol-8	Collagens (type IV and type XIII), and related proteins
193377_at	F57A8.4		7-transmembrane receptor
174347_s_at	C49C8.5		Ficolin and related extracellular proteins
188838_at	T21B4.9	srh-70	Predicted olfactory G-protein coupled receptor
172979_at	ZC308.1a	gld-2	S-M checkpoint control protein CID1 and related nucleotidyltransferases
180203_at	C49C8.6
173892_s_at	C07G2.2	atf-7	Transcriptional activator FOSB/c-Fos and related bZIP transcription factors
189033_at	T12A2.9	srg-8	Receptor-like protein, Srg family
177387_at	M153.2		Uncharacterized conserved protein
179515_at	T27F6.7
178048_at	F10A3.6	str-99	7-transmembrane olfactory receptor
174616_at	T19A5.2	gck-1	Serine/threonine protein kinase
175658_at	F31E8.2	snt-1	Ca2+-dependent phospholipid-binding protein Synaptotagmin, required for synaptic vesicle and secretory granule exocytosis
190343_at	Y37E11B.1		Zn-finger
174801_at	F29C4.1	daf-1	Activin A type IB receptor, serine/threonine protein kinase
186592_at	F08D12.12
192647_at	F39H2.2	cyp-14	Predicted peptidyl prolyl cis-trans isomerase
186047_at	F02E11.3
176248_at	Y119D3B.21
173631_at	F29D11.2
175396_s_at	Y44E3B.1		Basic region leucine zipper transcription factor
179058_at	F25H9.2		Uncharacterized protein, contains BTB/POZ domain
172045_x_at	C01B10.5	hil-7	Unnamed protein
172042_x_at	T06E4.3	atl-1	Protein kinase of the PI-3 kinase family involved in mitotic growth, DNA repair and meiotic recombination
172595_x_at	F38A5.12		Unnamed protein
171915_at	MTCE.12		ATP synthase F0 subunit 6 and related proteins
174057_s_at	W08A12.1a		Unnamed protein
173456_at	C02H7.3	aex-3	MAPK-activating protein DENN
179428_at	Y6E2A.5		Unnamed protein
175483_at	Y53G8B.4		Uncharacterized conserved protein
173150_at	F13B12.6
185393_s_at	Y47D3B.2A	nlp-21	Unnamed protein
172325_x_at	C02E7.7		Unnamed protein
175135_at	yk541f10.5
172051_x_at	Y73B3A.11		Uncharacterized protein
173231_at	K07B1.8
171987_x_at	W08F4.3
181214_at	ZK721.3
175777_at	W07E11.3	flp-2	Unnamed protein
179159_at	C02B4.3
189238_at	W03F8.2
184982_s_at	F56C11.3		Mitochondrial sulfhydryl oxidase involved in the biogenesis of cytosolic Fe/S proteins
172088_x_at	Y73B3B.3
184262_at	Y53C10A.7
174784_at	F56B6.2a		G protein signaling regulators
180320_at	F35A5.2
171904_x_at	D1054.11
178518_at	W04G5.7		Uncharacterized protein
181013_at	M02B7.4		Predicted glycosyltransferase
191927_at	R07B7.10		Mitochondrial carnitine-acylcarnitine carrier protein
172676_x_at	M03A1.4
180932_at	W03G1.9
175501_at	Y106G6E.6		Casein kinase (serine/threonine/tyrosine protein kinase)
184116_s_at	T05E12.6		Uncharacterized protein
194258_x_at	C07F11.1a
190733_s_at	Y57G11C.9A		Unnamed protein
177151_at	Y39A3CL.4a		Uncharacterized conserved protein with TLDc domain
179775_at	F58H7.6		Transposon-encoded proteins with TYA, reverse transcriptase, integrase domains in various combinations
174764_at	C54G4.1		Ribosomal protein S6 kinase
174548_at	M6.1a	ifc-2	Nuclear envelope protein lamin, intermediate filament superfamily
174931_at	C43H6.3		Myotrophin and similar proteins
174911_at	ZK617.1a	unc-22	Projectin/twitchin and related proteins
187745_at	C29E4.3	ran-2	Ran GTPase-activating protein
176831_at	Y97E10B.3		7-transmembrane receptor
187656_s_at	C33H5.14	ntp-1	Nucleoside phosphatase
177797_at	K01A6.3
184876_at	T08E11.4		Uncharacterized protein, contains BTB/POZ domain
172642_s_at	T07G12.8
172709_x_at	T06E4.4	col-147	Collagens (type IV and type XIII), and related proteins
174996_at	H20J04.2		Chromatin remodeling complex WSTF-ISWI, large subunit (contains heterochromatin localization, PHD and BROMO domains)
179141_at	K04D7.5	gon-4
174694_at	F30H5.1	unc-45	Myosin assembly protein/sexual cycle protein and related proteins
174800_s_at	C37E2.1		Isocitrate dehydrogenase, gamma subunit
174359_at	F02A9.4		3-Methylcrotonyl-CoA carboxylase, non-biotin containing subunit/Acetyl-CoA carboxylase carboxyl transferase, subunit beta
177883_at	K05C4.8		Unnamed protein
194176_x_at	Y48G1BL.3	puf-10	Translational repressor Pumilio/PUF3 and related RNA-binding proteins (Puf superfamily)
174721_at	F18C12.2a	rme-8	Endocytosis protein RME-8, contains DnaJ domain
190415_s_at	B0478.1	jnk-1	Jun-N-terminal kinase (JNK)
181748_at	F34D6.4		Histone H3 (Lys9) methyltransferase SUV39H1/Clr4, required for transcriptional silencing
173574_at	T10F2.3	ulp-1	Protease, Ulp1 family
188520_at	C11D2.2		Aspartyl protease
176340_at	Y22D7AR.3
175287_at	Y38F1A.10		p21-activated serine/threonine protein kinase
174119_at	K08A2.5a	nhr-88	Hormone receptors
178952_at	T05A1.4		Transposon-encoded proteins with TYA, reverse transcriptase, integrase domains in various combinations
172626_at	F07H5.4
172047_x_at	F08F8.3	kap-1
177628_s_at	ZK858.5
189700_at	C15B12.1		FAD-dependent oxidoreductase
177005_at	Y94H6A.4
190619_at	C15C8.3		Aspartyl protease
174236_at	W05E10.3	ceh-32	Transcription factor SIX and related HOX domain proteins
173461_at	M05B5.5	hlh-2	Helix loop helix transcription factor
188548_s_at	F53H1.1		RNA helicase
175156_at	F37A8.5		Predicted Yippee-type zinc-binding protein
179407_at	R12H7.4
182943_at	C08D8.1		Uncharacterized conserved protein
178549_at	K07A1.3
175052_at	F55A12.9	pqn-44	Uncharacterized conserved protein
172454_x_at	F18E9.6		Unnamed protein
192729_at	T27A1.6	mab-9	TBX1 and related T-box transcription factors
190571_at	D2045.7		Serine/threonine protein kinase/TGF-beta stimulated factor
174778_s_at	ZC334.5		ZYG-1-like serine/threonine protein kinases
181894_at	Y38H6A.2
189267_s_at	F38B2.4		Uridylate kinase/adenylate kinase
174161_at	K04B12.2
185838_at	C23G10.5
186365_at	C53C11.2
174799_at	T19E7.2a	skn-1	bZIP transcription factor NRF1
187859_s_at	K08F11.6
174499_at	F42A9.1a	tag-137	Diacylglycerol kinase
173593_at	ZK546.17		Unnamed protein
182425_at	T04C10.3
191339_at	T08A9.3	sng-1	Synaptic vesicle protein Synaptogyrin involved in regulation of Ca2+-dependent exocytosis
172683_x_at	F22D6.13
172023_x_at	F20C5.2	klp-11
181419_at	W08F4.9		Predicted transposase
185447_at	F08D12.9		Predicted transposase
174377_at	M02F4.3		Predicted membrane protein, contains two CBS domains
188136_at	C24B5.2		AAA+-type ATPase
174219_at	W05B5.1
193518_s_at	R11G10.1	avr-15	Ligand-gated ion channel
191878_at	Y71F9AL.5	gst-43	Glutathione S-transferase
171802_s_at	Y75B8A.24		Phosphatidylinositol 4-kinase
177623_at	T01B7.2	srg-18
180980_at	F52B11.1		Uncharacterized PHD Zn-finger protein
179480_at	D1025.3		Uncharacterized protein
174702_at	D2045.1	atx-2
183028_s_at	Y22F5A.5	lys-2	N-acetylmuraminidase/lysozyme
175385_at	yk676c6.3
175692_s_at	F14F3.1	vab-3	Transcription factor PRD and related proteins, contain PAX and HOX domains
172522_x_at	F14D2.10		Alternative splicing factor SRp55/B52/SRp75 (RRM superfamily)
174029_at	T14F9.4	peb-1
179489_s_at	R102.5A		Unnamed protein
189890_at	F33E2.3		C-type lectin
172028_x_at	C32E8.10d	unc-11	Clathrin assembly protein AP180 and related proteins, contain ENTH domain
181059_at	F54G2.2		Unnamed protein
184763_s_at	Y111B2A.I
190040_at	F54E4.4		Predicted tyrosinase
181886_at	Y37D8A.8		Unnamed protein
173635_at	F16F9.2	dpy-6	Unnamed protein
179183_at	F59A1.9		Uncharacterized protein
192756_s_at	K11H3.1		Glycerol-3-phosphate dehydrogenase/dihydroxyacetone 3-phosphate reductase
174424_at	R13F6.4a	tag-152	Teneurin-1 and related extracellular matrix proteins, contain EGF-like repeats
174028_at	K11D9.2	sca-1	Ca2+ transporting ATPase
190180_at	F39B2.5		Cytokine-inducible SH2 protein
175195_at	T09F5.12
190540_s_at	B0035.1A		Zn finger protein
174386_at	C35C5.6		Targeting complex (TRAPP) subunit
190771_s_at	R13A1.4	unc-8	Non voltage-gated ion channels (DEG/ENaC family)
174571_at	Y54G2A.26a
178098_at	C05G5.2
186666_at	Y105C5B.25		Extracellular protein with conserved cysteines
189916_at	T04A11.6	him-6	ATP-dependent DNA helicase
187320_at	C03B1.3		Unnamed protein
185763_at	Y102A5C.2
176143_at	Y52E8A.5	srw-40	Uncharacterized conserved protein
174506_at	C27C12.2		Zn-finger
171872_s_at	Y66D12A.8		Uncharacterized conserved protein
185224_at	W02D3.10		Uncharacterized conserved protein
183472_at	C05C12.6
183709_at	T23G11.7		UV radiation resistance associated protein
185887_at	Y81B9A.1		Unnamed protein
172138_x_at	F52C6.12
181044_s_at	B0524.5
177291_at	Y37E11AM.3
190476_at	C34C12.3		Serine/threonine specific protein phosphatase involved in cell cycle control, PP2A-related
176622_s_at	F35D6.1	fem-1	Ankyrin repeat protein
171783_x_at	C35B1.1	ubc-1	Ubiquitin-protein ligase
175678_at	R13H8.1a	daf-16	Transcription factor of the Forkhead/HNF3 family
183257_at	C09E8.1		Sodium-neurotransmitter symporter
181537_s_at	K12H6.6		Uncharacterized conserved protein
177431_at	C53C7.2
175310_s_at	ZK1073.1		Differentiation-related gene 1 protein (NDR1 protein), related proteins
189242_at	F34D6.5	sri-62	Predicted olfactory G-protein coupled receptor
184708_s_at	C43E11.5		Unnamed protein
174701_at	T12F5.5a	pqn-64	c-Mpl binding protein, contains La domain
187599_at	T20B12.5
178803_at	K06B4.4
176109_at	E01A2.2		C2H2 Zn-finger protein
186404_at	Y71F9B.1
186539_s_at	Y59E9AL.3a		Unnamed protein
175409_at	C09H10.10
185709_at	Y106G6G.1
192100_at	F53H8.1	apt-7	Clathrin-associated protein medium chain
186440_at	Y46G5A.14		Unnamed protein
175382_at	Y39A1A.9
185091_at	Y106G6D.5
174595_at	C06G1.4		Unnamed protein
172037_x_at	ZC416.8	cha-1	Carnitine O-acyltransferase CRAT
174735_at	Y57A10A.18	pqn-87	Ubiquitin carboxyl-terminal hydrolase
174669_s_at	F45E6.2	atf-6	bZIP transcription factor ATF6
172509_at	M01A12.2
180105_at	F32D1.6
194223_x_at	yk170h12.5
172250_x_at	R09H3.2
187541_at	Y110A2AR.1		Protein involved in membrane traffic (YOP1/TB2/DP1/HVA22 family)
185453_at	H14A12.5
174832_at	C46C11.1		Hormone-sensitive lipase HSL
180844_at	Y43F8A.3		Arylacetamide deacetylase
187842_s_at	F43E2.6		Unnamed protein
180639_at	K10C9.7		Unnamed protein
174658_at	R02D5.1
190729_at	C34C6.6a	prx-5	TPR repeat-containing protein
175507_at	Y17G7B.20
190334_at	Y110A7A.3	unc-63	Acetylcholine receptor
176979_at	Y48G1C.4		Phosphatidylglycerolphosphate synthase
174718_at	F46F6.1a		RAS signaling inhibitor ST5
174698_at	F38E11.5		Vesicle coat complex COPI, beta' subunit
176852_at	Y97E10B.2		7-transmembrane receptor
180181_at	T05B4.9		Secreted surface protein
176816_at	Y10G11A.B
173501_s_at	M70.4a
184121_at	R07C3.1		C-type lectin
175133_at	C27F2.9		Uncharacterized conserved protein, contains JmjC domain
172050_x_at	Y73B3A.9		Unnamed protein
177771_at	R08H2.8		Uncharacterized protein
173098_at	F11A6.1	kpc-1	Subtilisin-like proprotein convertase
185789_at	Y47H10A.4		Unnamed protein
176288_at	Y22D7AR.4		Globins and related hemoproteins
194248_x_at	Y39G10AR.18a		Putative protein methyltransferase involved in meiosis and transcriptional silencing (Dot1)
174493_at	W01H2.3	rab-37	GTPase Rab26/Rab37, small G protein superfamily
175339_at	Y74C9A.4		Predicted DNA-binding protein, contains Myb-like, SANT and ELM2 domains
173576_at	ZK180.5a
175809_at	F28H6.1	akt-2	Serine/threonine protein kinase
180592_s_at	F56A4.2		C-type lectin
174797_at	H11E01.3
175652_at	T26E3.3	par-6	Cell polarity protein PAR6
183084_at	C54D10.8		Uncharacterized protein
183767_at	M02E1.1		Unnamed protein
172015_x_at	Y82E9BR.17		Unnamed protein
194262_x_at	W05H9.2
194186_x_at	F28C6.7	rpl-26	60S ribosomal protein L26
180517_at	K09B11.9		ER-Golgi vesicle-tethering protein p115
183593_at	F59A1.11		Unnamed protein
173144_at	Y54G2A.6		C-type lectin
172952_s_at	C29A12.1
175368_at	F17E5.2
177433_at	F19D8.2
185277_at	K08D10.5		tRNA-splicing endonuclease positive effector (SEN1)
175713_at	F59E12.2	zyg-1	Ca2+/calmodulin-dependent protein kinase, EF-Hand protein superfamily
182356_at	T06A1.4
176467_at	Y102A11A.2
175551_at	Y26E6A.1
188498_s_at	F25B5.4	ubq-1	Ubiquitin and ubiquitin-like proteins
175223_at	T20G5.4		Bestrophin (Best vitelliform macular dystrophy-associated protein)
191717_s_at	C33H5.18		CDP-diacylglycerol synthase
174632_at	F10D7.5e		Predicted E3 ubiquitin ligase
175119_at	Y69A2AR.17
194190_x_at	T19E10.1a		Predicted guanine nucleotide exchange factor (PEBBLE)
178318_at	F57G4.9		Predicted transposase
194185_x_at	C25H3.9a		NADH:ubiquinone oxidoreductase, NDUFB5/SGDH subunit
182685_at	C36B7.7	hen-1
177040_at	Y34B4A.4		Ras1 guanine nucleotide exchange factor
174929_at	T04C10.2	epn-1	Equilibrative nucleoside transporter protein
187717_s_at	ZK1098.2A		Unnamed protein
178329_at	F14H3.7		Uncharacterized protein
175221_at	C33G3.1	dyc-1	Nitric oxide synthase-binding protein, contains PTB domain
186274_at	C17H11.1		7 transmembrane receptor
174519_at	F26H9.2		RPEL repeat-containing protein
194232_x_at	ZK1151.1c	vab-10	Dystonin, GAS (Growth-arrest-specific protein), and related proteins
174317_at	F53C11.4
185258_at	Y75B8A.13
190562_at	D2045.5		Casein kinase (serine/threonine/tyrosine protein kinase)
172189_at	F46A8.7
189944_at	F48E3.2		Permease of the major facilitator superfamily
176680_at	C45B2.2		Unnamed protein
177832_at	K02E2.8		Uncharacterized protein
181341_at	F14D2.5
175022_s_at	T24B8.3
186146_s_at	Y37D8A.11
179578_at	Y6E2A.7
194156_s_at	Y48A6B.4		Unnamed protein
175603_at	R12H7.1	unc-9	Innexin-type channels
185673_s_at	F56A4.12		Permease of the major facilitator superfamily
178494_at	C27D8.3		Unnamed protein
177311_at	CD4.8		Uncharacterized protein
175573_s_at	B0273.2	puf-7	Translational repressor Pumilio/PUF3 and related RNA-binding proteins (Puf superfamily)
173867_s_at	K01A11.4	spe-41	Receptor-activated Ca2+-permeable cation channels (STRPC family)
173421_at	Y38F2AL.4	vha-3	Vacuolar H+-ATPase V0 sector, subunits c/c'
175213_at	yk499d4.3		DNA-binding protein jumonji/RBP2/SMCY, contains JmjC domain
174781_at	T27A10.6
183272_at	C03H5.6		Uncharacterized protein, contains BTB/POZ domain
175936_at	Y73B3A.V
191703_s_at	C01G10.11	unc-76	Kinesin-associated fasciculation and elongation protein involved in axonal transport
193387_at	ZK1307.7		7-transmembrane receptor
174728_at	C36B1.8a
174563_at	yk22611.3
185083_at	C25A11.1
185158_s_at	C33C12.4		Unnamed protein
189788_at	F46H6.2	dgk-2	Diacylglycerol kinase
180369_at	C17E7.4		Unnamed protein
185622_at	Y106G6H.4		Unnamed protein
181951_at	K12H6.5		Unnamed protein
191798_s_at	F17C11.9		Glutathione S-transferase
193598_at	C01G12.5		Reductases with broad range of substrate specificities
186667_s_at	Y37E11B.3		Uncharacterized conserved protein
182900_at	K07B1.5	acl-14
184267_at	Y60A3A.15
178969_at	F21A3.7		Acetylcholine receptor
174847_at	C26C6.5	dcp-66	Uncharacterized conserved protein
188830_at	T13F3.1	str-183	7-transmembrane olfactory receptor
190277_at	W01B11.2		Sulfate/bicarbonate/oxalate exchanger SAT-1 and related transporters (SLC26 family)
176219_s_at	Y69A2AR.21		F0F1-type ATP synthase, gamma subunit
182748_at	T05G11.6	srw-55	7-transmembrane olfactory receptor
190177_at	R05H10.6	cdh-7	Cadherin repeats
180179_at	K06A5.8
192996_s_at	F46A8.3		Galectin, galactose-binding lectin
177074_at	Y46C8AL.6		Reverse transcriptase
175429_at	F28B3.8	imb-1	Karyopherin (importin) beta 1
189544_at	F57F5.1		Cysteine proteinase Cathepsin L
172547_x_at	R12E2.14		Unnamed protein
182418_s_at	F11C1.5B		AAA ATPase containing von Willebrand factor type A (vWA) domain
171941_s_at	F44E5.5		Molecular chaperones HSP70/HSC70, HSP70 superfamily
174770_at	T17H7.4a	gei-16	Unnamed protein
175665_at	F11A1.3a	daf-12	Unnamed protein
172400_x_at	F22A3.6		Unnamed protein
173788_at	Y54E10A.16a
178669_s_at	ZC334.3	ins-24	Insulin-like peptides
175215_at	K09A9.4		Ubiquitin C-terminal hydrolase
184428_at	K11H12.8		Growth hormone-induced protein and related proteins
181628_at	F39G3.4		Cytochrome b
174588_at	T22H6.6	gei-3	HMG-box transcription factor Capicua and related proteins
187008_s_at	Y57G7A.10		Uncharacterized conserved protein
171933_at	Y37E3.11		Choline phosphate cytidylyltransferase/Predicted CDP-ethanolamine synthase
180142_at	C49G7.6
185502_at	Y75B12B.1		Uncharacterized protein
174638_at	Y42H9B.2	rig-4	Immunoglobulin C-2 Type/fibronectin type III domains
185594_at	C36C5.15		Predicted secreted cysteine rich protein found only in C.elegans
175875_s_at	F07B7.12		Inhibitor of type V adenylyl cyclases/Neuronal presynaptic protein Highwire/PAM/RPM-1
183843_at	R03A10.1
193997_at	T27F6.2		C-type lectin
190648_at	T07G12.12
184120_at	K01A11.1
174821_at	K07E3.1
183510_at	R03A10.2
174110_at	F34D6.1		Unnamed protein
172092_s_at	T08D2.8		RNA helicase
184283_at	Y51H4A.25		Branching enzyme
185606_at	F56A4.11
175800_at	ZK112.2	ncl-1	Predicted E3 ubiquitin ligase
188616_s_at	C14C11.6	mut-14	ATP-dependent RNA helicase
174938_at	Y55B1AR.2a
187653_at	K07C11.7		Phosphoesterases
175758_at	W09H1.6	lec-1	Galectin, galactose-binding lectin
174757_at	K02C4.3		Ubiquitin carboxyl-terminal hydrolase
174574_at	M106.4		GMP synthase
194159_s_at	Y51F10.7
175123_at	Y73B6BL.33		Splicing factor hnRNP-F and related RNA-binding proteins
182017_at	Y39A1C.4		Unnamed protein
194153_at	Y102A5D		Unnamed protein
172921_x_at	F38C2.2	hlh-17
175738_s_at	W06F12.1a	lit-1	Nemo-like MAPK-related serine/threonine protein kinase
175222_at	K09F5.3	spp-14	Unnamed protein
188777_s_at	T28F3.1		Copine
175725_at	K11E4.5
188555_s_at	F14D12.4	mec-2	Prohibitins and stomatins of the PID superfamily
191935_s_at	T10A3.1	unc-10
182837_s_at	W10D5.3A	gei-17	Zn-finger transcription factor
180836_at	Y37H2C.4		7-transmembrane olfactory receptor
188487_s_at	T08G5.10	mtl-2	Predicted metallothionein
178282_at	F07H5.5
182671_at	F12D9.1
181151_at	C26B9.2		Unnamed protein
191664_s_at	K07F5.6		Protein tyrosine phosphatase
174363_at	yk225g3.3
179433_at	R04D3.9	srd-43	Chemoreceptor/7TM receptor
175667_at	C05D2.1	daf-4	Transforming growth factor beta/activin receptor subfamily of serine/threonine kinases
194013_s_at	T05C12.6A	mig-5	Dishevelled 3 and related proteins
175231_s_at	C17E7.9a		Unnamed protein
178671_at	F56D5.4
173107_at	yk644c4.3
190455_at	W01B6.5		Protein tyrosine kinase
176806_at	F45E4.3A		Rab3 effector RIM1 and related proteins, contain PDZ and C2 domains
174825_at	C35B8.2	vav-1
188704_s_at	F18A12.8		M13 family peptidase
175012_at	F28H6.6
181138_at	F54F12.2
174958_at	C52A11.4	mpz-1	PDZ domain
175269_at	C33D3.1	elt-2	GATA-4/5/6 transcription factors
180379_s_at	C17F4.7
189088_at	F58E2.1
175840_s_at	F09B9.2a	unc-115	Actin-binding LIM Zn-finger protein Limatin involved in axon guidance
184102_s_at	ZK1025.8		Chondroitin 6-sulfotransferase and related sulfotransferases
180968_at	T04C9.1		Oligophrenin-1 and related Rho GTPase-activating proteins
187857_at	F35H12.7
174459_at	ZK643.8	grl-25
182809_at	C33H5.6		Histone H3 (Lys4) methyltransferase complex and RNA cleavage factor II complex, subunit SWD2
174305_s_at	C47G2.5		SAP family cell cycle dependent phosphatase-associated protein
181526_at	Y43F8A.2		Unnamed protein
181836_at	F59H6.8		Uncharacterized protein, contains BTB/POZ domain
188823_s_at	T25C12.3		Unnamed protein
175606_at	ZK520.4a	cul-2	E3 ubiquitin ligase, Cullin 2 component
184904_at	Y39C12A.2
174709_at	F44E2.2a		Unnamed protein
175467_at	yk608d10.3
174090_at	F41E6.5		Protein involved in vacuolar protein sorting
171778_x_at	Y39G8B.1a		Aldo/keto reductase family proteins
193497_at	F56H9.4	gpa-9	G-protein alpha subunit (small G protein superfamily)
174257_at	yk202a7.3	ccr-4	Glucose-repressible alcohol dehydrogenase transcriptional effector CCR4 and related proteins
186341_at	Y71D11A.5		Ligand-gated ion channel
174668_at	yk98h4.3
174652_at	F28B4.2		Guanine-nucleotide releasing factor
174982_at	F53G2.7		Predicted E3 ubiquitin ligase containing RING finger, subunit of transcription/repair factor TFIIH and CDK-activating kinase assembly factor
188824_at	ZK1251.1		Histone 2A
179694_s_at	F29G9.6	dhs-17	Dehydrogenases with different specificities (related to short-chain alcohol dehydrogenases)
182602_s_at	B0511.7		Nuclear inhibitor of phosphatase-1
178040_at	F29G6.2		Uncharacterized coiled-coil protein
194264_x_at	H01A20.2
176116_at	F09G8.5		Uncharacterized conserved protein
177540_at	C29F4.3
190514_at	R10E4.11
181172_s_at	C31H2.1		Probable Rab-GAPs
183807_at	K07D4.5
174919_at	Y113G7A.6B	ttx-1	Homeobox transcription factor
175611_at	F54C1.3	mes-3
182412_at	Y59A8A.4	srh-286	Predicted olfactory G-protein coupled receptor
191831_s_at	C47E12.4
176145_at	K08D12.3		E3 ubiquitin ligase interacting with arginine methyltransferase
174500_at	T15H9.1
183813_at	C01G10.2	srx-79	G protein coupled protein
175822_at	C48A7.1	egl-19	Voltage-gated Ca2+ channels, alpha1 subunits
174554_at	C54G10.3	pmp-3	Long-chain acyl-CoA transporter, ABC superfamily (involved in peroxisome organization and biogenesis)
175033_at	Y53G8AR.9		C3H1-type Zn-finger protein
180570_at	F36H9.8
175406_at	Y48G1C.2	csk-1	Tyrosine kinases
187349_at	B0495.6		Uncharacterized conserved protein
186793_at	F35F10.11		Thioredoxin binding protein TBP-2/VDUP1
175239_at	F15E11.15
191303_at	Y53F4B.32	gst-29	Glutathione S-transferase
174518_at	Y47D3A.5
185137_at	Y25C1A.4		C-type lectin
186770_at	Y39F10A.1
191887_s_at	W07B8.5	cpr-5	Cysteine proteinase Cathepsin L
174575_at	T07A5.2		Uncharacterized conserved protein
173445_s_at	F44B9.6	lin-36
175780_at	E01H11.1	pkc-2
184507_at	C34F11.2		Unnamed protein
175831_s_at	C01H6.5	nhr-23	Steroid hormone nuclear receptor
174473_at	ZK470.2a		Unnamed protein
192602_s_at	C07G2.3	cct-5	Chaperonin complex component, TCP-1 epsilon subunit (CCT5)
186579_at	Y55F3AM.5		Coeffector of mDia Rho GTPase, regulates actin polymerization and cell adhesion turnover
187858_at	Y23H5A.5	ctn-1	Alpha-catenin
185147_at	W09G10.3		Ca2+ sensor (EF-Hand superfamily)
186889_at	Y18D10A.16		Cytochrome c oxidase assembly protein PET191
171750_x_at	M01F1.7		Phosphatidylinositol transfer protein
182062_at	W03G9.2		Unnamed protein
175032_at	F49E11.1	mbk-2	Dual-specificity tyrosine-phosphorylation regulated kinase
173865_at	K03A1.5	sur-5	Acyl-CoA synthetase
193538_s_at	Y16B4A.1	unc-3	HLH transcription factor EBF/Olf-1 and related DNA binding proteins
173354_s_at	F33E2.2	dlk-1	Serine/threonine protein kinase, contains leucine zipper domain
183222_at	ZC449.1		Unnamed protein
178254_at	E04D5.2		7-transmembrane receptor
185287_at	Y53F4B.25		Fibronectin
176019_at	Y41D4A.6		Amidases
182015_at	C26D10.6
176244_at	Y75B7AL.4		Chimaerin and related Rho GTPase activating proteins
175432_at	Y95B8A.6
171920_x_at	F54D7.7
178727_s_at	F54D5.9
187113_at	Y71H2B.10	apt-3
171887_x_at	Y39E4A.2a		Zn2+ transporter
189122_s_at	B0414.7	mtk-1	MEKK and related serine/threonine protein kinases
173536_s_at	K02B2.3		Uncharacterized conserved protein
184860_at	C40A11.8		Predicted membrane protein
179369_s_at	C18D4.6		Unnamed protein
173142_at	H02I12.1		Unnamed protein
180070_s_at	F10G7.9
174809_at	C52B11.2		Uncharacterized conserved protein, contains BTB/POZ domain
186795_at	Y116F11A.4
171762_x_at	Y39B6A.16		Uncharacterized protein involved in synaptonemal complex formation
174860_at	M04G12.4
174203_s_at	ZK632.7
191978_at	F02G3.1
175673_s_at	C02C6.1	dyn-1	Vacuolar sorting protein VPS1, dynamin, and related proteins
182415_s_at	F48E3.4
192176_s_at	C33B4.3	tag-67	Ankyrin repeat
189114_at	C34F11.3		Adenosine monophosphate deaminase
190549_at	F55A3.5		Glutathione peroxidase
187629_at	C35D10.4	coq-8	ABC (ATP binding cassette) 1 protein
174804_at	T07D3.7	alg-2	Translation initiation factor 2C (eIF-2C) and related proteins
183566_at	C14C6.2		Secreted surface protein
176713_s_at	T18H9.7		PACS-1 cytosolic sorting protein
185298_s_at	ZK1193.2		Unnamed protein
189162_s_at	F23C8.8		Serine/threonine protein kinase
174569_at	yk234e10.3
174337_at	K08E5.2	nac-3	Na+/dicarboxylate, Na+/tricarboxylate and phosphate transporters
181564_at	ZC155.5
176922_s_at	Y48G9A.10
174470_at	Y71F9AR.1a
184578_at	Y106G6A.2		Predicted coiled-coil protein
174793_at	Y53C12B.3	nos-3	Unnamed protein
187914_s_at	AC7.2	soc-2	Leucine rich repeat
172789_x_at	K07C6.14
174741_at	H05G16.1	frm-3	Rho guanine nucleotide exchange factor CDEP
171958_at	MTCE.25		NADH dehydrogenase, subunit 4
185637_at	M01B12.5		Serine/threonine protein kinase involved in cell cycle control
174314_at	F41C6.1	unc-6	Netrin, axonal chemotropic factor
176372_at	Y72A10A.1
174866_at	C08B11.1	zyg-11	ZYG-1-like serine/threonine protein kinases
184246_s_at	C41D11.2	eif-3.H	Translation initiation factor 3, subunit h (eIF-3h)
190873_at	B0252.4	cyp-10
174529_at	H28G03.1a		RRM domain
184543_s_at	Y57G7A.5
172035_x_at	C06C6.5	nhr-50	Hormone receptors
173484_at	F53H8.4	sms-2	Uncharacterized conserved protein
188449_s_at	Y54E5B.1	smp-1	Semaphorins
180058_s_at	C16H3.3
184309_at	R05C11.2		Uncharacterized protein
191229_at	F48G7.11		Hormone receptors
171738_x_at	B0350.2	unc-44	Ankyrin
189393_at	F40F8.9	lsm-1	Small Nuclear ribonucleoprotein splicing factor
187695_at	Y110A2AL.13		Peptidyl-prolyl cis-trans isomerase
191771_s_at	T08B2.9	frs-1	Phenylalanyl-tRNA synthetase, beta subunit
182503_s_at	C06A5.6		Unnamed protein
193604_at	C08F11.8		UDP-glucuronosyl and UDP-glucosyl transferase
172387_x_at	M01D1.5
177827_at	T19C4.5
194222_x_at	Y38F2AR.9		Sec61 protein translocation complex, beta subunit
180468_at	C18B2.6		Non voltage-gated ion channels (DEG/ENaC family)
182899_at	ZC155.2
171981_x_at	W06H12.1
173904_s_at	C27C12.6		Transcription factor Doublesex
194169_s_at	T19E7.2	skn-1	bZIP transcription factor NRF1
194216_x_at	C50E10.1
193138_at	F43G6.11		Histone deacetylase complex, catalytic component HDA1
180303_at	C49C8.2
181022_s_at	E02H9.3
185974_s_at	Y64G10A.7		Proteins containing Ca2+-binding EGF-like domains
171810_x_at	F02G3.1a		Immunoglobin and related proteins
183889_s_at	D1022.7	aka-1	Smad anchor for receptor activation
175089_at	Y71H2AM.1
180817_at	W05E10.2
177522_at	F37D6.6	tag-68	TGFbeta receptor signaling protein SMAD and related proteins
185766_at	C02A12.3		Unnamed protein
182980_at	T08B1.4
171791_at	F29D11.1	lrp-1	Low-density lipoprotein receptors containing Ca2+-binding EGF-like domains
174457_at	F35H8.5	exc-7	RNA-binding protein ELAV/HU (RRM superfamily)
173812_at	T08H4.3a
177253_at	R186.1		Uncharacterized conserved protein
184698_at	Y49E10.16		Predicted lipase
175706_s_at	K11C4.3	unc-70	Beta-spectrin
186129_at	Y48C3A.12
172012_x_at	R07E4.6	kin-2	cAMP-dependent protein kinase types I and II, regulatory subunit
182027_s_at	ZK484.6		Predicted phosphoglycerate mutase
175627_s_at	Y39E4B.12	gly-5	Polypeptide N-acetylgalactosaminyltransferase
174968_at	W05H7.4
174841_at	ZK546.1	zyg-12
194254_x_at	F39D8.1	pqn-36	Unnamed protein
185581_at	Y48A6B.13
178911_at	T28A8.3		Uncharacterized protein
174852_at	C14B9.6	gei-8	Nuclear receptor coregulator SMRT/SMRTER, contains Myb-like domains
174689_s_at	T23B5.1		Protein arginine N-methyltransferase PRMT1 and related enzymes
172529_x_at	K08D10.6
182617_at	T25B6.4
181725_at	K02F6.9		M13 family peptidase
192709_at	F09C3.2		Predicted hydrolase (HAD superfamily)
192848_s_at	D2030.7
174636_at	yk5a11.3
178161_s_at	F57G4.7
175286_at	yk663g9.3
190091_at	C01B12.1	sqt-2	Collagens (type IV and type XIII), and related proteins
172768_x_at	F41B5.3		Cytochrome P450 CYP2 subfamily
186535_at	T28A11.15		Integral membrane O-acyltransferase
175048_at	C34F6.7		Uncharacterized conserved protein
174894_at	F21A10.2		Uncharacterized conserved protein
181675_at	R03G5.6
174655_at	Y59H11AR.2a		Cation transport ATPase
174272_at	K08A8.3	coh-1	Sister chromatid cohesion complex Cohesin, subunit RAD21/SCC1
182915_at	D2024.5
177176_s_at	Y61A9LA.9
181241_at	F45F2.1		Uncharacterized conserved protein
178968_at	R01E6.7
174024_at	M01E5.5	top-1	DNA topoisomerase I
172544_x_at	F11G11.6
190360_s_at	F27C1.8	dpy-5	Collagens (type IV and type XIII), and related proteins
189886_at	C42C1.2		Serine/threonine phosphatase
174232_at	T06F4.1a		Unnamed protein
182499_s_at	C24F3.1A		Protein transporter of the TRAM (translocating chain-associating membrane) superfamily
182406_at	Y37H2A.8		Uncharacterized protein
187631_at	Y47D3A.21		Density-regulated protein related to translation initiation factor 1 (eIF-1/SUI1)
188999_s_at	F45E1.6	his-71	Histones H3 and H4
182929_s_at	ZK154.6
174898_at	Y67D8C.5		E3 ubiquitin-protein ligase/Putative upstream regulatory element binding protein
175318_at	F33D11.12		DHHC-type Zn-finger proteins
173213_s_at	DY3.7	sup-17	Tumor necrosis factor-alpha-converting enzyme (TACE/ADAM17) and related metalloproteases
173873_at	F53E4.1		Uncharacterized conserved protein, contains kelch repeat
183946_at	T16A1.9		Transposon-encoded proteins with TYA, reverse transcriptase, integrase domains in various combinations
174346_at	yk210a3.3
174829_at	ZK1067.2		Helicases
194155_s_at	F18A11.3
187093_at	Y65B4BR.5		Transcription factor containing NAC and TS-N domains
190256_s_at	C18H9.7	rpy-1	Acetylcholine receptor-associated protein of the synapse (rapsyn)
176466_at	Y53G8AL.1
187854_s_at	F39C12.2	add-1	Cytoskeletal protein Adducin
178443_s_at	F57G4.5		Unnamed protein
180292_at	F19C7.8
182772_at	F48G7.2		Uncharacterized protein
175485_at	yk743c10.3	rap-1	Ras-related GTPase
187229_s_at	Y54E10A.12		Uncharacterized protein
182785_at	R04A9.3
173928_at	F45H11.4	mgl-2	Glutamate-gated metabotropic ion channel receptor subunit GRM2 and related subunits, G-protein coupled receptor superfamily
172066_x_at	C06E1.4	glr-1	Glutamate-gated AMPA-type ion channel receptor subunit GluR2 and related subunits
190030_at	Y41G9A.4		GABA-B ion channel receptor subunit GABABR1 and related subunits, G-protein coupled receptor superfamily
177851_at	W01C9.2
174369_at	F40F9.7		Class 2 transcription repressor NC2, alpha subunit (DRAP1)
178407_at	B0365.2		7-transmembrane olfactory receptor
179945_at	R09H3.3		Unnamed protein
175934_at	Y73B3A.U
179756_at	F59H6.1		Uncharacterized protein, contains BTB/POZ domain
187927_at	C50H2.2a	egl-47
181062_at	F42A9.9	tag-137	Diacylglycerol kinase
174430_at	K09A9.6		Aspartyl beta-hydroxylase
193028_s_at	C17D12.6	spe-9	Fibrillins and related proteins containing Ca2+-binding EGF-like domains
184738_at	Y57A10A.3		Uncharacterized protein
177131_s_at	F15E11.13		Unnamed protein
175537_at	yk629a11.3
185379_at	Y47H9C.14		60S ribosomal protein L29
187982_at	F26D2.2	syp-1	Unnamed protein
186582_s_at	Y47G6A.24	mis-12
177794_at	T05B9.1
171728_x_at	C10G8.5	ncx-2	Ca2+/Na+ exchanger NCX1 and related proteins
177776_at	C33D3.3
174510_at	T25C12.1A	lin-14	Unnamed protein
173257_s_at	Y53F4B		Amino acid transporters
180445_at	ZC404.2
174844_at	F40F12.5a
183343_at	C39F7.1
179315_at	C50F4.4
174922_at	Y105C5A.15
179255_at	F28F8.8		Uncharacterized protein
183200_at	F25E5.4		Trypsin
175094_s_at	F07H5.3
175625_at	F56D1.7	daz-1	RRM domain
174414_at	F35D11.11a		Unnamed protein
178741_at	C25A1.6		H/ACA snoRNP complex, subunit NOP10
172064_x_at	K08H10.7	rde-1	Translation initiation factor 2C (eIF-2C) and related proteins
171796_x_at	C02E7.6		Unnamed protein
175490_at	W06H8.5
175986_at	K12H4.2		Uncharacterized conserved protein related to IojAP
186736_at	Y39A3CR.1	smi-1
193411_s_at	F25H5.1B	tag-15	LIM domain
182533_at	T06C12.4		Uncharacterized protein
174994_at	F11C7.5		Unnamed protein
185414_at	R09F10.5
182614_at	F39G3.8	tig-2	Transforming growth factor beta, bone morphogenetic protein and related proteins
188088_at	F56F3.6	ins-17	Unnamed protein
175371_at	R04E5.8
178456_at	F57G4.8		Uncharacterized protein
173628_at	Y55F3AM.12		Decapping enzyme complex component DCP1
178416_at	R02D5.4
185871_s_at	C33C12.9		Predicted N6-DNA-methyltransferase
174107_at	C53D5.1a		Uncharacterized conserved protein
186926_s_at	PAR2.4		Uncharacterized conserved protein
176936_at	Y48G9A.9		Protein tyrosine phosphatase
187202_s_at	EEED8.8	ndx-6	Transient receptor potential-related channel 7
180171_s_at	F39G3.3
174758_at	F44A2.1a	tag-153	Predicted transcriptional regulator
188364_s_at	F08G5.4	col-130	Collagens (type IV and type XIII), and related proteins
184569_at	W08A12.4		Uncharacterized protein
179598_s_at	C04H5.2		C-type lectin
172792_x_at	H02I12.8		Cytochrome P450 CYP4/CYP19/CYP26 subfamilies
174247_at	T23G11.3	gld-1	RNA-binding protein Sam68 and related KH domain proteins
173086_s_at	F26F12.3a		Unnamed protein
194189_x_at	F31C3.9
183502_at	Y39B6A.17	nhr-95	Hormone receptors
171891_at	MTCE.35		NADH dehydrogenase subunits 2, 5, and related proteins
188911_at	T06C12.2	str-57	7-transmembrane olfactory receptor
171779_x_at	Y37E3.12
194227_x_at	R144.6		Unnamed protein
174491_at	F16A11.1		Predicted E3 ubiquitin ligase
176444_at	Y105E8B.2		Exocyst complex subunit
180561_at	W04B5.2
190774_s_at	F57C7.3	sdn-1	Heparan sulfate proteoglycan Syndecan
174771_at	C01G6.8	cam-1	Nerve growth factor receptor TRKA and related tyrosine kinases
174951_at	C34D10.2		CCCH-type Zn-finger protein
186325_at	H23L24.1
175721_s_at	C09B8.7	pak-1	p21-activated serine/threonine protein kinase
193406_s_at	W09G3.3
174174_at	D1046.3		Mitochondrial carrier protein PET8
180259_at	F10G2.6	srx-92
174433_at	F36A2.9a		Phospholipase
176173_at	Y119C1B.2
174989_at	W06B11.2	puf-9	Translational repressor Pumilio/PUF3 and related RNA-binding proteins (Puf superfamily)
176123_at	Y65B4A.7		Adaptor protein Enigma and related PDZ-LIM proteins
186343_s_at	Y54E5A.8A		Unnamed protein
172076_x_at	Y69A2AR.28
173958_at	Y37A1B.2	lst-4	Sorting nexin SNX9/SH3PX1 and related proteins
172243_x_at	Y41E3.5
177402_s_at	D2030.6		Germ-line stem cell division protein Hiwi/Piwi; negative developmental regulator
191106_at	T07D4.1		7 transmembrane receptor
173280_at	Y37B11A.2		DNA polymerase zeta, catalytic subunit
181595_at	F57B9.7		Double stranded RNA binding protein
190345_s_at	Y71H10A.1		Pyrophosphate-dependent phosphofructo-1-kinase
189972_at	C33C12.3		Beta-glucocerebrosidase
178334_at	F08G5.3
171934_x_at	MTCE.11		NADH dehydrogenase subunit 1
177120_s_at	CC4.2	nlp-15	Unnamed protein
188760_at	Y110A7A.6		Fructose-6-phosphate 2-kinase/fructose-2,6-biphosphatase
180417_at	Y43F8B.4		Prolyl 4-hydroxylase alpha subunit
186538_s_at	F15G9.5
189002_s_at	F53G12.5	mex-3	Predicted RNA binding protein, contains KH domain
175130_s_at	Y18H1A.2		Unnamed protein
175789_s_at	T24A11.1	mtm-3	Myotubularin-related phosphatidylinositol 3-phosphate 3-phosphatase MTM6
177477_at	F58A3.4		Uncharacterized protein, contains major sperm protein (MSP) domain
185163_s_at	M01G12.14		Unnamed protein
194195_x_at	F32E10.4	ima-3	Karyopherin (importin) alpha
173430_at	C03G5.1		Succinate dehydrogenase, flavoprotein subunit
178149_s_at	T07C4.4	spp-1	Unnamed protein
171993_x_at	W01G7.1	daf-5
181317_at	C17F4.2		Unnamed protein
192612_at	F43G9.11	ces-1	C2H2-type Zn-finger protein
